# Supplementary material for: Whole-genome gene expression profiling revealed genes and pathways potentially involved in regulating interactions of soybean with cyst nematode (Heterodera glycines Ichinohe)
Source: BMC Genomics. 2015 Mar 4;16(1):148. doi: 10.1186/s12864-015-1316-8 (PMC4351908; doi:10.1186/s12864-015-1316-8)
Supplement: Additional file 1: — Master list of the 3,582 differentially regulated genes. The table contains all the genes that were differentially regulated (at least 2 fold with a p value < 0.05) either constitutively or by SCN based on the old genome annotation [Glycine max genome assembly version Glyma.Wm82.a1 (Gmax1.01)]. 654: PI 437654; 516C: PI 567516C; Mag: Magellan; con: control (mock) treatment; D0: 0 day post-inoculation; D3: 3 days post-inoculation; D8: 8 days post-inoculation. [file 12864_2015_1316_MOESM1_ESM.xls]

## Sheet: Sheet1
Gene ID	Annotation	Probe Set	654conD0	P value	654conD3	P value	654conD8	P value	516CconD0	P value	516CconD3	P value	516CconD8	P value	MagD3	P value	654D3	P value	516CD3	P value	MagD8	P value	654D8	P value	516CD8	P value
GLYMA01G00970	DNA-DIRECTED RNA POLYMERASE SUBUNIT 2	11764615	-2.25	0.029003	-2.08	0.115369	-4.03	0.106453	-3.46	0.146331	-8.13	0.043802	-3.46	0.107989	-1.29	0.48216	-2.21	0.255827	1.22	0.491454	-2.85	0.141993	-1.08	0.833203	1.07	0.879704
GLYMA01G10810	SERINE ACETYLTRANSFERASE	11767409	-2.46	0.022298	-1.71	0.210887	-1.52	0.076749	-2.07	0.032024	-1.73	0.186629	-1.74	0.022913	-1.22	0.568019	-1.52	0.347323	-1.37	0.358947	-1.08	0.640306	1.04	0.853848	1.08	0.824004
GLYMA01G23840	RNApolymerase sigma-subunit C	11768454	-4.19	0.011865	-1.18	0.42775	-1.76	0.152118	-2.13	0.144339	1.54	0.301083	1.1	0.82949	-1.46	0.083213	2.05	0.18046	1.3	0.510807	-1.41	0.279349	1.92	0.30622	-2.69	0.210235
GLYMA01G26850	FAMILY NOT NAMED	11768900	2.84	0.032018	2.44	0.08109	5.11	0.017153	2.33	0.471351	2.35	0.087527	3.49	0.141202	1	0.993015	1.05	0.894684	1.15	0.539679	1.13	0.431535	-1.22	0.389458	-1.02	0.948692
GLYMA01G28550	CLATHRIN LIGHT CHAIN	11769256	-3.88	0.037226	-6.44	2.3e-05	-5.77	0.000545	-1.16	0.556836	-1.27	0.388651	-1.17	0.138615	1.1	0.181813	1.35	0.213607	-1.15	0.687714	1.02	0.870669	-1.27	0.626753	-1.31	0.000116
GLYMA01G39380	Protein kinase domain	11772194	-3.19	0.044755	-1.16	0.814052	-2.29	0.385525	-1.69	0.090597	1.52	0.453617	-1.42	0.62601	3.08	0.193863	1.58	0.160594	-1.64	0.281246	1.43	0.5856	1.72	0.237241	-1.67	0.160001
GLYMA01G43010	PLAC8 family	11773640	6.18	0.003643	2.57	0.077685	2.33	0.154307	9	0.190255	4.35	0.027221	3.22	0.065638	4.28	0.000957	3.16	0.03335	1.71	0.11176	4.95	0.258883	1.97	0.351295	1.69	0.272209
GLYMA01G43080	SPIRAL1-like2	11773661	-4.49	0.038077	-2.83	0.002187	-2.77	0.10131	-8.05	0.04292	-2.39	0.001876	-2.07	0.148528	1.31	0.203769	1.32	0.104445	1.29	0.185274	-1.47	0.318336	1	0.999542	-1.19	0.653993
GLYMA01G01550	Ankyrin repeat	11775247	2.72	0.000213	1.32	0.330356	1.27	0.566565	2.67	0.109867	1.22	0.571839	1.25	0.658264	1.26	0.339149	1.77	0.074559	1.15	0.701579	1.88	0.33077	1.29	0.54645	1.23	0.668971
GLYMA01G21020	Basic region leucine zipper	11778334	2.18	0.037712	1.32	0.32793	1.43	0.405536	-1.19	0.542922	-1.17	0.571122	1.16	0.672506	-1.38	0.357981	1.01	0.988432	-2.17	0.002981	-1.74	0.088389	-1.46	0.384888	-2.38	0.164626
GLYMA01G22580	OB FOLD NUCLEIC ACID BINDING PROTEIN-RELATED	11778589	-3.2	0.034754	-4.8	0.016063	-4.52	0.037406	1.23	0.138424	1.15	0.279328	-1.05	0.820641	-1.14	0.482886	1.12	0.154711	-1.04	0.666653	-1.38	0.3188	1.12	0.793572	1.03	0.782067
GLYMA01G25980	Bifunctional inhibitor/lipid-transfer protein/seed storage 2S albumin superfamily protein	11779274	88.91	0.002747	128.91	0.025991	172.32	0.005579	-1.6	0.616889	3.51	0.169245	1.5	0.581361	1.51	0.501344	1.24	0.29545	-5.76	0.136095	1.07	0.886505	-1.09	0.614568	-1.15	0.83541
GLYMA01G34680	No annotation in Soybase	11781009	-3.23	0.020649	-4.65	0.050977	-3.73	3.5e-05	-2.77	0.040976	-4.74	0.052565	-5.13	0.002281	-1.96	0.127766	-1.26	0.64454	1.13	0.735016	1.09	0.811212	-1.17	0.460117	-1.11	0.797359
GLYMA01G42720	Protein of unknown function (DUF567)	11783933	4.54	0.021914	2.4	0.279916	1.86	0.039411	2.27	0.488827	-2	0.172698	1.26	0.537861	-1.52	0.30447	-1.22	0.722236	1.51	0.248217	1.28	0.328858	-1.53	0.13972	-1.01	0.974673
GLYMA01G43380	Mitochondrial carrier protein	11784162	2.15	0.035663	2.42	0.091242	1.97	0.028147	1.93	0.060655	2.07	0.156203	1.66	0.293329	1.31	0.615263	-2.05	0.042901	1.11	0.74584	-1.3	0.406787	1.07	0.669284	-1.13	0.73446
GLYMA02G01230	Glycosyl hydrolases family 28	11785427	5.93	0.010293	5.27	0.029713	9.49	0.18255	6.09	0.11357	5.4	0.008875	7.93	0.148527	-1.2	0.446164	-1.4	0.216632	-1.34	0.240777	1.18	0.597753	1.26	0.748288	-1.02	0.971731
GLYMA02G03320	Matrixin	11786315	-3.39	0.023601	-1.45	0.42503	-2.92	0.104504	-3.37	0.037926	-2.61	0.108661	-2.77	0.107167	-1.03	0.926403	-1.4	0.538042	1.13	0.428625	-1.16	0.651391	1.45	0.459608	-1.15	0.578799
GLYMA02G16970	Protein kinase domain	11790860	2.17	0.037625	1.01	0.950667	1.6	0.265864	1.5	0.175459	-1.72	0.129622	1.12	0.797925	-1.76	0.126928	-1.09	0.661835	1.61	0.087938	1.19	0.36761	-1.45	0.351725	1.43	0.426797
GLYMA02G36230	AT2G36145	11793166	-4.1	0.007806	-2.3	0.020093	1.25	0.573913	-1.46	0.532786	-1.19	0.503366	1.63	0.212987	1	0.9929	1.64	0.202713	-1.71	0.192609	1.93	0.120518	-1.32	0.521164	-1.26	0.534142
GLYMA02G36380	transcription regulator activity	11793223	-5.93	0.035971	-3.44	0.305629	-3.82	0.109198	-4.34	0.012387	-2.57	0.361171	-2.86	0.123894	1.11	0.879558	-1.08	0.56773	1.03	0.943141	1.37	0.300606	1.16	0.700306	-1.79	0.470904
GLYMA02G05340	Zinc knuckle	11799077	2.37	0.025362	1.28	0.521255	1.27	0.623858	2.07	0.012739	-1.15	0.675944	1.8	0.254402	-1.32	0.517166	-1.24	0.602386	-1.12	0.719371	1.21	0.74731	-1.08	0.780279	-1.54	0.261067
GLYMA02G05470	2OG-Fe(II) oxygenase superfamily	11799154	24.58	0.00412	5.62	0.199422	3.31	0.24135	20.42	0.163777	3.15	0.144039	2.49	0.152368	2.76	0.209232	6.04	0.029426	7.59	0.101124	1.57	0.31041	1.26	0.691183	2.15	0.034406
GLYMA02G09110	Integral membrane protein DUF125	11800505	-8.46	0.03286	-3.6	0.012501	-2.18	0.279222	-2.34	0.307693	-6.81	0.00443	-3.33	0.190409	1.04	0.796322	1.02	0.969061	1.45	0.487935	1.45	0.364601	-1.1	0.710021	1.27	0.703496
GLYMA02G10320	Hsp70 protein	11800887	11.84	0.000262	4.62	0.141475	3.57	0.115415	9.31	0.100455	4.81	0.201092	4.4	0.126439	1.04	0.893546	1.53	0.302939	1.25	0.698913	-1.63	0.36356	-1.1	0.80195	-1.14	0.775677
GLYMA02G10800	Uncharacterised protein family UPF0005	11801089	-4.89	0.024565	-4.33	0.050345	-3.16	0.064409	-5.2	0.060996	-3.77	0.037673	-2.48	0.082907	-1.45	0.36011	-1.29	0.207978	-1.26	0.650349	-1.01	0.97307	1.38	0.626714	-1.1	0.814354
GLYMA02G12160	Methyltransferase domain	11801528	2	0.03661	1.28	0.17159	1.22	0.480532	1.04	0.845772	1.05	0.826581	1.2	0.475566	-1.05	0.754348	-1.51	0.051488	-1.18	0.433476	-1.08	0.76918	-1.16	0.403151	-1.19	0.170641
GLYMA02G12710	No annotation in Soybase	11801772	2.21	0.038822	1.52	0.226143	3.98	0.00567	1.78	0.290518	1.44	0.19507	2.24	0.020608	-1.64	0.240302	-1.78	0.130495	-1.53	0.128223	2.2	0.032052	1.74	0.367083	2.05	0.100447
GLYMA02G17030	SUBFAMILY NOT NAMED	11803234	-2.39	0.036555	1.4	0.073422	1.49	0.027659	-1.89	0.122179	1.21	0.448397	-1.14	0.027812	-1.3	0.299262	-1.09	0.346878	-1.34	0.419999	-1.05	0.801829	-1.69	0.086359	1.21	0.522553
GLYMA02G39880	Leucine Rich Repeat	11806832	2.37	0.00749	1.26	0.50018	1.13	0.829892	1.34	0.105336	1.8	0.114148	1.38	0.544847	1.01	0.97667	1	0.996758	-1.74	0.088788	-1.54	0.506077	1.79	0.236259	1.45	0.348257
GLYMA02G40010	Peroxidase	11806885	-2.65	0.027901	-1.65	0.278484	1.2	0.70292	-1.53	0.270306	-1.19	0.359174	-1.25	0.654118	-1.4	0.18242	1.2	0.773729	1.75	0.204786	-1.01	0.982335	-1.5	0.453835	1.57	0.32394
GLYMA02G47400	HEAT repeat	11809819	2.51	0.019326	1.17	0.505497	1.88	0.081982	2.05	0.093279	1.05	0.87896	1.26	0.618921	1.27	0.441241	1.14	0.682319	-1.17	0.58023	1.13	0.737372	-1.21	0.345652	1.04	0.925554
GLYMA03G04010	Sec61beta family	11811285	2.58	0.003838	1.75	0.129119	4.07	0.034932	2.4	0.344429	2.03	0.093364	3.3	0.028592	-1.08	0.850478	1.18	0.551627	-1.32	0.431104	1.52	0.039574	-1.21	0.465242	1.11	0.590641
GLYMA03G06410	"Protein of unknown function, DUF538"	11811824	-2.5	0.00526	-1.55	0.027784	-1.67	0.252018	-2.84	0.112219	-1.84	0.011079	-2.39	0.139252	1.13	0.510795	-1.12	0.494415	1.13	0.71386	1.07	0.799889	1.03	0.934947	-1.32	0.329368
GLYMA03G08600	No annotation in Soybase	11812321	9.04	0.022077	7.73	0.020474	6.31	0.161281	-1.43	0.5	1.1	0.757147	-1.21	0.440629	1.02	0.861722	1.26	0.66477	-1.28	0.492483	-1.5	0.17654	1.16	0.729014	-1.06	0.786484
GLYMA03G24190	Transposase family tnp2	11814241	-6.46	0.004419	-3.4	0.013568	-6.04	0.019143	-1.42	0.058087	-1.3	0.243874	-1.96	0.048566	-1.13	0.470252	1.02	0.957898	-1.25	0.306136	-1.29	0.235731	2.69	0.080104	1.04	0.798779
GLYMA03G27690	No annotation in Soybase	11815322	2.83	0.049886	1.96	0.101332	1.58	0.187298	2.28	0.27604	-1.24	0.106359	-1.6	0.070906	1.07	0.637282	-1.64	0.148354	-1.04	0.832169	1.38	0.493279	-1.12	0.812456	-1.07	0.90885
GLYMA03G31950	Major Facilitator Superfamily	11816747	-3.38	0.010897	-2.97	0.016559	-2.61	0.216335	-2.99	0.000897	-1.85	0.032105	-1.79	0.342061	-1.01	0.95224	1	0.986068	1.02	0.943507	-1.11	0.81161	-1.11	0.701597	-1.41	0.45315
GLYMA03G33700	"Zinc finger, C2H2 type"	11817494	-2.89	0.039124	-2.82	0.035937	-2.08	0.059647	-2.2	0.029203	-2.52	0.045031	-1.92	0.071426	-1.15	0.532245	-1.03	0.94693	-1.16	0.724168	-1.01	0.977043	-1.19	0.654175	-1.58	0.054324
GLYMA03G39180	Calmodulin binding protein-like	11819599	-2.07	0.022126	-1.15	0.497054	-1.02	0.945875	-1.13	0.546911	1.33	0.253712	-1.1	0.723395	1.26	0.468794	1.15	0.029374	-1.34	0.203914	1.1	0.699358	-1.55	0.164552	1.02	0.937434
GLYMA03G40740	mttA/Hcf106 family	11820153	3.51	0.013175	1.47	0.196649	2.2	0.090173	3.53	0.280358	2	0.030446	2.1	0.168139	1.3	0.533549	2.93	0.001215	1.19	0.242393	1.14	0.781384	1.06	0.858397	1.22	0.502588
GLYMA03G00700	Protein of unknown function (DUF1138)	11821146	-2.29	0.045205	-1.35	0.280931	-1.96	0.2127	-2.34	0.131571	-1.51	0.239222	-2.29	0.169139	1.01	0.963868	-1.23	0.33451	-1.35	0.521524	-1.67	0.279793	1.18	0.451616	1.29	0.530113
GLYMA03G00760	MatE	11821161	6.15	0.036567	2.73	0.152891	1.99	0.379242	1.78	0.136169	1.89	0.377004	1.23	0.731736	-1.74	0.354733	1.1	0.807566	1	0.997378	-1.53	0.591479	-1.63	0.456115	-1.18	0.75942
GLYMA03G00960	Frataxin-like domain	11821280	-3.07	0.007972	-1.34	0.488323	-1.28	0.396115	-2.37	0.216161	-1.35	0.437488	-1.78	0.136275	1.29	0.47657	-1.49	0.385061	1.27	0.298303	1.45	0.105131	-1.04	0.894081	1.34	0.412252
GLYMA03G02120	Phospholipase D Active site motif	11821698	11.46	0.009716	7.09	0.032565	6.2	0.013905	10.72	0.110435	9.66	0.034418	9.69	0.011367	-1.14	0.777518	1.03	0.872331	-1.54	0.176277	-1.39	0.190513	1.31	0.220347	-1.32	0.303768
GLYMA03G02820	No annotation in Soybase	11821956	2.11	0.035705	1.54	0.205918	2.14	0.358224	1.21	0.3106	1.31	0.503069	-1.1	0.783444	5.7	0.000159	3.46	0.003829	4.11	0.012695	6.27	0.211834	2.74	0.284698	7.61	0.199739
GLYMA03G02840	No annotation in Soybase	11821958	2.11	0.035705	1.54	0.205918	2.04	0.371787	1.21	0.3106	1.41	0.357344	-1.16	0.706645	5.7	0.000159	3.5	0.001983	3.95	0.006513	5.97	0.21403	2.75	0.285461	7.61	0.202526
GLYMA03G07850	U1 SMALL NUCLEAR RIBONUCLEOPROTEIN 70 KD	11823224	2.73	0.040308	1.36	0.43741	1.57	0.4635	1.32	0.445417	1.01	0.959142	1.16	0.814182	1.01	0.976294	-1.15	0.742031	1.11	0.846832	-1.2	0.780175	-1.49	0.476987	-1.02	0.965506
GLYMA03G21660	Zinc knuckle	11824668	-2.71	0.027552	-5.31	0.214395	-2.74	0.188505	-1.82	0.175444	-8.41	0.191458	-3.25	0.171139	-1.51	0.561596	1.03	0.950694	1.09	0.591162	1.09	0.878287	1.73	0.40867	1.23	0.241647
GLYMA03G27120	Integral membrane protein DUF6	11825859	2.03	0.01583	-1.16	0.776385	2.3	0.209172	-1.46	0.303033	1.15	0.777637	1.17	0.774317	1.57	0.280569	2.67	0.017812	-1.05	0.910735	1.54	0.467047	-1.19	0.662037	1.29	0.497584
GLYMA03G40080	Phosphoglycerate mutase family protein	11830976	5.66	0.033924	5.64	0.006955	3.27	0.009277	3.87	0.298857	4.4	3e-05	2.48	0.246925	2.26	0.041327	-1.23	0.503547	-1.65	0.215105	-1.7	0.224873	-1.35	0.143357	1.51	0.373876
GLYMA04G02440	PA domain	11832850	2.07	0.003444	1.18	0.63582	1.66	0.410748	2.08	0.025465	1.08	0.823462	1.46	0.548999	-1.67	0.308385	-2.63	0.065989	-1.6	0.067462	-1.63	0.468594	-1.27	0.635275	-1.14	0.799843
GLYMA04G05510	Cytochrome P450	11834131	-2.15	0.042582	-1.68	0.097801	1.15	0.752284	-1.53	0.238523	-1.2	0.594994	1.25	0.668368	-1.75	0.089217	-1.73	0.10319	-1.32	0.542555	-1.17	0.624155	-1.33	0.546712	-1.49	0.488492
GLYMA04G05620	Peptidase family M1	11834154	-2.55	0.008855	-2.15	0.070219	-1.59	0.269249	-3.6	0.00084	-3.03	0.041806	-1.6	0.26309	-1.11	0.747694	1.62	0.303118	1.97	0.109351	1.21	0.530881	1.06	0.791934	1.22	0.45491
GLYMA04G07410	AT2G25605	11834866	3.94	0.004046	1.11	0.614165	2.45	0.09787	1.26	0.416839	-1.35	0.428247	1.02	0.956303	-1.9	0.044153	1.3	0.306352	-1	0.993821	-1.59	0.263363	-1.34	0.387128	1.09	0.826927
GLYMA04G11480	60S RIBOSOMAL PROTEIN L21	11836498	-2.55	0.035702	-1.11	0.834201	-1.33	0.426907	-1.35	0.133179	-1.01	0.989974	1.46	0.282867	-1.19	0.731823	1.39	0.389448	1.07	0.848315	-1.48	0.395684	1.45	0.341541	-1.05	0.83291
GLYMA04G37640	FAMILY NOT NAMED	11840564	2.99	0.001719	-1.03	0.945038	1.23	0.610157	3.07	0.306327	1.03	0.948459	2.12	0.190049	-1.25	0.652887	-1.31	0.436938	-1.12	0.54369	1.38	0.422115	-1.2	0.550948	-2.26	0.172933
GLYMA04G41190	No annotation in Soybase	11842119	2.97	0.004505	1.16	0.751128	1.44	0.181282	2.14	0.026425	1.19	0.70833	1.04	0.914866	1.09	0.865291	1.45	0.287811	1.27	0.451004	-1.35	0.386078	-1.66	0.092228	-1.06	0.847718
GLYMA04G01530	Divergent CCT motif	11843622	2.61	0.001331	1.54	0.322326	-1.45	0.57491	2.06	0.187356	4.23	0.113775	-1.03	0.963718	3.46	0.155226	5.71	0.006026	1.37	0.387853	1.03	0.956672	1.04	0.94962	-1.08	0.902663
GLYMA04G03330	AT1G19530	11844378	-5.49	0.049048	-1.9	0.187785	1.23	0.593842	-1.06	0.862591	1.1	0.821003	1.21	0.377593	-1.07	0.821374	-1.22	0.746484	-1.69	0.358638	-1.01	0.974415	1.11	0.771876	-1.1	0.643081
GLYMA04G05600	Protein tyrosine kinase	11845064	5.07	0.011167	6.4	0.007975	3.88	0.00584	2.91	0.150939	5.34	0.000594	3.52	0.04395	-1.15	0.685751	-1.17	0.624744	1.08	0.741635	1.16	0.73443	1.32	0.248709	-1.06	0.772663
GLYMA04G16170	ribosomal L5P family C-terminus	11848113	2.06	0.014309	1.2	0.448329	1.27	0.634256	2.05	0.384361	1.22	0.539017	1.78	0.17847	1.23	0.643581	-1.1	0.72861	1.06	0.807317	1.43	0.509157	1.42	0.562886	-1.09	0.76032
GLYMA04G33980	FAMILY NOT NAMED	11849899	-2.36	0.027548	-1.28	0.761922	1.58	0.323345	-1.61	0.257282	-1.26	0.761567	1.49	0.30954	-1.42	0.666698	1.73	0.405855	1.1	0.740965	1.28	0.639581	-1.34	0.39837	-1.39	0.296474
GLYMA04G37180	Calcineurin-like phosphoesterase	11850846	-6.66	0.008685	-3.3	0.004722	-4.91	0.029686	-3.57	0.055661	-5	0.001031	-2.98	0.042046	-1.38	0.09882	-1.73	0.309963	-1.08	0.809241	1.11	0.627072	1.08	0.836389	-1.48	0.148474
GLYMA05G00740	DIMETHYLANILINE MONOOXYGENASE	11853684	-2.23	0.020291	-1.26	0.365339	-1.22	0.658809	-1.75	0.217731	-1.05	0.816983	-1.07	0.879847	1.78	0.272519	1.71	0.052196	2.02	0.075988	1.51	0.313511	1.64	0.211244	1.37	0.461611
GLYMA05G02760	Cytochrome P450	11854508	-2.77	0.033258	-1.37	0.221722	-1.52	0.250188	-1.13	0.353136	1.91	0.242863	1.67	0.100026	-1.33	0.471038	1.1	0.796596	-1.09	0.86431	-1.03	0.900891	1.56	0.298408	1.03	0.905763
GLYMA05G05690	ACTIN	11855568	6.64	0.006522	3.23	0.096725	2.04	0.353354	5.08	0.379018	3.02	0.002759	2.22	0.049246	1.37	0.593073	-1.64	0.25802	-1.35	0.116616	-1.11	0.807415	1.17	0.743825	-1.09	0.6385
GLYMA05G08520	gb def: nose [nostoc sp. gsv224]	11856386	11.03	0.028414	18.57	0.021017	6.36	0.00839	-1.36	0.789339	1.53	0.219976	-1.37	0.635278	-1.05	0.889062	-1.93	0.05795	-1.64	0.186578	-1.5	0.578723	1.03	0.95117	-1.01	0.981109
GLYMA05G09420	PROTEIN REGULATOR OF CYTOKINESIS 1 PRC1-RELATED	11856712	6.75	0.028049	2.82	0.004786	2.66	0.035996	3.05	0.150377	1.69	0.251753	2.16	0.091632	-1.26	0.238242	-1.06	0.442396	-1.12	0.752965	1.36	0.474111	1.04	0.812639	1.16	0.305847
GLYMA05G26690	POT family	11859258	2.4	0.011953	2.49	0.00078	2.91	0.038291	-1.98	0.034949	-2.01	0.172682	-1.98	0.063206	-1.85	0.054088	-1.05	0.462911	-1.46	0.61461	-1.32	0.455402	1.05	0.803721	-2.35	0.142849
GLYMA05G29430	Fasciclin domain	11860227	4.59	0.044649	6.23	0.044379	14.23	0.048091	3.14	0.090746	6.35	0.028386	17.93	0.080904	1.19	0.746429	1.51	0.264296	1.55	0.13503	-1.04	0.91081	-1.18	0.572047	-1.37	0.484581
GLYMA05G31250	Annexin	11860957	3.07	0.049492	2.78	0.13527	1.79	0.273638	1.52	0.395828	1.73	0.108276	-1.01	0.988456	1.07	0.704103	1.02	0.937046	-1.13	0.650866	1.05	0.91024	-1.17	0.702701	1.51	0.425066
GLYMA05G31560	"Protein of unknown function, DUF618"	11861024	2.43	0.037967	1.61	0.509331	1.24	0.667938	1.56	0.164034	1.6	0.383236	2.08	0.16543	-1.47	0.34042	-1.2	0.767754	-1.14	0.742632	1.44	0.513949	1.28	0.452533	-2.05	0.147278
GLYMA05G34900	Arginosuccinate synthase	11862452	2.62	0.026832	2.38	0.104549	3.53	0.019491	2.53	0.024192	2.42	0.021956	3.82	0.070621	-1.19	0.620636	1.1	0.703274	1.18	0.416433	-1.04	0.929921	1.35	0.134906	1.2	0.578966
GLYMA05G03900	Ribosomal protein S15	11864881	2.37	0.032269	1.35	0.385885	1.19	0.650813	1.68	0.092581	1.29	0.414136	1.69	0.256156	-1.2	0.593183	1.15	0.579674	1.04	0.877889	-1.26	0.480592	1.37	0.495345	-1.32	0.47326
GLYMA06G02290	"Pyridoxal-dependent decarboxylase, C-terminal sheet domain"	11874671	3.17	0.038921	-1.45	0.627785	-2.02	0.442011	2.13	0.264874	-1.16	0.813994	-1.49	0.605758	-1.45	0.605319	2	0.22311	1.8	0.289808	-2.17	0.417268	1.96	0.248151	1.34	0.310727
GLYMA06G02300	"Copper binding proteins, plastocyanin/azurin family"	11874675	2.28	0.031348	1.72	0.261022	1.58	0.347166	1.8	0.376731	1.95	0.385468	1.22	0.641285	-1.02	0.973305	1.08	0.821544	-1.62	0.48053	1.44	0.421323	-1.04	0.933202	-2.06	0.189808
GLYMA06G08500	No annotation in Soybase	11877165	-4.1	0.030188	-1.76	0.106611	1.2	0.76471	-2.84	0.118342	1.27	0.555258	-1.12	0.775279	1.34	0.56185	1.32	0.342658	-1.47	0.388384	-1.06	0.878762	1.12	0.882572	1.21	0.680431
GLYMA06G09550	MatE	11877717	2.82	0.027358	1.27	0.584288	1.63	0.450043	1.61	0.222148	1.79	0.092228	1.82	0.158848	1.26	0.393041	1.02	0.950233	-1.58	0.113835	-1.28	0.607701	-1.8	0.385706	-2.25	0.100726
GLYMA06G09800	PWWP domain	11877833	2.77	0.03956	1.3	0.608737	-1.76	0.447758	1.58	0.574147	1.72	0.011285	1	0.998332	2.22	0.073621	1.81	0.257861	2.18	0.124365	1.33	0.546823	2.08	0.061127	1.22	0.443016
GLYMA06G16810	Gamma-thionin family	11880704	-2.14	0.020222	-1.23	0.512356	-1.93	0.44946	-1.47	0.471742	1.49	0.227043	-1.37	0.665911	-1.35	0.456638	1.05	0.637931	1.3	0.561348	-2.52	0.361155	-1.13	0.794468	-1.06	0.883965
GLYMA06G23470	X8 domain	11882720	-2.2	0.044023	-1.22	0.482003	-1.34	0.34641	-1.24	0.202201	1.02	0.944141	-1.68	0.186055	1.16	0.668526	-1.05	0.879879	-1.39	0.385795	-1.06	0.806267	-1.1	0.739133	1.16	0.565574
GLYMA06G24380	No annotation in Soybase	11882845	2.2	0.00738	-1.51	0.270236	1.7	0.413369	2.1	0.351632	-1.63	0.164102	1.22	0.686322	-2.74	0.054973	1.07	0.857923	-1.07	0.798771	1.35	0.552652	-1.01	0.979341	1.01	0.979175
GLYMA06G37040	Ankyrin repeat	11884008	-3.74	0.01846	-2.34	0.075243	-2.76	0.159027	-2.61	0.037335	-2.48	0.07518	-1.67	0.315896	1.07	0.835544	-2.86	0.01086	1.01	0.94684	2.64	0.019718	2.25	0.230439	1.12	0.75878
GLYMA06G37390	No annotation in Soybase	11884118	-3.38	0.035773	-4.15	0.012997	-2.81	0.058541	-1.08	0.606923	1.13	0.463824	1.28	0.310275	-1.09	0.617181	-2.54	0.141716	-1.24	0.282457	1.04	0.89211	-1.25	0.750121	-1.37	0.135586
GLYMA06G38410	No apical meristem (NAM) protein	11884391	2.9	0.02424	-1.65	0.152626	1.66	0.598083	1.38	0.196859	1.37	0.547271	2.05	0.497589	-1.24	0.415175	1.48	0.240488	-1.49	0.471931	-2.11	0.356794	-1.72	0.570134	-3.07	0.383834
GLYMA06G46660	Leucine Rich Repeat	11886655	-11.37	0.005378	-6.92	0.037925	-4.39	0.000285	-1.31	0.384858	-1	0.984857	1.19	0.025007	-1.21	0.443862	1.22	0.589624	-1.34	0.402504	-1.06	0.331078	1.14	0.705396	-1.08	0.442691
GLYMA06G04460	"Poly-adenylate binding protein, unique domain"	11888854	-2.53	0.002235	-2.44	0.017438	-2.67	0.011195	-1.03	0.889949	-1.23	0.376108	-1.05	0.726422	-1.03	0.862119	1.06	0.810033	1.31	0.22297	1.05	0.877467	1.53	0.193413	1.11	0.424156
GLYMA06G06250	NADH-UBIQUINONE OXIDOREDUCTASE 39 KDA SUBUNIT-RELATED	11889462	2.27	0.036498	1.9	0.114933	1.76	0.172995	1.8	0.351419	1.55	0.20658	1.32	0.358838	1.31	0.32473	1.06	0.802645	1.06	0.818779	1.15	0.708131	-1.12	0.740817	1.12	0.679879
GLYMA06G09340	Protein kinase domain	11890662	-2.68	0.047955	-1.55	0.252863	-2.52	0.134687	-1.31	0.467154	-1.52	0.340118	-1.34	0.447266	-1.02	0.924943	1.16	0.679565	1.47	0.559988	-1.08	0.791542	1.01	0.975335	-1.17	0.599676
GLYMA06G12840	Integral membrane protein DUF6	11891982	-5.44	0.025554	-2.94	0.011935	1.11	0.672291	-1.2	0.37899	-2.18	0.021975	-1.02	0.938517	-1.82	0.045403	-1.79	0.274932	-1.03	0.955642	1.21	0.763439	-1.13	0.843086	1.01	0.971793
GLYMA06G20540	S4 domain	11895006	-2.96	0.046756	-3.4	0.072083	-3.33	0.195109	1.28	0.186984	-1.2	0.494774	-1.1	0.832405	1.13	0.659022	-1.41	0.023286	1.09	0.769961	1	0.995557	-1.08	0.761579	-1.12	0.67243
GLYMA06G35580	Aminotransferase class I and II	11896919	2.65	0.018466	1.47	0.511692	-1.23	0.70514	1.86	0.379445	1.07	0.844062	-1.04	0.949234	1.52	0.042451	1.21	0.721201	-1.39	0.526743	-1.55	0.381875	2.87	0.277327	-1.31	0.765824
GLYMA06G36510	No annotation in Soybase	11897133	2.54	0.019669	1.96	0.30171	1.09	0.683179	-3.59	0.071885	1.04	0.921913	1.63	0.141734	1.57	0.412619	-1.09	0.869893	1.03	0.951639	1	0.983287	1.43	0.157724	-1.5	0.33252
GLYMA06G40790	Aldo/keto reductase family	11898087	4.13	0.025242	1.48	0.061161	2.13	0.097973	6.45	0.119297	3.89	0.047512	5.06	0.054854	1.25	0.571922	1.8	0.004044	1.09	0.669919	2.38	0.239587	-1.07	0.839085	1.22	0.524623
GLYMA06G40880	Protein tyrosine kinase	11898108	-3.69	0.0289	-4.06	0.06762	-2.83	0.170378	-1.09	0.848458	1.02	0.95181	-1.16	0.734374	1.4	0.284733	1.61	0.126111	1.4	0.257386	1.66	0.163791	1.92	0.214908	1.44	0.332468
GLYMA06G40980	Leucine Rich Repeat	11898189	-9.91	0.002261	-2.94	0.113504	-4.97	0.022896	-8.63	0.013314	-3.26	0.116682	-4.02	0.025457	1.7	0.101746	-1.35	0.473918	1.31	0.219709	1.44	0.424367	2.37	0.46708	-1.1	0.534104
GLYMA06G46160	No annotation in Soybase	11899562	3.39	0.022501	-1.14	0.647312	-1.09	0.806702	3.38	0.172387	1.14	0.681683	1.1	0.607164	-1.52	0.280366	1.08	0.816403	-1.49	0.329462	1.03	0.878379	1.48	0.242164	-1.04	0.80927
GLYMA06G48460	FAMILY NOT NAMED	11900361	5.14	0.010564	1.24	0.67931	-2.6	0.110997	2.08	0.215638	-1.42	0.568161	-1.56	0.400428	-1.98	0.320092	-1.5	0.393929	1.23	0.635597	-1.01	0.988827	1.88	0.382929	1.9	0.188058
GLYMA07G03150	No annotation in Soybase	11901642	-11.12	0.03635	-7.29	0.030312	-5.18	0.105147	1.02	0.976441	-1.8	0.110732	1.36	0.375606	-1.12	0.643402	-2.22	0.265797	1.54	0.176908	-1.01	0.977121	1.39	0.526623	-1.39	0.219876
GLYMA07G08460	No annotation in Soybase	11903610	-3.49	0.012357	-4.35	0.058736	-2.54	0.091023	-3.01	0.114912	-6.91	0.04831	-2.16	0.130868	-1.69	0.164807	-1.53	0.062528	1.37	0.464449	1.21	0.56756	-1.24	0.607006	-1.45	0.02518
GLYMA07G09980	ASPARTYL PROTEASES	11904185	2	0.019908	1.11	0.819379	-1.19	0.503101	-1.21	0.762824	-1.09	0.866061	1.17	0.598565	1.43	0.522566	-1.02	0.900202	1.01	0.925451	1.37	0.206115	1.36	0.116575	-1.41	0.309999
GLYMA07G14410	Plant protein of unknown function	11905510	-3.79	0.027371	-3.87	0.043508	-1.33	0.394769	-1.88	0.248106	-1.61	0.320176	-1.25	0.642015	2.7	0.002348	10.06	0.057861	1.77	0.235677	4.29	0.184149	3.97	0.225966	3.92	0.183396
GLYMA07G19050	No annotation in Soybase	11906897	-4.07	0.018827	-2.17	0.057103	-1.61	0.168349	-4.92	0.01219	-1.7	0.159979	-1.65	0.162587	-1.18	0.523477	-1.66	0.133376	-1.02	0.945302	-1.19	0.497812	1.08	0.819808	1.06	0.866532
GLYMA07G31690	Protein of unknown function (DUF506)	11908729	8.62	0.034467	2.45	0.175061	2.99	0.090481	3.64	0.22847	3.14	0.164367	2.91	0.060814	1.84	0.175883	1.68	0.178108	-1.55	0.37912	1.05	0.937751	1.49	0.570583	-1.27	0.585406
GLYMA07G04940	GDSL-like Lipase/Acylhydrolase	11913830	-3.68	0.031624	-3.09	0.045506	-3.44	0.030623	-2.41	0.069366	-1.38	0.34745	-1.52	0.112055	-1.62	0.154073	-1.43	0.19277	-1.09	0.806182	-1.33	0.368712	-1.35	0.390372	1.1	0.549577
GLYMA07G06790	ABI-1-like 1	11914563	-5.17	0.041701	-3.62	0.071974	-4.48	0.056863	-1.35	0.358814	-1.68	0.223041	-1.44	0.282858	-1.06	0.842655	-1.17	0.800557	1.2	0.462869	-1	0.99116	1.38	0.366965	1.2	0.277443
GLYMA07G09560	Protein of unknown function (DUF1674)	11915477	-4.44	0.035133	-3.13	0.018974	-2.64	0.094175	1.05	0.778345	1.21	0.189752	1.02	0.952218	1.11	0.535609	1.3	0.18007	-1.17	0.231517	1.07	0.805895	-1.07	0.863125	-1.18	0.614923
GLYMA07G10070	AT1G13360	11915622	-2.86	0.001189	-2.34	0.11324	-2.44	0.012154	-1.01	0.869016	1.03	0.911042	-1.24	0.179933	-1.03	0.908724	-1.3	0.133003	1.17	0.272935	1.05	0.785223	1.43	0.354358	1.35	0.05545
GLYMA07G16770	Protease inhibitor/seed storage/LTP family	11917688	2.36	0.023848	1.74	0.083747	1.65	0.470934	1.74	0.152679	1.77	0.196366	1.02	0.975374	1.79	0.201799	1.26	0.152971	1.14	0.647424	-1.69	0.475359	-1.44	0.530912	1.04	0.932199
GLYMA07G31340	"Dof domain, zinc finger"	11920015	4.9	0.029501	2.39	0.003376	2.99	0.067488	3.82	0.05943	1.95	0.01874	2.56	0.016166	-1.15	0.543369	-1.06	0.469016	-1.07	0.590385	-1.28	0.439368	-1.26	0.410435	-1.11	0.557242
GLYMA07G31400	FAMILY NOT NAMED	11920043	-2.3	0.038845	-2.07	0.056915	1.01	0.983449	-1.62	0.26762	-1.67	0.073315	-1.16	0.629994	-1.14	0.504135	1.34	0.164098	1.25	0.374409	1.11	0.71407	-1.11	0.681298	-1.01	0.953425
GLYMA07G32780	WW domain	11920471	2.03	0.020358	-1.06	0.828538	1.55	0.107983	1.52	0.064769	-1.16	0.598247	1.41	0.239723	-1.24	0.49467	-1.18	0.079475	-1.13	0.413802	1.26	0.411096	-1	0.978966	1.15	0.475867
GLYMA07G38150	Tub family	11922201	-2.79	0.042228	-1.83	0.105991	-1.7	0.386047	-1.92	0.034664	-1.3	0.319035	-1.29	0.632907	-1.37	0.285919	-1.24	0.440124	-2.12	0.015788	-1.01	0.986982	1.16	0.692835	-1.83	0.212877
GLYMA08G01930	Disease resistance protein (TIR-NBS class)	11923823	4.22	0.028028	2.66	0.001436	1.12	0.733614	1.96	0.243865	-1.17	0.597775	1.39	0.377523	-1.07	0.777913	-2.58	0.012198	2.35	0.186477	1.6	0.369647	2.17	0.12467	1.24	0.399441
GLYMA08G09690	POT family	11926893	-2.67	0.04163	-1.26	0.167034	-1.33	0.618732	-2.04	0.171888	-1.13	0.495566	-1.03	0.955849	-1.42	0.124503	-1.94	0.048879	-1.34	0.29944	-2.19	0.310644	1.08	0.834068	-2.23	0.120549
GLYMA08G12560	apoptosis	11927935	-5.28	0.024854	-8.02	0.015265	-5.8	0.055832	-1.03	0.91805	-1.09	0.715618	-1.18	0.577868	-1.08	0.718465	1.24	0.658961	-1.07	0.779675	-1.6	0.221583	1.22	0.633767	1.24	0.393716
GLYMA08G16820	No annotation in Soybase	11929555	-5.15	0.020765	-1.92	0.041352	-3.06	0.220036	-2.83	0.048596	-1.92	0.043056	-2.6	0.24867	1.01	0.981524	-1.07	0.674219	-2.34	0.098708	-1.69	0.399193	1.1	0.67784	1.01	0.956859
GLYMA08G20230	Lipoxygenase	11930934	3.84	0.035235	1.85	0.345893	2.04	0.023185	4.78	0.024965	1.95	0.182269	1.83	0.004568	1.49	0.332758	4.16	0.079167	3.01	0.109295	-1.33	0.096601	-1.15	0.344006	1.13	0.182984
GLYMA08G20730	"RNA recognition motif. (a.k.a. RRM, RBD, or RNP domain)"	11931155	-4.27	0.038833	-2.09	0.077601	-2.79	0.158326	-1.43	0.069061	-1.14	0.675503	-1.39	0.452576	-2.52	0.031996	-1.16	0.755385	1.08	0.862396	-1.71	0.305348	1.25	0.660235	1.36	0.106696
GLYMA08G21410	"HAD superfamily, subfamily IIIB (Acid phosphatase)"	11931500	-2.64	0.015993	-16.85	0.08549	-9.86	0.101064	1.14	0.207986	-2.36	0.181325	1.23	0.656069	5.7	0.092666	48.34	0.01619	10.86	0.108989	5.61	0.024387	18.8	0.250156	3.79	0.410421
GLYMA08G21420	"HAD superfamily, subfamily IIIB (Acid phosphatase)"	11931508	-2.42	0.017678	-2.11	0.013322	-1.53	0.262038	-1.38	0.316794	-2.05	0.088685	1.2	0.819505	2.55	0.140004	10.84	0.01997	5.44	0.027695	1.71	0.076089	2.19	0.312505	-1.42	0.688428
GLYMA08G22210	Vps4 C terminal oligomerisation domain	11931881	-2.79	0.03628	-1.51	0.269496	-2.87	0.11565	-4.09	0.089509	-1.74	0.195371	-1.65	0.265527	-1.36	0.37658	-1.31	0.282921	1.16	0.450972	-1.17	0.69414	1.29	0.620213	-1.65	0.303968
GLYMA08G22800	DnaJ C terminal region	11932121	-5.4	0.034819	-4.16	0.015571	-4.25	0.005564	-4.9	0.020733	-6.33	0.022556	-5.94	0.010119	-1.02	0.916667	-1.79	0.204687	1.1	0.376984	-1.37	0.217298	-1.47	0.315695	1.2	0.612758
GLYMA08G23830	Mitochondrial ATP synthase epsilon chain	11932582	2.69	0.04204	4.51	0.011138	2.76	0.159458	2.85	0.083847	4.62	0.010223	3.41	0.182494	1.71	0.184694	1.22	0.142448	1.6	0.104382	-1.16	0.755655	1.14	0.758608	-1.09	0.850611
GLYMA08G23840	Vps51/Vps67	11932587	3.85	0.043242	2.67	0.03001	2.75	0.000767	3.15	0.033522	2.79	0.0472	2.88	0.019563	1.12	0.779586	1.07	0.797376	1.06	0.796762	-1.13	0.450704	-1.02	0.895252	-1.21	0.263026
GLYMA08G24750	Pathogenesis-related protein Bet v I family	11932884	3.6	0.047045	4.12	0.241891	1.81	0.450411	2.26	0.128294	4.22	0.10977	1.93	0.091953	7.81	0.190899	7.7	0.064805	5.8	0.191361	2.54	0.023509	3.17	0.205771	2.02	0.089308
GLYMA08G30570	FAMILY NOT NAMED	11934284	2.79	0.033429	1.73	0.135543	2.95	0.062138	3.27	0.113683	1.46	0.172145	2.57	0.165643	-1.23	0.505988	-1.07	0.775464	1.22	0.285458	-1.19	0.296435	-1.16	0.543459	1.35	0.372109
GLYMA08G43380	Protein of unknown function (DUF3537)	11936781	-2.63	0.048875	-1.47	0.1967	1.36	0.553258	-1.5	0.289666	-1.19	0.499316	-1.17	0.738695	-1.59	0.198348	-1.04	0.858879	-1.36	0.2231	-1.29	0.540291	-1.95	0.286272	1.08	0.865926
GLYMA08G45440	CHCH domain	11937483	2.66	0.014201	1.4	0.465589	1.33	0.369281	1.8	0.29714	1.39	0.466247	1.5	0.248569	-1.04	0.929029	1.09	0.737724	1.03	0.915234	-1.19	0.635033	1.09	0.740188	-1.32	0.34132
GLYMA08G03080	ADHESION REGULATING MOLECULE 1 (110 KDA CELL MEMBRANE GLYCOPROTEIN)	11939695	3.65	0.02032	2.71	0.042085	1.33	0.6307	4.27	0.050042	2.51	0.063649	1.81	0.264746	1	0.999281	-1.3	0.177849	-1.29	0.282444	-1.66	0.556276	1.35	0.318619	1.08	0.452988
GLYMA08G03330	Myb-like DNA-binding domain	11939831	2.46	0.020785	2.66	0.12868	2.03	0.218879	1.27	0.460024	1.31	0.447731	2.68	0.39183	-1.08	0.741416	-2.66	0.117386	-1.36	0.400671	1.05	0.927452	-1.65	0.272763	-2.25	0.440719
GLYMA08G07500	GTP cyclohydrolase II	11941438	-2.42	0.04387	-1.15	0.704346	-1	0.994745	-1.13	0.578413	1.49	0.238325	-1.28	0.710879	1.5	0.364986	1.53	0.245721	-1.34	0.279415	-1.21	0.767745	-1.27	0.337633	-1.03	0.930745
GLYMA08G10390	Major Facilitator Superfamily	11942461	2.03	0.003634	-1.09	0.834136	1.38	0.279234	1.04	0.933714	1	0.990683	-1.29	0.164239	-1.42	0.430292	-1.14	0.704157	-1.48	0.357775	1.59	0.423497	1.17	0.683742	2.33	0.185767
GLYMA08G11480	"S-adenosyl-L-homocysteine hydrolase, NAD binding domain"	11942894	2.92	0.015362	3.1	0.064499	3.05	0.041182	1.02	0.928042	1.25	0.397879	1.12	0.656026	1.36	0.214586	1.1	0.750271	1.02	0.942631	1	0.991985	-1.11	0.600545	1.03	0.925113
GLYMA08G11620	"Chalcone and stilbene synthases, C-terminal domain"	11942944	-2.75	0.042962	-3.32	0.088534	-1.19	0.683057	-2.04	0.175807	-1.15	0.733897	1.66	0.299269	4.97	0.036814	10.72	0.025694	2.33	0.301039	3.26	0.069883	1.61	0.319524	-1.43	0.473059
GLYMA08G15450	No annotation in Soybase	11944532	-3.05	0.043732	-2.2	0.10583	-4.55	0.042443	-1.09	0.645882	1.13	0.761837	-1.68	0.122764	1.17	0.738249	1.98	0.028111	1.47	0.283823	1.14	0.532883	1.43	0.459981	1.02	0.946598
GLYMA08G15690	VAM6/VPS39 RELATED	11944587	-6.74	0.047926	-3.78	0.12508	-1.47	0.504805	-5.2	0.01487	-4.84	0.113061	-1.56	0.315602	1.64	0.181879	1.29	0.536795	1.73	0.18086	1.48	0.297115	-1.58	0.562146	-1	0.998765
GLYMA08G16170	Eukaryotic protein of unknown function (DUF953)	11944705	-10.67	0.020101	-3.02	0.104505	-3.36	0.107426	-3.9	0.105726	-2.24	0.14195	-3.24	0.112559	1.43	0.241042	1.01	0.972175	-1.7	0.316071	-1.07	0.832838	1.22	0.708805	1.21	0.543712
GLYMA08G18070	2OG-Fe(II) oxygenase superfamily	11945443	-4.08	0.013729	-2.93	0.148416	-1.66	0.367622	-3.02	0.045396	-2.13	0.236586	-2.38	0.22382	-1.64	0.337678	-1.2	0.61855	-1.32	0.689433	-1.12	0.797381	-1.11	0.788405	1.03	0.913054
GLYMA08G25860	METALLOPROTEASE M41 FTSH	11948164	2.31	0.040889	1.25	0.128243	1	0.99583	1.14	0.71541	-1.03	0.90055	-1.02	0.890109	1.19	0.477414	1.02	0.928095	-1.4	0.302223	1.03	0.891699	1.04	0.832579	1.09	0.740884
GLYMA08G26230	WRKY DNA -binding domain	11948292	-2.14	0.04494	-1.55	0.027815	1.52	0.366278	-1.3	0.254979	-1.16	0.236588	1.43	0.425411	1.13	0.260189	1.04	0.843408	1.1	0.393701	1.67	0.246146	-1.12	0.675357	1.11	0.729969
GLYMA08G37180	hydroxyproline-rich glycoprotein family protein	11949638	5.23	0.018348	1.11	0.565078	1.56	0.593172	1.67	0.402123	2.97	0.216706	1.14	0.774265	-1.18	0.317114	1.9	0.373382	-2.69	0.22989	1.63	0.260229	2.59	0.334771	1.44	0.564193
GLYMA08G38390	No annotation in Soybase	11949908	3.12	0.035818	-1.59	0.035411	-1.04	0.950083	2.45	0.074907	-1.15	0.685328	-1.06	0.923067	-1.56	0.048965	-1.05	0.792018	-1.25	0.599647	-1.67	0.532645	1.09	0.727036	-1.11	0.64792
GLYMA08G41750	Eukaryotic protein of unknown function (DUF887)	11950964	-2.47	0.003485	-1.81	0.031176	-1.45	0.263768	-4.89	0.078749	-3.82	0.00912	-2.36	0.079731	-1.13	0.663652	-1.19	0.476732	-1.91	0.024318	1.18	0.587668	1.12	0.656936	-2.07	0.114204
GLYMA08G42940	IMIDAZOLE GLYCEROL PHOSPHATE SYNTHASE SUBUNIT HISF/H (IGP SYNTHASE SUBUNIT HISF/H)	11951347	-4.5	0.033795	-8.32	0.008425	-7.08	0.06999	-4.04	0.01359	-9.18	0.011081	-4.47	0.079922	-2.38	0.017544	1.14	0.7224	-1.01	0.982858	-1.53	0.292921	1.17	0.446318	-1.26	0.475923
GLYMA08G43020	Leucine Rich Repeat	11951384	-24.47	0.004183	-10.1	0.017121	-18.04	0.026014	-65.57	0.002062	-102.67	0.019918	-51.62	0.025048	-1.22	0.336108	-1.58	0.498855	1.38	0.450854	-1.19	0.454961	1.27	0.469426	-1.68	0.255807
GLYMA08G45590	Trypsin and protease inhibitor	11952233	2.44	0.020985	1.07	0.878149	-1.42	0.257196	2.38	0.0826	-1.06	0.893892	1.72	0.095387	-1.01	0.980549	1.35	0.417998	1.24	0.580876	-1.43	0.09337	1.22	0.699468	1.05	0.942351
GLYMA08G48240	GLUCOSYL/GLUCURONOSYL TRANSFERASES	11953143	2.15	0.041189	1.04	0.90968	1.31	0.555325	1.66	0.05005	1.76	0.089719	2.09	0.054627	1.31	0.53621	-1.34	0.460003	-1.17	0.452713	1.59	0.216769	1.54	0.450349	-1.15	0.584798
GLYMA09G04530	Pathogenesis-related protein Bet v I family	11954887	-4.03	0.019092	-2.54	0.005578	-1.08	0.878832	-1.91	0.143134	-1.23	0.305655	-1.17	0.690487	2.28	0.104429	3.91	0.052617	2.49	0.063167	-1.36	0.381362	-1.19	0.752836	1.18	0.603558
GLYMA09G06720	FAMILY NOT NAMED	11955521	-4.09	0.040604	-2.5	0.051601	-3.11	0.211569	-4.71	0.008469	-2.02	0.050621	-2.72	0.234011	1.22	0.437406	1.33	0.290811	-1.03	0.914772	-1.27	0.642968	-1.01	0.974726	-1.1	0.614195
GLYMA09G09290	"SERINE-THREONINE PROTEIN KINASE, PLANT-TYPE"	11956402	-2.37	0.019845	-2.28	0.006687	-2.79	0.034474	1.03	0.760007	1.35	0.374256	-1	0.985822	-1.29	0.229063	1.27	0.514043	-2.06	0.151601	1.07	0.855883	1.79	0.233419	-1.18	0.359297
GLYMA09G23090	PHD-finger	11958357	-3.27	0.026714	-1.19	0.385786	-1.08	0.867544	-1.28	0.157407	-1.2	0.455229	1.34	0.427225	-1.42	0.189326	-1.09	0.477064	1.07	0.78201	1.48	0.306488	1.29	0.344347	-1.06	0.722607
GLYMA09G25540	No annotation in Soybase	11958958	2.78	0.024075	2.33	0.006612	5.13	0.030003	1.08	0.59493	-1.36	0.517939	1.79	0.207547	-2	0.060391	-1.07	0.509189	-1.03	0.9546	1.59	0.309129	-1.21	0.475036	1.02	0.882741
GLYMA09G25900	gb def: Hypothetical protein At2g18870	11959013	4.26	0.003684	2.74	0.015231	2.09	0.260152	2.46	0.041908	1.58	0.214816	1.82	0.183683	1.09	0.805157	-1.57	0.139356	1.45	0.154611	-1.17	0.058008	1.17	0.676315	-1.03	0.931812
GLYMA09G26810	2OG-Fe(II) oxygenase superfamily	11959229	2.62	0.042083	1.49	0.054957	1.54	0.178346	2.98	0.144238	1.83	0.018635	1.54	0.159062	-1.4	0.021497	-1.03	0.795445	-1.15	0.590188	-1.04	0.901626	-1.13	0.538515	-1.07	0.58386
GLYMA09G26830	FE(II)/ ASCORBATE OXIDASE SUPERFAMILY	11959237	4.13	0.041482	3.78	0.031192	1.81	0.157172	3.42	0.099135	5.15	0.029483	2.64	0.023041	1.11	0.82437	1.55	0.072831	1.1	0.703564	-1.6	0.392691	1.05	0.842878	-1.17	0.176414
GLYMA09G28670	Histone-like transcription factor (CBF/NF-Y) and archaeal histone	11959785	-2.94	0.036067	-1.37	0.385538	1.19	0.670363	-2.49	0.1062	-1.55	0.288159	-1.34	0.568671	-1.58	0.26401	-1.13	0.603596	1.01	0.977342	1.6	0.248147	-1.32	0.185883	1.01	0.980787
GLYMA09G29020	SUGAR KINASE RELATED	11959898	2.85	0.032355	4.07	0.057413	3.08	0.012571	2.28	0.133815	4.28	0.118609	4.61	0.019994	1.75	0.251101	1.48	0.123022	1.81	0.092294	1.69	0.196165	1.91	0.006171	1.29	0.408344
GLYMA09G34320	No annotation in Soybase	11961713	-3.29	0.024306	-1.27	0.483342	-2.51	0.244052	-1.6	0.302419	-1.4	0.275538	-1.52	0.457333	-1.09	0.790428	-1.19	0.742611	1.97	0.227403	-1.97	0.316872	-1.06	0.896512	1.53	0.309731
GLYMA09G35850	GTPase of unknown function	11962248	2.58	0.02761	-1.7	0.301522	-1.24	0.258969	1.95	0.144399	-1.12	0.805936	-1.52	0.064732	-1	0.999202	1.97	0.014792	-1.09	0.832458	-1.3	0.232861	1.06	0.873717	1.55	0.230159
GLYMA09G00610	Miro-like protein	11964771	-2.75	0.039082	-1.14	0.565102	-1.96	0.062385	-1.29	0.185458	1.15	0.455462	-1.17	0.408467	1.13	0.538104	-1.26	0.203376	1.13	0.399022	1	0.998159	1.2	0.275437	1.08	0.716516
GLYMA09G04910	"WD domain, G-beta repeat"	11966237	-2.05	0.006458	-2.73	0.063793	-1.49	0.006821	-1.4	0.303753	-1.86	0.110041	-1.21	0.191939	-1.31	0.32342	1.48	0.026698	-1.09	0.59821	1.03	0.933288	1.15	0.17865	-1.02	0.898673
GLYMA09G05910	ANKYRIN REPEAT-CONTAINING	11966607	3.63	0.010504	1.12	0.695207	3.41	0.040116	2.4	0.248169	2.19	0.230964	3.46	0.050018	5.11	0.002292	10.65	0.047224	2.97	0.011252	31.6	0.19717	6.91	0.170372	11.67	0.227465
GLYMA09G21880	Cyclase family protein	11969663	5.92	0.037264	2.08	0.000665	1.65	0.276293	1.79	0.24417	-1.16	0.356711	-1.76	0.402102	1.33	0.281662	-1.12	0.426029	1.34	0.174597	-1.4	0.557209	-1.22	0.500131	1.33	0.308059
GLYMA09G29800	Myb-like DNA-binding domain	11971486	2.13	0.002069	1.48	0.090649	1.61	0.137494	1.77	0.047021	-1.06	0.776473	1.28	0.454157	-1.12	0.685661	-1.51	0.087562	-1.06	0.732961	-1.14	0.748645	-1.23	0.350741	-1.18	0.53535
GLYMA09G32580	No annotation in Soybase	11972495	3.02	0.032694	2.95	0.002095	4.37	0.080271	3.42	0.030609	4.19	0.032827	4.64	0.018307	-1.45	0.244942	1.01	0.975791	-1.3	0.410739	-1.11	0.102674	-1.25	0.499894	1.12	0.491631
GLYMA09G32890	Protein of unknown function (DUF1298)	11972635	2.36	0.043378	1.4	0.15242	2.02	0.134669	1.9	0.147698	1.72	0.069098	1.89	0.145786	1.33	0.279382	1.16	0.34551	1.04	0.846209	1.06	0.879624	-1.81	0.148424	-1.29	0.370574
GLYMA09G34270	ESCRT-II complex subunit	11973072	3.15	0.020916	2.58	0.051685	2.93	0.101367	1.07	0.79666	1.25	0.598615	-1.16	0.653974	-1.19	0.723404	1.51	0.156932	-1.09	0.745169	-1.7	0.15429	1.26	0.38341	1.22	0.628056
GLYMA09G34690	No annotation in Soybase	11973217	-5.16	0.035289	-2.83	0.003426	-3.35	0.034552	-3.21	0.05311	-1.13	0.762461	1.36	0.322682	-1.45	0.156256	-1.11	0.866328	-1.88	0.345987	-1.76	0.075335	1.71	0.336547	-1.93	0.165524
GLYMA09G36840	AP2 domain	11973996	3.33	0.037488	1.56	0.4285	2.08	0.127558	3.33	0.131803	1.72	0.092565	4.22	0.139407	-1.81	0.219516	1.47	0.327163	-1.2	0.657265	-1.12	0.792762	-1.66	0.36641	-2.52	0.196786
GLYMA09G37460	PQQ enzyme repeat	11974196	-2.22	0.032801	-1.7	0.027112	-1.42	0.258447	-2.99	0.060666	-2.06	0.012009	-1.64	0.140176	1.01	0.918729	-1.06	0.766367	1.17	0.255728	1.2	0.46298	1.11	0.628789	1.09	0.592918
GLYMA10G01290	Glycosyl hydrolases family 28	11976357	5.23	0.030267	2.3	0.139768	3.77	0.016584	4.22	0.073602	2.23	0.088465	3.07	0.117497	-1.75	0.054008	-1.86	0.191235	-1.77	0.142607	1.59	0.384509	1.15	0.58934	-1.07	0.836685
GLYMA10G01400	AMP-binding enzyme	11976397	-3.17	0.045667	-1.86	0.166421	-1.13	0.794706	-2.31	0.017021	-1.68	0.227678	-1.31	0.614798	1.29	0.350252	1.35	0.389608	1.54	0.485856	-1.62	0.454997	-1.28	0.562087	-1.09	0.782587
GLYMA10G03070	AT1G03250	11977030	-2.72	0.039165	-1.8	0.077278	-1.21	0.561845	-1.63	0.167585	-1.5	0.145694	-1.27	0.371462	-1.18	0.543395	1.21	0.450417	1.1	0.567317	1.07	0.831942	-1.07	0.832055	-1.02	0.909536
GLYMA10G05280	Exo70 exocyst complex subunit	11977969	2.2	0.011656	1.47	0.535111	-2.72	0.464919	3.92	0.051425	3.11	0.155768	-1.03	0.975596	2.63	0.312545	3.36	0.066146	-1.15	0.776315	-1.1	0.909691	1.95	0.461442	-1.6	0.477754
GLYMA10G07820	Pyridine nucleotide-disulphide oxidoreductase	11978759	-3.99	0.006347	-3.69	0.049729	-3.69	0.046991	-4.97	0.030071	-3.87	0.047579	-5.18	0.034427	-1.18	0.488671	-1.09	0.375189	1.24	0.531146	-1.03	0.900728	1.23	0.598337	1.23	0.462206
GLYMA10G08390	"Tubulin/FtsZ family, C-terminal domain"	11978989	-4.45	0.014273	1.88	0.302208	-1.22	0.667971	-1.11	0.503513	1.07	0.824722	2.09	0.240017	1.33	0.265504	-2.11	0.261056	1.55	0.304436	1.81	0.143744	1.42	0.5739	-1.57	0.384795
GLYMA10G08750	Domain of unknown function (DUF588)	11979160	-2.11	0.042629	-3.51	0.136048	-1.65	0.433887	1.14	0.718234	1.18	0.677324	-1.21	0.70455	-1.79	0.27247	-1.03	0.89929	-1.5	0.296611	-1.61	0.447584	-1.31	0.617518	-1.17	0.638478
GLYMA10G24570	Ankyrin repeat	11981309	-3.38	0.024017	-1.52	0.173428	-1.57	0.356415	-1.28	0.308429	-1.96	0.074388	-1.34	0.631491	-1.21	0.405997	-1.81	0.165045	1.45	0.22194	1.23	0.534143	1.13	0.723461	-1.04	0.956202
GLYMA10G26520	No annotation in Soybase	11981682	-3.36	0.017905	-2.53	0.006836	-3.06	0.014408	-1.65	0.019927	-1.47	0.044751	-1.54	0.128373	1.13	0.320719	-1.12	0.676084	-1.17	0.296248	1.21	0.199304	1.38	0.437584	1.23	0.418737
GLYMA10G28410	Domain of unknown function (DUF3411)	11982242	-11.44	0.004885	-5.06	0.075229	-6.34	0.03887	-3.42	0.005235	-10.16	0.064284	-8.5	0.031558	-1.02	0.967187	-1.31	0.41102	-1.23	0.359544	-1.23	0.409434	-2	0.028412	1.02	0.965045
GLYMA10G28710	No annotation in Soybase	11982386	-2.24	0.025566	-1.14	0.508868	-1.73	0.129008	-1.92	0.153213	-1.45	0.093701	-1.13	0.617728	1.79	0.212878	1.83	0.211261	2.38	0.101441	1.56	0.448158	1.64	0.3539	1.07	0.80531
GLYMA10G33300	Cellulose synthase	11984239	2.18	0.045644	1.63	0.075581	2.65	0.07728	-1.23	0.481224	-1.07	0.76373	1.18	0.660419	-1.19	0.631813	1.38	0.205041	-1.47	0.129285	1.01	0.965127	1.02	0.929172	-1.31	0.499718
GLYMA10G38830	Rad51	11986339	-2.88	0.032241	1.47	0.08768	-2.09	0.035308	-1.95	0.043538	-1.52	0.220032	-1.81	0.049538	1.27	0.328881	-1.42	0.289663	1.67	0.303357	1.31	0.172486	1.58	0.405599	1.22	0.376889
GLYMA10G40310	cyclin-related	11986883	2.4	0.038346	1.62	0.066327	1.96	0.004655	1.52	0.09001	1.56	0.11619	1.75	0.080951	-1.53	0.092308	1.08	0.743068	1.33	0.305375	1.19	0.56243	1.14	0.692075	1.05	0.821481
GLYMA10G41630	LYSOSOMAL ACID LIPASE-RELATED	11987323	-2.1	0.025963	-1.17	0.569888	-1.06	0.843391	-1.56	0.187036	-1.52	0.141998	1.12	0.41636	1.03	0.875907	-1.2	0.530313	1.68	0.273125	-1.04	0.800172	-1.52	0.342544	-1.25	0.191079
GLYMA10G06130	AT5G03460	11990714	-4.47	0.039602	-4.96	0.033048	-4.74	0.160192	-6.25	0.045873	-3.85	0.040736	-5.9	0.14732	-1.26	0.51197	1.3	0.438239	1.06	0.912163	-1.62	0.401904	-1.23	0.29786	1.23	0.55321
GLYMA10G07500	Protein kinase domain	11991148	2.14	0.004635	1.6	0.109209	1.39	0.39426	-1.02	0.891638	1.06	0.703001	1.22	0.540843	1.97	0.111794	1.19	0.499798	1.64	0.109081	-1.01	0.987308	1.12	0.633768	1.44	0.346278
GLYMA10G14980	NAD(P)-linked oxidoreductase superfamily protein	11992739	-2.03	0.025056	-2.5	0.048776	-2.26	0.040148	-5.31	0.105487	-3.15	0.06615	-3.01	0.027641	1.02	0.93153	1.06	0.906445	-1.13	0.879785	1.3	0.268258	1.27	0.562816	1.01	0.982077
GLYMA10G20390	SEC14 CYTOSOLIC FACTOR-RELATED	11993298	7.75	0.00983	3.8	0.000202	7.14	0.020155	6.33	0.034028	4.07	6.7e-05	5.03	0.020488	-1.07	0.836389	-1.14	0.410675	-1.06	0.727035	1.1	0.852141	-1.2	0.473456	1.08	0.712799
GLYMA10G27530	"SERINE-THREONINE PROTEIN KINASE, PLANT-TYPE"	11994354	-3.25	0.049019	-4.99	0.012023	-4.64	0.139252	-3.58	0.041638	-3.22	0.012812	-3.7	0.16038	-1.33	0.37701	1.27	0.461929	1.19	0.574972	-1.69	0.346739	1.8	0.223674	-1.43	0.19626
GLYMA10G40910	alpha/beta hydrolase fold	11999233	-2.65	0.005927	-1.73	0.043065	-2.22	0.012921	-2.65	0.002204	-2.34	0.017615	-2.11	0.014935	1.13	0.369929	-1.21	0.262106	1.08	0.820089	1.03	0.781004	1.04	0.84733	-1.02	0.90174
GLYMA10G40950	Leucine Rich Repeat	11999260	-2.14	0.04576	-1.66	0.029688	-1.55	0.094315	-1.76	0.151942	-1.3	0.097572	-1.58	0.211061	1.53	0.176813	2.1	0.023176	1.29	0.011047	1.41	0.070193	1.23	0.26713	1.06	0.870846
GLYMA10G42680	GLUCOSYL/GLUCURONOSYL TRANSFERASES	11999839	3.04	0.040832	1.08	0.83727	1.36	0.612933	2.71	0.029374	1.45	0.243728	1.54	0.297236	-1.18	0.462204	2.35	0.188409	1.5	0.325534	1.52	0.117322	1.12	0.825731	-1.4	0.36691
GLYMA11G16260	Domain of unknown function (DUF3411)	12007239	3.14	0.041694	1.89	0.241566	2.38	0.012852	3.01	0.051363	2.24	0.009733	2.31	0.007101	-1.01	0.972497	-1.16	0.703352	-1.28	0.235053	-1.21	0.427814	-1.03	0.840628	-1.02	0.922211
GLYMA11G05680	GLUCOSYL/GLUCURONOSYL TRANSFERASES	12014487	2	0.044785	1.1	0.794419	-1.41	0.459699	2.07	0.141586	1.86	0.335437	-1.09	0.84979	2.59	0.266181	4.55	0.105708	1.76	0.247289	-1.31	0.44134	-1.16	0.756485	-1.11	0.825127
GLYMA11G14390	short chain dehydrogenase	12017580	-2.03	0.036362	1.1	0.640707	-1.11	0.60407	-1.84	0.158488	-1.32	0.298446	-1.02	0.926221	-1.05	0.862095	-1.27	0.187806	1.34	0.128366	1.45	0.137981	1.09	0.766545	-1	0.999524
GLYMA11G35330	"SERINE-THREONINE PROTEIN KINASE, PLANT-TYPE"	12021870	-5.57	0.01692	-4.82	0.119394	-4.93	0.09049	-8.96	0.000452	-6.7	0.111113	-4.97	0.087728	1.2	0.729505	-1.15	0.769928	-1.52	0.238487	1.25	0.62944	1.22	0.705516	-1.01	0.954253
GLYMA11G35430	2OG-Fe(II) oxygenase superfamily	12021894	4.38	0.034914	-1	0.997608	1.19	0.62224	1.51	0.475323	1.21	0.534047	1.15	0.782276	1.27	0.399863	2.87	0.018304	2.04	0.255219	1.01	0.971427	2.15	0.348763	1.44	0.367069
GLYMA11G37800	No annotation in Soybase	12022771	-2.84	0.0319	-2.03	0.089774	1.31	0.508436	-3.79	0.026976	-1.57	0.283789	-1.07	0.895084	1.92	0.132687	1.55	0.237139	1.48	0.468131	1.49	0.320486	1.49	0.549174	2.12	0.219839
GLYMA12G10490	PDZ domain (Also known as DHR or GLGF)	12027180	2.51	0.033049	2.42	0.129306	2.73	0.024084	1.67	0.412825	2.12	0.035571	1.49	0.340574	-1.02	0.930924	-1.04	0.897438	-1.13	0.601129	-1.07	0.633428	-1.13	0.444816	1.19	0.612096
GLYMA12G10750	RING FINGER	12027310	2.28	0.006615	-1.18	0.741836	1.06	0.874664	1.69	0.10854	1.18	0.713602	-1.28	0.551181	1.06	0.90768	1.16	0.437927	1.15	0.500736	-1.04	0.928889	-1.12	0.774157	1.06	0.804983
GLYMA12G12720	No annotation in Soybase	12027713	2.91	0.037433	1.89	0.07266	2.56	0.098232	2.27	0.407118	1.22	0.463382	1.9	0.221688	-1.25	0.505938	-1.63	0.107128	-1.11	0.631851	-1.03	0.961292	-1.36	0.337562	-1.2	0.530789
GLYMA12G29670	Fasciclin domain	12030308	-4.83	0.014002	-4.51	0.050676	-3.27	0.031727	-4.53	0.025248	-3.92	0.05427	-2.39	0.058068	1.38	0.487999	1.29	0.576826	1.1	0.831835	1.09	0.805681	-1.13	0.70594	-1.55	0.438556
GLYMA12G30920	AN1-like Zinc finger	12030739	-2.76	0.041181	-3.38	0.051056	-3.59	0.108435	1.02	0.926197	-1.38	0.272225	-1.16	0.659684	-1.24	0.455003	-1.09	0.632577	-1.13	0.594959	-1.23	0.561387	-1.25	0.225612	-1.42	0.196405
GLYMA12G31290	"Protein of unknown function, DUF593"	12030918	3.54	0.041356	1.31	0.550515	1.54	0.035846	3.07	0.027392	-1.07	0.83048	1.7	0.003445	-1.64	0.30479	-1.84	0.286877	-1.58	0.13676	1.2	0.577315	-1.31	0.167419	-1.35	0.016893
GLYMA12G36530	Retinal pigment epithelial membrane protein	12032771	2.76	0.007278	2.2	0.159292	2.41	0.21241	2.21	0.015838	2.41	0.048301	1.98	0.240688	-1.59	0.072096	-1.24	0.533287	-1.11	0.608187	-1.22	0.284204	-1.26	0.59275	-1.17	0.703054
GLYMA12G01790	Zinc-binding dehydrogenase	12033527	5.18	0.012416	2.16	0.1773	2.31	0.14543	3.15	0.014228	3.11	0.19564	1.94	0.250538	2.2	0.102094	3.68	0.03085	2.35	0.05706	1.26	0.712026	1.42	0.535138	1.05	0.875971
GLYMA12G04850	Protein of unknown function (DUF2775)	12034715	2.57	0.001597	1.01	0.971088	1.52	0.420641	1.2	0.27262	-1.68	0.32355	1.61	0.132013	-1.32	0.628788	-1.24	0.5365	1.88	0.022915	1.13	0.715936	-1.07	0.858264	-1.17	0.512296
GLYMA12G06320	short chain dehydrogenase	12035198	3.38	0.001606	1.03	0.906663	-1.02	0.956756	1.58	0.177015	-1.02	0.912951	-1.61	0.168034	1.03	0.921619	1.76	0.143206	1.35	0.453511	-1.04	0.919542	2.71	0.212767	1.22	0.498833
GLYMA12G09080	No annotation in Soybase	12036292	2.8	0.041602	3.05	0.001218	2.58	0.309807	3.31	0.390783	1.77	0.054399	1.81	0.455012	-1.29	0.231499	-1.72	0.060335	-1.25	0.441059	1.01	0.971377	1.08	0.88668	-1.1	0.871689
GLYMA12G14230	Multicopper oxidase	12037752	2.78	0.040843	1.17	0.477177	2.19	0.167791	2.04	0.282973	1.4	0.169446	2.67	0.07157	-1.5	0.131249	-1.68	0.086619	-1.43	0.152987	-1.01	0.992207	-1.18	0.674789	-1.24	0.410711
GLYMA12G16340	Plastocyanin-like domain	12038299	3.02	0.017645	3.29	0.00994	3.57	0.038139	3.19	0.177097	4.4	0.052588	3.31	0.00369	1.02	0.930245	1.24	0.296858	1.21	0.418049	1.21	0.434768	1.23	0.368776	1.44	0.021938
GLYMA12G21880	"CHAPERONIN CONTAINING T-COMPLEX PROTEIN 1, DELTA SUBUNIT, TCPD"	12039073	-2.3	0.014883	1.02	0.968967	1.13	0.775002	-4.1	0.024949	1.22	0.443337	1.34	0.504884	-1.08	0.886554	1.27	0.605078	-1.18	0.496631	1.65	0.234705	1.3	0.603529	-1.01	0.972702
GLYMA12G25730	PENTATRICOPEPTIDE REPEAT-CONTAINING PROTEIN	12039582	-7.79	0.000351	-10.61	0.080513	-5.92	0.081351	-1.14	0.732107	-1.53	0.342706	1.5	0.183607	-1.41	0.4028	1.02	0.89391	1.25	0.359994	1.47	0.28222	-1.04	0.781744	-1.06	0.831246
GLYMA13G05240	Aldose 1-epimerase	12044549	3.55	0.019169	1.95	0.03983	3.06	0.23864	2.23	0.451998	2.41	0.156353	2.15	0.219473	1.31	0.498484	-1.23	0.364825	1.14	0.823637	1.23	0.652806	-1.19	0.755394	1.65	0.155494
GLYMA13G07950	No annotation in Soybase	12045466	-7.33	0.001638	-9.03	0.036317	-4.46	0.240354	1.54	0.20268	1.16	0.647397	2.14	0.124116	-1.38	0.376101	-1.07	0.835305	1.05	0.850011	1.08	0.907052	1.22	0.363687	-1	0.999468
GLYMA13G12610	No annotation in Soybase	12047386	-2.86	0.037075	-1.53	0.199161	-2.34	0.261017	1.09	0.674185	1.11	0.547117	-2.11	0.292603	1.01	0.989258	1.13	0.76772	-1.2	0.531007	-1.34	0.646713	-1.61	0.270378	-1.66	0.229669
GLYMA13G23960	K+ potassium transporter	12050470	-2.04	0.036466	-2.53	0.016507	-1.83	0.019752	-1.47	0.417431	-2.21	0.018487	-1.81	0.012335	-1.34	0.140361	-1.43	0.191616	-1.79	0.070765	-1.18	0.34318	-1.15	0.560856	-1.28	0.482839
GLYMA13G24250	Glutaredoxin	12050582	2.39	0.032148	1.25	0.263213	-1.02	0.957875	1.52	0.374615	1.05	0.644079	1.05	0.887668	1.84	0.040498	1.67	0.034246	1.28	0.286398	1.6	0.258307	1.73	0.211092	1.35	0.396649
GLYMA13G25970	Leucine Rich Repeat	12051323	-3.13	0.042719	-2.28	0.05786	-2.28	0.195443	-1.58	0.278698	-1.07	0.838767	-1.09	0.818995	-1.24	0.438339	-1.64	0.165155	-1.2	0.564789	-1.36	0.49611	-1.48	0.122055	1.23	0.265327
GLYMA13G26270	Complex 1 protein (LYR family)	12051472	-4.83	0.010339	-3.43	0.046384	-4.85	0.029974	-3.56	0.038016	-2.93	0.05051	-4.3	0.030643	1.21	0.636096	1.1	0.538052	-1.27	0.348913	-1.14	0.594394	-1.13	0.673643	1.12	0.750704
GLYMA13G28490	No annotation in Soybase	12052255	4.18	0.013306	1.09	0.744216	1.36	0.53637	2.99	0.067371	-1.27	0.57261	2.33	0.092153	-1.71	0.227222	-1.08	0.811665	1.03	0.952173	1.91	0.109264	1.96	0.216475	-1.05	0.897913
GLYMA13G30620	Ligand-gated ion channel	12052926	-3.25	0.044536	-1.07	0.901805	-1.79	0.346818	-1.63	0.151897	-1.09	0.844079	-1.24	0.659359	1.64	0.265575	-1.48	0.460164	-1.07	0.75	-1.28	0.62167	1.38	0.425544	-1.35	0.333483
GLYMA13G33270	interactor of constitutive active rops 1	12053919	2.07	0.012965	1.4	0.252672	-1.01	0.977118	4.1	0.002499	1.48	0.102383	1.17	0.532423	-1.06	0.832095	1.16	0.525786	1.39	0.109577	1.57	0.255889	-1.01	0.976097	-1.11	0.668506
GLYMA13G34280	WRKY DNA -binding domain	12054210	3.06	0.013329	4.43	0.028141	4.8	0.175872	3.1	0.297159	3.46	0.038721	3.53	0.095922	7.23	0.008948	3.15	0.02303	3	0.056064	7.76	0.154584	2.55	0.174379	3.74	0.142598
GLYMA13G34290	Peptidase C26	12054214	3.12	0.03237	1.85	0.138075	2.13	0.16761	2.67	0.088097	1.98	0.103185	2.1	0.002045	5.66	0.04436	6.66	0.023373	5.05	0.062107	3.85	0.126204	4.86	0.171657	4.06	0.178176
GLYMA13G34760	Ligand-gated ion channel	12054415	-3.12	0.048773	-1.33	0.154578	-1.24	0.35994	-2.15	0.281131	-1	0.990987	-1.58	0.149729	2.53	0.13336	1.53	0.16746	1.25	0.510386	2.05	0.081369	1.86	0.004544	1.85	0.297889
GLYMA13G37320	AT4G28290	12055371	2.9	0.036281	1.33	0.482426	1.58	0.46655	1.99	0.113988	1.7	0.396247	1.81	0.375529	-1.05	0.921431	1.36	0.696897	-1.52	0.504274	1.38	0.266688	1.54	0.662904	-1.59	0.452113
GLYMA13G01530	sequence-specific DNA binding transcription factors	12058926	2.35	0.034791	1.23	0.49208	1.7	0.046673	2.23	0.085242	-1.06	0.849705	1.17	0.600586	-1.77	0.110628	-1.3	0.467272	-1.01	0.970626	-1.27	0.46323	-1.48	0.089249	1.14	0.587481
GLYMA13G06170	GLUCOSYL/GLUCURONOSYL TRANSFERASES	12060182	3.48	0.02637	2.98	0.104778	3.11	0.015903	2.67	0.056015	3.01	0.04144	2.69	0.162524	-1.32	0.268363	-1.3	0.494569	-1.56	0.238123	-1.16	0.607206	-1.17	0.338067	-1.25	0.586621
GLYMA13G07280	2OG-Fe(II) oxygenase superfamily	12060444	-4.43	0.042412	-2.64	0.002271	-1.69	0.009946	1.38	0.180331	1.64	0.043903	1.64	0.027266	1.04	0.680259	1.92	0.090696	1.26	0.24991	1.33	0.040588	1.3	0.546534	1.04	0.790448
GLYMA13G07320	2OG-Fe(II) oxygenase superfamily	12060459	-3.6	0.007145	-2.11	0.14887	-1.12	0.52334	2.55	0.011267	2.61	0.007627	3.57	0.001118	1.15	0.70352	1.52	0.105222	1.52	0.245099	1.13	0.39578	1.78	0.370851	-1.25	0.163371
GLYMA13G09690	Protein tyrosine kinase	12061033	-4.56	0.015458	-3.67	0.092649	-2.12	0.2657	1.63	0.026379	4.08	0.001819	3.79	0.054316	1.54	0.353811	1.33	0.667389	-1.97	0.019257	1.31	0.472924	-1.25	0.742864	-1.69	0.186767
GLYMA13G09840	Protein tyrosine kinase	12061047	-9.7	0.0021	-9.62	0.050288	-13.65	0.016874	-8.81	0.000757	-13.42	0.052551	-12.91	0.017107	-1.83	0.171023	-1.57	0.513593	1.52	0.457554	-1.02	0.968678	1.8	0.432074	1.3	0.160642
GLYMA13G24760	Protein of unknown function (DUF506)	12064949	3.05	0.045154	1.21	0.419291	1.22	0.747255	1.67	0.276123	1.07	0.727729	-1.03	0.955218	1.03	0.913535	-1.03	0.892881	-1.31	0.283574	-1.11	0.851211	1.07	0.8985	-1.15	0.646498
GLYMA13G26650	TIR domain	12065537	-7.07	0.00683	-4.35	0.009855	-4.38	0.053295	-4.93	0.016797	-3.23	0.002844	-6.15	0.042802	-1.18	0.299802	1.21	0.246272	-1.08	0.78183	1.31	0.238243	1.1	0.607296	1.7	0.279973
GLYMA13G30490	"Thiamine pyrophosphate enzyme, central domain"	12066894	2.07	0.042772	1.66	0.094543	1.28	0.378766	1.96	0.053973	1.52	0.246529	1.34	0.309602	1.32	0.303067	1.35	0.223964	1.24	0.449352	1.35	0.389381	1.04	0.912171	1.19	0.449482
GLYMA13G35420	GLYCOSIDE HYDROLASES	12068748	2.16	0.045043	1.26	0.290024	-1.24	0.541312	1.99	0.076719	-1.04	0.88966	1.39	0.435327	1.08	0.718327	1.33	0.101781	1.05	0.895318	1.02	0.961877	1.49	0.245756	-1.62	0.310469
GLYMA13G39620	"Zinc finger, C2H2 type"	12070122	-4.51	0.017914	-2.77	0.020245	-2.91	0.072444	-5.19	0.018397	-3	0.009802	-3.25	0.048474	-1.76	0.101644	-1.62	0.466581	-1.32	0.627904	-1.24	0.441892	-1.06	0.874483	1.03	0.949263
GLYMA14G00770	Tim10/DDP family zinc finger	12072616	5.43	0.038371	3.66	0.04251	4.34	0.021654	5.5	0.094714	2.88	0.050036	3.58	0.010275	1.23	0.519054	1.26	0.481327	1.33	0.207812	1.1	0.853804	-1.15	0.494473	1.53	0.026139
GLYMA14G06630	60s Acidic ribosomal protein	12074914	-4.27	0.008538	-3.07	0.127213	-7.02	0.079861	-3.64	0.008576	-3.6	0.113786	-6.03	0.085022	1.44	0.512158	1.07	0.77415	-1.31	0.095655	1.16	0.700581	-1.1	0.790018	-1.57	0.202757
GLYMA14G08500	Protein of unknown function (DUF616)	12075596	-2.34	0.029696	-1.52	0.048695	1.28	0.285317	-1.49	0.192019	-1.19	0.253836	1.01	0.865274	-1.01	0.921885	1.1	0.578731	1.03	0.851124	1.12	0.278866	-1.31	0.25431	1.07	0.2462
GLYMA14G09370	No annotation in Soybase	12075900	5.97	0.011771	-1.1	0.81821	1.45	0.355718	7.56	0.036303	-1.09	0.817045	1.18	0.652866	-1.68	0.322818	-1.43	0.235096	-1.09	0.576043	-1.47	0.491844	-1.58	0.308686	-1.06	0.887179
GLYMA14G20680	ANAPHASE-PROMOTING COMPLEX 10	12078062	2.23	0.010148	-1.14	0.727606	1.04	0.906054	1.16	0.72549	-1.08	0.884349	1.12	0.807649	-1.59	0.307156	1.21	0.657269	-1.4	0.557356	-1.05	0.925781	1.18	0.646924	-1.75	0.387958
GLYMA14G21810	No annotation in Soybase	12078178	-2.7	0.016821	1.61	0.272844	-2.06	0.287826	-1.55	0.267999	1.24	0.642282	-1.77	0.348909	1.15	0.742696	-1.04	0.876708	1.32	0.543616	-2.26	0.26188	1.24	0.571474	1.15	0.609614
GLYMA14G34710	Major Facilitator Superfamily	12079801	2.37	0.04769	1.65	0.062789	2.03	0.239128	1.96	0.046331	1.36	0.101332	2.28	0.034061	1.07	0.641811	-1.28	0.217649	-1.14	0.287849	1.06	0.842813	1.14	0.713792	-1.43	0.137216
GLYMA14G35890	AT4G24610	12080085	2.7	0.00926	1.36	0.407081	1.19	0.453772	2.37	0.102365	1.16	0.651584	1.1	0.687632	1.03	0.920868	1.18	0.514423	1.22	0.613427	1	0.999758	-1.06	0.837017	1.25	0.287235
GLYMA14G37100	"WD domain, G-beta repeat"	12080478	2.73	0.047091	-1.29	0.208969	1.79	0.272477	1.48	0.313848	-1.42	0.144313	1.36	0.301603	-1.16	0.419172	1.45	0.425741	1.35	0.261797	1.67	0.298361	1.2	0.576297	1.24	0.330252
GLYMA14G38540	Leucine Rich Repeat	12081022	-9.8	0.005228	-4.21	0.077018	-3.45	0.001833	-5.74	0.036122	-6.65	0.059516	-7.77	0.004959	-1.04	0.89608	-1.81	0.083883	-1.23	0.661328	1.32	0.052663	-1.53	0.341213	-1.3	0.093586
GLYMA14G38580	Cytochrome P450	12081041	-2.89	0.006706	-2.7	0.072354	-2.06	0.03759	-2.42	0.086431	-2.21	0.088473	-2.3	0.02825	1.07	0.766562	-1.17	0.532198	-1.11	0.760106	-1.1	0.643415	1.19	0.551554	-1.17	0.675027
GLYMA14G39070	Glycosyl transferases group 1	12081167	-2.97	0.046328	-1.25	0.547427	-1.28	0.700438	-1.75	0.022734	-1.61	0.386767	-1.47	0.590066	-1.16	0.709953	-1.08	0.87433	1.22	0.704135	1.38	0.526047	-1.04	0.867434	1.06	0.860771
GLYMA14G03820	"transferase activity, transferring acyl groups other than amino-acyl groups"	12083106	-2.23	0.020831	-1.62	0.27997	-1.05	0.862777	-1.26	0.336208	1.1	0.795567	-1.08	0.757937	1.01	0.974109	-1.04	0.755613	-1.15	0.651803	1.18	0.614352	-1.08	0.785223	1.21	0.510884
GLYMA14G04740	Leucine Rich Repeat	12083394	-3.14	0.009951	-1.5	0.397538	-2.58	0.112789	-3.79	0.009428	-2.42	0.197229	-3.27	0.088959	-1.5	0.397538	1.02	0.930056	-1.06	0.713784	-1.05	0.932735	1.41	0.374772	-1	0.99399
GLYMA14G05330	Protein of unknown function (DUF423)	12083638	4.74	0.015809	3.5	0.03366	3.62	0.024457	5.27	0.043298	3.66	0.030985	3.78	0.009261	-1.18	0.562389	1.28	0.356784	1.3	0.360696	-1.06	0.826095	1.15	0.414113	1.11	0.679013
GLYMA14G09610	"Cyclin, C-terminal domain"	12085127	2.64	0.002826	-1.05	0.87879	-1.16	0.536297	-1.02	0.881115	1.09	0.756727	-1.14	0.660227	1.1	0.73515	1.29	0.329246	1.34	0.369336	1.01	0.988568	-1.4	0.195115	-1.05	0.879287
GLYMA14G37020	POT family	12089852	-3.93	0.026275	-4.62	0.025354	-3.72	0.067918	-1.11	0.896003	-1.27	0.271591	1.06	0.878357	-1.97	0.049545	-1.5	0.133234	-1.47	0.076645	-1.19	0.670851	-1.3	0.440373	-1.72	0.250156
GLYMA14G37640	Tetratricopeptide repeat	12090032	2.9	0.028985	1.45	0.235157	1.39	0.492481	2.12	0.295188	-1.07	0.679938	1.41	0.373418	-2.9	0.027445	-1.4	0.26444	-1.03	0.818091	1.02	0.960587	-1.07	0.846693	1.09	0.837232
GLYMA14G39180	Protein tyrosine kinase	12090491	2.25	0.00624	-1.12	0.462163	-1.53	0.333813	1.49	0.038142	-1.6	0.210105	-1.38	0.449494	-1.22	0.559143	-1.07	0.732318	1.5	0.279466	-1.08	0.854075	1.18	0.550304	1.03	0.917091
GLYMA15G02470	Leucine Rich Repeat	12092092	-12.4	0.021179	-40.57	0.145946	-17.47	0.024651	-14.91	0.005574	-32.09	0.147495	-26.99	0.023692	-2.19	0.333594	-1.13	0.232263	-1.96	0.025954	1.17	0.556057	2.59	0.465901	-1.04	0.936611
GLYMA15G15330	Miro-like protein	12096803	-2.39	0.049854	-1.16	0.610732	-1.39	0.35447	-2.34	0.013826	-1.57	0.299943	-1.46	0.332508	1.17	0.575885	-1.33	0.134765	1.34	0.412969	1.46	0.192167	-1.33	0.272402	1.22	0.470334
GLYMA15G18360	Xyloglucan endo-transglycosylase (XET) C-terminus	12097784	-2.36	0.020309	-2.89	0.015554	-1.83	0.125845	-2.11	0.122263	-1.67	0.200145	-1.77	0.108777	-3.15	0.001056	-3.07	0.177415	-2.86	0.211616	-3.99	0.019279	-2.95	0.184375	-1.98	0.225334
GLYMA15G19390	Protein of unknown function (DUF1313)	12098209	2.3	0.034106	-1.08	0.803343	1.44	0.417404	2	0.088896	-1.17	0.636482	1.27	0.622128	-1.54	0.330876	-1.15	0.457445	-1.04	0.837059	1.24	0.629258	1.2	0.516501	1.23	0.550306
GLYMA15G39690	No annotation in Soybase	12101439	11.4	0.004713	11.83	0.016918	11.8	0.098343	-1.13	0.796204	-1.05	0.832589	1.11	0.643259	1.16	0.670131	-1.96	0.038581	1.22	0.389087	-1.2	0.451928	-1.34	0.574552	1.02	0.96733
GLYMA15G41810	Myb-like DNA-binding domain	12102082	-2.62	0.014783	-1.81	0.04544	-1.28	0.550282	-1.79	0.295785	1.02	0.929801	1.26	0.490662	-1.12	0.65829	1.45	0.253236	1.25	0.488729	1.68	0.132038	1.22	0.365294	1.5	0.255421
GLYMA15G02100	"Transcription coactivator complex, P50 component (LigT RNA ligase/phosphodiesterase family)"	12103502	2.32	0.046915	-1.03	0.929465	-1.51	0.170461	1.66	0.146338	-1.12	0.615081	1.06	0.55905	1.02	0.96367	1.33	0.38153	1.06	0.858098	-1.84	0.024701	1.34	0.379992	-1.13	0.645928
GLYMA15G09330	Family of unknown function (DUF500)	12106062	-3.54	0.004993	-3.08	0.009849	-1.94	0.136215	-2.23	0.097529	-2.99	0.0123	-3.14	0.084638	-1.08	0.631189	-1.32	0.314914	-1.15	0.416738	-1.1	0.739043	1.07	0.841468	-1.22	0.353019
GLYMA15G10460	NAD DEPENDENT EPIMERASE/DEHYDRATASE	12106442	-4.21	0.001915	-1.93	0.326903	1.01	0.888715	-2.8	0.065615	1.02	0.968799	1.31	0.011347	1.03	0.947575	1.7	0.085182	-1.54	0.225075	-1.05	0.51612	1.02	0.963939	-1.25	0.575776
GLYMA15G13370	Leucine Rich Repeat	12107481	3.16	0.002607	5.98	0.012143	3	0.058189	3.67	0.120322	3.96	0.203892	3.55	0.092528	1.08	0.874073	-1.65	0.078777	1.06	0.918457	1	0.996869	-1.24	0.236406	1.02	0.955264
GLYMA15G16000	AT5G49100	12108297	5.58	0.022432	1.66	0.186177	2.53	0.224587	5.26	0.171875	1.51	0.299968	2.11	0.032044	-1.21	0.560534	-1.14	0.644085	-1.1	0.833021	1.19	0.604953	-1.13	0.771876	1.26	0.159437
GLYMA15G18860	Protein kinase domain	12109320	-3.52	0.008133	-1.91	0.245295	-1.58	0.18213	-1.23	0.694439	1.22	0.546352	-1.1	0.798328	1.1	0.771525	3.09	0.027885	1.05	0.824777	1.89	0.051469	2.93	0.303883	1.19	0.70775
GLYMA15G40950	No apical meristem (NAM) protein	12113117	-2.24	0.010676	-1.59	0.199518	-1.35	0.00427	-2.56	0.050039	-1.1	0.714071	-1.47	0.148265	-1.17	0.627443	1.26	0.242328	-1.23	0.372366	1.08	0.832123	1.24	0.323754	-1.1	0.721443
GLYMA15G41870	Ribosomal protein L15	12113360	2.07	0.012945	1.21	0.042913	1.47	0.24262	-1.4	0.294047	-1.1	0.650276	1.8	0.043007	1.19	0.485992	1.06	0.85127	-1.25	0.429734	1.46	0.392117	1.02	0.931653	-1.58	0.077508
GLYMA15G42880	AT2G26840	12113671	2.29	0.048169	1.42	0.133987	1.98	0.145023	1.85	0.404133	1.61	0.080543	1.99	0.101118	1.15	0.645981	1.36	0.346424	1.24	0.219205	1.01	0.981154	1.06	0.906441	1.13	0.756643
GLYMA16G01940	No apical meristem (NAM) protein	12114652	-2.76	0.032922	-1.8	0.048458	-2.24	0.235704	-1.36	0.164971	-1.58	0.056029	-1.09	0.867196	-1.22	0.412233	1.51	0.138111	-1.4	0.309429	1.14	0.717532	1.22	0.741295	-1.68	0.324924
GLYMA16G03710	GLUCOSYL/GLUCURONOSYL TRANSFERASES	12115334	17.93	0.007995	22.07	0.051685	9.67	0.025021	1.42	0.495568	2.04	0.235514	-1.88	0.463484	-1.07	0.761644	1.18	0.628666	-2.72	0.168281	-2.29	0.392161	1.22	0.330093	-1.09	0.561429
GLYMA16G06190	Voltage gated chloride channel	12116226	2.64	0.000755	1.36	0.19496	1.69	0.400561	1.49	0.407314	-1.04	0.922386	1.2	0.688674	-1.68	0.230936	-1.29	0.245062	-1.65	0.353461	-1.3	0.628484	-1.32	0.615556	-1.25	0.519258
GLYMA16G06530	Cupin domain	12116340	2.75	0.01496	1.67	0.266183	2.73	0.005956	2.47	0.163523	3.15	0.167066	4.56	0.000365	-1.71	0.449982	-1.44	0.115729	-1.71	0.352871	1.12	0.649797	1.35	0.487037	1.21	0.439992
GLYMA16G21590	RNA polymerase I specific transcription initiation factor RRN3	12118733	-2.13	0.026166	-1.72	0.032272	-1.89	0.116309	-2.01	0.034548	-2.65	0.001108	-2.49	0.082973	-1.17	0.168591	-1.3	0.302144	1.15	0.504829	-1.5	0.212097	-1.11	0.649857	1.2	0.720955
GLYMA16G22430	Protein tyrosine kinase	12118949	-3.02	0.014637	-2.72	0.117693	-1.81	0.324507	-3.74	0.022545	-2.4	0.121661	-1.24	0.644305	-1.02	0.953209	1.43	0.073181	-1.08	0.852521	1.52	0.286836	1.38	0.388826	1.21	0.330751
GLYMA16G22640	Isocitrate/isopropylmalate dehydrogenase	12119016	-3.53	0.02401	-2.35	0.07342	-2.72	0.083324	-2.59	0.052242	-2.01	0.100496	-2.27	0.113734	-1.11	0.773246	-1.14	0.66687	1.34	0.667188	1.04	0.920318	1.59	0.379532	-1.19	0.747597
GLYMA16G23790	Leucine Rich Repeat	12119455	-3.99	0.009321	-2.86	0.02572	-3.54	0.073872	-1.85	0.039979	-2.1	0.039767	-1.53	0.261271	-1.05	0.838536	1.08	0.854191	-1.36	0.218723	1.31	0.373838	1.02	0.966476	-1.61	0.140037
GLYMA16G25680	"Protein of unknown function, DUF607"	12119975	4.16	0.041922	1.48	0.288799	1.28	0.572121	2.36	0.191131	2.21	0.220867	1.64	0.356844	1.01	0.954668	-1.21	0.558508	-1.53	0.398273	1.17	0.686539	-1.04	0.929639	-1.19	0.717111
GLYMA16G25820	"Protein of unknown function, DUF547"	12120021	-2.67	0.011033	-2.35	0.027033	-1.1	0.82272	1.06	0.858829	-1.04	0.867824	1.09	0.821301	-1.29	0.205348	-1.06	0.855296	-1.54	0.239089	1.71	0.149081	1.27	0.448928	1.19	0.515736
GLYMA16G26820	Myb-like DNA-binding domain	12120400	2.24	0.049741	1.6	0.359758	-1.52	0.261164	1.45	0.199391	1.64	0.412579	1.04	0.891499	-1.36	0.693227	1.05	0.886739	1.36	0.521187	-1.18	0.237343	2.02	0.086086	1.39	0.266091
GLYMA16G28530	Leucine Rich Repeat	12120943	-5.88	0.041027	-6.85	0.17263	-6.24	0.256929	-1.02	0.904579	1.16	0.735579	2.29	0.159601	1.09	0.879044	-1.15	0.478097	1.41	0.158969	1.79	0.490226	1.16	0.687041	1.12	0.742638
GLYMA16G28580	No annotation in Soybase	12120954	-5.41	0.005362	-4.24	0.07563	-3.81	0.098401	1.13	0.439156	1.12	0.715289	-1.17	0.643395	-1.12	0.759831	2.49	0.021807	1.56	0.052923	-1.26	0.507156	1.63	0.304996	1.22	0.54876
GLYMA16G28660	"SERINE-THREONINE PROTEIN KINASE, PLANT-TYPE"	12120960	-5	0.01817	-6.7	0.007358	-2.83	0.203558	-9.31	0.005227	-8.77	0.011886	-4.08	0.16547	1.05	0.873705	1.56	0.477987	1.66	0.092497	2.45	0.241993	1.03	0.956296	1.27	0.583199
GLYMA16G30000	Citrate transporter	12121353	2.87	0.006929	-1.08	0.787632	1.93	0.224177	2.43	0.050178	1.05	0.7781	1.82	0.342244	-1.04	0.855164	2.05	0.066275	1.08	0.657409	1.07	0.855807	1.24	0.668934	-1.14	0.771898
GLYMA16G30900	No annotation in Soybase	12121504	2.66	0.02568	1.64	0.167099	2.53	0.019505	-1.39	0.351136	-1.04	0.843601	1.19	0.632646	1.06	0.766826	1.8	0.032716	2.31	0.116822	1.28	0.138431	1.33	0.497431	2.18	0.280619
GLYMA16G31080	No annotation in Soybase	12121516	2.33	0.049023	1.88	0.072067	1.5	0.114554	-2.04	0.224892	-1.52	0.261834	-1.92	0.094465	1.58	0.151752	1.54	0.054795	1.99	0.05587	-1.02	0.955261	1.38	0.237977	1.53	0.344981
GLYMA16G03280	No annotation in Soybase	12123932	-9.29	0.031797	-4.91	0.003648	-2.05	0.127949	-8.31	0.003102	-5.09	0.001745	-2.35	0.102329	-2.27	0.030406	-2.45	0.021282	-1.87	0.210656	-1.26	0.669996	1.04	0.953274	-1.28	0.69205
GLYMA16G03290	No annotation in Soybase	12123936	-7.52	0.001425	-2.72	0.137906	-2	0.340322	-4.7	0.08992	-2.94	0.139441	-1.38	0.566139	-1.53	0.392587	-1.27	0.628527	-1.53	0.282352	1.2	0.669143	-1.08	0.728303	-1.45	0.335466
GLYMA16G04250	MA3 domain	12124267	4.43	0.040997	1.99	0.126183	2.84	0.071884	1.7	0.374766	-1.05	0.878584	1.6	0.067837	-1.22	0.570949	-1.16	0.710045	1.16	0.567006	1.07	0.581644	-1.4	0.270761	-1.13	0.782885
GLYMA16G20800	GLUTATHIONE-S-TRANSFERASE-RELATED	12127163	3.72	0.044571	-1.13	0.810786	-1.4	0.581031	3.84	0.285555	-1.81	0.03074	-1.56	0.511141	1.1	0.741745	1.34	0.558218	3.46	0.11768	-2.88	0.267396	-1.39	0.259719	1.33	0.576885
GLYMA16G22420	Protein tyrosine kinase	12127402	-2.34	0.011963	-4.64	0.003062	-2.58	0.040031	-2.29	0.106558	-2.57	0.018998	-2.84	0.000974	-1.11	0.624	1.51	0.372411	-1.56	0.353521	1.15	0.59305	1.32	0.473528	1.64	0.279004
GLYMA16G25040	Leucine Rich Repeat	12128102	-3.46	0.007616	-5.45	0.015287	-2.42	0.084299	-5.14	0.010952	-4.8	0.022729	-3.37	0.072768	-1.37	0.21559	-1.07	0.930724	-2.75	0.160618	1.94	0.0304	1.27	0.58416	1.5	0.52949
GLYMA16G25080	Leucine Rich Repeat	12128130	5.39	0.034228	26.76	0.097336	13.87	0.030665	10.13	0.198057	36.63	0.00856	22.56	0.076953	1.97	0.0411	1.3	0.55733	-1.33	0.309521	1.02	0.965748	1.08	0.708093	-1.96	0.218081
GLYMA16G30300	Leucine Rich Repeat	12129914	4.4	0.015528	1.95	0.03064	-1.04	0.948434	3.67	0.015744	2.04	0.112796	1.43	0.502825	1.11	0.766893	1.28	0.267475	-1.13	0.643881	-1.27	0.709044	1.03	0.922017	1	0.998982
GLYMA16G31460	No annotation in Soybase	12130241	2.54	0.030865	1.76	0.044778	1.47	0.183837	-1.39	0.572761	-1.66	0.139717	-1.77	0.013316	1.55	0.073817	1.55	0.045086	1.53	0.156696	1.16	0.497126	1.13	0.51222	-1.09	0.683934
GLYMA16G33910	Leucine Rich Repeat	12130878	3.63	0.031733	2.4	0.117675	3.35	0.224463	1.54	0.242409	1.7	0.252013	3.05	0.003613	1.56	0.143146	2.14	0.203656	-1.43	0.370563	1.63	0.237102	-1.29	0.769513	-2.11	0.009087
GLYMA16G33940	Leucine Rich Repeat	12130906	5.29	0.01362	-1.1	0.774211	1.66	0.359306	-1.15	0.5	-4.93	0.075413	-2.84	0.041977	-1.9	0.177326	-1.24	0.59497	-1.04	0.849818	1.67	0.465093	-1.05	0.92933	-1.05	0.844633
GLYMA16G34680	AT3G08670	12131250	3.75	0.018868	1.05	0.913938	1.05	0.941142	1.88	0.307491	-1.43	0.484492	1.81	0.338269	-1.24	0.649388	-1.18	0.679152	1.64	0.232692	1.19	0.833837	1.43	0.43442	-1.14	0.715584
GLYMA17G02150	Dienelactone hydrolase family	12131928	-3.86	0.03536	-2.36	0.020134	-1.66	0.020836	-2.31	0.077652	-2.26	0.030707	-1.64	0.02077	1.1	0.673004	-1.1	0.832987	-1.02	0.959203	1.47	0.084933	1.34	0.081265	1.03	0.836859
GLYMA17G05920	CCAAT-binding transcription factor (CBF-B/NF-YA) subunit B	12133610	-2.54	0.033472	-2.67	0.044813	1.03	0.948913	-3.44	0.030854	-1.47	0.212363	1.27	0.661753	-1.84	0.096457	1.08	0.87618	-2.03	0.125247	-1.09	0.837388	-1.29	0.505195	-1.82	0.339452
GLYMA17G06270	Flavin containing amine oxidoreductase	12133811	3.67	0.009762	1.26	0.613559	-1.4	0.239152	2.52	0.027854	1.52	0.070358	-1.11	0.712811	1.37	0.147867	1.73	0.155907	1.12	0.46084	-1.08	0.84342	2.37	0.103668	1.32	0.378065
GLYMA17G11660	No annotation in Soybase	12135664	-2.81	0.030029	-1.12	0.699381	-1.84	0.535666	-1.76	0.074429	1.01	0.975562	-1.29	0.753646	1.12	0.667532	-1.1	0.436931	-1.1	0.591014	-1.66	0.606631	1.03	0.924728	-1.25	0.535533
GLYMA17G16170	Tim17/Tim22/Tim23 family	12137350	3.94	0.048833	3.9	0.000962	3.55	0.023779	3.76	0.046586	3.09	0.008175	3.04	0.006657	-1.01	0.975685	-1.14	0.279407	1	0.965184	1.03	0.928468	1.04	0.841055	1.06	0.759404
GLYMA17G35470	Transcription initiation factor TFIID component TAF4 family	12141439	2.33	0.037446	1.62	0.029275	1.86	0.165594	2.1	0.179684	1.87	0.006149	1.47	0.374906	-1.45	0.123014	-1.01	0.952899	-1.31	0.021567	1.21	0.62904	-1.27	0.433471	1.27	0.416869
GLYMA17G02560	Sodium/hydrogen exchanger family	12143320	2.61	0.008399	1.54	0.053863	1.62	0.371841	2.29	0.226166	1.08	0.862902	1.87	0.011148	1.06	0.715284	-1.25	0.192958	1.1	0.814213	-1.04	0.901849	1.63	0.364297	-1.26	0.525447
GLYMA17G11240	Double-stranded RNA binding motif	12147023	-2.24	0.035844	1.21	0.562059	-1.15	0.485969	-1.26	0.796022	1.06	0.888524	-1.23	0.297437	-1.32	0.416276	1.19	0.524301	-1.08	0.855631	1.11	0.633486	1.32	0.243263	1.6	0.031155
GLYMA17G14750	Glycosyl hydrolases family 32 N terminal	12148308	2.12	0.01153	-1.61	0.577638	-1.89	0.363169	2.09	0.268597	-1.36	0.690981	-1.74	0.397277	7.92	0.127864	40.92	0.078306	13.65	0.014099	1.86	0.529837	2.22	0.457984	2.99	0.301618
GLYMA17G15350	2OG-Fe(II) oxygenase superfamily	12148551	-2.69	0.039107	-1.29	0.448721	-1.43	0.218601	1.03	0.974658	-1.03	0.946297	1.17	0.557748	1.1	0.704523	-1.47	0.265923	-1.28	0.637452	1.09	0.798324	-1.2	0.672824	1.26	0.62304
GLYMA17G16310	Triose-phosphate Transporter family	12148851	-3.86	0.032693	-2.89	0.033289	-1.72	0.144734	-1.98	0.231502	-2.45	0.042724	-2.34	0.08958	-1.12	0.590504	2.01	0.045262	1.8	0.14491	1.23	0.489719	1.54	0.535366	1.23	0.735192
GLYMA17G16320	Vacuolar protein sorting 55	12148853	-3.89	0.012493	-1.53	0.073396	-2.82	0.011204	-2.62	0.124614	-3.91	0.007941	-4.42	0.004865	-2.02	0.078221	-2.62	0.012184	1.74	0.350444	-1.05	0.714345	1.1	0.749003	1.5	0.414201
GLYMA17G33520	MO25-RELATED	12151771	10.98	0.035227	13.4	0.020964	11.61	0.059561	1.59	0.191186	1.4	0.315828	-1.43	0.499192	1.35	0.50321	-1.03	0.91691	-1.02	0.977623	-1.72	0.37252	1.16	0.588572	-1.02	0.940406
GLYMA18G04030	"Zinc finger, C2H2 type"	12155003	-3.31	0.020573	-1.61	0.055441	-1.29	0.230711	-1.86	0.026043	1.46	0.305661	-1.1	0.788394	1.37	0.232274	1.19	0.138904	-1.41	0.415057	-1.56	0.031633	-1.57	0.158023	-1.24	0.628354
GLYMA18G05490	2OG-Fe(II) oxygenase superfamily	12155432	7.39	0.036182	6	0.045516	4.38	0.012063	4.3	0.038809	4.69	0.022112	2.45	0.049881	1.26	0.275776	-1.11	0.695654	-1.1	0.680467	-1.08	0.845258	-1.25	0.334283	1.28	0.291506
GLYMA18G05920	SRF-type transcription factor (DNA-binding and dimerisation domain)	12155599	46.66	0.019217	29.15	0.050233	5.92	0.115185	1.13	0.297176	1.34	0.272518	1.62	0.129682	-1.2	0.492357	-1.48	0.294705	-1.26	0.31028	1.42	0.328621	1.93	0.312288	-1.06	0.900829
GLYMA18G07480	Carbohydrate phosphorylase	12156099	-3.04	0.003952	-2.36	0.099783	-3.15	0.072233	-3.35	0.099771	-1.91	0.133168	-1.06	0.81519	-1.37	0.323593	-1.16	0.618816	-1	0.989349	-1.02	0.943674	1.11	0.882592	-1.17	0.605406
GLYMA18G15550	No annotation in Soybase	12158294	2.02	0.006698	2.01	0.035729	-1.39	0.366471	2.23	0.067191	1.42	0.09427	-1.23	0.322113	1.45	0.335526	1.01	0.984916	1.23	0.390267	-1.43	0.218042	1.3	0.472262	1.33	0.370122
GLYMA18G30700	B3 DNA binding domain	12159876	3.09	0.046178	1.26	0.621009	1.54	0.431731	1.57	0.502281	1.37	0.559547	2.37	0.063459	1.12	0.845736	1.63	0.274512	1.33	0.389542	1.27	0.649933	1.41	0.481654	-1.05	0.813943
GLYMA18G35080	Aluminium induced protein	12160438	-2.56	0.048301	-2.02	0.014248	-1.25	0.57322	-2.16	0.112892	-2.07	0.019157	-1.4	0.413696	-1.36	0.121547	-1.29	0.18861	-1.29	0.138085	-1.2	0.628654	-1.02	0.960809	-1.22	0.497298
GLYMA18G37370	No annotation in Soybase	12160915	2.96	0.029682	1.13	0.748642	-1.21	0.554611	2.29	0.243474	1.11	0.75414	-1.22	0.613887	1.18	0.597394	1.67	0.091898	1.35	0.207156	1.32	0.491616	1.32	0.078003	1.18	0.61756
GLYMA18G40580	ATPase family associated with various cellular activities (AAA)	12161551	4.63	0.037461	1.11	0.785914	1.49	0.408709	-2.18	0.488736	-3.34	0.166141	-3.67	0.231205	1.07	0.931278	1.07	0.807713	-1.33	0.568652	-1.75	0.467745	1.24	0.63302	2.51	0.389203
GLYMA18G41540	Trypsin and protease inhibitor	12161794	-7.71	0.043301	-7.26	0.121482	-5.5	0.101794	-9.98	0.057053	-13.4	0.107718	-6.07	0.101547	-1.03	0.944631	-2.23	0.047007	1.21	0.639971	1.1	0.787879	1.1	0.859309	-1.13	0.677432
GLYMA18G42220	Mitochondrial carrier protein	12161983	3.46	0.038477	2.19	0.04651	1.69	0.252992	-3.78	0.125527	-1.2	0.261506	-1.63	0.449426	1.81	0.014899	3.03	0.024894	1.13	0.575254	1.03	0.948669	1.6	0.271491	1.12	0.724477
GLYMA18G44010	GLUCOSYL/GLUCURONOSYL TRANSFERASES	12162546	3.76	0.031111	2.44	0.155914	2	0.187076	9.92	0.194123	4.07	0.073552	3	0.024739	-2.24	0.322453	-1.38	0.435685	-1.42	0.369517	-2.54	0.279391	1.08	0.813478	-1.1	0.772771
GLYMA18G46830	chloroplast	12163492	-2.46	0.029917	-1.74	0.092113	-1.38	0.247327	-1.24	0.386633	-1	0.988332	-1.24	0.369164	1.25	0.275698	1.2	0.375521	1.11	0.691772	1.09	0.659584	-1.15	0.588854	1.38	0.328486
GLYMA18G51530	"Ulp1 protease family, C-terminal catalytic domain"	12164980	-6.03	0.004482	-3.14	0.016596	-3.53	0.001682	-1.8	0.077963	1.02	0.936291	1.24	0.583873	-1.2	0.335687	-1.43	0.243479	-1.54	0.174097	-1.02	0.929478	1.2	0.607649	-1.2	0.634112
GLYMA18G51540	Leucine Rich Repeat	12164983	-11.3	0.036297	-6.52	0.002248	-7.59	0.059204	-6.39	0.016519	-12.34	0.008502	-7.3	0.058817	-1.56	0.113533	-2.7	0.380056	1.27	0.484205	1.14	0.703813	1.19	0.601072	1.07	0.720546
GLYMA18G53300	zinc finger protein 6	12165560	-3.02	0.047686	-1.16	0.550516	1.66	0.314552	-1.47	0.137398	1.06	0.858589	1.22	0.404909	1.23	0.43231	-1.17	0.702438	1.18	0.720916	1.92	0.18385	1.05	0.896754	1.27	0.28077
GLYMA18G02340	Fibrillarin	12166587	-2.06	0.028443	-1.32	0.067165	-2.27	0.118629	-1.46	0.234362	-1.34	0.054394	-1.67	0.222262	1.11	0.777345	1.01	0.933438	1.03	0.912649	-1.29	0.442633	1.55	0.21196	1.21	0.502026
GLYMA18G02970	Ribosomal protein L1p/L10e family	12166774	4.46	0.020012	1.51	0.248164	3.2	0.077014	3.73	0.079979	1.95	0.061781	2.17	0.121142	-1.56	0.361151	2.31	0.005833	1.25	0.093944	-1.49	0.545277	-1.11	0.708933	1.23	0.412875
GLYMA18G04740	Signal peptidase subunit	12167387	9.76	0.006081	17.58	0.042805	9.16	0.096757	1.11	0.651764	1.59	0.462345	1.43	0.462785	-1.29	0.350008	-1.18	0.554452	1.08	0.881817	-1.48	0.351832	1.01	0.981875	1.1	0.844342
GLYMA18G04980	No annotation in Soybase	12167472	2.36	0.016128	2.13	0.069877	1.54	0.319191	1.16	0.666118	1.14	0.735549	-1.43	0.556586	1.05	0.904436	-1.03	0.869071	1.27	0.545416	-1.48	0.496819	1.29	0.622447	1.37	0.51269
GLYMA18G06090	"Protein of unknown function, DUF623"	12167806	2.29	0.045767	1.02	0.937022	-1.9	0.393375	1.69	0.15184	-1.31	0.468299	-2.05	0.34627	1.04	0.907003	-1.62	0.032534	-1.23	0.64274	-1.55	0.491887	1.06	0.902116	1.27	0.464607
GLYMA18G10330	WRKY DNA -binding domain	12169140	4.33	0.016949	1.12	0.837526	1.1	0.883943	1.42	0.41539	-2.62	0.174726	-1.57	0.2988	-1.18	0.666896	-2.14	0.31733	1.38	0.296894	-1.31	0.46763	-1.05	0.934136	1.51	0.353544
GLYMA18G29120	No annotation in Soybase	12171477	-4.4	0.045783	-1.46	0.323028	-1.54	0.554852	-2.17	0.029392	-1.48	0.432559	-1.46	0.627748	-1.08	0.876371	1.41	0.619373	1.38	0.530629	-1.14	0.857137	1.34	0.539592	-1.09	0.880033
GLYMA18G45440	ATPase family associated with various cellular activities (AAA)	12174241	-2.17	0.023405	-1.55	0.042221	-1.23	0.56687	-2.04	0.058095	-1.28	0.391419	-1.49	0.209452	-1.41	0.060441	-1.23	0.437227	-1.47	0.370956	1.04	0.843342	1.18	0.651842	-1.07	0.755449
GLYMA18G46780	"Skp1 family, dimerisation domain"	12174682	5.13	0.034305	1.26	0.396444	-1.34	0.495842	3.3	0.357962	-1.01	0.959058	-1.11	0.764224	1.04	0.900259	1.12	0.592273	1.42	0.36015	-1.4	0.417756	1.37	0.426714	-1.06	0.839417
GLYMA18G51700	Leucine Rich Repeat	12176291	-2.37	0.020168	-2.01	0.008783	-4.54	0.149917	-1.82	0.02961	-1.12	0.374139	-2	0.285032	-1.11	0.537674	-1.97	0.032852	-1.04	0.918916	-2.94	0.190919	1.39	0.376598	-1.24	0.574131
GLYMA18G51750	Leucine Rich Repeat	12176307	-3.56	0.038955	-6.59	0.01941	-5.44	0.035536	-6.01	0.046945	-5.39	0.015598	-3.04	0.041115	1.38	0.472914	1.4	0.05774	-1.06	0.869526	1.52	0.06591	1.58	0.47686	-1.67	0.121775
GLYMA18G51960	NB-ARC domain	12176391	-2.14	0.026407	-1.83	0.126399	-1.94	0.174863	-19.99	0.038371	-12.97	0.028417	-12.19	0.052802	-1.31	0.334171	1.04	0.920678	-1.62	0.405434	-1.34	0.379051	-1.24	0.646536	-2.08	0.220065
GLYMA19G11030	No annotation in Soybase	12179729	-2.46	0.020325	-1.37	0.459219	-1.21	0.786629	1.07	0.855924	1.03	0.93059	-2.33	0.403481	-1.25	0.600888	1.1	0.632099	-3.18	0.022939	-1.48	0.626834	-1.09	0.855999	-1.22	0.531984
GLYMA19G26120	Nucleotidyltransferase domain	12180995	2.03	0.015038	1.44	0.238687	1.27	0.408886	2.91	0.043702	1.73	0.131036	1.87	0.073856	-1.3	0.094645	-1.31	0.367134	-1.21	0.441999	-1.02	0.947927	1.02	0.896704	-1.1	0.641694
GLYMA19G30480	"Zinc finger, C3HC4 type (RING finger)"	12182318	2.16	0.029997	1.13	0.494867	1.11	0.730068	1.46	0.254166	1.14	0.531406	-1.18	0.667008	-1.02	0.913942	-1.18	0.191033	-1.14	0.555447	-1.02	0.946687	1.15	0.63021	1.53	0.270008
GLYMA19G31470	No annotation in Soybase	12182665	-3.61	0.016401	-2.71	0.046933	-2.29	0.115281	-2.3	0.038546	-1.55	0.233624	-2.49	0.100891	-1.19	0.531551	-1.32	0.521298	-1.97	0.226999	1.05	0.88388	1.04	0.913236	1.25	0.477555
GLYMA19G32690	Ribosomal protein S10p/S20e	12183054	2.01	0.018366	1.28	0.418496	1.31	0.168059	1.63	0.480939	1.02	0.886897	-1.08	0.612126	-1.07	0.793988	1.12	0.710267	-1.05	0.828313	-1.22	0.17634	-1.1	0.560502	-1.11	0.658564
GLYMA19G35360	Protein of unknown function (DUF861)	12184025	4.87	0.01419	3.26	0.190579	4.41	0.175168	4.18	0.114705	2.6	0.030675	1.87	0.200136	1.01	0.975312	1.38	0.41776	-1.13	0.700822	1.11	0.806929	1.04	0.937541	-1.07	0.887341
GLYMA19G36200	AP2 domain	12184377	-2.69	0.017107	-2.36	0.140263	-1.75	0.077042	-2.21	0.016664	-2.39	0.134574	-1.69	0.121598	1.11	0.749378	-1.28	0.325428	-1.05	0.831416	1.19	0.276389	-1.16	0.620488	1.09	0.776242
GLYMA19G45190	PA domain	12187873	2.33	0.035462	1.79	0.274053	1.25	0.066454	3.02	0.018084	2.29	0.18363	1.75	0.029977	1.64	0.130114	1.73	0.245006	1.59	0.377454	1.36	0.284442	1.43	0.13162	1.17	0.637471
GLYMA19G45200	AP2 domain	12187875	3.23	0.014242	3.09	0.076919	5.74	0.022257	2.95	0.01306	3.01	0.055354	5.48	0.085574	-1.15	0.612595	-1.1	0.744809	-1.06	0.804893	1.91	0.19799	1.08	0.793135	1.1	0.761323
GLYMA19G00270	Integral membrane protein DUF6	12188009	4.17	0.025615	2.08	0.181982	1.94	0.199766	1.5	0.102188	1.19	0.673315	1.09	0.501905	1.24	0.538144	2.61	0.153562	2.72	0.334773	-1.23	0.264344	1.08	0.803969	-1.03	0.849748
GLYMA19G02880	No annotation in Soybase	12188857	-3.51	0.02454	1.01	0.938519	-1.01	0.98216	-1.19	0.04398	1.19	0.434236	-1.51	0.444501	-1.56	0.143707	-1.41	0.168222	-1.56	0.161882	-1.33	0.551488	-1.1	0.735039	1.14	0.695762
GLYMA19G22460	AMP-binding enzyme	12190992	2.97	0.03429	1.31	0.496088	1.7	0.002439	1.73	0.34623	-1.44	0.371455	1.24	0.0755	-1.09	0.780338	2.05	0.029859	1.43	0.189547	1.1	0.667642	1.4	0.19146	-1.03	0.898248
GLYMA19G25720	Ribosomal protein S21	12191604	2.19	0.036418	1.9	0.019395	2.02	0.184578	1.08	0.855346	1.36	0.181795	1.22	0.226636	1.44	0.25791	-1.03	0.860075	1.03	0.90452	1.49	0.203433	-1.01	0.973708	1.21	0.679485
GLYMA19G41030	Pectinacetylesterase	12196666	4.14	0.010069	1.19	0.551344	1.32	0.740041	3.86	0.040424	-1.34	0.471618	1.27	0.739521	-1.37	0.525545	-1.12	0.613247	1.63	0.182678	1.54	0.616823	1.13	0.841837	1.02	0.976407
GLYMA19G44380	WRKY DNA -binding domain	12198145	-3.27	0.043355	-1.13	0.885967	-4.35	0.162669	-1.11	0.539088	-1.13	0.864197	-1.65	0.399555	1.95	0.259864	2.27	0.34849	-1.51	0.472196	2.08	0.081256	3.92	0.386267	-1.16	0.632151
GLYMA19G44870	FAD binding domain	12198279	2.18	0.003076	1.67	0.148722	1.45	0.45771	1.94	0.137323	2.21	0.0635	1.88	0.068426	1.98	0.070482	2.25	0.005641	1.66	0.046956	1.81	0.392358	2.05	0.261457	-1.08	0.828521
GLYMA20G00310	No annotation in Soybase	12198528	-2.57	0.011342	-1.04	0.890719	-1.46	0.359465	1.17	0.811801	1.07	0.85607	-1.82	0.177796	-1.15	0.615528	-1.51	0.225538	-1.76	0.261052	-1.7	0.201085	-1.1	0.843919	1.26	0.668748
GLYMA20G02150	Phytanoyl-CoA dioxygenase (PhyH)	12199156	-2.63	0.026917	-3.01	0.015327	-3.3	0.019102	-2.56	0.026853	-2.66	0.033684	-4.32	0.016339	1.11	0.521727	-1.04	0.894246	-1.1	0.675557	-1.16	0.471106	1.19	0.292301	1.59	0.222437
GLYMA20G02270	SGS domain	12199181	-2.05	0.037096	1.57	0.465782	-1.42	0.394404	-1.55	0.088605	2.11	0.009463	-1.14	0.741716	1.44	0.371787	-1.07	0.890208	-1.32	0.176754	-1.42	0.404959	-1.48	0.010314	-1.17	0.656539
GLYMA20G23460	UNCHARACTERIZED	12202861	-3.61	0.044524	-2	0.14197	-3.58	0.05837	-2.84	0.00182	-1.98	0.151486	-2.81	0.074927	1.17	0.528217	-1.53	0.289748	-2	0.030503	1.1	0.705251	1.41	0.545983	1.25	0.599861
GLYMA20G23890	Protein kinase domain	12202956	4.57	0.036149	5.77	0.066635	1.78	0.279556	2.65	0.127495	4.06	0.037654	1.97	0.200606	1.47	0.286931	-1.36	0.428125	-1.04	0.928319	-1.52	0.588801	1.07	0.859183	-1	0.99205
GLYMA20G24450	ACT domain	12203176	-4.08	0.011108	-3.18	0.077165	-2.57	0.083163	-4.46	0.113006	-4.3	0.059916	-2.17	0.08678	-1.35	0.354262	-1.29	0.505725	-1.38	0.434314	1.2	0.742669	-1	0.993399	-1.23	0.793036
GLYMA20G28120	Helicase conserved C-terminal domain	12204275	2.06	0.044057	1.51	0.389352	1.24	0.198782	2.68	0.047255	1.3	0.319407	1.36	0.081312	1.1	0.76428	-1.2	0.650474	1.31	0.068475	1.29	0.219232	1.02	0.907654	1.06	0.533083
GLYMA20G29310	2OG-Fe(II) oxygenase superfamily	12204819	-2.4	0.037839	-2.04	0.164695	-2.76	0.090703	-2.96	0.071582	-1.88	0.190234	-2.63	0.091369	-1.01	0.980939	-1.23	0.362921	-1.49	0.084429	-1.18	0.657758	1.16	0.576719	-1.03	0.894432
GLYMA20G01850	Serine carboxypeptidase	12209361	-2.87	0.04477	-2.78	0.008731	-3.94	0.13306	-3.69	0.041077	-3.22	0.012034	-4.02	0.13044	-1.04	0.752767	-1.31	0.534848	-1.78	0.374588	1.05	0.90428	2	0.197728	2	0.46933
GLYMA20G24840	Glycolipid transfer protein (GLTP)	12213396	5.51	0.041143	6.11	0.11042	4.41	0.005604	3.34	0.124428	3.79	0.181176	2.4	0.05688	-1.29	0.574297	1.24	0.580787	-1.53	0.453083	-1.08	0.820021	1.14	0.294163	1.14	0.610054
GLYMA20G24900	PPR repeat	12213435	2.31	0.031076	1.65	0.070791	1.77	0.212818	1.88	0.07176	1.19	0.516402	1.77	0.1165	-2.4	0.099633	-1.22	0.287066	1.02	0.937075	1.21	0.614425	1.09	0.728848	1.55	0.16529
GLYMA20G27300	"Pyruvate kinase, alpha/beta domain"	12214271	2.66	0.022079	1.4	0.090795	1.47	0.169242	1.52	0.265354	-1.2	0.106133	1.13	0.550163	-1.12	0.435352	1.07	0.668922	1.16	0.112715	-1.18	0.572605	-1.02	0.917353	-1.07	0.732964
GLYMA20G27540	Protein tyrosine kinase	12214352	-10.2	0.004113	-3.31	0.12445	-3.14	0.192978	-2.98	0.072617	-2.66	0.15115	-8.37	0.130195	1.23	0.523461	-1.48	0.290147	-1.94	0.077036	2	0.133613	2.07	0.40831	1.8	0.247668
GLYMA20G27700	Protein tyrosine kinase	12214457	-4.32	0.030185	-3.23	0.050483	-6.52	0.001549	1.09	0.725167	-1.13	0.635378	-1	0.994436	-1.25	0.469609	-1.31	0.632266	1.57	0.010345	-1.18	0.179726	1.36	0.632144	-1.23	0.428572
GLYMA01G01160	ABC transporter	11764762	5.09	0.351793	1.4	0.478913	-1.08	0.903831	5.83	0.021055	2.14	0.144557	1.77	0.298586	2.79	0.084021	6	1.2e-05	4.17	0.100619	1.59	0.51038	4.04	0.247964	2.75	0.219286
GLYMA01G04240	Leucine Rich Repeat	11765871	1.45	0.412564	-1.23	0.700883	1.14	0.73755	5.7	0.045899	2.78	0.074126	5.18	0.019075	1.38	0.565103	-1.03	0.932088	1.08	0.751884	1.29	0.217142	-1.27	0.588418	-1.02	0.951393
GLYMA01G15940	ACONITASE	11767679	1.08	0.851692	-1.31	0.533937	1.28	0.683759	3.44	0.025271	-1.21	0.64057	-1.19	0.789505	1.02	0.9611	1.25	0.393474	1.14	0.788087	1.35	0.638942	1.31	0.478937	1.23	0.666554
GLYMA01G16620	Integrase core domain	11767737	1.54	0.082675	1.16	0.331275	-1.55	0.156443	3.84	0.005991	-1.51	0.072875	-1.65	0.055717	-1.1	0.640454	-1.26	0.479966	1.3	0.146979	-1.51	0.031787	-1.1	0.775915	-1.09	0.747225
GLYMA01G27320	"gb def: Arabidopsis thaliana genomic DNA, chromosome 5, P1 clone:MFG13"	11769047	1.89	0.306246	1.41	0.231232	-1.53	0.281624	4.33	0.008978	-1.23	0.610137	-1.4	0.383684	1.17	0.507536	1.13	0.719109	1	0.999461	-1.35	0.379316	-1.07	0.878215	-1.03	0.936732
GLYMA01G32360	Aminotransferase class I and II	11769992	-1.2	0.374361	1.15	0.587836	-1.07	0.918389	-3.63	0.046338	-1.02	0.952301	1.29	0.671747	-1.23	0.685543	-1.14	0.474672	1.26	0.059492	1.19	0.739294	1.33	0.320277	1.25	0.48543
GLYMA01G35820	Conserved oligomeric complex COG6	11770909	-1.52	0.276825	-1.56	0.157199	-1.46	0.144894	-2.11	0.037565	-1.53	0.193345	-1.4	0.173644	-1.11	0.627105	1.07	0.798978	1.26	0.431691	-1.19	0.384115	1.3	0.226412	1.42	0.373546
GLYMA01G41730	Agenet domain	11773047	-1.7	0.181098	-2.22	0.009504	-1.08	0.782784	-2.13	0.006225	-2.03	0.012889	-1.09	0.755813	1.02	0.90808	1.21	0.227272	1.02	0.941172	1.54	0.204658	-1.14	0.591915	-1.25	0.449034
GLYMA01G05010	No annotation in Soybase	11776522	8.25	0.072154	12.66	0.025391	4.16	0.29994	5.55	0.01084	2.87	0.278389	2.62	0.216953	1.63	0.516717	-2.68	0.045946	-1.01	0.982511	1.01	0.981166	-1.44	0.687573	-1.31	0.60637
GLYMA01G05710	Leucine Rich Repeat	11776741	14.02	0.091513	11.98	0.021238	7.69	0.026002	11.56	0.001678	11.2	0.082631	8.01	0.048027	-1.27	0.543455	1.16	0.444329	1.04	0.903341	1.14	0.724619	1.3	0.185039	1.25	0.34542
GLYMA01G32190	Protease inhibitor/seed storage/LTP family	11780469	-1	0.996981	1.35	0.333583	1.19	0.403239	2.42	0.024973	1.54	0.13723	1.45	0.460569	-1	0.990141	-1.36	0.271533	1.05	0.861308	1.03	0.922543	-1.03	0.905797	1.01	0.977905
GLYMA01G39910	DRUG TRANSPORTER-RELATED	11782969	-2.27	0.238212	-1.5	0.225711	1.08	0.817184	-4.39	0.046497	-1.6	0.190923	-1.04	0.914877	-1.5	0.250464	1.15	0.391608	1.31	0.314336	1.52	0.231639	-1.07	0.695081	1.22	0.451616
GLYMA02G00500	Ribosomal L28 family	11785099	1.37	0.19344	1.28	0.313332	-1.05	0.950063	3.58	0.011438	1.22	0.7147	-1.14	0.847766	1.51	0.54998	1.33	0.247671	1.6	0.307243	-1.43	0.664284	-1.24	0.703373	1.24	0.676961
GLYMA02G07900	No annotation in Soybase	11787889	1.45	0.38851	1.08	0.543683	1.54	0.042335	3.19	0.036851	1.34	0.054905	1.18	0.397967	1.45	0.056221	1.8	0.002473	1.53	0.405798	1.33	0.480263	-1.31	0.236976	1.01	0.986365
GLYMA02G13910	GH3 auxin-responsive promoter	11789858	1.12	0.315839	1.04	0.945925	-1.53	0.572168	2.3	0.025973	1.97	0.170688	1.69	0.497098	1.66	0.44832	1.96	0.132118	-1.15	0.692414	-1.08	0.860053	-1.18	0.846581	-2.1	0.386386
GLYMA02G40040	Peroxidase	11794578	3.91	0.222547	1.61	0.113422	1.67	0.278997	4.42	0.004633	1.5	0.104066	-1.01	0.99034	-1.12	0.641286	1.3	0.589187	1.16	0.574337	-2.09	0.070227	-1.29	0.501195	1.54	0.311553
GLYMA02G43630	Leucine Rich Repeat	11795759	1.44	0.034696	1.3	0.310607	1.03	0.922719	2.43	0.035501	1.85	0.003779	1.45	0.246988	-1.54	0.057161	-1.44	0.203535	-1.24	0.091986	-1.23	0.436001	1.08	0.817652	-1.04	0.849352
GLYMA02G07040	alpha/beta hydrolase fold	11799817	3.09	0.263772	1.59	0.440903	-1.2	0.739618	4.8	0.031181	1.79	0.348192	1.06	0.899425	-1.02	0.972627	-1.66	0.352189	1.09	0.827814	-1.42	0.562118	1.31	0.421423	-2.47	0.020683
GLYMA02G35990	UBIQUITIN-CONJUGATING ENZYME E2	11805581	-1.91	0.009038	-1.45	0.114952	-1.69	0.03503	-2.46	0.005819	-1.51	0.097312	-1.71	0.057975	1	0.981658	1.05	0.770918	-1.01	0.971841	1.03	0.802863	-1.03	0.917944	1.03	0.907896
GLYMA02G41230	AT hook motif	11807370	1.03	0.805282	1.01	0.973846	-1.11	0.726421	-2.44	0.039053	-1.06	0.872934	-1.26	0.487397	-1.31	0.558681	-1.09	0.768884	1.04	0.929458	-1.64	0.240007	1.07	0.715935	1.28	0.252778
GLYMA03G05240	No annotation in Soybase	11811588	3.46	0.275886	-1.47	0.115525	-1.23	0.534249	4.24	0.010807	-1.04	0.883919	1.02	0.932547	-1.26	0.26386	1.15	0.39825	-1.17	0.625824	-1.81	0.21519	-1.24	0.289076	-1.17	0.58574
GLYMA03G07000	No annotation in Soybase	11811971	-11.6	0.056755	-9.67	0.055324	-7.51	0.022405	-4.33	0.029457	-5.41	0.063329	-5.46	0.022757	1.06	0.897827	1.08	0.823581	-1.11	0.721196	1.2	0.577973	1.11	0.749292	1.21	0.637231
GLYMA03G22120	Leucine Rich Repeat	11813732	-1.17	0.652761	1.09	0.550928	-1.21	0.163603	-4.52	0.012978	-7.21	0.020282	-7.5	0.000682	-1.17	0.384778	1.08	0.571286	-1.6	0.103442	-1.31	0.050914	1.08	0.554589	1.13	0.790017
GLYMA03G22180	CDC2-RELATED KINASE	11813749	1.2	0.503694	1.08	0.728445	1.11	0.558824	-8.59	0.041957	-21.59	0.032203	-15.23	0.007553	-1.32	0.306316	-1.19	0.370753	1	0.996641	1.22	0.497582	1.02	0.91483	1.22	0.657822
GLYMA03G22190	Ribosomal protein S12	11813755	1.17	0.603429	1.36	0.444272	1.14	0.617576	-5.34	0.03181	-7.67	0.150053	-3.89	0.048917	-1.04	0.928984	-1.08	0.578433	1.38	0.451985	-1.06	0.837862	1.09	0.68938	-2.16	0.415559
GLYMA03G31380	HEAT SHOCK TRANSCRIPTION FACTOR	11816519	1.43	0.429601	1.39	0.222924	1.1	0.801377	2.13	0.032368	1.33	0.408257	1.26	0.568664	1.38	0.329789	1.19	0.6547	1.36	0.591584	-1.3	0.513127	-1.61	0.229811	-1.14	0.73214
GLYMA03G31940	AP2 domain	11816743	1.19	0.190815	1.11	0.635485	1.13	0.622119	-2.51	0.007524	1.01	0.964301	-1.01	0.973618	1.45	0.151986	1.25	0.046487	-1.11	0.789838	1.4	0.430546	-1.03	0.937297	-1.3	0.537433
GLYMA03G33880	Phenylalanine and histidine ammonia-lyase	11817558	-1.18	0.780142	1.48	0.390098	1.27	0.547935	2.14	0.027594	1.08	0.743805	1.42	0.166479	3.2	0.07663	1.9	0.180723	5.07	0.022955	-1.21	0.500801	1.21	0.610692	1.49	0.019588
GLYMA03G34670	Exostosin family	11817848	-1.33	0.404313	-1.68	0.047232	1.24	0.693666	-2.43	0.040798	-1.53	0.056171	-1.06	0.909444	-1.55	0.054936	-1.85	0.101947	-2.14	0.038322	-1.39	0.540675	-1.48	0.44579	-1.49	0.430884
GLYMA03G35090	IQ calmodulin-binding motif family protein	11818022	1.79	0.11034	1.26	0.506581	1.43	0.515212	2.67	0.030274	1.32	0.297349	1.83	0.159117	-1.05	0.876287	-1.41	0.344454	-1.08	0.612712	1.21	0.595764	-1.13	0.795975	-1.26	0.436095
GLYMA03G35330	"Ribonucleotide reductase, small chain"	11818094	-1.64	0.390083	1.37	0.130924	1.01	0.971079	-3.57	0.040582	1.81	0.026218	-1.04	0.923813	2.06	0.014618	1.24	0.19557	-1.1	0.702263	1.05	0.867452	-1.19	0.575569	-1.08	0.812725
GLYMA03G37540	SNARE domain	11818893	-1.57	0.005727	-1.39	0.548513	-1.89	0.234921	-4.06	0.0091	-1.99	0.273356	-1.46	0.467696	1.32	0.571329	-2.82	0.211247	-1.12	0.642545	1.4	0.561015	1.09	0.697993	1.4	0.457475
GLYMA03G42260	Myb-like DNA-binding domain	11820775	2.29	0.120812	1.67	0.213913	1.41	0.401753	3.31	0.025128	1.82	0.161875	2.4	0.102773	-1.12	0.81982	-1.69	0.029477	1	0.999334	-1.15	0.783962	-1.23	0.595626	-1.27	0.448834
GLYMA03G03190	EPSP synthase (3-phosphoshikimate 1-carboxyvinyltransferase)	11821993	1.69	0.28186	1.26	0.445593	1.19	0.35782	-4.76	0.007595	-2.38	0.095304	-3.85	0.00825	2.11	0.050122	2.75	0.012197	-1.23	0.714618	1.14	0.53834	1.05	0.878096	-1.11	0.671136
GLYMA03G05080	No annotation in Soybase	11822584	2.9	0.199665	-1.13	0.776899	-2.29	0.363173	2.6	0.044273	-1.4	0.49615	-1.61	0.524566	-1.83	0.315801	-1.3	0.21962	1.32	0.2508	-1.48	0.616327	1.21	0.735408	-1.11	0.850464
GLYMA03G09880	No annotation in Soybase	11823579	-1.58	0.047589	-2.25	0.196169	-1.16	0.428934	-2.51	0.019731	-2.7	0.158543	-1.18	0.408954	-1.36	0.463391	1.13	0.588817	1.21	0.363659	1.85	0.019418	1.1	0.507029	1.29	0.357605
GLYMA03G35980	Harpin-induced protein 1 (Hin1)	11829199	1.03	0.953112	-2.76	0.411995	-1.99	0.404214	4.17	0.021881	1.79	0.480737	2.67	0.335207	1.14	0.848887	3.26	0.078839	-1.49	0.577471	1.29	0.540193	1.87	0.598118	-2.48	0.353406
GLYMA03G35990	Harpin-induced protein 1 (Hin1)	11829203	1.11	0.764934	-1.46	0.645259	-1.25	0.776996	2.87	0.038151	1.33	0.637985	1.51	0.560786	-1.06	0.928061	1.95	0.210567	-1.75	0.220896	-1.17	0.742674	1.1	0.933197	-3.46	0.252539
GLYMA03G37320	"Protein of unknown function, DUF538"	11829787	1.87	0.54222	1.48	0.587564	-1.1	0.848652	2.62	0.014699	-1.04	0.856824	1.11	0.848755	1.33	0.338308	2.43	0.143235	3	0.096526	1.23	0.632039	1.61	0.292161	-1.03	0.934589
GLYMA03G37800	CP12 domain	11829951	1.88	0.453857	1.28	0.206319	1.11	0.592065	2.13	0.037086	1.06	0.798632	1.22	0.269731	-1.07	0.708162	-1.43	0.089729	-1.02	0.924665	-1.12	0.54213	-1.12	0.572883	1.04	0.80534
GLYMA04G06850	AT2G25270	11834703	-1.87	0.259547	-1.48	0.1407	-2.11	0.127525	-3.23	0.006318	-2.99	0.020039	-2.67	0.089731	-1.22	0.291196	1.22	0.36712	1.11	0.809543	1.05	0.875998	1.12	0.650355	-1.03	0.957097
GLYMA04G11370	CRAL/TRIO domain	11836480	3.24	0.057912	2.87	0.058357	6.79	0.052041	4.09	0.013801	3.81	0.090106	6.02	0.113748	-2.12	0.26952	-1.07	0.794605	1.3	0.364552	-1.33	0.281732	-1.13	0.647573	-1.15	0.714519
GLYMA04G12530	HMG (high mobility group) box	11836853	1.96	0.109836	1.17	0.705435	1.16	0.771127	2.44	0.034954	-1.11	0.732607	-1.14	0.802845	-1.65	0.260767	-1.38	0.424881	-1.48	0.130477	1.12	0.785994	1.32	0.359428	1.08	0.778756
GLYMA04G12770	GLUCOSYL/GLUCURONOSYL TRANSFERASES	11836913	-3.43	0.073993	-3.43	0.00039	-1.84	0.17261	-6.64	0.046574	-2.6	0.010208	-3.12	0.080442	-1.54	0.271023	1.45	0.095662	-1.37	0.487367	-1.34	0.409913	1.19	0.625359	1.4	0.189755
GLYMA04G35710	ANION EXCHANGE PROTEIN	11839818	1.7	0.149983	1.08	0.820135	1.14	0.642059	2.38	0.049681	-1.49	0.283533	1	0.992032	-1.25	0.116288	-1.15	0.702544	1.09	0.84405	-1.1	0.812785	1.23	0.331074	1.28	0.185168
GLYMA04G41540	Pyridine nucleotide-disulphide oxidoreductase	11842308	3.59	0.221029	1.57	0.455335	1.34	0.384071	3.65	0.025329	1.44	0.485063	1.33	0.286681	1.02	0.960968	1.07	0.878371	1.14	0.694208	-1.36	0.334037	1.02	0.925691	1.1	0.658916
GLYMA04G39330	"Uncharacterised ACR, YggU family COG1872"	11851667	-2.92	0.058967	-1.69	0.253112	-1.04	0.9269	-3.79	0.029969	-2.12	0.08198	1.22	0.728358	-1.15	0.576995	1.12	0.848562	1.67	0.394085	1.18	0.702081	-1.39	0.436833	-2.15	0.282452
GLYMA05G37040	No annotation in Soybase	11863122	-2.38	0.024814	-1.4	0.262432	-1.23	0.588243	-3.27	0.017485	-1.04	0.839077	-1.25	0.375448	1.2	0.647212	1.1	0.704025	-1.17	0.642523	-1.19	0.557279	-1.13	0.775057	-1.55	0.171079
GLYMA05G23190	No annotation in Soybase	11867948	-1.18	0.153234	1.22	0.223841	-1.11	0.417606	-2.97	0.022448	-1.79	0.050769	-2.37	0.003885	1.09	0.572167	-1.28	0.273028	-1.33	0.435115	-1.17	0.460605	-1.09	0.518051	-1.03	0.854352
GLYMA05G27650	Protein tyrosine kinase	11869329	1.53	0.326883	1.44	0.329697	2.29	0.062501	2.03	0.01585	1.23	0.632846	1.5	0.195688	-1.17	0.738502	1.05	0.817019	-1.04	0.908595	-1.01	0.94964	-1.68	0.135183	1.28	0.48181
GLYMA05G28260	Tetratricopeptide repeat	11869608	2.37	0.107719	1.21	0.544638	1.2	0.634171	3.93	0.026893	-1.08	0.715735	1.82	0.173741	-1.01	0.94162	-1	0.992372	1.16	0.515457	-1.17	0.709332	-1.1	0.691511	-1.2	0.583518
GLYMA05G32240	"Zinc finger, C3HC4 type (RING finger)"	11871305	-2.28	0.055287	1.06	0.868329	1.17	0.818623	-2.17	0.040902	-1.04	0.906885	-1.24	0.731315	-1.08	0.676347	-1.12	0.741977	1.1	0.828216	-2.52	0.33565	-1.72	0.448592	-1.71	0.281513
GLYMA05G32600	Histone deacetylase domain	11871414	1.61	0.246844	1.71	0.017919	1.77	0.074961	2.7	0.016302	1.6	0.010739	1.99	0.039723	-1.32	0.081542	-1.35	0.05975	-1.24	0.090858	1.28	0.395423	-1.08	0.62794	-1.15	0.211464
GLYMA05G37490	Glycosyl hydrolases family 28	11873405	1.98	0.128054	-1.12	0.597089	1.03	0.932701	2.71	0.046184	1.35	0.155982	1.3	0.481976	-1.18	0.509719	1.09	0.607539	1.16	0.572952	1.06	0.904081	1.18	0.411519	-1.15	0.429395
GLYMA05G38210	UNCHARACTERIZED	11873675	-1.6	0.042883	-1.76	0.009742	-2.34	0.039713	-2.12	0.002836	-1.9	0.053588	-2.09	0.062598	-1.35	0.065888	-1.11	0.474883	-1.06	0.838958	-1.18	0.523437	1.15	0.422058	-1.07	0.706754
GLYMA06G00670	UNCHARACTERIZED NODULIN-LIKE PROTEIN	11874013	-2.22	0.060746	-2	0.024629	-1.87	0.131546	-2.37	0.017405	-2.11	0.020748	-2.04	0.108283	-1.01	0.921717	-1.27	0.396656	-1.1	0.692712	-1.02	0.942501	-1.34	0.252794	-1.69	0.17431
GLYMA06G05090	AT4G10810	11875807	-1.2	0.016058	-1.19	0.376322	-1.09	0.623882	-2.43	0.046131	-2.54	0.040316	-1.93	0.018005	-1.24	0.331091	-1.17	0.287822	-1.16	0.183633	-1.05	0.63753	-1.08	0.714933	-1.08	0.713189
GLYMA06G16550	POLYADENYLATE-BINDING PROTEIN	11880613	1.54	0.154898	1.21	0.692975	1.73	0.23292	2.33	0.025202	1.19	0.742222	1.28	0.256673	-1.03	0.950909	-1.16	0.675582	-1.11	0.7308	1.41	0.265982	-1.64	0.265317	-1.14	0.797909
GLYMA06G20350	IQ calmodulin-binding motif	11882010	3.11	0.126681	1.29	0.455796	2.23	0.498334	3.37	0.023459	1.83	0.329601	2.25	0.217774	-2.09	0.079137	1.02	0.94483	1.01	0.978953	2.33	0.135019	-1.02	0.980162	1.37	0.337503
GLYMA06G30640	No annotation in Soybase	11883284	-1.35	0.334947	-1.37	0.271365	1.06	0.837022	-2.4	0.031021	-1.34	0.037612	1.7	0.347506	-1.03	0.89356	-1.12	0.714142	-1.34	0.197039	1.75	0.229047	1.63	0.222666	-1.04	0.935579
GLYMA06G47530	Diacylglycerol kinase catalytic domain	11886951	2.46	0.075686	2.51	0.182799	2.63	0.152423	3.09	0.020346	2.11	0.070759	1.85	0.183479	-1.14	0.663422	-1.15	0.770707	-1.85	0.104976	1.21	0.73074	-1.56	0.340008	1.24	0.385022
GLYMA06G04910	"Cyclin, N-terminal domain"	11888991	-1.53	0.101708	-1.1	0.610985	1.28	0.533429	-2.59	0.027599	-1.41	0.164564	1.06	0.896988	1.22	0.229359	1.1	0.593064	-1.03	0.879206	1.66	0.210416	1.32	0.004821	1.2	0.227563
GLYMA06G08540	BURP domain	11890409	-1.79	0.175182	1.07	0.87845	-1.02	0.947357	-4.84	0.003922	-1.26	0.500636	-1.06	0.851536	1.65	0.043466	1.51	0.43038	-1.17	0.668455	2.26	0.198008	2.2	0.090197	1.49	0.35086
GLYMA06G10790	PROTEIN DISULFIDE ISOMERASE	11891292	1.13	0.322298	-1.28	0.093082	1.12	0.487583	-2.21	0.027014	-2.53	0.007436	-1.86	0.05816	-1.16	0.336377	-1.14	0.392523	-1.32	0.204565	1.03	0.856348	-1.13	0.279954	-1.23	0.172241
GLYMA06G11080	No annotation in Soybase	11891403	-1.07	0.808528	-1.04	0.859234	-1.11	0.602564	-2.01	0.033608	-1.04	0.804542	-1.26	0.438176	-1.16	0.217669	-1.08	0.785496	-1.11	0.675799	-1.2	0.427855	-1.02	0.829236	-1.35	0.421829
GLYMA06G13090	WRKY DNA -binding domain	11892064	1.04	0.951838	1.13	0.834585	-1.28	0.761281	2.15	0.033625	2.02	0.175814	1.84	0.321018	1.81	0.270989	2.75	0.023266	-1.35	0.402225	1.87	0.174718	1.67	0.640892	-1.81	0.347846
GLYMA06G13440	Seven in absentia protein family	11892249	-1.5	0.084191	-1.08	0.832423	-1.16	0.726074	-2.59	0.000535	-1.09	0.826562	-1.17	0.738933	-1.58	0.345177	-1.1	0.672156	-1.25	0.358455	-1.55	0.404878	1.3	0.48379	1.09	0.829055
GLYMA06G14120	PHOSPHATIDYLCHOLINE TRANSFER PROTEIN	11892554	1.34	0.395796	-1.22	0.806728	-2.48	0.269123	2.08	0.022094	2.24	0.233188	1.42	0.496762	1.84	0.505766	2.53	0.043109	-1.45	0.43301	-1.18	0.76527	-1.07	0.890984	-2.71	0.146043
GLYMA06G38740	EUKARYOTIC TRANSLATION INITIATION FACTOR 3 SUBUNIT (EIF-3)	11897563	3.01	0.144932	-1.51	0.162292	1.58	0.417068	4.28	0.048956	-1.24	0.391128	1.74	0.017086	1.03	0.927147	1.44	0.131149	1.03	0.868459	1.56	0.313795	-1.51	0.486287	-1.02	0.860405
GLYMA06G40950	Leucine Rich Repeat	11898174	-4.62	0.12198	-5.27	0.002428	-5.35	0.036825	-6.94	0.006184	-11.08	0.004626	-5.43	0.048116	1.01	0.964484	-1.47	0.548554	1.05	0.907678	1.48	0.509381	1.55	0.284494	-1.56	0.099289
GLYMA06G43000	F-BOX/LEUCINE RICH REPEAT PROTEIN	11898736	1.48	0.351314	-1.04	0.721599	-1.04	0.913794	2.38	0.044171	1.15	0.267787	1.57	0.270008	1.1	0.518121	-1.13	0.437249	-1.31	0.096473	1.23	0.553521	1.14	0.613914	-1.4	0.351271
GLYMA07G00330	Prenyltransferase and squalene oxidase repeat	11900463	3.64	0.220551	-1.29	0.601393	-1.01	0.971574	5.24	0.004031	1.34	0.56112	1.08	0.776526	1.04	0.916013	6.03	0.132064	1.69	0.170396	-1.05	0.87306	1.22	0.593275	-1.3	0.370987
GLYMA07G03560	LACTOYLGLUTATHIONE LYASE	11901780	1.97	0.154707	1.38	0.150585	2.44	0.014205	2.46	0.018519	1.33	0.422374	2.25	0.013602	-1.12	0.680923	-1.05	0.748319	-1.11	0.739058	-1.37	0.351103	1.02	0.951423	1.12	0.685351
GLYMA07G08940	No annotation in Soybase	11903776	-7.35	0.054901	-7.19	0.007963	-4.72	0.020617	-7.12	0.027096	-7.65	0.007728	-6.07	0.021791	-1.06	0.709492	1.13	0.132264	1.12	0.398793	-1.22	0.311952	-1.11	0.542703	1.09	0.663428
GLYMA07G08990	LIPID PHOSPHATE PHOSPHATASE-RELATED	11903784	1.99	0.436542	-1.65	0.411291	-1.26	0.657	5.76	0.009543	-1.23	0.665957	-1.34	0.621113	-1.13	0.811121	-1.62	0.294488	1.11	0.552113	-1.65	0.391486	-1.34	0.462755	-1.1	0.847746
GLYMA07G12130	DAK2 domain	11904890	-1.37	0.005643	-1.26	0.255992	-1.02	0.941899	-2.11	0.005404	-1.09	0.720282	-1.08	0.58787	-1.24	0.323489	1.16	0.403841	-1.08	0.86991	1.07	0.814002	1.41	0.319751	-1.19	0.271383
GLYMA07G21110	GTP-BINDING PROTEIN ALPHA SUBUNIT	11907255	-1.01	0.927226	1.19	0.723847	-1.5	0.423705	2.18	0.023274	1.99	0.132455	1.42	0.509088	1.63	0.291729	1.54	0.330104	-2.02	0.137401	-1.01	0.985788	-1.09	0.867444	-1.89	0.308522
GLYMA07G33730	U-box domain	11909405	1.72	0.127251	3.02	0.080794	2.03	0.252635	2.47	0.042288	2.84	0.050614	2.05	0.239003	1.53	0.116308	-1.2	0.575879	-1.53	0.276703	-1.07	0.826576	-1.17	0.708186	-1.14	0.733495
GLYMA07G38110	Domain of unknown function (DUF588)	11910837	-1.58	0.389297	-1.8	0.135489	1.01	0.967061	-2.76	0.042904	-2.08	0.105447	-1.52	0.274076	-1.31	0.335024	-1.56	0.273846	-1.49	0.037764	-1.13	0.70632	-1.7	0.206232	-1.22	0.499447
GLYMA07G00670	Protein tyrosine kinase	11912089	-2.31	0.207452	-2.2	0.032437	-2.48	0.077747	-3.02	0.041976	-1.53	0.328946	-1.56	0.185333	1.26	0.13205	1.24	0.602049	-1.4	0.573595	-1.09	0.781905	1.02	0.897342	-1.11	0.759554
GLYMA07G01430	Putative Phosphatase	11912396	1.23	0.564461	-2.16	0.093825	-1.41	0.328212	3.8	0.041458	-1.38	0.416643	1.35	0.21887	1.35	0.620054	1.34	0.550144	1.47	0.491922	1.39	0.163554	1.55	0.171943	-1.24	0.214867
GLYMA07G02550	Xyloglucan fucosyltransferase	11912923	-1.25	0.249416	1.16	0.781205	1.19	0.362258	-3.14	0.032283	-1.35	0.230264	1.15	0.757642	1.21	0.595794	-1.02	0.964651	1.44	0.158299	-1.03	0.931865	-1	0.996855	-1.11	0.815859
GLYMA07G04330	Cupin domain	11913593	-8.1	0.086354	-4.9	0.125902	-3.34	0.081251	-6.78	0.038871	-2.97	0.171949	-1.98	0.356089	-2.14	0.247416	-2.04	0.449769	-1.73	0.528709	1.92	0.357546	1.76	0.588651	1.22	0.856813
GLYMA07G04610	Protein kinase domain	11913681	2.17	0.089259	1.47	0.45074	-1.9	0.507281	3.04	0.019065	1.67	0.016432	-3.46	0.35113	1.7	0.371089	-1.13	0.774165	-1.34	0.169233	-1.79	0.533496	1.07	0.868174	1.82	0.124243
GLYMA07G05890	"Cation transporting ATPase, C-terminus"	11914182	2.4	0.149281	1.01	0.986681	1.54	0.361989	3.62	0.019054	1.3	0.735003	1.52	0.290968	-1.54	0.425144	1.81	0.104453	1.6	0.476425	1.18	0.668223	-1.1	0.791715	1.32	0.392834
GLYMA07G10380	ATP-BINDING CASSETTE TRANSPORTER-RELATED	11915751	-1.63	0.104513	-1.58	0.184173	-1.1	0.8406	-2.79	0.044482	-1.08	0.702293	1.17	0.678961	1	0.998326	1.12	0.753248	-1.29	0.348883	1.25	0.580555	1.09	0.729214	1.33	0.364304
GLYMA07G14950	DNA-DIRECTED RNA POLYMERASE I SUBUNIT 2	11917070	1.41	0.066546	-1.14	0.466036	-1.2	0.543902	-3.71	0.007362	-6.77	0.012799	-6.42	0.029288	-1.2	0.26928	-1.06	0.746817	-1.35	0.286855	1.05	0.844616	-1.03	0.920612	1.14	0.770407
GLYMA07G18120	"Protein of unknown function, DUF647"	11918026	-2.36	0.052336	-1.72	0.183293	-1.92	0.164947	-11.02	0.018338	-1.5	0.256711	-2.82	0.028522	1.72	0.35811	-1.22	0.637013	-1.27	0.229587	1.52	0.056932	-1.63	0.504997	1.65	0.360348
GLYMA07G30320	Phosphoglycerate mutase family	11919586	-1.74	0.182538	1.13	0.481851	-1.48	0.087834	-2.08	0.049221	-1.4	0.181908	-1.57	0.057012	-1.03	0.914342	-1.08	0.447721	-1.01	0.974782	1.04	0.896361	1.18	0.346598	-1.27	0.243655
GLYMA07G33280	Protein of unknown function (DUF1645)	11920591	-1.35	0.067691	-2.22	0.003869	-1.7	0.186285	-2.04	0.040006	-1.58	0.015024	-1.47	0.388682	1.04	0.885638	1.37	0.244013	1.24	0.384207	1.41	0.470682	1.93	0.150301	1.21	0.689734
GLYMA08G02090	Protein of unknown function (DUF793)	11923891	-1.14	0.7678	-1.26	0.197756	1.09	0.814045	-2.31	0.019419	-1.29	0.22276	-1.48	0.379544	1	0.973031	-1.15	0.540691	-1.14	0.561409	2.01	0.065491	1.16	0.476577	1.9	0.166722
GLYMA08G04240	No annotation in Soybase	11924819	14.94	0.053321	11.94	0.005978	10.78	0.031441	11.16	0.00035	11.69	0.007259	10.17	0.013213	1.82	0.236134	1.17	0.26304	1.13	0.255313	1.1	0.777458	-1.07	0.796684	-1.01	0.958672
GLYMA08G07370	No annotation in Soybase	11925999	-2.03	0.274616	-2.16	0.157657	-2.22	0.28832	-2.47	0.013854	-1.47	0.33975	-1.95	0.334128	1.48	0.499058	2.3	0.045231	1.53	0.287529	-1.11	0.865808	-1.05	0.896782	1.08	0.829193
GLYMA08G08030	Ribosomal protein L44	11926248	-1.06	0.401074	1.18	0.579326	1.31	0.483779	-2.56	0.020062	-1.96	0.076934	-1.49	0.120024	1.38	0.237055	1.15	0.599954	1.34	0.254881	1.31	0.583099	-1.09	0.785961	-1.1	0.657555
GLYMA08G08050	"RNA recognition motif. (a.k.a. RRM, RBD, or RNP domain)"	11926252	3.17	0.130691	3.07	0.044098	2.78	0.029255	3.6	0.010913	3.2	0.059784	2.83	0.051039	-1.05	0.730263	-1.12	0.566549	1.01	0.963932	-1.21	0.506333	-1.07	0.825831	-1.08	0.796826
GLYMA08G08130	Pyridoxal-dependent decarboxylase conserved domain	11926266	1.52	0.61691	1.8	0.144306	-1.05	0.897281	2.66	0.004819	1.52	0.468571	1.72	0.123008	1.86	0.24328	1.71	0.056445	3.07	0.053155	1.04	0.936983	1.04	0.91727	-1.36	0.24233
GLYMA08G12150	Protein kinase domain	11927764	-1.18	0.158142	1.03	0.782595	-1.3	0.555497	-3.12	0.024569	-1.04	0.85568	-1.41	0.442728	1.01	0.989169	-1.02	0.785714	-1.75	0.170995	1.25	0.658408	1.84	0.1178	-1.03	0.890277
GLYMA08G20840	"Dof domain, zinc finger"	11931226	-1.37	0.265851	1.12	0.61124	1.52	0.250517	2.03	0.024232	2.53	0.005587	3.82	0.151306	-1.03	0.883078	-1.29	0.335676	1.02	0.947307	1.03	0.898242	-1.27	0.428146	1.15	0.705555
GLYMA08G26150	CRAL/TRIO domain	11933331	3.32	0.12033	1.43	0.32153	2.97	0.057633	2.58	0.005846	1.85	0.063419	2.63	0.008568	-1.5	0.255409	1.03	0.899221	-1.27	0.334851	1.15	0.74282	-1.37	0.308572	-1.15	0.579055
GLYMA08G27660	Myb-like DNA-binding domain	11933656	1.05	0.925289	-1.61	0.256708	1.35	0.705545	5.59	0.005534	5.05	0.126215	4.28	0.271051	-1.28	0.471107	1.24	0.532507	-1.44	0.44135	-1.51	0.301896	-1.94	0.491426	1.8	0.277327
GLYMA08G37680	"Transketolase, C-terminal domain"	11935063	-1.37	0.616676	-1.24	0.519864	-1.17	0.518118	-2.66	0.017266	-1.2	0.598364	-1.33	0.155569	-1.02	0.926745	1.2	0.460674	-1.17	0.619592	1.42	0.07508	1.11	0.623324	1.4	0.302588
GLYMA08G40460	Myb-like DNA-binding domain	11935779	-1.09	0.774326	1.14	0.401167	1.61	0.448096	-2.7	0.033107	-2.45	0.020875	-2.09	0.153951	-2.11	0.067098	-2.13	0.009193	-1.51	0.19147	-1.12	0.751386	-1.57	0.460722	-1.11	0.741844
GLYMA08G42750	AT3G32930	11936610	-1.22	0.073172	1.2	0.582669	1.15	0.517387	-2.87	0.009035	1.36	0.041403	1.08	0.83875	1.01	0.964015	-1.3	0.524941	-1.61	0.013451	-1.62	0.139717	1.05	0.839425	-1.17	0.672547
GLYMA08G04340	Miro-like protein	11940108	3.32	0.269499	3.02	0.043846	3.37	0.00501	2.52	0.044451	2.62	0.103176	3.8	0.089922	-1.3	0.581289	-1.61	0.197587	-1.22	0.629541	1.38	0.273433	1.29	0.481203	-1.19	0.647336
GLYMA08G05700	Protein tyrosine kinase	11940795	-1.54	0.159342	-1.8	0.155951	1.24	0.688269	-2.31	0.025973	-2.19	0.111169	1.31	0.393814	-1.86	0.150736	1.27	0.473275	1.31	0.358303	-1.35	0.448357	-1.04	0.928679	-1.5	0.329104
GLYMA08G10640	Protein tyrosine kinase	11942537	1.16	0.784	-1.08	0.817132	1.09	0.890651	2.26	0.020063	1.28	0.4568	1.68	0.398786	-1.52	0.400931	-1.26	0.300749	1.26	0.283213	-1.26	0.752242	1.08	0.778727	-1.35	0.460346
GLYMA08G14070	Glycosyltransferase family 17	11943863	1.46	0.492377	1.26	0.619758	-1.1	0.86444	3.06	0.038321	1.49	0.19104	1.59	0.277441	1.24	0.619008	1.15	0.716683	-1.35	0.274037	1.1	0.857215	-1.08	0.925903	-1.91	0.148588
GLYMA08G23100	No annotation in Soybase	11947239	-3.86	0.061288	-1.87	0.084244	-3.69	0.023042	-3.91	0.0184	-2.31	0.046927	-3.75	0.034724	1.19	0.641983	-2.18	0.028983	1	0.998675	1.21	0.566651	1.41	0.274206	-1.06	0.877424
GLYMA08G37990	Aluminium induced protein	11949792	-2.15	0.134132	-1.67	0.177721	-1.02	0.959632	-2.03	0.00924	-1.66	0.18299	-1.38	0.365669	-1.55	0.219742	-1.29	0.077939	-1.53	0.112936	-1.41	0.381568	-1.46	0.327215	-1.5	0.176853
GLYMA09G05610	Activity=polygalacturonase; Pathway=homogalacturonan degradation	11955226	3.25	0.00421	1.31	0.650028	-1.3	0.46684	3.89	0.006583	2.26	0.048756	-1.03	0.885614	1.8	0.065007	1.18	0.73133	1.09	0.760324	1.13	0.755873	1.86	0.091372	1.3	0.639059
GLYMA09G21030	No annotation in Soybase	11958029	-1.6	0.185556	-1.88	0.103175	-2.83	0.093539	-3.29	0.048136	-1.98	0.118007	-3.03	0.085935	-1.21	0.556452	-1.24	0.360672	1.5	0.456071	-1.26	0.510578	-1.07	0.77971	1.6	0.031947
GLYMA09G29060	UNCHARACTERIZED	11959915	-3.05	0.161494	-2.93	0.076765	-2.33	0.136542	-6	0.001336	-2.73	0.070636	-1.81	0.213115	-1.16	0.583028	-1.22	0.414329	-1.19	0.618804	-1.27	0.499786	1.01	0.980376	-1.77	0.058386
GLYMA09G34770	Acyl CoA binding protein	11961875	-1.69	0.242953	1.02	0.964403	-1.04	0.848818	-3.16	0.001002	-1.29	0.646557	-1.59	0.101238	-1.13	0.820699	-1.4	0.271456	-1.36	0.35157	1.09	0.75038	1.28	0.446862	1.19	0.481826
GLYMA09G40550	Fatty acid hydroxylase superfamily	11964093	1.16	0.618178	-1.21	0.766184	1.03	0.870687	10.85	0.033779	1.41	0.501645	1.94	0.299304	-1.02	0.974863	3.69	0.249544	3.94	0.057884	-1.11	0.610355	1.5	0.11947	2.29	0.3742
GLYMA09G00720	F-box family protein with a domain of unknown function (DUF295)	11964796	2.28	0.27406	-1.09	0.894575	1.16	0.756459	2.78	0.012038	1.86	0.22865	2	0.101488	-1.01	0.984832	2.22	0.233202	-1.56	0.219654	1.51	0.396344	1.13	0.863128	-1.66	0.335579
GLYMA09G04830	Dynein light chain type 1	11966215	-1.91	0.191189	-1.16	0.721877	1.03	0.867672	-2.69	0.042533	-1.45	0.476489	1.35	0.44244	-1.12	0.841481	1.28	0.18312	1.55	0.482038	2	0.3681	-1.1	0.791696	1.37	0.51828
GLYMA09G14620	No annotation in Soybase	11968722	9.53	0.17115	5.25	0.071294	3.27	0.058024	5.31	0.042951	2.81	0.055527	2.57	0.114208	-1.29	0.430235	-1.45	0.31428	-1.29	0.426014	-1.31	0.534525	-1.13	0.644613	-1.6	0.260754
GLYMA09G32850	Hydroxymethylglutaryl-coenzyme A reductase	11972607	1.38	0.151057	1.17	0.380996	-1.05	0.839303	2.1	0.036572	1.43	0.242554	1.25	0.308252	1.63	0.173038	2.12	0.162701	1.38	0.414904	-1.12	0.498877	-1.17	0.558575	-1.44	0.159569
GLYMA09G33780	Tetraspanin family	11972905	-1.32	0.341296	1.25	0.50855	-1.27	0.293878	-2.34	0.042115	1.52	0.229301	1.06	0.81127	-1.12	0.808466	1.26	0.377125	-1.22	0.538044	1.45	0.334473	1.24	0.433354	1.46	0.352812
GLYMA09G39940	PPR repeat	11975084	3.39	0.114623	-1.21	0.643029	1.31	0.532928	4.17	0.02602	1.06	0.859932	1.18	0.658966	-1.21	0.688256	-1.12	0.672919	1.03	0.96751	1.4	0.419342	-1.44	0.410299	1.16	0.79107
GLYMA10G02230	Spc97 / Spc98 family	11976796	1.75	0.087935	1.6	0.247293	1.66	0.35757	2.84	0.018281	1.61	0.093113	1.67	0.106489	1.01	0.979471	-1.45	0.306616	-1.56	0.116487	1.18	0.579399	1.02	0.954202	1.66	0.050681
GLYMA10G03480	2-oxoglutarate (2OG) and Fe(II)-dependent oxygenase superfamily protein	11977192	-5.88	0.062456	-4.68	0.006365	-3.32	0.182405	-6.75	0.017923	-7.39	0.003793	-4.66	0.150371	-1.05	0.683004	-1.92	0.069044	1.13	0.767642	-1.01	0.983916	-1.1	0.809922	1.02	0.950703
GLYMA10G05820	intracellular	11978188	-1.07	0.853701	1.38	0.188447	1.1	0.834151	2.33	0.027837	2.13	0.018724	2.41	0.051709	-1.08	0.803582	-1.17	0.569369	1.08	0.612602	1.06	0.902777	1.24	0.271793	1.02	0.866255
GLYMA10G06250	Heavy-metal-associated domain	11978325	1.88	0.123156	2.82	0.032174	2.47	0.111571	2.58	0.021434	3.56	0.02303	2.83	0.0767	1.18	0.567154	1.07	0.708399	-1.42	0.214887	-1.15	0.394369	-1.12	0.683065	-1.59	0.212363
GLYMA10G06930	MYB-RELATED	11978511	1.34	0.429125	1.65	0.023469	-1.33	0.706511	2.06	0.017494	1.78	0.151427	-1.49	0.628194	1.68	0.154616	1.68	0.039336	-1.2	0.517458	-1.73	0.53549	-1.39	0.205697	-1.38	0.50605
GLYMA10G28270	neurofilament protein-related	11982210	1.29	0.388701	1.24	0.466838	1.29	0.4008	3.82	0.044495	3.39	0.028157	3	0.004386	-1.34	0.488873	-1.12	0.364073	-1.09	0.667518	-1.07	0.832043	1.12	0.457133	-1.2	0.178981
GLYMA10G43120	"Zinc finger, C3HC4 type (RING finger)"	11988016	-1.49	0.125212	-1.35	0.378388	-1.3	0.194714	-2.2	0.030468	-1.22	0.515847	-1.31	0.37022	-1.15	0.774884	1.29	0.600865	1.05	0.598964	-1.07	0.695478	1.12	0.568119	1.26	0.447619
GLYMA10G00850	No annotation in Soybase	11988983	-3.35	0.067552	-2.27	0.057435	-3.71	0.101515	-4.94	0.045973	-3.83	0.039136	-3.3	0.098971	2.84	0.057657	2.21	0.030808	2.32	0.074459	2.62	0.302062	3.76	0.242774	3.21	0.289472
GLYMA10G23520	PA domain	11993664	1.35	0.590681	-1.45	0.294854	1.14	0.76419	4.92	0.03505	1.4	0.290519	1.23	0.691802	1.76	0.243158	2.94	0.011641	2.23	0.194024	1.91	0.166462	1.3	0.51943	2.16	0.402872
GLYMA10G37500	Heavy-metal-associated domain	11997996	1.41	0.37589	1.97	0.363906	-1.1	0.826014	2.87	0.008856	2.84	0.13123	1.35	0.441134	2.12	0.255889	1.46	0.429774	-1.61	0.301955	1.04	0.858372	-1.28	0.74308	-1.73	0.239999
GLYMA10G44000	No annotation in Soybase	12000363	8.83	0.227341	4.64	0.037606	3.81	0.152748	5.26	0.017741	3.18	0.165427	2.29	0.374757	-1.37	0.086323	-1.43	0.196304	-1.78	0.335462	1.06	0.888914	-1.98	0.270466	-1.45	0.602635
GLYMA11G00250	C2 domain	12000621	-3.22	0.112784	-3.06	0.14479	1.01	0.991033	-4.91	0.038419	-3	0.151693	1.48	0.392788	-1.47	0.407462	1.77	0.27627	1.81	0.226275	1.01	0.993011	1.63	0.539067	-1.18	0.619339
GLYMA11G00850	PPR repeat	12000867	1.85	0.225671	1.21	0.639454	-1.03	0.950872	2.6	0.034846	1.12	0.71522	1.16	0.729882	1.36	0.014123	-1.2	0.653349	-1.64	0.24916	-1.18	0.713675	-1.18	0.756341	-1.5	0.303976
GLYMA11G01100	PLATZ transcription factor	12000977	-1.31	0.234424	-1.41	0.240829	-1.16	0.375345	-2.09	0.007165	-1.15	0.646151	1.15	0.504262	-1.17	0.505077	-1.08	0.785408	-1.09	0.768177	1.48	0.234295	1.71	0.210619	-1.04	0.893221
GLYMA11G01470	Rubredoxin	12001202	-1.67	0.089049	-1.3	0.352367	-1.01	0.98867	-2.4	0.036244	-1.16	0.55875	1.47	0.474063	-1.2	0.47989	-1.16	0.388288	1.13	0.54368	1.07	0.921082	-1.66	0.29192	-1.73	0.164082
GLYMA11G04520	AT1G32460	12002499	-1.12	0.420678	1.08	0.569898	1.08	0.769381	-2.21	0.03045	-1.83	0.03786	-2.06	0.122713	1.2	0.393426	1.33	0.017487	-1.05	0.70536	1.08	0.759335	1.02	0.918806	-1.17	0.51124
GLYMA11G07090	Major Facilitator Superfamily	12003379	3.83	0.238305	1.1	0.787014	1.45	0.501063	3.83	0.006136	1.58	0.385648	1.72	0.229893	1.03	0.964165	1.93	0.225474	1.22	0.785449	-1.08	0.88273	1.16	0.715539	-1.26	0.50494
GLYMA11G10720	No annotation in Soybase	12004915	-1.14	0.540331	-1.1	0.652503	1.27	0.393453	-3.47	0.014429	1.83	0.031144	1.04	0.8566	1.74	0.029608	1.06	0.79303	-1.16	0.500171	1.31	0.2995	-1.15	0.569839	1.53	0.152399
GLYMA11G18290	SERINE/THREONINE-PROTEIN KINASE WNK (WITH NO LYSINE)-RELATED	12007531	2.63	0.156858	1.05	0.910418	1.33	0.58917	2.19	0.018691	-1.14	0.792376	1.52	0.51027	-1.74	0.39172	-1.07	0.829441	-1.13	0.673155	1.39	0.634285	1.15	0.704624	-1.14	0.770064
GLYMA11G38020	AT5G10320	12012353	-1.36	0.049088	1.08	0.67138	1.35	0.432486	-2.05	0.014562	-1.13	0.605	1.37	0.393158	-1.5	0.128591	-1.39	0.131978	-1.36	0.238205	1.24	0.527253	1.08	0.773349	-1.12	0.718506
GLYMA11G03430	POT family	12013591	1.86	0.215605	-1.11	0.555192	1.06	0.837653	2.56	0.03144	-1.11	0.289704	1.12	0.69634	-1	0.988928	-1.01	0.972924	1.06	0.630234	1.18	0.378738	1.93	0.247298	1.54	0.515401
GLYMA11G08560	2OG-Fe(II) oxygenase superfamily	12015367	1.04	0.748194	-1.17	0.459909	1.22	0.418299	-2.47	0.047243	-1.96	0.070968	-2.07	0.006676	1.05	0.806743	-1.03	0.856057	1.17	0.546247	1.19	0.430002	-1.01	0.963053	1.5	0.299019
GLYMA11G08570	AT2G17710	12015377	1.16	0.424183	-1.23	0.536348	1.27	0.673151	-2.53	0.038104	-2.56	0.099038	-2.08	0.025475	-1.18	0.64512	-1.05	0.864503	1.35	0.540307	1.4	0.376402	-1.43	0.562634	-1.13	0.604931
GLYMA11G11040	Ribosomal protein L7Ae/L30e/S12e/Gadd45 family	12016465	1	0.972764	1.03	0.921397	1.34	0.486772	-4.74	0.030199	-4.35	0.066018	-3.42	0.171751	-1.05	0.882191	1.17	0.733606	-1.59	0.548095	1.26	0.62456	-1.71	0.170304	1.49	0.366061
GLYMA11G15200	Major intrinsic protein	12017892	2.78	0.339833	1.42	0.508926	3.52	0.008068	3.24	0.040713	1.75	0.227023	3.44	0.065377	-1.58	0.485794	-1.42	0.398518	-1.61	0.114696	-1.14	0.803041	-1.43	0.088887	-1.27	0.41529
GLYMA11G19400	Phosphoglycerate mutase family	12018809	6.31	0.245778	5.27	0.005755	1.97	0.17102	4.33	0.031413	3.88	0.17421	2.7	0.080373	1.51	0.116979	-1.41	0.51396	1.11	0.824922	-1.19	0.609371	1.14	0.850775	-1.22	0.606071
GLYMA11G35340	"SERINE-THREONINE PROTEIN KINASE, PLANT-TYPE"	12021874	-4.1	0.091968	-1.87	0.101249	-2.58	0.067334	-4.03	0.004367	-1.43	0.340485	-2.8	0.045728	-1.08	0.737716	1.26	0.37407	-1.68	0.314167	-1.25	0.593287	-1.2	0.664201	1.71	0.388463
GLYMA12G03340	No annotation in Soybase	12024334	-1.85	0.017101	-1.3	0.251047	-1.05	0.874118	-2.03	0.021402	-1.15	0.589023	-1.21	0.388231	-1.51	0.278898	1.12	0.621926	-1.13	0.684879	1.02	0.872167	-1.02	0.95549	-1.22	0.579653
GLYMA12G05780	Glycosyl hydrolase family 1	12025462	4.39	0.209923	1.08	0.794897	-1.08	0.923924	6.59	0.026086	2.46	0.20709	-1.45	0.562099	-1.4	0.376901	3.72	0.073931	1.45	0.372323	-1.51	0.554767	-1.37	0.702456	-1.04	0.92445
GLYMA12G07020	"RNA recognition motif. (a.k.a. RRM, RBD, or RNP domain)"	12025927	1.48	0.521417	1.51	0.113212	1.07	0.88372	2.25	0.012034	1.2	0.42129	1.3	0.560466	1.22	0.397324	-1.11	0.476569	1.23	0.389096	1.27	0.594789	1.53	0.195941	1.1	0.822043
GLYMA12G24840	Metallothionein	12029560	-1.6	0.152928	-1.19	0.577729	2.12	0.128832	-2.52	0.017566	1.12	0.715141	1.67	0.171672	-1.85	0.239396	1.33	0.482092	-1.32	0.31288	1.06	0.909161	-1.11	0.759188	-1.26	0.499631
GLYMA12G30200	Xyloglucan endo-transglycosylase (XET) C-terminus	12030446	-1.62	0.105285	1.17	0.684917	-1.76	0.428125	-4.36	0.036517	-1.12	0.616278	-1.56	0.508828	-1.09	0.742369	-1.67	0.311805	1.37	0.610625	1.62	0.498813	1.09	0.827542	-1.4	0.446342
GLYMA12G00870	Uncharacterised conserved protein (UCP012943)	12033191	1.72	0.190123	1.82	0.159991	1.01	0.968965	2.86	0.037047	1.75	0.113999	1.22	0.535782	-1.47	0.312354	-1.66	0.196626	-1.58	0.231626	-1.09	0.654112	1.06	0.80129	1.13	0.722715
GLYMA12G01390	"Cytokinin dehydrogenase 1, FAD and cytokinin binding"	12033364	2.93	0.14461	1.09	0.780694	1.66	0.278409	5.31	0.0303	1.47	0.1055	1.76	0.231852	-1.01	0.957948	1.85	0.035907	1.27	0.139973	1.58	0.388569	-1.02	0.958189	-1.11	0.651684
GLYMA12G08810	PLATZ transcription factor	12036151	-2.07	0.160144	1.18	0.430062	1.25	0.653308	-4.18	0.020703	1.08	0.812332	-1.2	0.358535	-1.11	0.677101	-1.93	0.166275	-1.05	0.92316	1.18	0.694778	-1.49	0.478034	1.11	0.726695
GLYMA12G14530	Leucine Rich Repeat	12037847	3.05	0.289885	7.05	5.1e-05	4.18	0.097915	7.1	0.03532	5.95	0.135898	2.77	0.329126	1.12	0.749032	1.03	0.859032	-1.16	0.748355	1.13	0.782371	1.05	0.875877	1.34	0.587859
GLYMA12G32880	Protein tyrosine kinase	12041404	1.39	0.545868	1.56	0.114809	1.55	0.263795	2.21	0.023645	1.75	0.131305	2.25	0.015329	-1.22	0.272757	1.09	0.850651	1.18	0.523084	1.44	0.449518	1.36	0.267086	-1.01	0.961069
GLYMA12G36270	ATP-NAD kinase	12042522	-1.21	0.221235	1.11	0.575496	-1.17	0.615476	-2.49	0.027925	-1.07	0.733688	-1.31	0.423365	1.23	0.256958	1.18	0.344594	1.14	0.401737	-1.17	0.561932	-1.06	0.823372	1.22	0.420081
GLYMA13G01130	Xyloglucan endo-transglycosylase (XET) C-terminus	12043198	1.41	0.602815	2.19	0.31722	1.08	0.883648	2.89	0.021701	2.2	0.050291	1.83	0.087134	1.33	0.606432	-1.32	0.614646	-1.54	0.136144	-1.05	0.930921	-1.25	0.780559	-2.02	0.06847
GLYMA13G08750	No annotation in Soybase	12045595	2.24	0.179342	1.55	0.022217	1.7	0.131378	2.61	0.025438	2.02	0.005945	1.62	0.271954	1.27	0.312453	1.27	0.241883	1.01	0.916216	-1.18	0.666905	-1.68	0.041547	-1.01	0.976968
GLYMA13G11180	SHORT-CHAIN DEHYDROGENASES/REDUCTASE	12046191	1.55	0.426529	-1.19	0.64645	-1.8	0.455042	4.63	0.036141	5.43	0.001484	2.77	0.054972	-1.02	0.916524	1.13	0.74376	-1.26	0.054292	-1.5	0.570464	1.21	0.603314	-1.09	0.748622
GLYMA13G23640	Protein of unknown function (DUF3119)	12050346	-1.6	0.025403	-1.38	0.60297	-1.14	0.850646	-3.4	0.017888	-1.82	0.418889	1.5	0.480101	-1.74	0.441686	-1.45	0.225568	1.03	0.862423	1.28	0.678036	1.32	0.419534	1.04	0.906739
GLYMA13G30550	Transferase family	12052912	1.31	0.198926	1.39	0.574141	1.68	0.284638	2.17	0.038317	1.47	0.377604	1.19	0.45706	-1.18	0.698516	-1.85	0.36751	-1.66	0.259637	1.24	0.329535	-1.7	0.276998	-1.29	0.150575
GLYMA13G40210	Fasciclin domain	12056429	-1.39	0.163421	-1.62	0.356013	1.05	0.905895	-2.28	0.04968	-1.27	0.564452	1.23	0.695182	1.39	0.459388	1.63	0.416883	1.12	0.775686	-1.04	0.830462	-1.42	0.563505	-1.62	0.460478
GLYMA13G40740	sequence-specific DNA binding;sequence-specific DNA binding transcription factors	12056618	-1.52	0.432305	-1.55	0.439571	-1.02	0.962861	-3.18	0.041513	1.1	0.813066	1.14	0.733954	1.35	0.43526	2.23	0.049562	-1.33	0.262525	1.09	0.380563	1.1	0.87157	1.14	0.809515
GLYMA13G00690	BTB/POZ domain-containing protein	12058593	-1.15	0.5	1.51	0.479489	1.13	0.878051	6.39	0.047579	1.45	0.559263	-1.07	0.927997	-1.11	0.87333	-1.96	0.217548	-2.58	0.210415	1.27	0.719393	1.03	0.953508	1.26	0.51911
GLYMA13G17590	No annotation in Soybase	12062345	-1.92	0.136648	1.16	0.728247	1.7	0.382011	3.26	0.010659	1.34	0.47791	-1.24	0.771056	1.4	0.383652	1.35	0.451696	-1.27	0.403186	1.3	0.689881	-1.14	0.731742	1.31	0.442147
GLYMA13G17830	Tash protein PEST motif	12062459	-2.4	0.189755	-2.15	0.209485	-1.44	0.229363	-2.59	0.024506	-2.24	0.204696	-1.75	0.161839	-1.62	0.39491	-1.75	0.302759	-1.33	0.139749	1.17	0.758169	1.13	0.45935	1.07	0.837081
GLYMA13G20980	Phosphatidylinositol-4-phosphate 5-Kinase	12063539	-1.46	0.537461	1.01	0.981532	1.79	0.314239	-5.29	0.027513	1.45	0.414392	1.41	0.621136	1.44	0.393372	2.36	0.021298	-1.67	0.267997	-1.03	0.971113	-1.01	0.961122	-1.1	0.845665
GLYMA13G26040	Annexin	12065340	2.02	0.136593	-1.09	0.744953	1.44	0.113907	2.76	0.034422	1.09	0.712177	1.92	0.004762	-2.09	0.078534	-1.04	0.8671	-1.09	0.69997	-1.03	0.889364	1.04	0.927535	1.13	0.75707
GLYMA13G26450	TIR domain	12065487	-4.96	0.074619	-4.51	0.038277	-5.74	0.002772	-6.5	0.002916	-5.42	0.033658	-5.48	0.004324	-1.01	0.950726	-1.26	0.431904	-1.31	0.338459	-1.1	0.385193	1.77	0.080104	1.02	0.941175
GLYMA13G33000	Magnesium-dependent phosphatase	12067804	2.45	0.052938	1.92	0.028462	2.62	0.139715	2.83	0.034511	2.28	0.062601	2.36	0.046687	1.05	0.841769	1.12	0.567763	-1.04	0.848472	1.04	0.793335	-1.06	0.877796	-1.12	0.708579
GLYMA13G34420	pathogenesis-related family protein	12068374	1.35	0.551234	-1.05	0.811407	-1.22	0.328729	22.68	0.038135	22.85	0.043858	18.8	0.002855	-1.01	0.957226	-1.5	0.210895	-1.14	0.6413	-1.15	0.624488	-1.27	0.491699	1.11	0.71177
GLYMA13G38780	ML domain	12069865	3.16	0.183228	1	0.994942	-1.13	0.818754	2.23	0.015181	-1.03	0.828075	1.09	0.84424	-1.2	0.397477	1.16	0.599711	-1	0.999025	-1.83	0.361162	-1.17	0.694332	-1.3	0.152222
GLYMA14G02590	Bromodomain	12073270	1.84	0.30305	1.22	0.480238	1.04	0.949046	3.87	0.003974	-1.14	0.631942	-1	0.993378	-1.19	0.460996	-1.08	0.753498	1.55	0.104236	-1.47	0.604242	-1.52	0.406681	-2.58	0.021167
GLYMA14G04430	NAF domain	12074040	-1.13	0.614073	-1.31	0.452339	-3.89	0.01193	5.94	0.028976	1.42	0.329578	1.64	0.048658	1.64	0.062395	-1.53	0.414756	1.45	0.172147	-1.34	0.186831	2.97	0.103093	-1.05	0.900762
GLYMA14G17260	flowering promoting factor 1	12077718	-1.22	0.54125	-1.02	0.910146	1.93	0.007174	2.3	0.023241	1.24	0.23486	1.66	0.180014	-1.01	0.960909	1.11	0.550854	1.07	0.615838	1.02	0.963285	-1.12	0.79495	1.23	0.567272
GLYMA14G25280	2OG-Fe(II) oxygenase superfamily	12078739	-1.87	0.069073	-1.15	0.713705	-1.73	0.310772	-5.18	0.042203	1.09	0.796851	-1.45	0.439916	-1.04	0.93856	-1.35	0.427934	-1.79	0.166471	-1.79	0.311122	-1.56	0.247983	-2.05	0.117447
GLYMA14G25560	No annotation in Soybase	12078815	1	0.998569	-1.08	0.837509	-1.03	0.925255	2.33	0.016822	-1.22	0.44154	-1.35	0.281342	1.2	0.601554	1.49	0.230165	2.18	0.011493	-1.9	0.101575	-1.45	0.353335	-1.45	0.232301
GLYMA14G34920	LIPOXYGENASE	12079858	1.33	0.316837	-1.1	0.846444	-1.08	0.822977	6.31	0.03824	3.01	0.072743	1.92	0.181841	4.23	0.01199	13.7	0.10343	6.28	0.036757	-1.18	0.65502	2.17	0.142538	1.73	0.17723
GLYMA14G39780	DEAD_2	12081374	1.11	0.898478	1.07	0.766595	-1.69	0.063922	6.84	0.029855	5.36	0.029751	4.68	0.034096	1.06	0.832707	-1.26	0.284203	1.23	0.59492	1.39	0.334842	1.41	0.460737	1.02	0.903781
GLYMA14G24270	Proteasome A-type and B-type	12087914	-2.57	0.065555	-1.37	0.393513	-1.02	0.961158	-2.33	0.04735	-1.59	0.273515	1.09	0.844391	-1.19	0.652336	1.12	0.776047	-1.05	0.908277	-1.07	0.891977	-1.03	0.901631	-1.16	0.255032
GLYMA14G36540	"Transketolase, C-terminal domain"	12089675	-1.28	0.044191	-1.24	0.391404	-1.18	0.310602	-2.01	0.01211	1.07	0.738374	-1.82	0.031549	1.1	0.619659	1.28	0.322211	1	0.996637	-1.26	0.230968	-1.09	0.825369	1.37	0.201663
GLYMA14G36970	Core histone H2A/H2B/H3/H4	12089831	-1.93	0.048575	-1.84	0.140869	-1.94	0.20063	-2.34	0.018259	-1.9	0.146824	-1.65	0.250148	1.28	0.526807	1.14	0.738813	1.28	0.606254	1.06	0.853158	1.62	0.231111	-1.1	0.804752
GLYMA15G03580	No annotation in Soybase	12092579	1.2	0.601914	-1.57	0.28532	1.03	0.943493	-5.42	0.040675	-9.24	0.065593	-4.54	0.158971	-1.99	0.169222	-1.96	0.161455	-1.31	0.536092	1.06	0.89849	-1.36	0.069322	-1.38	0.513639
GLYMA15G04470	Ubiquitin-conjugating enzyme	12092857	-1.28	0.604021	-1.27	0.110715	1.05	0.825086	-2.01	0.023266	-1.22	0.063125	1.02	0.943679	-1.06	0.64607	1.16	0.289789	-1.04	0.870586	1.05	0.839636	-1.18	0.260063	-1.11	0.464078
GLYMA15G06000	GLUCOSYL/GLUCURONOSYL TRANSFERASES	12093442	2	0.156509	-1.1	0.856013	-1.2	0.551573	3.73	0.036993	2.11	0.141216	1.92	0.002606	1.05	0.885463	1.75	0.253028	1.25	0.392602	-1.56	0.06991	-1.43	0.400025	-1.47	0.189743
GLYMA15G11500	Starch synthase catalytic domain	12095459	-1.49	0.398538	-1.04	0.804766	1.21	0.65789	-6.3	0.034816	-2.42	0.023416	-1.18	0.26421	1.36	0.553535	-1.32	0.336104	-1.2	0.650444	-1.63	0.027786	-1.23	0.644834	-2.05	0.127569
GLYMA15G11540	Thioredoxin	12095484	1.28	0.231923	1.11	0.722639	1.14	0.788992	2.64	0.005698	1.67	0.283144	1.92	0.039359	1.06	0.876751	1.08	0.749083	-1.18	0.691047	-1.16	0.600744	-1.13	0.806023	-1.73	0.050836
GLYMA15G12920	"Zinc finger, C3HC4 type (RING finger)"	12096006	-1.13	0.73951	1.21	0.086022	-1.14	0.63527	-2.04	0.0258	-1.25	0.196473	-1.55	0.25412	1.09	0.336344	-1.14	0.087794	-1.19	0.387362	-1.23	0.481834	-1.44	0.017438	-1.4	0.303917
GLYMA15G21100	No annotation in Soybase	12098664	-1.9	0.095994	-1.24	0.553705	-1.41	0.354116	-2.27	0.036578	-2.2	0.142401	-3.53	0.031653	1.42	0.223716	-2.21	0.122505	1.05	0.910538	-2.03	0.060002	-1.65	0.406502	1.64	0.111489
GLYMA15G35180	UNCHARACTERIZED	12100281	4.03	0.387138	-1.81	0.064216	-1.01	0.979665	4.19	0.014894	-2.12	0.071958	1.54	0.553383	-3.29	0.003933	1.37	0.360429	1.7	0.204796	1.19	0.770374	1.54	0.378653	-1.56	0.522705
GLYMA15G37330	ANKYRIN REPEAT-CONTAINING	12100839	2.11	0.320756	1.46	0.540134	-1.14	0.763559	2.46	0.039429	2.41	0.25988	1.36	0.385696	1.9	0.059913	-1.08	0.879321	-1.29	0.630123	-1.23	0.619612	-1.03	0.8999	-1.13	0.548861
GLYMA15G37870	No annotation in Soybase	12100985	2.25	0.371686	1.36	0.426499	1.32	0.350317	2.97	0.007422	1.94	0.010867	1.49	0.259802	1.93	0.208654	1.23	0.494589	-1.08	0.698638	1	0.995032	-1.28	0.416834	1.21	0.524988
GLYMA15G42900	Mitochondrial carrier protein	12102574	-1.29	0.068574	1.2	0.626067	1.59	0.466451	-4.06	0.007037	-4.2	0.061658	-2.65	0.058885	1.11	0.686296	1.23	0.613187	1.02	0.947497	1.52	0.455414	-1.36	0.593895	-1.45	0.508999
GLYMA15G00210	SET DOMAIN PROTEIN	12102705	7.07	0.11158	2.95	0.010866	1.62	0.554968	4.86	0.021581	1.57	0.342948	1.98	0.14877	-1.23	0.729456	-1.26	0.368699	1.21	0.623115	1.35	0.540773	1.31	0.623243	-1.12	0.479362
GLYMA15G01260	AT1G80180	12103051	-1.17	0.32617	1.17	0.227862	1.19	0.428387	-2.42	0.030137	-2.18	0.011538	-1.35	0.150277	-1.25	0.12925	-2.07	0.026264	1.45	0.138054	1.23	0.36661	-1.39	0.196683	-1.16	0.459465
GLYMA15G02800	Protein kinase domain	12103716	1.62	0.471907	1.01	0.971907	-1.91	0.223033	2.7	0.032395	1.03	0.938349	-1.05	0.890321	-1.08	0.798713	-1.23	0.207259	1.01	0.963403	-1.24	0.574823	1.22	0.478139	-1.16	0.553073
GLYMA15G06590	PB1 domain	12105164	1	0.998539	-1.39	0.271161	1.04	0.913834	-2.62	0.043885	-1.32	0.29343	-1.05	0.895477	-1.61	0.231798	-1.34	0.437749	-1.02	0.95094	1.04	0.862405	-1.15	0.71777	-1.14	0.751663
GLYMA15G32320	No annotation in Soybase	12111346	5.91	0.291279	7.57	0.016626	4.71	0.083363	6.27	0.030401	7.03	0.026562	10.24	0.033481	-1.11	0.674405	1.11	0.456382	1.18	0.662836	-1.1	0.818456	1.43	0.231921	-1.27	0.363869
GLYMA15G35460	PA domain	12111739	1.18	0.722587	1.14	0.586629	1.08	0.796582	2.27	0.035787	1.37	0.311381	1.55	0.292965	-1.01	0.962647	1.91	0.018284	2.35	0.101792	1.47	0.275512	1.45	0.236701	-1.03	0.944256
GLYMA15G37290	Leucine Rich Repeat	12112022	1.85	0.185178	1.82	0.257139	2.82	0.279467	4.71	0.009816	6.44	0.011489	3.06	0.098	1.14	0.605446	-1.31	0.531245	-1.32	0.345059	-1.18	0.574694	-1.32	0.64877	1.42	0.397481
GLYMA16G01690	AT3G06840	12114517	-1.57	0.123268	-1.04	0.861709	1.56	0.226636	-2.88	0.044164	-1.04	0.908913	1.49	0.316739	1.11	0.772665	1.31	0.589342	1.6	0.296667	1.5	0.257738	-1.17	0.45905	1.15	0.753058
GLYMA16G04350	Transferase family	12115600	-3.07	0.071827	-2.38	0.008984	-3.03	0.025191	-2.65	0.032225	-3.45	0.007881	-3.94	0.025313	-1.21	0.26081	-1.12	0.498969	1.02	0.961353	1.4	0.079261	1.35	0.11157	1.28	0.06176
GLYMA16G07550	Cupin domain	12116686	38.11	0.086408	14.04	0.005143	11.7	0.189749	13.61	0.012594	6.4	0.002714	4.3	0.020176	-1.17	0.735714	-3.15	0.009797	-1.51	0.335259	1.27	0.357175	-1.67	0.484014	1.09	0.8004
GLYMA16G09020	"Glyceraldehyde 3-phosphate dehydrogenase, C-terminal domain"	12117240	1.1	0.525616	-1.05	0.868003	-1.18	0.586432	-23.18	0.021955	-19.94	0.018219	-15.95	0.00715	1.4	0.095647	1.63	0.204751	-1.16	0.707742	1.25	0.455611	1.77	0.217741	-1.98	0.351173
GLYMA16G21620	Hydroxymethylglutaryl-coenzyme A reductase	12118751	1.83	0.053151	-1.1	0.594343	-1.46	0.41139	2.62	0.010797	1.14	0.552969	-1.25	0.571986	1.52	0.135324	2.8	0.037154	1.49	0.127375	-1.53	0.338149	-1.25	0.570614	1.03	0.88786
GLYMA16G26100	Mlo family	12120119	1.01	0.875618	-1.09	0.603154	-1.84	0.257433	-2.01	0.03944	-3.42	0.003653	-2.53	0.173281	-1.06	0.808316	-1.05	0.753795	1.41	0.254892	1.21	0.596744	1.4	0.364105	-1.07	0.779641
GLYMA16G26420	Ribosomal protein S27	12120264	-1.07	0.788431	1.07	0.805963	1.19	0.253025	-2.44	0.029204	-2.34	0.071968	-2.44	0.004208	1.22	0.545643	-1.01	0.953175	1.19	0.407016	1.23	0.482197	-1.03	0.833649	1.19	0.37009
GLYMA16G31360	Leucine Rich Repeat	12121582	1.57	0.064707	1	0.99971	-1.31	0.073936	4.88	0.00416	3.97	0.010151	4.17	0.000666	1.22	0.43123	1.21	0.664829	1.25	0.136626	1.18	0.448833	-1.05	0.883562	1.45	0.460842
GLYMA16G32330	AP2 domain	12121925	1.4	0.645967	1.01	0.989137	-2.87	0.30422	2.21	0.046522	1.49	0.639914	-1.21	0.773105	-1	0.99728	-1.05	0.925572	-3.92	0.117345	-2.1	0.382637	-1.53	0.680285	-5.38	0.153591
GLYMA16G33260	SFT2-like protein	12122290	2.06	0.068758	2.13	0.014795	3.07	0.024348	2.51	0.043782	2.34	0.074223	2.55	0.030269	-1.07	0.845569	-1	0.967733	-1.13	0.656461	1.26	0.496151	1	0.995684	-1.02	0.935738
GLYMA16G34130	Putative GTPase activating protein for Arf	12122584	2.13	0.50105	2.69	0.329647	-1.06	0.916962	3.76	0.011023	2.7	0.022447	1.88	0.243088	-1.3	0.530499	-1.15	0.817224	-1.29	0.312674	-1.12	0.855222	-1.16	0.731411	-2.48	0.125124
GLYMA16G02840	Glycosyl transferases group 1	12123739	1.07	0.711536	-1	0.991347	1.15	0.775356	-3.96	0.020278	-1.03	0.932174	-1.09	0.906104	-1.41	0.455323	-1.56	0.072215	-1.17	0.377698	-1.04	0.912473	1.35	0.609031	-1.43	0.682864
GLYMA16G06030	Peroxidase	12124924	-3.08	0.051595	-3.79	0.051519	-2.39	0.034815	-3.15	0.021716	-2.23	0.082826	-1.91	0.050415	1.01	0.9599	1.44	0.092163	-1.1	0.389007	1.18	0.472233	1.3	0.352822	-1.06	0.840844
GLYMA16G07060	Protein tyrosine kinase	12125269	30.6	0.144104	27.01	2e-06	12	0.048795	20.4	0.001754	28	0.004834	13.76	0.063997	1.14	0.74588	-1.07	0.684113	-1.18	0.335949	-1.35	0.653157	-1.23	0.498896	-1.68	0.250852
GLYMA16G08850	SUBFAMILY NOT NAMED	12125769	3.78	0.221799	1.07	0.863311	-1.47	0.660511	4.93	0.038509	1.46	0.453385	-1.75	0.563009	1.17	0.693226	1.38	0.526573	-1.35	0.572523	-2.23	0.468555	-1.9	0.168683	-1.24	0.503914
GLYMA16G30510	Leucine Rich Repeat	12129974	3.38	0.484063	1.78	0.235581	3.23	0.020031	5.46	0.019522	6.11	0.0028	20	0.013101	-2.32	0.122483	-1.33	0.44584	1.39	0.082148	1.22	0.372053	-1.12	0.801028	1.12	0.796197
GLYMA16G30580	No annotation in Soybase	12130012	1.23	0.508755	2.19	0.048503	1.26	0.581946	3.22	0.037833	5.28	0.011904	3.17	0.02089	1.18	0.349706	1.28	0.532786	-1.16	0.441298	-1.02	0.965373	1.01	0.967091	1.02	0.917459
GLYMA16G31840	Protease inhibitor/seed storage/LTP family	12130274	1.61	0.051335	2.26	0.032884	2.46	0.017234	-2.84	0.024863	1.1	0.645639	-1.1	0.694234	1.88	0.014158	1.78	0.010924	1.17	0.48495	1.29	0.261206	1.2	0.193601	1.42	0.300692
GLYMA16G32910	Clp amino terminal domain	12130617	-1.11	0.646927	1.31	0.485698	1.09	0.814537	-2.32	0.01827	1.56	0.429147	1.23	0.612069	1.52	0.320464	1.05	0.862047	1.1	0.796824	1.39	0.38888	-1.03	0.950377	1.03	0.933584
GLYMA17G03690	Dirigent-like protein	12132601	-2.21	0.079709	-1.84	0.119449	-1.23	0.57348	-2.65	0.040462	-1.37	0.270089	-1.7	0.27666	-1.53	0.183846	-1.04	0.866516	-1.41	0.140051	-1.52	0.347881	-1.07	0.770811	1.19	0.212192
GLYMA17G04640	hydroxyproline-rich glycoprotein family protein	12133038	-2.83	0.053336	-2.49	0.032022	-2.12	0.23381	-6.48	0.02905	-5.67	0.02345	-3.76	0.126153	-1.45	0.134295	-1.19	0.402512	-1.18	0.607174	-1.29	0.571081	1.11	0.845263	-2.08	0.070784
GLYMA17G04940	Pectinesterase	12133181	-1.08	0.756264	1.22	0.486433	1.19	0.477375	-2.03	0.033122	1.51	0.283283	1.52	0.244804	1.95	0.030925	1.6	0.201615	1.34	0.310087	1.74	0.239908	1.2	0.363192	-1.01	0.968474
GLYMA17G11330	ELK domain	12135553	-1.15	0.750874	-1.12	0.326775	-1.09	0.47049	-2.24	0.012281	-1.53	0.054225	-1.01	0.938156	-1.16	0.238177	-1.12	0.176739	-1.02	0.929264	-1.16	0.445029	-1.17	0.430696	-1.18	0.250349
GLYMA17G20860	"SCF ubiquitin ligase, Skp2 component"	12138555	1.54	0.165238	-1.36	0.468397	-1.12	0.741668	2.2	0.041624	-1.04	0.911891	1.22	0.536961	-1.3	0.295785	1.17	0.756198	-1.04	0.932951	-1.03	0.932303	1.12	0.678085	-1.04	0.908016
GLYMA17G33060	AP2 domain	12140510	-1.64	0.163036	-1.18	0.238437	1.39	0.32699	-2.12	0.001106	-1.68	0.082073	1.32	0.398121	-1.9	0.01927	-1.16	0.512487	-1.16	0.681272	1.53	0.347091	-1.36	0.502851	-1.1	0.684628
GLYMA17G36090	Alpha-amylase C-terminal beta-sheet domain	12141672	-2.67	0.105095	-2.9	0.007478	-2.29	0.215672	-5.12	0.009627	-2.72	0.004047	-2.69	0.180531	-1.88	0.014114	-1.07	0.621938	-1.19	0.482851	-1.18	0.718971	1.03	0.91191	1.27	0.567334
GLYMA17G05540	Divergent CCT motif	12144591	2.55	0.176554	1.3	0.731957	1.08	0.931654	3.79	0.049957	2.97	0.294613	2.45	0.276568	2.05	0.275617	2.11	0.15397	-1.59	0.520616	1.07	0.907352	-1.56	0.704875	-4.01	0.202175
GLYMA17G05990	"WD domain, G-beta repeat"	12144755	-1.84	0.100615	-1.04	0.891363	-1.36	0.504285	-2.08	0.03915	-1.04	0.906804	-1.44	0.4452	1.17	0.719838	1.09	0.697862	-1.1	0.743344	-1.25	0.637022	-1.17	0.424701	-1.1	0.607971
GLYMA17G08140	No annotation in Soybase	12145696	-1.41	0.19572	-1.74	0.059074	-1.03	0.930484	-2.32	0.038302	-1.22	0.518446	-1.03	0.88597	-1.12	0.578495	-1.02	0.887186	-1.17	0.683529	1.01	0.96897	1.04	0.919936	-1.05	0.832254
GLYMA17G11420	Protein phosphatase 2C	12147122	-1.08	0.313418	-1.24	0.250496	-1.38	0.57626	-2.05	0.037065	-1.94	0.062703	-1.3	0.580667	-1.39	0.297893	-1.07	0.664494	1.45	0.390879	-1.48	0.421704	1.06	0.916848	-1.24	0.621163
GLYMA17G17530	Acetamidase/Formamidase family	12149145	-2.48	0.10702	-1.92	0.095765	-2.38	0.015589	-2.22	0.039968	-2.73	0.047511	-2.19	0.012202	1.12	0.514644	-1.14	0.743903	-1.07	0.73036	-1.04	0.825466	1.01	0.985452	-1.12	0.361369
GLYMA17G21130	Leucine Rich Repeat	12149832	2.41	0.114464	1.35	0.403389	1.8	0.40827	2.36	0.017943	1.49	0.25158	2.01	0.246907	-1.16	0.686524	-1.2	0.634004	-1.04	0.884894	1.05	0.92557	-1.05	0.926884	-1.16	0.69777
GLYMA17G21510	No annotation in Soybase	12149906	-1.36	0.5	-1.71	0.285934	1.26	0.599872	-5.13	0.04008	-2.06	0.210506	-2.03	0.143883	-1.03	0.947391	1.5	0.641455	2.28	0.422966	1.73	0.437651	-1.19	0.668842	1.07	0.831107
GLYMA17G23830	NADH dehydrogenase.	12150262	-1.44	0.069614	-2.89	0.001707	-1.81	0.013379	-2.91	0.035933	-3.85	0.000277	-2.52	0.005047	-1.08	0.712869	1.26	0.288485	1.33	0.416303	-1.07	0.739439	-1.13	0.390468	-1.1	0.596874
GLYMA17G36130	LNS2 (Lipin/Ned1/Smp2)	12152599	-4.54	0.078148	-2.19	0.039404	1.11	0.484427	-2.61	0.047073	-1.2	0.656537	1.1	0.633668	-1.48	0.195678	-1.43	0.187358	-1.47	0.475147	-1.23	0.229827	-1.27	0.216291	-1.28	0.401484
GLYMA18G00480	"RNA recognition motif. (a.k.a. RRM, RBD, or RNP domain)"	12153535	-1.18	0.180524	1.01	0.957376	-1.09	0.745626	-2.87	0.042329	-1.55	0.146852	-1.63	0.14551	1.27	0.37492	1.19	0.269538	1.04	0.707743	-1.15	0.661061	-1.11	0.671142	-1.13	0.573351
GLYMA18G02600	PLAC8 family	12154466	2.78	0.180051	2.7	0.100385	2.88	0.248581	4.98	0.029836	3.4	0.085352	2.53	0.107447	-1.23	0.674433	-1.35	0.412104	-1.51	0.31578	-1.74	0.345089	-1.67	0.432472	-1.49	0.327557
GLYMA18G34700	No annotation in Soybase	12160290	-1.19	0.800312	-1.53	0.22474	-1.74	0.385949	-2.01	0.027266	-1.58	0.011496	-1.69	0.403228	-1.26	0.441763	-1.02	0.957298	-1.22	0.296329	-1.33	0.592112	1.32	0.457234	-1.68	0.244338
GLYMA18G40570	No annotation in Soybase	12161548	-1.25	0.328192	1	0.993064	-1.34	0.055887	-2.95	0.031016	-2.42	0.035282	-2.44	0.00447	1.2	0.303931	-1.4	0.030859	1.02	0.951658	1.09	0.374203	1.08	0.38342	1.2	0.48115
GLYMA18G41310	AT5G02020	12161726	5.18	0.081539	8.02	0.000664	5.1	0.021287	4.17	0.036188	7.57	0.041115	5	0.019966	1.79	0.158957	1.06	0.669362	1.05	0.838554	1.22	0.581353	-1.01	0.971842	-1.02	0.932202
GLYMA18G41970	Legume lectin domain	12161929	-2.27	0.183035	-1.68	0.064883	-1.51	0.303145	-2.69	0.01384	-1.2	0.282281	-1.54	0.205165	1.2	0.250796	1.33	0.296173	1.26	0.248369	-1	0.986443	1.12	0.789187	1.14	0.734784
GLYMA18G44140	Protein of unknown function (DUF567)	12162581	-2.42	0.137804	-1.27	0.443106	-1.86	0.113387	-4.6	0.040893	-1.4	0.548931	-1.63	0.169175	1.69	0.289526	1.7	0.105371	1.39	0.581499	1.81	0.0369	1.89	0.25945	-1.04	0.887854
GLYMA18G46070	No annotation in Soybase	12163229	1.42	0.392326	1.07	0.875039	-1.15	0.844168	3.79	0.039797	3.62	0.129579	2.75	0.401735	-1	0.997261	1.4	0.37154	1.26	0.583934	-1.61	0.355744	1.21	0.77184	-1.07	0.923153
GLYMA18G50910	K-box region	12164775	-1.25	0.561671	1.27	0.309633	2.14	0.054569	-3.07	0.019017	-2.45	0.060093	-2.26	0.17968	-1.05	0.894203	-2.38	0.030803	1.17	0.652729	-1.28	0.520123	-2.44	0.040227	1.02	0.951497
GLYMA18G52290	"Glycosyl hydrolase family 20, catalytic domain"	12165256	-1.87	0.068465	-1.57	0.055509	-1.58	0.14669	-4.47	0.040988	-1.29	0.262959	-2.12	0.041021	1.2	0.329189	1.29	0.507128	-1.05	0.820953	1.01	0.956004	1.01	0.972765	1.02	0.921347
GLYMA18G52390	Leucine Rich Repeat	12165320	3.72	0.231526	3.42	0.094215	2.23	0.097504	6.17	0.006506	5.75	0.083344	3.71	0.115671	1.26	0.310854	-1.25	0.499299	-2	0.179504	-1.09	0.755342	1.09	0.794982	-1.29	0.5136
GLYMA18G52750	GROUP II PYRIDOXAL-5-PHOSPHATE DECARBOXYLASE	12165397	2.04	0.265804	-1.89	0.177925	-2.15	0.387062	6.04	0.016481	-1.39	0.310415	-1.56	0.541054	-1.02	0.927482	2.31	0.062073	2.04	0.018054	-1.21	0.765925	-1.5	0.15241	1.07	0.805495
GLYMA18G53190	WALL-ASSOCIATED KINASE	12165532	-3.68	0.088412	-2.38	0.036047	-1.6	0.246975	-2.76	0.044898	-1.73	0.086639	-1.63	0.203088	-1.19	0.522952	-1.18	0.518897	-1.16	0.572275	1.17	0.545652	-1.01	0.971942	1.28	0.387323
GLYMA18G53200	No annotation in Soybase	12165534	1.26	0.521597	1.08	0.81405	1.45	0.004469	3.34	0.045601	2.41	0.055178	4.6	0.003358	-1.25	0.481055	-1.1	0.739624	-1.35	0.262524	1.31	0.413885	-1.05	0.852943	-1.56	0.025236
GLYMA18G09330	LEUCINE-RICH REPEAT-CONTAINING PROTEIN	12168848	11.06	0.207863	5.31	0.011649	2.88	0.08303	6.12	0.028085	4.54	0.118475	2.35	0.096826	1.25	0.351144	1.07	0.730055	-1.57	0.354876	-1.26	0.710332	1.03	0.91204	-2.57	0.099602
GLYMA18G10300	No annotation in Soybase	12169126	-2.06	0.103218	-2.36	0.07938	-1.31	0.508128	-4.43	0.045212	-2.58	0.059308	-2.62	0.135129	-1.38	0.299593	-1.17	0.40809	-1.23	0.675284	-1.14	0.701351	-1	0.997817	-1.23	0.73554
GLYMA18G11970	AT4G21780	12169534	2.06	0.153157	1.54	0.393631	1.9	0.2705	3.15	0.023577	1.59	0.293841	1.1	0.841346	-1.92	0.150725	-1.54	0.395283	-1.15	0.673089	-1.09	0.868888	-1.03	0.95374	1.59	0.405117
GLYMA18G32750	SOLUTE CARRIER FAMILY 35	12171704	-1.18	0.432903	-1.22	0.346091	1.03	0.926567	2.6	0.011483	3.08	0.008676	3.11	0.003097	-1.08	0.77194	1.3	0.276043	1.24	0.096179	-1.17	0.664513	-1.07	0.778533	-1.06	0.519391
GLYMA18G35780	FAMILY NOT NAMED	12172106	1.92	0.451431	1.08	0.880846	1.24	0.630593	2.87	0.047476	-1.18	0.665415	-1.59	0.169659	1.27	0.546111	-1.26	0.73318	1.14	0.747553	-1.26	0.598587	-1.23	0.652638	1.1	0.749307
GLYMA18G40310	Protein tyrosine kinase	12172955	2.2	0.192508	1.35	0.266302	1.52	0.050289	2.35	0.049219	1.85	0.052246	2.02	0.014774	1.05	0.849148	-1.05	0.75818	-1.13	0.477069	-1.34	0.512864	1.24	0.105478	-1.33	0.111372
GLYMA18G41810	TRANSLATION INITIATION FACTOR 5A-RELATED	12173182	2.4	0.199546	-1.04	0.861824	-1.18	0.742387	2.16	0.017136	-1.49	0.217641	-1.18	0.684275	1.33	0.442842	-1.29	0.082039	1.71	0.134453	1.01	0.969373	-1.02	0.97438	-1.7	0.135409
GLYMA18G45500	PROTEIN DISULFIDE ISOMERASE	12174274	-1.43	0.577875	1.19	0.263429	-1.15	0.346592	4.47	0.044359	7.75	0.077138	4.03	0.081395	-1.03	0.68882	-1.14	0.406989	-2.69	0.130546	-1.1	0.434308	1.48	0.077907	1.22	0.753499
GLYMA18G48280	"ATP synthase alpha/beta chain, C terminal domain"	12175241	-1.43	0.043786	-1.51	0.195961	-1.66	0.374339	-3.62	0.008769	-2.85	0.063514	-3	0.194186	-1.09	0.812323	1.56	0.163982	1.48	0.174557	-1.94	0.300793	-1.14	0.664923	-1.27	0.42822
GLYMA18G49230	Condensation domain	12175557	-1.35	0.689914	1.42	0.51592	1.31	0.731998	-3.13	0.015118	-1.01	0.985149	1.38	0.691357	1	0.997733	1.32	0.488902	1.45	0.339185	1.47	0.646777	1.13	0.737792	1.26	0.588244
GLYMA19G02710	"Dof domain, zinc finger"	12178019	1.82	0.141032	1.35	0.250628	2.23	0.342884	2.05	0.034596	1.28	0.088655	1.43	0.509481	-1.19	0.154117	-1.37	0.310318	-1.12	0.307861	-1.17	0.781322	-2.57	0.299869	-2.2	0.175584
GLYMA19G24910	Cupin domain	12180702	1.25	0.309	1.18	0.445659	1.07	0.826976	163.04	0.0246	315.3	0.183279	275.83	0.047964	1.08	0.616608	-1.01	0.951734	-1.49	0.578854	1.6	0.376951	1.04	0.902116	1.37	0.495014
GLYMA19G29170	MA3 domain	12181807	-1.79	0.023537	-1.22	0.098313	1.07	0.859917	-2.11	0.042662	-1.49	0.249001	1.11	0.780181	-1.2	0.269894	-1.43	0.062133	-1.04	0.908104	-1.06	0.871726	-1.28	0.431145	-1.24	0.459311
GLYMA19G32630	Cytochrome P450	12183025	-1.64	0.154446	-1.28	0.124858	-1.09	0.538244	-3.23	0.046632	-2.7	0.008131	-2.17	0.035151	-1.38	0.090872	-1.28	0.108865	-1.07	0.778278	-1.15	0.383756	-1.24	0.224998	1.11	0.510963
GLYMA19G35040	AT5G44040	12183899	-1.58	0.248964	-1.22	0.244736	-1.86	0.218205	-3.31	0.017491	-1.08	0.732095	-1.18	0.604239	-1	0.974429	1.24	0.144151	-1.03	0.898287	-1.28	0.454568	1.6	0.289428	-1.06	0.739525
GLYMA19G39510	Glutaredoxin	12185551	3.77	0.233854	2.89	0.35441	1.38	0.395132	3.19	0.031924	1.44	0.655988	-1.09	0.789883	-1.01	0.982716	-1.74	0.526338	-1.45	0.658538	-1.08	0.785492	1.6	0.372389	1.46	0.44524
GLYMA19G41020	AT3G62070	12186258	-2.21	0.127381	-2.28	0.293423	-1.48	0.595607	-3.89	0.040465	-1.02	0.986472	1.01	0.983089	-1.96	0.354824	1.31	0.426157	-2.48	0.49242	-1.5	0.42143	-1.38	0.725254	-2.26	0.399212
GLYMA19G41690	"Endoplasmic reticulum protein ERp29, C-terminal domain"	12186558	-1.29	0.087911	-1.03	0.885831	-1.08	0.772738	-2.17	0.013003	-1.02	0.908537	1.14	0.615158	1.33	0.413937	1.67	0.064794	1.25	0.454011	-1.26	0.521164	1.01	0.936722	1.03	0.892406
GLYMA19G22700	No annotation in Soybase	12191065	1.19	0.65681	-1.08	0.786887	-1.18	0.782068	-2.45	0.020571	-1.98	0.108569	-2.18	0.367662	1.11	0.699794	-1.06	0.796263	1.05	0.804949	-1.38	0.627468	1.16	0.77819	-1.02	0.930989
GLYMA19G23460	Uncharacterised protein family (UPF0497)	12191166	-1.03	0.725107	1.21	0.161618	-1.05	0.898451	-22.75	0.011089	-15.45	0.008343	-11.5	0.017833	-1.49	0.065108	-1.69	0.020218	-1.57	0.225679	-1.1	0.58807	1.35	0.43647	1.02	0.932592
GLYMA19G24840	Cupin domain	12191412	1.97	0.089519	-1.8	0.34844	1.68	0.066386	3.49	0.036464	2.49	0.329478	5.97	0.002186	-1.72	0.378041	1.01	0.969624	-1.34	0.646832	1.55	0.197162	1.28	0.683631	1.19	0.553088
GLYMA19G24970	No annotation in Soybase	12191433	-1.17	0.214187	-1.07	0.801916	-1.34	0.545177	-2.51	0.011419	-2.74	0.06934	-3.45	0.156377	1.18	0.697957	1.05	0.836625	-1.02	0.939488	1	0.993203	-1.02	0.954535	1.04	0.946558
GLYMA19G33300	Dirigent-like protein	12193968	1.47	0.051086	1.09	0.697009	1.07	0.799512	2.58	0.031695	1.23	0.178434	1.05	0.842863	1.28	0.292211	-1.03	0.858591	-1.03	0.801565	-1.01	0.988874	-1.37	0.239963	-1.05	0.845139
GLYMA20G02570	LECITHIN-CHOLESTEROL ACYLTRANSFERASE-RELATED	12199291	-1.71	0.037287	-1.09	0.71255	-1.5	0.082353	-2.04	0.012704	-1.29	0.158975	-1.98	0.027835	-1	0.998994	-1.37	0.299868	1.02	0.876692	-1.23	0.416701	-1.01	0.964893	-1.17	0.518071
GLYMA20G08220	AAA-TYPE ATPASE-RELATED	12200501	2.17	0.394532	-1.04	0.935658	1.03	0.958755	3.72	0.045332	1.07	0.873832	-1.34	0.571696	1.2	0.630568	-1.06	0.886442	-1.02	0.940967	-1.47	0.520642	-1.41	0.475835	-1.71	0.231665
GLYMA20G17990	UreD urease accessory protein	12201647	-1.35	0.014465	-1.58	0.276815	-1.4	0.546411	-2.36	0.007071	-1.75	0.22222	-2.32	0.260244	-1.06	0.853057	1.04	0.802385	-1.09	0.724457	-1.47	0.477622	-1.33	0.514038	1.21	0.595557
GLYMA20G30290	WRKY DNA -binding domain	12205132	2.07	0.111667	1.44	0.142979	1.55	0.199586	2.1	0.007897	1.78	0.079156	1.69	0.042998	1.06	0.769296	-1.24	0.44528	-1.43	0.199417	1.07	0.757503	1.03	0.924708	-1.14	0.363712
GLYMA20G34270	No annotation in Soybase	12206796	-1.87	0.321017	-1.08	0.765129	-1.09	0.847665	-5.14	0.040764	-1.2	0.52689	1.02	0.972767	-1.58	0.226492	-1.11	0.544806	-1	0.991765	-1.07	0.891961	1.08	0.823523	-1.89	0.097215
GLYMA20G37350	No annotation in Soybase	12207885	1.92	0.090722	2.38	0.112211	2.47	0.350302	-2.02	0.027158	-1.84	0.2636	-1.16	0.852996	-1.07	0.885349	-1.25	0.557929	-1.13	0.665563	-1.71	0.563727	-1.4	0.621597	-2	0.360658
GLYMA20G16920	AP2 domain	12211490	-1.55	0.067118	-1.34	0.444071	-1.51	0.353626	-3.21	0.019192	-2.51	0.116713	-1.98	0.210953	-1.62	0.255606	-2.32	0.145801	-1.09	0.773487	-1.44	0.399072	-1.21	0.61991	-1.59	0.469129
GLYMA20G23730	"Zinc finger, C3HC4 type (RING finger)"	12212906	-2.81	0.124859	-2.39	0.010188	-2.24	0.011554	-3.26	0.00624	-2.66	0.012457	-1.61	0.057384	-1.28	0.117021	-1.17	0.58661	-1.17	0.214759	1.1	0.57737	1.13	0.655704	-1.04	0.910534
GLYMA20G26040	Maf1 regulator	12213863	-2.13	0.061917	-1.7	0.052673	-1.41	0.235445	-2.18	0.012262	-1.06	0.670591	-1.13	0.614166	1.07	0.357741	-1.27	0.405536	-1.17	0.310961	1.02	0.941705	1.42	0.013032	-1.11	0.5681
GLYMA01G00950	PROGRAMMED CELL DEATH 4	11764588	-2.21	0.261472	-2.8	0.004245	-1.57	0.140008	-2.63	0.231375	-2.37	0.013981	-2.01	0.124815	-1.47	0.24979	-1.03	0.933122	-1.89	0.126029	-1.24	0.421116	-1.07	0.814385	-1.61	0.464016
GLYMA01G03070	No annotation in Soybase	11765400	-45.57	0.13676	-20.58	0.044832	-41.48	0.033352	-27.52	0.13887	-24.5	0.045649	-26.27	0.034234	-1.06	0.839811	-2.05	0.417357	-1.15	0.501632	-1.25	0.392841	-1.09	0.434909	-1.41	0.103771
GLYMA01G04170	Fatty acid hydroxylase superfamily	11765841	-1.7	0.150517	-2.2	0.049525	-1.38	0.396724	-2.66	0.101585	-3.84	0.023607	-1.25	0.703311	1.03	0.894117	-1	0.968449	1.91	0.064732	1.32	0.3109	-1.52	0.30247	-2.13	0.415679
GLYMA01G04900	POT family	11766044	3.22	0.076227	2.06	0.006721	1.87	0.073626	2.4	0.13787	1.98	0.004127	1.61	0.181853	1.25	0.468791	1.27	0.434373	-1	0.998802	1.28	0.437274	-1.58	0.058598	-1.26	0.409713
GLYMA01G05350	AT1G26920	11766176	-1.38	0.351389	-2.13	0.016226	-1.66	0.290957	-1.3	0.250451	-2.49	0.029406	-1.82	0.166781	-1.16	0.617966	-1.06	0.7606	1.04	0.920706	-1.02	0.906057	-1.37	0.623258	1.03	0.960692
GLYMA01G07100	X8 domain	11766664	1.03	0.946005	-2.23	0.009495	-1.23	0.599365	1.71	0.31452	-1.1	0.646021	1.26	0.43892	1.03	0.916279	1.27	0.169642	1.16	0.634742	1.03	0.928433	-1.15	0.744645	-1.13	0.478499
GLYMA01G16140	Pollen allergen	11767682	-1.56	0.370742	-2.05	0.043375	-1.17	0.798325	1.17	0.822889	-1.68	0.32333	-1.18	0.641804	2.05	0.329782	3.48	0.195543	3.49	0.13169	3.35	0.288174	3.29	0.241328	2.64	0.266689
GLYMA01G24370	FAMILY NOT NAMED	11768471	4.95	0.379685	6.12	0.001963	3.17	0.047875	-1.06	0.533447	-1.08	0.818558	-1.43	0.453769	1.1	0.730702	-1.39	0.309989	1.36	0.302017	-1.18	0.69207	-1.33	0.3421	1.17	0.419836
GLYMA01G39750	maternal effect embryo arrest 59	11772338	2.48	0.17666	2.61	0.015347	2.88	0.047532	1.69	0.408616	1.7	0.213308	1.91	0.256561	-1.04	0.722953	-1.41	0.080975	-1.06	0.828182	-1.19	0.66682	-1.07	0.791801	-1.12	0.803679
GLYMA01G41800	RGPR-RELATED	11773092	-1.81	0.097046	-2.45	0.01134	-1.43	0.435629	-1.42	0.129357	-2.2	0.00536	-1.56	0.36676	-1.03	0.918351	-1.06	0.69423	-1.43	0.16148	1.23	0.556066	-1.68	0.091992	-1.04	0.897439
GLYMA01G42170	AT4G22758	11773260	-1.3	0.652883	-2.54	0.022657	1.04	0.872357	-1.43	0.55237	-1.91	0.027005	1.2	0.464478	-1.36	0.174593	-1.16	0.200931	-1.09	0.553001	1.71	0.0769	1.42	0.317207	1.18	0.425821
GLYMA01G00690	Methyltransferase domain	11774898	1.2	0.401755	2.06	0.030815	-1.03	0.904387	-1.01	0.979155	1.52	0.323078	-1.17	0.604622	-1.81	0.215193	-1.04	0.809578	-1.36	0.411719	-1.44	0.342085	-1.08	0.63975	-1.02	0.960053
GLYMA01G01180	Malate dehydrogenase (oxaloacetate decarboxylating) (NADP+).	11775048	-1.8	0.377531	-2.39	0.000957	-2.34	0.121283	-1.54	0.469841	-2.45	0.000281	-2.28	0.134327	1.64	0.013093	1.29	0.201306	1.05	0.806296	1.02	0.930463	-1.28	0.53108	-1.04	0.786738
GLYMA01G04100	Arabidopsis proteins of unknown function	11776164	-4.75	0.165593	-4.02	0.015654	-1.81	0.247236	-4.99	0.175863	-3.76	0.014211	-1.74	0.262907	-1.27	0.512006	-1.33	0.232815	1.24	0.371187	1.42	0.510969	-1.09	0.521195	1.07	0.910238
GLYMA01G07690	Domain of unknown function (DUF2828)	11777311	-2.87	0.246768	-2.16	0.025957	-2.74	0.016255	-1.46	0.494076	-1.2	0.394242	-1.3	0.25118	1.18	0.534411	1.45	0.276741	1.07	0.825488	1.22	0.183056	1.29	0.668363	1.23	0.306726
GLYMA01G25970	No annotation in Soybase	11779272	42.35	0.074365	46.1	0.001818	27.33	0.006575	-1.6	0.612324	1.65	0.251985	-1.8	0.188392	1.07	0.843636	1.4	0.137724	-2.37	0.143935	-1.67	0.218202	1.13	0.273995	-1.18	0.581229
GLYMA01G29900	No annotation in Soybase	11779986	2.58	0.208282	3.06	0.030875	1.53	0.601962	1.55	0.540384	1.66	0.146519	2.94	0.506628	1.34	0.360952	-1.31	0.492276	-1.23	0.550568	-1.84	0.318694	1	0.995236	-3.22	0.490523
GLYMA01G36610	Vitamin K epoxide reductase family	11781558	-1.8	0.240341	-2.02	0.039749	-1.35	0.368738	-1.86	0.085231	-1.91	0.057693	-1.89	0.221413	1.17	0.644055	-1.09	0.509981	-1.31	0.141393	1.45	0.229896	-1.14	0.631198	1.53	0.370408
GLYMA01G36910	No annotation in Soybase	11781742	1.51	0.186139	2.11	0.035995	1.2	0.544448	1.99	0.099163	2.45	0.015475	1.29	0.507295	1.57	0.176692	-1.21	0.269141	-1.41	0.074644	-1.35	0.438988	1	0.984082	-1	0.999393
GLYMA01G39920	Acyl CoA binding protein	11782981	-1.69	0.366662	-2.92	0.029161	-1.4	0.208369	-1.35	0.51603	-2.13	0.07252	-1.79	0.011752	-1.06	0.794002	1.7	0.09091	1.54	0.24701	1.06	0.745823	1.23	0.406473	1.18	0.373756
GLYMA01G40820	Cytochrome P450	11783250	-1.98	0.348516	-2.36	0.014812	-2.49	0.032936	-1.98	0.338447	-2.71	0.017461	-1.5	0.08654	-1.26	0.392444	-1.15	0.539871	1.51	0.037786	1.09	0.593431	-1.09	0.722552	-1.37	0.353439
GLYMA01G41090	Miro-like protein	11783370	1.04	0.913484	2.42	0.005711	1.09	0.837499	-1.13	0.5664	2.21	0.124575	1.19	0.71809	1.22	0.415699	-2.11	0.018088	-2.04	0.150779	-1.07	0.885213	-1.55	0.21864	-1.41	0.458914
GLYMA01G42750	Transmembrane amino acid transporter protein	11783938	5.72	0.219748	4.4	0.018798	4.95	0.186763	4.35	0.060858	4.31	0.092858	3.67	0.00338	-1.2	0.515244	-1.08	0.781431	-1.14	0.706177	-1.12	0.798981	1.04	0.933985	1.32	0.340518
GLYMA02G02560	AT1G07040	11786030	-2.27	0.083195	-2.4	0.003483	-2.09	0.014134	-2.35	0.125265	-2.18	0.004279	-3.47	0.005797	-1.19	0.099722	-1.45	0.206157	-1.45	0.016177	-1.19	0.28937	-1.47	0.198789	1.01	0.964241
GLYMA02G03030	No annotation in Soybase	11786188	-2	0.420179	-2.46	0.03214	-2.09	0.197757	-1.88	0.452084	-2.06	0.167968	-2.78	0.144446	1.24	0.274535	1.01	0.946969	1.04	0.943934	1.57	0.30916	-1.34	0.208068	1.22	0.420534
GLYMA02G03300	No annotation in Soybase	11786309	-5.18	0.296857	-4.06	0.023532	-2.96	0.179532	-6.91	0.287855	-3.48	0.025763	-1.89	0.288086	1.55	0.128108	2.06	0.020765	1.37	0.375865	1.75	0.327405	1.64	0.023048	-1.34	0.392254
GLYMA02G03310	Matrixin	11786311	-3.85	0.25073	-5.07	0.004314	-3.44	0.072392	-7.12	0.225146	-7.06	0.000495	-3.46	0.071054	1.74	0.238926	4.6	0.186623	3.46	0.095133	2.02	0.020977	2.97	0.266635	3.5	0.228827
GLYMA02G07100	Mlo family	11787533	1.44	0.666002	-3.8	0.00832	-7.22	0.078459	-2.39	0.317554	-3.22	0.041347	-6.62	0.080181	1.21	0.503136	-1.34	0.616864	1.22	0.756946	-1.05	0.907576	1.79	0.236502	2.16	0.467207
GLYMA02G07650	PHOSPHATIDYLETHANOLAMINE-BINDING PROTEIN	11787788	-5.67	0.293393	-11.56	0.025012	-4.69	0.196163	-5.31	0.296531	-9.3	0.025316	-5.24	0.188634	-1.78	0.084479	1.07	0.711923	1.02	0.923942	-2.78	0.260119	-1.19	0.334919	1.14	0.409515
GLYMA02G07700	No apical meristem (NAM) protein	11787810	-4.49	0.095984	-2.82	0.009726	-3.29	0.192035	-7.62	0.132474	-3.04	0.007433	-2.66	0.226699	-2.14	0.008523	-1.97	0.222888	-1.46	0.534046	-1.29	0.621258	-1.2	0.711715	-1.57	0.335477
GLYMA02G09470	RNA dependent RNA polymerase	11788341	-3.27	0.11406	-2.12	0.003523	-1.57	0.128139	-1.69	0.210829	-1.4	0.038816	-1.02	0.911258	1.11	0.333684	1.42	0.538116	1.15	0.262304	1.83	0.218819	1.84	0.159894	1.9	0.136466
GLYMA02G10020	eIF4-gamma/eIF5/eIF2-epsilon	11788521	-3.44	0.245484	-5.78	0.000324	-2.4	0.269099	-2.28	0.299777	-5.36	0.000409	-2.22	0.289482	-1.71	0.019621	1.01	0.976782	-1.05	0.937547	-1.13	0.803143	1.01	0.988559	-1.13	0.577314
GLYMA02G10160	ENTH domain	11788576	3.1	0.08673	4.72	0.000809	6.44	0.133895	2.29	0.168614	4.14	0.079332	6.11	0.145409	-1.85	0.253453	-1.61	0.051732	-1.19	0.626973	1.18	0.719718	1.12	0.79074	1.05	0.931631
GLYMA02G13930	No annotation in Soybase	11789864	-2.18	0.113222	-2.18	0.019428	-2.84	0.184734	-1.34	0.281908	-1.72	0.026893	-2.15	0.249918	1.45	0.156184	1.83	0.166651	1.05	0.891424	1.26	0.524678	1.73	0.542347	1.16	0.685942
GLYMA02G15350	No annotation in Soybase	11790302	-6.76	0.235124	-4.19	0.000736	-1.8	0.434786	-7.14	0.230969	-5.42	0.000502	-2.93	0.287689	-1.2	0.203411	-1.56	0.288683	-1.11	0.77998	1.86	0.251569	-1	0.971167	1.17	0.305484
GLYMA02G15710	No annotation in Soybase	11790454	-7.54	0.220894	-5.73	0.009608	-4.22	0.116951	-4.35	0.247754	-2.39	0.020077	-3.38	0.132962	1.3	0.449711	-1.07	0.851385	-1.24	0.574045	1.03	0.959345	-1.95	0.062263	-1.19	0.376776
GLYMA02G36640	HYDROPHOBIC PROTEIN RCI2 (LOW TEMPERATURE AND SALT RESPONSIVE PROTEIN LTI6)-RELATED	11793341	65.8	0.098505	106.67	0.021667	64.44	0.025112	61.55	0.13178	152.18	0.016792	65.56	0.009537	1.21	0.685295	1.2	0.410773	1.11	0.53937	-1.22	0.729087	-1.12	0.586269	1	0.973987
GLYMA02G36720	Cellulose synthase	11793371	-2.19	0.081795	-2.4	0.020035	-2.53	0.004681	-1.49	0.133647	-1.15	0.483187	-1.03	0.891083	1.4	0.237553	1.18	0.465665	1.42	0.089471	-1.05	0.742247	-1.16	0.419036	-1.33	0.257567
GLYMA02G39860	No annotation in Soybase	11794528	-1.13	0.515857	-2.42	0.003715	-1.46	0.465308	1.15	0.428654	-2.44	0.014138	-1.08	0.869313	-1.38	0.348593	-1.26	0.362909	1.66	0.121362	1.2	0.626768	1.15	0.701741	-2.32	0.147913
GLYMA02G42500	Arabidopsis proteins of unknown function	11795352	2.38	0.251193	2.02	0.032333	2.03	0.22911	2.17	0.180978	1.68	0.036927	2.31	0.102325	-1.16	0.573578	1.39	0.080334	1.24	0.170771	1.08	0.893481	1.11	0.738097	-1.02	0.927723
GLYMA02G44030	"HEAT-SHOCK PROTEIN, BETA-2"	11795944	2.46	0.246938	2.36	0.027611	1.57	0.350103	2.1	0.347706	2.25	0.111402	1.36	0.520436	1.22	0.361559	1.01	0.972676	1.07	0.828559	1.27	0.658515	1.45	0.174925	1.27	0.349383
GLYMA02G00470	No annotation in Soybase	11797557	2.89	0.461542	2.65	0.014067	3.15	0.158998	2.42	0.180816	2.44	0.152127	1.11	0.664893	-1.25	0.64751	-1.69	0.086341	-1.04	0.924646	-1.53	0.199137	-1.85	0.28126	1.8	0.179357
GLYMA02G00960	Myb-like DNA-binding domain	11797700	1.1	0.856791	-2.33	0.01873	-1.27	0.557962	-1.29	0.239163	-1.7	0.04744	-1.37	0.483835	-1.56	0.109309	-1.51	0.175561	-1.44	0.164236	-1.26	0.610006	-1.18	0.726456	-1.09	0.809374
GLYMA02G02620	POT family	11798209	2.07	0.201974	2.98	0.046224	2.57	0.032373	1.93	0.282781	2.93	0.024824	2.05	0.077404	-1.3	0.394816	-1.35	0.264334	-1.68	0.078625	1.29	0.497866	-1.26	0.337649	-1.05	0.821461
GLYMA02G04840	Arabidopsis protein of unknown function	11798889	-5.4	0.268635	-4.38	0.001144	-6.9	0.046176	-1.39	0.5806	-1.62	0.157394	-1.78	0.159467	-1.56	0.129443	-1.19	0.680888	-1.04	0.902874	-1.83	0.13689	1.23	0.624238	-1.02	0.968413
GLYMA02G05500	Zn-finger in Ran binding protein and others	11799160	1.38	0.189069	2.34	0.005962	2.5	0.137209	1.53	0.058827	1.92	0.002272	2.09	0.032991	1.05	0.845884	-1.22	0.209492	1.11	0.605923	-1.18	0.34129	-1.32	0.444436	1.18	0.570448
GLYMA02G06770	GLYCOSYLTRANSFERASE 14 FAMILY MEMBER	11799729	2.58	0.154171	7.62	0.036697	3.3	0.128526	4.37	0.073785	9.9	0.046489	6.53	0.026816	2.04	0.232762	-1.24	0.46641	-1.59	0.208331	1.08	0.880209	-1.44	0.409548	-1.75	0.172123
GLYMA02G08460	AT1G71780	11800272	7.37	0.077465	4.34	0.021426	4.72	0.007585	1.22	0.284813	-1.05	0.848329	1.05	0.40565	-1.01	0.959492	1.1	0.65667	-1.11	0.463841	1.26	0.314867	-1.11	0.700378	1.31	0.072212
GLYMA02G10120	No annotation in Soybase	11800834	1.54	0.510511	2.71	0.009614	3.03	0.002	1.81	0.263746	2.02	0.063054	2.7	0.022809	1.5	0.088861	2.62	0.009428	3.47	0.000324	-1.21	0.53124	1.15	0.541197	1.1	0.712506
GLYMA02G15380	2OG-Fe(II) oxygenase superfamily	11802603	-4.31	0.484957	-9.87	0.046372	-9.06	0.2893	-3.2	0.519152	-12.19	0.046069	-6.38	0.308161	-1.12	0.661845	-1.06	0.83335	1.22	0.214925	-1.13	0.882117	1.36	0.488927	-1.09	0.833799
GLYMA02G16050	Lipase (class 3)	11802814	-1.33	0.520522	-2.14	0.033712	-1.61	0.102804	-1.23	0.60531	-2.17	0.047049	-1.68	0.084423	-1.24	0.34088	1.16	0.591507	1.04	0.927749	-1.42	0.201985	-1.24	0.404954	-1.18	0.181676
GLYMA02G20690	UreD urease accessory protein	11803658	-5.56	0.076974	-4.82	0.002125	-6.96	0.038591	-5.67	0.112217	-7.28	0.000664	-8.25	0.03379	-1.07	0.725466	-1.59	0.274509	1.1	0.754834	1.07	0.811678	1.56	0.237998	1.14	0.698278
GLYMA02G34480	No annotation in Soybase	11805167	-5.14	0.390904	-4.3	0.041332	-5.38	0.034514	-5.13	0.387801	-5.3	0.033889	-5.52	0.035251	-1.72	0.182165	1.22	0.449458	1.19	0.649595	1.19	0.472533	1.63	0.305917	1.9	0.199465
GLYMA02G35450	Associated with HOX	11805406	1.07	0.769741	2.11	0.046022	1.67	0.365529	-1.05	0.857555	1.3	0.448283	2.23	0.126563	1.06	0.885029	-1.43	0.096452	1.27	0.327327	1.35	0.544254	1.29	0.429364	-1.31	0.343421
GLYMA02G37400	SAICAR synthetase	11806012	2.4	0.183412	2.06	0.045094	1.94	0.107424	1.44	0.369922	2.59	0.012395	1.94	0.346993	1.34	0.341906	-1.04	0.806229	-1.66	0.049992	1.12	0.815702	-1.02	0.922429	-1.14	0.778822
GLYMA02G42270	Ribosomal protein L10	11807775	2.56	0.052076	2.59	0.036077	4.66	0.006767	1.88	0.224186	2.48	0.015644	3.18	0.012977	1	0.996785	-1.08	0.779692	1.06	0.698003	1.65	0.316423	-1.12	0.64868	1.57	0.276209
GLYMA02G43810	Protein of unknown function (DUF861)	11808267	-3.42	0.1318	-4.96	0.002124	-6.37	0.010061	-5.72	0.114797	-6.79	0.005473	-6.84	0.016816	-1.42	0.138377	1.39	0.246253	-1.01	0.9271	-1.07	0.632081	1.11	0.772245	-1.13	0.641384
GLYMA02G44670	HSF-type DNA-binding	11808621	2.86	0.324611	2.39	0.025821	1.88	0.208795	2.55	0.197898	1.41	0.530033	1.45	0.265141	-1.21	0.277128	-1.32	0.188144	1.47	0.353825	1.27	0.58568	1.5	0.442884	1.9	0.098142
GLYMA03G00640	EF hand	11810276	3.27	0.126738	4.62	0.013747	5.08	0.034374	2.95	0.20445	4.89	0.020415	5.02	0.034099	1.4	0.473912	1.67	0.132267	1.56	0.05361	1.36	0.552172	1.22	0.410411	1.43	0.213035
GLYMA03G02180	MADS BOX PROTEIN	11810813	-3.69	0.120238	-3.19	0.044099	-4.7	0.001379	-3.54	0.143341	-3.16	0.043771	-3.54	0.002443	1.03	0.904037	-1.24	0.520305	1.33	0.546937	-1.06	0.50095	1.37	0.396725	1.8	0.090601
GLYMA03G02200	K-box region	11810819	-14.57	0.338278	-4.48	0.040438	-11.28	0.034443	-3.64	0.407691	-1.63	0.309398	-2.55	0.0573	-1.19	0.620359	1.13	0.752947	1.24	0.713525	-1.43	0.233409	2.14	0.060239	1.29	0.644593
GLYMA03G04990	Aminotransferase class-III	11811486	-2.06	0.14474	-4.3	0.035334	-2.57	0.271231	-2.17	0.022486	-6.06	0.036277	-3.04	0.237124	-1.11	0.804634	2.07	0.265987	1.6	0.29811	-1.02	0.972583	-1.18	0.780223	-1.38	0.505354
GLYMA03G05390	No annotation in Soybase	11811665	-4.84	0.085102	-4.02	0.017157	-4.88	0.007542	-5.31	0.077912	-6.19	0.014036	-11.78	0.009587	1.16	0.521606	-1.2	0.771763	-2.63	0.334802	-1.33	0.31311	-1.58	0.410743	-1.55	0.504702
GLYMA03G05750	No annotation in Soybase	11811772	6.77	0.300586	7.21	0.006756	3.5	0.089047	5.46	0.219719	5.48	0.002622	3.9	0.073055	1.42	0.436211	1	0.988808	1.44	0.01693	-1.82	0.262443	1.1	0.7716	1.07	0.813659
GLYMA03G07120	TIR domain	11811982	-11.3	0.467027	-9.32	0.032747	-11.11	0.019323	-13.26	0.462514	-10.61	0.031385	-17.08	0.020691	1.01	0.97007	-1.7	0.001294	-1.2	0.387478	-1.58	0.164723	-1.73	0.278995	-1.09	0.512916
GLYMA03G07140	No annotation in Soybase	11811992	-12.5	0.271275	-12.19	0.005369	-10.92	0.000734	-10.69	0.275352	-11.91	0.007533	-9.53	0.001195	-1.4	0.127929	1.46	0.392236	-1.36	0.175302	1.19	0.219565	-1.42	0.540409	1.21	0.750334
GLYMA03G10300	No annotation in Soybase	11812492	2.77	0.084483	4.13	0.036388	5.92	0.048138	-1.46	0.42635	1.49	0.145084	1.47	0.506022	1.11	0.65752	1.02	0.949996	-1.32	0.243057	-1.27	0.370254	-1.12	0.653862	1.14	0.800165
GLYMA03G25380	Protein tyrosine kinase	11814625	-2.33	0.196921	-2.59	0.026639	-1.65	0.197813	-1.99	0.198911	-1.95	0.024677	-1.67	0.184303	-1.12	0.567986	-1.03	0.8514	1.03	0.899519	1.11	0.704483	-1.16	0.671971	1.14	0.621773
GLYMA03G26300	TREHALASE	11814854	2.88	0.189841	2.48	0.027221	2.49	0.221177	2.38	0.233094	1.6	0.440379	1.88	0.174699	-1.01	0.98922	-1.03	0.872112	1.36	0.532669	1.17	0.761278	1.26	0.529302	1.36	0.202266
GLYMA03G28050	Myb-like DNA-binding domain	11815365	1.48	0.475408	3.24	0.011012	1.96	0.01538	1.16	0.839843	3.59	0.023362	2.42	0.122864	1.79	0.444124	-1.11	0.554612	-1.79	0.067804	1.93	0.31126	1.04	0.925146	1	0.9924
GLYMA03G30080	DNA polymerase alpha/epsilon subunit B	11816077	1.25	0.532972	-2.37	0.0072	-1.21	0.537427	-1.1	0.839226	-1.43	0.081387	1.21	0.464705	-1.37	0.071315	1.42	0.121171	-1.04	0.834613	1.17	0.550648	1.48	0.024409	-1.14	0.341344
GLYMA03G31110	"Terpene synthase, N-terminal domain"	11816415	-3.57	0.08384	-2.68	0.024866	-1.66	0.557149	-3.1	0.166645	-1.32	0.274394	-2.21	0.432571	-2.29	0.028622	-2.07	0.04599	-1.16	0.762312	-2.65	0.379296	-1.18	0.743694	1.38	0.430961
GLYMA03G32760	No annotation in Soybase	11817156	-1.36	0.359339	-2.24	0.008418	-2.19	0.116857	-1.88	0.18676	-2.26	0.007662	-1.66	0.201216	1.05	0.87066	-1.09	0.702684	-1.15	0.515163	1.21	0.64653	1.06	0.828075	-1.4	0.267247
GLYMA03G32900	Sodium/hydrogen exchanger family	11817188	3.36	0.05635	3.33	0.012573	5.79	0.024153	3.44	0.073744	3.72	0.006404	6.01	0.029829	-1.7	0.248217	-1.5	0.269349	-1.32	0.446897	-1.13	0.762011	1.18	0.652522	-1.02	0.965345
GLYMA03G33440	Myb-like DNA-binding domain	11817387	-1.84	0.062005	-2.02	0.009553	-2.18	0.186405	-1.44	0.125237	-1.1	0.514586	-1.44	0.435305	-2.05	0.034636	-1.28	0.119061	-1.34	0.315856	-1.61	0.35638	-1.51	0.407158	-1.14	0.785493
GLYMA03G39980	No annotation in Soybase	11819853	2.07	0.210781	2.34	0.003496	1.2	0.57931	-1.19	0.483933	1.07	0.715582	-1.56	0.346564	1.32	0.221349	1.21	0.178983	1	0.972589	-1.08	0.82864	1.35	0.395588	1.19	0.623608
GLYMA03G40540	No annotation in Soybase	11820065	-2.51	0.408903	-3.14	0.032841	-2.48	0.251477	1.35	0.580583	1.08	0.655706	1.55	0.345609	1.25	0.447369	1.08	0.793276	1.15	0.198806	1.33	0.544185	1.11	0.55878	1	0.998843
GLYMA03G00920	Oxidoreductase NAD-binding domain	11821246	-4.01	0.247756	-3.12	0.025096	-2.95	0.031634	-3.56	0.236451	-2.41	0.025417	-2.8	0.046283	1.01	0.979579	1.09	0.619621	-1.08	0.660738	1.11	0.674739	1.06	0.822277	-1.01	0.941917
GLYMA03G02620	Protein of unknown function DUF260	11821878	2.25	0.228973	2.07	0.016776	1.93	0.054819	2.27	0.057227	2.26	0.014369	1.71	0.236745	1.22	0.42786	-1.19	0.210335	-1.22	0.262914	1.14	0.631942	-1.03	0.856502	1.29	0.363036
GLYMA03G04030	Leucine Rich Repeat	11822309	7.31	0.077965	4.8	0.020514	4.72	0.027668	5.36	0.124352	3.58	0.017503	3.69	0.001721	-1.28	0.713914	-1.22	0.450737	-1.37	0.161459	-1.2	0.593329	-1.11	0.619043	-1.16	0.086239
GLYMA03G05890	Leucine Rich Repeat	11822714	22.19	0.168228	33.65	0.006399	30.89	0.019968	22.28	0.153968	39.37	0.029537	31.97	0.021598	-1.12	0.25297	-1.05	0.711514	-1.24	0.392492	-1.16	0.36298	-1.29	0.253343	-1.39	0.383096
GLYMA03G06920	No annotation in Soybase	11822935	-1.95	0.453368	-2.16	0.000155	-1.71	0.487185	-1.29	0.696149	-2.81	6.8e-05	-1.93	0.428216	-1.04	0.459097	-1.18	0.114525	-1.03	0.900604	1.32	0.586999	1.12	0.574133	-1.17	0.63379
GLYMA03G07180	No annotation in Soybase	11822982	-1.55	0.434655	-5	0.03397	-3.05	0.00356	-3	0.211781	-2.91	0.030543	-3.39	0.004173	1.1	0.64122	1.05	0.829368	1.15	0.69983	1	0.993359	-1.58	0.276133	-1.73	0.182293
GLYMA03G16900	Myosin heavy chain-related protein	11824271	-2.4	0.15	-2.48	0.009578	-1.72	0.315552	-1.9	0.186921	-1.78	0.062086	-1.51	0.388524	-1.53	0.019898	-1.18	0.385759	-1.95	0.167541	-1.53	0.38267	-2.09	0.211878	-1.63	0.076639
GLYMA03G23950	AT5G17610	11825071	-2.51	0.359625	-3.95	0.00214	-2.15	0.444512	-4.36	0.298031	-3.09	0.009113	1.15	0.842642	-1.4	0.344139	1.01	0.981708	1.89	0.101174	1.52	0.455797	2.7	0.096083	-1.16	0.765761
GLYMA03G30150	C1-like domain	11827104	3.14	0.189295	2.35	0.01003	2.73	0.015353	1.74	0.447558	1.97	0.02689	2.03	0.089659	1.05	0.865086	1.39	0.264563	1.32	0.530352	1.93	0.103593	-1.09	0.693557	1.16	0.574042
GLYMA03G32280	POT family	11827828	-1.36	0.326805	-3.31	0.003461	-2.06	0.027862	1.12	0.832439	-1.93	0.037353	-1.73	0.043302	-1.34	0.074741	1.28	0.3676	-1.22	0.542301	1.98	0.355993	1.92	0.059571	2.81	0.154341
GLYMA03G32930	AT2G37530	11828083	1.92	0.126202	2.13	0.014441	2.68	0.008325	2.23	0.07176	2.09	0.054885	2.33	0.039237	1.07	0.803662	-1.18	0.407245	-1.07	0.790542	1.32	0.223361	1.17	0.670774	-1.22	0.332816
GLYMA03G32980	Core histone H2A/H2B/H3/H4	11828125	-3.59	0.238366	-3.63	0.001426	-2.92	0.116748	-3.42	0.240563	-2.39	0.003585	-2.98	0.102694	-1.07	0.477801	1.4	0.014044	-1.24	0.534541	-1.27	0.501965	-1.12	0.755064	-1.37	0.508465
GLYMA03G33080	Diaminopimelate epimerase	11828178	-1.42	0.760261	-2.76	0.022015	-1.71	0.302772	1.29	0.775305	-3.67	0.000267	-2.01	0.235775	-1.59	0.036413	-1.14	0.760426	1.22	0.402928	1.04	0.918089	1.01	0.973691	1.01	0.983404
GLYMA03G36380	alpha/beta hydrolase fold	11829337	-1.54	0.278596	-2.03	0.02741	-1.19	0.632244	-1.05	0.371848	-1.07	0.731994	-1.24	0.575649	-1.07	0.599835	1.29	0.40622	-1.14	0.535649	-1.05	0.887365	-1.31	0.439893	-1	0.987882
GLYMA03G38070	Myb-like DNA-binding domain	11830083	1.81	0.535378	-4.2	0.028327	1.81	0.209887	-1.24	0.777288	-1.57	0.178751	-1.11	0.765201	-2.92	0.026944	1.83	0.29145	-2.05	0.192898	1.45	0.441733	-1.6	0.307613	1.19	0.477845
GLYMA03G38520	Papain family cysteine protease	11830225	-4.51	0.29424	-4.87	0.027257	-2.56	0.080186	-6.42	0.270426	-4.51	0.026167	-3.49	0.068971	1.14	0.70691	1.36	0.204833	1.43	0.240981	1.02	0.937905	1.06	0.820951	-1.31	0.350631
GLYMA03G39910	Histone-like transcription factor (CBF/NF-Y) and archaeal histone	11830878	2.14	0.055139	2.66	0.004783	3.01	0.014246	2.53	0.061301	3.12	0.004549	3.09	0.012284	1.07	0.627485	-1.05	0.674286	-1.1	0.408923	1.06	0.893375	-1.03	0.767481	1.04	0.7478
GLYMA04G03680	"Zinc finger, C3HC4 type (RING finger)"	11833369	-2.78	0.280219	-2.35	0.037398	-2.28	0.05552	-1.46	0.494012	-1.16	0.481882	-1.01	0.962454	1.08	0.69407	-1.08	0.629464	1	0.993939	1.09	0.713614	-1.1	0.647608	1.01	0.969299
GLYMA04G04160	Protein of unknown function (DUF3223)	11833576	-1.71	0.557653	-2.4	0.003288	-2.23	0.168098	1.05	0.938945	1.1	0.144637	1.22	0.552546	-1.16	0.422942	1.28	0.390001	1.02	0.838599	1.2	0.605544	1.12	0.734515	-1.05	0.822191
GLYMA04G05140	AT3G49720	11834008	-2.6	0.18107	-2.14	0.0306	-4.11	0.081327	-2.45	0.186986	-2.07	0.033744	-2.45	0.109713	1.05	0.74908	1.73	0.066073	1.36	0.472103	-1.32	0.408525	1.26	0.453278	-1.64	0.246916
GLYMA04G08540	"RNA recognition motif. (a.k.a. RRM, RBD, or RNP domain)"	11835317	1.05	0.915715	-2.38	0.0391	1.2	0.599759	1.17	0.535238	-1.67	0.072582	1.42	0.293111	1.09	0.662588	2.88	0.020344	1.74	0.048272	1.39	0.376701	1.37	0.190628	1.27	0.237713
GLYMA04G08960	PEPTIDYL-TRNA HYDROLASE 2	11835496	5.23	0.162881	3.46	0.002579	3.74	0.046296	-1.85	0.432459	-1.45	0.275631	1.15	0.846223	1.16	0.426148	-1.25	0.145196	-1.08	0.829201	1.64	0.402929	-1.07	0.827496	-1.21	0.712363
GLYMA04G09470	Glycosyltransferase family 43	11835760	-1.5	0.703006	2.68	0.021037	1.39	0.354697	1.28	0.742285	2.61	0.113919	1.1	0.733109	1.71	0.170117	-1.19	0.648323	-1.63	0.268791	1.68	0.091705	-1.87	0.150516	1.8	0.066966
GLYMA04G09870	No annotation in Soybase	11835936	-1.57	0.245447	-3.29	0.004922	-2.14	0.077956	-1.47	0.28139	-3.25	0.004883	-1.55	0.176432	-1.62	0.102346	1.13	0.714789	-1.46	0.177808	1.2	0.55931	-1.18	0.396098	-1.78	0.227041
GLYMA04G10000	HEMOGLOBINASE FAMILY MEMBER	11835984	-8.73	0.147439	-11	0.001254	-6.02	0.156178	-12.4	0.136571	-10.07	0.000586	-2.95	0.21601	-1.26	0.043809	1.16	0.56461	1.01	0.969345	1.71	0.253407	1.81	0.467999	-1.27	0.557499
GLYMA04G10320	"WD domain, G-beta repeat"	11836137	3.1	0.206223	2.6	0.000913	3.36	0.032431	2.66	0.071601	2.58	0.002626	3.15	0.035648	-1.27	0.2947	-1.06	0.783807	-1.23	0.295291	-1	0.999975	-1.06	0.771338	1.22	0.342626
GLYMA04G12690	No annotation in Soybase	11836892	6.84	0.131566	7.71	0.022119	6.28	0.038668	4.37	0.164175	6.57	0.039187	6.42	0.00349	1.53	0.254216	1.09	0.704995	1.19	0.408714	-1.43	0.154312	1.06	0.765896	1.08	0.809251
GLYMA04G13000	PEROXISOMAL TARGETING SIGNAL-1 RECEPTOR	11836966	-1.18	0.87892	-2.4	0.01001	1.59	0.327779	-1.12	0.914115	-2.34	0.008934	-1.07	0.896138	-1.62	0.042981	-1.14	0.52531	1.11	0.77189	-1.01	0.978478	-1.34	0.398272	1.19	0.633762
GLYMA04G14520	No annotation in Soybase	11837179	1.8	0.114612	3.18	0.008767	2.28	0.011459	2.02	0.321769	2.72	0.015667	2.45	0.012231	1.29	0.487575	-1.2	0.256276	-1.02	0.865146	1.04	0.898319	1.12	0.593319	1.19	0.263983
GLYMA04G25800	Acetyltransferase (GNAT) family	11838268	2.88	0.157346	3.45	0.003895	3.22	0.006678	2.84	0.162749	3.49	0.000882	3.41	0.000938	1.13	0.596706	-1.01	0.942876	1.02	0.868509	1.03	0.918911	1.01	0.883875	-1.02	0.892228
GLYMA04G27730	Brix domain	11838470	1.1	0.872021	2.74	0.00117	2.45	0.181304	1.22	0.807731	1.17	0.683065	1.81	0.265602	1.13	0.791871	-1.06	0.653783	1.24	0.53721	-1.29	0.542773	1.05	0.901808	1.65	0.450785
GLYMA04G30970	No annotation in Soybase	11838635	-1.4	0.354267	-2.17	0.015944	-1.2	0.605138	-1.64	0.26849	-1.67	0.012659	1.02	0.955291	-1.53	0.015791	-1.21	0.545596	-1.53	0.082826	1.19	0.563927	-1.07	0.869251	-1.14	0.658505
GLYMA04G32330	60S RIBOSOMAL PROTEIN L10A - RELATED	11838800	2.48	0.134944	2.54	0.016856	3.81	0.036377	2.14	0.114711	1.42	0.320208	3.15	0.041942	-1.62	0.30314	-1.03	0.649622	1.82	0.13775	-1.22	0.739511	-1.09	0.708372	1.11	0.711388
GLYMA04G32430	"CYTOCHROME C OXIDASE, SUBUNIT II"	11838822	-2.4	0.286645	-3.27	0.006424	-3.04	0.152068	-2.98	0.271362	-2.95	0.010594	-3.18	0.151594	1	0.970798	1.17	0.315829	1.05	0.76741	1.01	0.987492	-1.01	0.984128	1.27	0.533202
GLYMA04G37440	"TB2/DP1, HVA22 family"	11840490	-2.34	0.275796	-4.89	0.001388	1.17	0.825847	-3.01	0.263982	-3.58	0.005141	-1.84	0.343809	-1.47	0.124617	1.84	0.060926	1.8	0.143545	1.82	0.173005	-2.61	0.373298	1.18	0.766365
GLYMA04G37590	"regulation of transcription, DNA-dependent"	11840538	1.07	0.5	3.65	0.020205	1.19	0.61001	-1.04	0.912285	1.26	0.382443	-1.27	0.256648	1.49	0.29412	-2.72	0.025177	1.44	0.611638	-1.06	0.893451	1.16	0.735515	1.22	0.748669
GLYMA04G02040	No annotation in Soybase	11843898	5.98	0.205749	3.61	0.048765	3.36	0.012899	2.89	0.122922	1.51	0.11707	1.86	0.25205	-1.16	0.65539	-2.05	0.098521	-1.1	0.640633	1.12	0.82731	-1.47	0.10496	-1	0.990919
GLYMA04G02100	Peptidase family M41	11843907	1.07	0.900277	-2.47	0.020154	1.12	0.78029	1.23	0.46916	-1.57	0.073121	-1.03	0.948492	-1.3	0.169045	1.32	0.148754	-1.36	0.064693	-1.14	0.770232	1.13	0.66577	-1.12	0.715477
GLYMA04G04010	No annotation in Soybase	11844597	32.21	0.273163	11.4	0.002338	15.44	0.006388	1.14	0.295484	-1.13	0.832715	1.08	0.740668	-2.9	0.188138	1.01	0.909638	-1.82	0.423299	-1.24	0.470143	1.31	0.188529	-1.06	0.828154
GLYMA04G04620	"Cyclin, C-terminal domain"	11844787	-2.76	0.297644	-3.5	0.009809	-2.4	0.028163	-3.83	0.274444	-3.49	0.018564	-2.82	0.022149	1.11	0.636541	1.38	0.468042	1.28	0.159293	1.18	0.564814	1.34	0.192331	1.33	0.306215
GLYMA04G05190	Aminotransferase class IV	11844900	2.35	0.170483	3.09	0.029428	1.29	0.584418	1.05	0.917932	3.2	0.195065	1.68	0.579571	1.32	0.438355	-1.05	0.860635	-1.71	0.369854	1.07	0.857375	-1.02	0.972909	-1.15	0.883296
GLYMA04G06990	Phosphoribosyl transferase domain	11845605	1.3	0.160827	2.82	0.020508	2.33	0.203351	1.93	0.38686	2.3	0.174714	2.31	0.378343	2.77	0.03329	1.92	0.048066	2.02	0.059173	1.82	0.247088	-1.08	0.834136	-1.14	0.832195
GLYMA04G09350	"Tubulin/FtsZ family, C-terminal domain"	11846507	-3.82	0.380511	-4.92	0.001982	-4.14	0.029397	-1.03	0.96631	-1.26	0.284422	-1.1	0.724683	1.04	0.827448	1.07	0.771251	-1.03	0.894977	1.21	0.425955	-1.14	0.706522	-1.21	0.494147
GLYMA04G10200	Oxidoreductase NAD-binding domain	11846829	-6.03	0.164176	-3.34	0.01217	-3.57	0.000844	-9.06	0.149922	-3.1	0.015303	-4.07	0.001434	1.16	0.532332	-1.11	0.800982	-1.08	0.74106	-1.05	0.695898	1.65	0.296679	1.01	0.966471
GLYMA04G12230	Sad1 / UNC-like C-terminal	11847352	1.59	0.409719	4.2	0.019546	2.69	0.004629	1.08	0.720593	3.97	0.002262	2.12	0.021285	1.6	0.447865	-1.06	0.761966	1.35	0.208118	1.2	0.642272	-1.79	0.009853	-1.05	0.705555
GLYMA04G15460	PENTATRICOPEPTIDE REPEAT-CONTAINING PROTEIN	11847983	1.42	0.464157	2.44	0.044551	-2.23	0.38793	1.41	0.582971	3.1	0.030985	1.19	0.755325	1.34	0.584823	-1.71	0.147638	-1.63	0.050015	-1.76	0.488415	1.8	0.343807	-1.38	0.400816
GLYMA04G21900	Snf7	11848683	2.14	0.132177	2.82	0.041274	1.83	0.289323	1.25	0.620761	3.27	0.042029	2.41	0.040918	-1.26	0.505485	1.22	0.340426	1.46	0.173009	-1.48	0.085549	1.6	0.201256	-1.27	0.632587
GLYMA04G32890	AT2G45990	11849653	-4.83	0.410937	-5.68	0.000504	-4.91	0.058542	-6.06	0.39637	-4.4	0.000468	-6.63	0.056568	1.11	0.572877	1.09	0.67258	-1.32	0.297034	-1.18	0.59108	-1.18	0.684995	1.11	0.783605
GLYMA04G37200	No annotation in Soybase	11850857	-24.71	0.100402	-13.58	0.006897	-17.94	0.084102	-18.95	0.101031	-31.81	0.01149	-28.62	0.081867	-1.1	0.669184	-3.18	0.312223	-1.5	0.03433	1.12	0.741555	2.56	0.497918	1.18	0.601387
GLYMA04G42630	BTB DOMAIN TRANSCRIPTION FACTOR	11852924	-2.01	0.395151	-2.44	0.016578	-1.95	0.128555	-2.3	0.359983	-2.58	0.016041	-2.2	0.106835	-1.29	0.212329	-1.27	0.297201	-1.08	0.724409	-1.34	0.330716	1.18	0.367018	-1.31	0.028039
GLYMA05G00340	No annotation in Soybase	11853537	-3.72	0.25522	-2.92	0.023323	-3.38	0.051043	-2.03	0.323962	-1.21	0.33977	-1.31	0.331153	1.26	0.576744	1.45	0.373077	1.17	0.584	-1.02	0.94502	-1.1	0.713494	-1.16	0.279349
GLYMA05G05410	No annotation in Soybase	11855442	7.45	0.218504	11.82	0.036955	9.56	0.082473	6.65	0.165722	9.55	0.002376	9.26	0.02935	-1.36	0.467365	1.01	0.969675	1.37	0.420035	-1.26	0.568403	1.15	0.712051	1.18	0.437792
GLYMA05G08100	ABC-2 type transporter	11856215	-2.57	0.377615	-2.5	0.038185	-1.34	0.36025	-2.45	0.39057	-1.55	0.335213	-1.48	0.234091	1.11	0.701878	1.83	0.141587	-1.12	0.829708	1.32	0.471327	1.05	0.890793	1.33	0.365871
GLYMA05G09410	SET DOMAIN PROTEIN	11856705	10.3	0.209172	12.5	0.000648	11.15	0.1445	2.19	0.500084	1.86	0.177927	3.02	0.124407	1.84	0.338862	-1.4	0.324625	-1.16	0.666914	1.54	0.381554	1.14	0.764695	-1.65	0.273281
GLYMA05G12830	MADS BOX PROTEIN	11857008	-1.67	0.707284	-2.39	0.001882	-1.73	0.28097	-1.49	0.756895	-1.42	0.372013	-1.96	0.230789	-1.29	0.420814	1.04	0.914991	-1.3	0.645096	-1.08	0.827099	-1.02	0.970371	1.89	0.001277
GLYMA05G22240	No annotation in Soybase	11857970	2.98	0.149745	2.2	0.002734	3.03	0.061263	2.89	0.196545	1.77	0.017761	2.39	0.084453	-1.53	0.105025	-1.08	0.669243	1.14	0.265015	-1.29	0.459606	-1.12	0.73336	1.03	0.936628
GLYMA05G30670	ribosomal protein-related	11860703	1.48	0.291437	2.36	0.032004	1.8	0.196816	-1.31	0.492197	1.14	0.248185	-1.01	0.985069	-1.12	0.635369	-1.06	0.731364	1.24	0.366923	-1.05	0.905071	1.14	0.706003	1.18	0.372532
GLYMA05G31760	60s ribosomal protein L6	11861062	1.88	0.335199	2.13	0.011452	2.17	0.001605	1.09	0.834741	1.99	0.017914	1.74	0.000581	1.21	0.549209	1.49	0.010997	1.07	0.735172	1.51	0.091235	1.06	0.516729	1.01	0.917599
GLYMA05G32370	Glycosyl transferase family 8	11861316	-2.22	0.436501	-2.43	0.004302	-1.56	0.25496	-1.85	0.484117	-2.07	0.053003	-2.17	0.069976	-1.16	0.310838	1.08	0.752099	-1.39	0.452123	-1.09	0.724058	-1.41	0.507941	-1.21	0.721351
GLYMA05G33240	EF hand	11861697	-1.78	0.396498	-2.06	0.034549	-2.05	0.16316	-1.44	0.520894	-1.91	0.03863	-2.57	0.12241	-1.05	0.843191	1.02	0.909298	-1.14	0.613869	-1.02	0.935718	1.17	0.249546	1.3	0.192636
GLYMA05G37910	"Glutathione S-transferase, N-terminal domain"	11863478	-2.01	0.221118	-2.37	0.00768	-1.42	0.442947	-1.25	0.562919	1.01	0.979864	1.06	0.865662	-1.21	0.41419	-1.01	0.901882	-1.18	0.486063	1.03	0.936076	-1	0.983868	1.04	0.836718
GLYMA05G38240	AT5G50710	11863639	-1.49	0.492318	-2.64	0.035668	-2.38	0.03142	-2.21	0.315807	-2.6	0.044751	-2.33	0.102785	1.38	0.39403	1.77	0.067694	2.06	0.170834	1.02	0.880909	1.53	0.251227	-1.38	0.630715
GLYMA05G05710	NOVEL PLANT SNARE	11865457	1.51	0.568185	2.88	0.007896	1.6	0.212059	1.67	0.301828	2.1	0.041865	2.1	0.041772	1.44	0.247548	-1.03	0.835615	1.39	0.162388	1.07	0.857946	1.24	0.348506	-1.04	0.780095
GLYMA05G07060	No annotation in Soybase	11865675	4.21	0.237986	4.92	0.000116	3.69	0.091435	2.22	0.289218	1.97	0.104241	2.04	0.297695	-1.37	0.407968	-1.75	0.029614	-1.13	0.642125	-1.02	0.958977	-1.5	0.322134	-1.09	0.849585
GLYMA05G12510	No annotation in Soybase	11866627	6.79	0.056975	7.36	0.008067	3.3	0.1893	-1.93	0.533462	1.61	0.434681	-1.9	0.324755	1.05	0.698358	1.47	0.50647	-1.69	0.403298	-2.08	0.291703	1.34	0.4539	-1.16	0.573699
GLYMA05G21320	MRG	11867511	-2.84	0.101645	-2.09	0.042787	-1.06	0.856179	-1.98	0.145419	-1.3	0.388294	1.4	0.399756	-1.3	0.119274	1.64	0.241292	1.1	0.783486	1.56	0.4369	1.5	0.215334	-1.12	0.735818
GLYMA05G25630	Plant protein of unknown function	11868589	-18.08	0.079872	-12.95	0.027485	-32.46	0.0109	-12.6	0.080774	-30.13	0.030534	-26.05	0.010018	1.11	0.700306	-2.52	0.40245	-1.28	0.443118	-1.13	0.692911	1.49	0.433288	1.37	0.595269
GLYMA05G30480	Domain of unknown function (DUF588)	11870514	3.28	0.561667	2.44	0.034028	2.01	0.213287	3.52	0.498868	3.98	0.013143	2.06	0.14804	1.66	0.055101	1.58	0.246235	1.45	0.38271	-1.55	0.20963	-1.34	0.480438	1.05	0.897211
GLYMA05G30690	Cellulase (glycosyl hydrolase family 5)	11870596	-1.76	0.281176	-2.12	0.002846	-1.21	0.627667	-1.86	0.268602	-2.24	0.00242	-1.32	0.516953	-1.26	0.057432	-1.06	0.688393	1.02	0.888689	1.32	0.41853	1.1	0.618082	-1.05	0.821162
GLYMA05G33490	PROTEIN REGULATOR OF CYTOKINESIS 1 PRC1-RELATED	11871814	9	0.257728	6.15	0.005303	2.57	0.432004	3.6	0.210265	1.96	0.119848	4.24	0.001923	-1.24	0.673332	-1.18	0.47798	2.08	0.027594	-1.2	0.651498	1.83	0.33595	-1.28	0.089146
GLYMA05G36350	GHMP kinases C terminal	11872944	2.3	0.052369	2.25	0.002453	2.26	0.003706	2.62	0.053279	2.23	0.035873	1.83	0.007591	1.15	0.188609	1.07	0.405717	1.04	0.786072	-1.27	0.227747	1.14	0.016132	-1.01	0.94179
GLYMA05G37430	Pyridine nucleotide-disulphide oxidoreductase	11873384	-1.41	0.655047	-4.77	0.048331	-1.83	0.16653	1.02	0.973579	-1.15	0.545809	-1.03	0.911455	-1.26	0.380583	-1.07	0.764947	-1.72	0.017466	1.07	0.85577	-1.15	0.791747	1.35	0.279418
GLYMA06G13960	WRC	11879671	-1.38	0.569864	-2.2	0.020032	-1.19	0.826596	-1.73	0.416658	-1.47	0.20827	-1.09	0.905247	-1.7	0.045382	-1.44	0.25775	-1.22	0.558434	1.14	0.851337	-1.35	0.622908	-1.24	0.509346
GLYMA06G16820	Myb-like DNA-binding domain	11880709	1.46	0.627217	-2.49	0.022418	1.34	0.629041	1.7	0.497408	-1.23	0.394076	-1.01	0.989269	-1.42	0.113526	1.97	0.175031	1.28	0.398366	-1.27	0.651791	1	0.996804	1.09	0.82207
GLYMA06G23850	No annotation in Soybase	11882769	1.13	0.808162	-3.76	0.038927	-1.25	0.545645	-1.45	0.630966	-4.62	0.043646	-1.39	0.403386	-1.62	0.169455	2.08	0.251852	1.39	0.272433	1.33	0.461499	2.08	0.156967	-1.01	0.98715
GLYMA06G37280	No annotation in Soybase	11884085	33.11	0.151961	31.24	0.000285	19.7	0.039307	26.18	0.131257	35.82	0.01255	23.74	0.012187	1.25	0.15264	1.18	0.001918	1.18	0.330634	-1.04	0.879503	1.13	0.615058	1.14	0.349861
GLYMA06G37290	RING FINGER AND PROTEASE ASSOCIATED DOMAIN-CONTAINING	11884088	4.22	0.140456	5.51	0.001235	4.38	0.028816	3.17	0.297038	6.21	0.054614	5.15	0.000224	1.14	0.791354	1.02	0.923693	1.02	0.951734	1.09	0.847467	1.43	0.381644	1.08	0.545224
GLYMA06G41280	GLUTAMINE SYNTHETASE PLANT (GS)	11885104	1.75	0.104255	2.81	0.047012	2.01	0.003782	1.32	0.276237	1.94	0.004881	1.69	0.040103	1.12	0.72989	-1.32	0.265089	1.09	0.763934	1.08	0.691274	1.09	0.175801	-1.09	0.737784
GLYMA06G41360	No annotation in Soybase	11885148	-5.67	0.333891	-4.06	0.001562	-9.56	0.031947	-2.61	0.406491	-7.24	0.005465	-10.67	0.027424	1.03	0.859859	1.39	0.620178	1.6	0.370155	-1.06	0.809819	1.91	0.032125	1.25	0.626116
GLYMA06G41620	Helix-loop-helix DNA-binding domain	11885255	-2.37	0.281579	-2.39	0.008237	-2.3	0.290043	-2.49	0.266074	-2.06	0.02627	-2.99	0.235664	-1.07	0.613768	1.29	0.192943	-1.55	0.003176	1.04	0.932476	1.11	0.444917	1.2	0.211321
GLYMA06G48000	Berberine and berberine like	11887107	-1.67	0.506327	-2.89	0.003439	-2.79	0.238136	-3.44	0.323435	-2.05	0.081182	-2.46	0.263442	1.53	0.368244	1.89	0.05112	1.29	0.530481	1.21	0.682424	1.48	0.296985	-1.18	0.742234
GLYMA06G06280	NAD dependent epimerase/dehydratase family	11889480	3.74	0.107267	2.82	0.011743	1.86	0.055734	2.29	0.407297	2.21	0.059261	1.74	0.27394	1.7	0.260289	-1.21	0.386426	-1.67	0.001863	-1.08	0.865332	1.51	0.345038	1.14	0.780132
GLYMA06G10670	Class-II DAHP synthetase family	11891243	1.04	0.907307	-2.63	0.020751	1.08	0.873095	-1.07	0.834174	-1.85	0.05374	-1.4	0.496753	-1.84	0.062239	1.55	0.49336	-1.34	0.165877	1.02	0.958733	-1.23	0.596827	1.12	0.767415
GLYMA06G16350	Transmembrane amino acid transporter protein	11893338	-16.05	0.213053	-14.04	0.017833	-4.87	0.04891	-1.07	0.870335	-1.24	0.332717	1.13	0.602143	-1.44	0.146511	2.73	0.056027	-1.42	0.173043	1.06	0.84972	1.13	0.861801	-1.3	0.160213
GLYMA06G17330	Helix-loop-helix DNA-binding domain	11893803	1.16	0.592441	-2.01	0.02082	-1.11	0.713161	1.06	0.485521	-1.96	0.022436	1.04	0.748387	1.03	0.864926	1.31	0.189777	-1.09	0.64652	-1.88	0.030357	-1.45	0.349005	-1.73	0.22306
GLYMA06G17590	Transferase family	11893923	-2.81	0.243233	-3.19	0.049798	-2.03	0.048097	-2.21	0.282108	-1.8	0.129208	-1.78	0.062342	-1.09	0.734861	1.41	0.270145	1.2	0.370884	1.7	0.017037	1.52	0.073835	2.63	0.136908
GLYMA06G19370	No annotation in Soybase	11894644	4.27	0.213693	3.66	0.007526	3.14	0.085064	3.01	0.369846	1.85	0.060316	1.84	0.378869	-1.23	0.611649	-1.53	0.030006	-1.08	0.648199	1.02	0.96428	-1.43	0.38509	-1.17	0.743568
GLYMA06G19740	Prenyltransferase and squalene oxidase repeat	11894801	2.15	0.13651	-2.27	0.022526	-1.27	0.442695	1.23	0.557611	-1.19	0.272467	-1	0.986221	1.07	0.842498	1.63	0.067366	-1.77	0.01195	1.16	0.578025	1.34	0.397712	-1.15	0.708887
GLYMA06G21130	Vesicle transport v-SNARE protein	11895189	2.51	0.152769	2.93	0.021552	3.15	0.004792	2.3	0.1223	2.44	0.113182	2.61	0.013827	1.4	0.393244	-1.48	0.16685	-1.09	0.772185	1.23	0.520025	-1.45	0.051216	-1.03	0.854278
GLYMA06G21140	haloacid dehalogenase-like hydrolase	11895197	1.42	0.716017	2.87	0.014802	-1.18	0.813021	1.17	0.856524	1.96	0.040424	1.24	0.730883	2.04	0.367726	-1.75	0.115553	1.18	0.745598	1.59	0.377126	1.59	0.248505	-1.28	0.547142
GLYMA06G21430	P-loop nucleoside triphosphate hydrolases superfamily protein with CH (Calponin Homology) domain	11895316	-3.64	0.350977	-4.11	0.028092	-3.23	0.294155	-3.92	0.345136	-10.38	0.033372	-4.4	0.255048	-2.45	0.062544	-1.75	0.532521	1.5	0.023824	-1.24	0.74246	-1.32	0.718757	-1.36	0.545157
GLYMA06G21450	Ankyrin repeat	11895333	-2.03	0.265881	-4.69	0.004248	-2.02	0.21617	-3.25	0.174048	-3.32	0.008296	-1.97	0.226157	-1.6	0.069992	1.54	0.473272	1.17	0.621611	1.31	0.393733	1.13	0.677415	-1.17	0.67072
GLYMA06G22250	AT1G74160	11895539	1.35	0.626073	2.04	0.015011	2.03	0.144941	1	0.991759	1.41	0.359059	1.94	0.169427	1.18	0.44895	-1.52	0.03976	-1.03	0.918421	1.61	0.089854	1.2	0.592207	-1.02	0.957309
GLYMA06G30370	FAMILY NOT NAMED	11896512	-1.35	0.24652	-2.54	0.049233	-2.42	0.155648	-1.15	0.291353	1.04	0.881043	1.3	0.450319	1.31	0.395607	1.64	0.288599	-1.21	0.419473	1.12	0.766715	1.37	0.570772	-1.41	0.263311
GLYMA06G30850	Cellulose synthase	11896537	-1.42	0.325608	-2.19	0.024626	1.48	0.524656	1.05	0.952872	-1.31	0.262336	2.24	0.139484	-1.03	0.870265	2.82	0.004264	1.21	0.627455	1.52	0.384135	-1.08	0.857425	-1.49	0.265998
GLYMA06G30860	Cellulose synthase	11896550	-1.47	0.476944	-2.03	0.000297	-1.2	0.700811	-1.53	0.190388	-2.1	0.000834	-1.08	0.837475	-1.06	0.80594	1.44	0.165823	1.71	0.06617	-1.07	0.846317	-1.32	0.546112	-1.43	0.287143
GLYMA06G40780	Leucine Rich Repeat	11898078	-9.28	0.130404	-4.12	0.017841	-19.89	0.098395	-7.78	0.133767	-7.24	0.007603	-18.3	0.099153	1.63	0.013987	-2.71	0.399995	-1.51	0.036334	-1.12	0.823573	1.92	0.188143	1.07	0.776924
GLYMA06G40920	Protein tyrosine kinase	11898142	-4.85	0.110056	-2.5	0.024814	-1.67	0.063667	-1.99	0.21295	-2.03	0.055936	-1.52	0.042046	-1.01	0.954116	-1.62	0.264807	1.25	0.182071	1	0.964753	-1.18	0.642829	1.24	0.252841
GLYMA06G45790	No annotation in Soybase	11899462	3.16	0.172253	2.84	0.012086	2.03	0.059192	3.11	0.119272	2.73	0.0464	3	0.075773	1.17	0.707053	1.29	0.084057	1.4	0.31306	1	0.989028	1.02	0.94272	-1.44	0.269622
GLYMA06G48410	No annotation in Soybase	11900358	2.81	0.5196	4.4	0.017366	2.23	0.140945	2.9	0.401291	1.93	0.195105	2.96	0.010303	-1.14	0.674595	-1.39	0.163544	1.17	0.715118	-1.45	0.425535	1.02	0.965561	-1.28	0.575911
GLYMA07G00350	Inorganic H+ pyrophosphatase	11900492	1.62	0.159264	2.06	0.009889	1.55	0.141932	1.72	0.218968	1.9	0.089494	1.55	0.150994	1.02	0.913369	-1.18	0.228182	1.16	0.68657	-1.1	0.654176	1.02	0.946674	1	0.994405
GLYMA07G05360	No apical meristem (NAM) protein	11902484	-1.96	0.207749	-2.13	0.007218	-1.15	0.695275	-1.13	0.625749	-1.84	0.014088	1.01	0.978104	-1.02	0.870423	1.36	0.073698	1.04	0.828508	1.42	0.269294	1.71	0.112842	1.6	0.145995
GLYMA07G05660	No apical meristem (NAM) protein	11902592	1.09	0.819756	-2.02	0.014122	-1.29	0.635675	-1.16	0.642714	-1.81	0.039278	1.05	0.93186	1.17	0.521258	1.47	0.128446	1.36	0.253954	1.05	0.913672	1.09	0.813196	-1.3	0.597497
GLYMA07G06240	Helicase conserved C-terminal domain	11902810	1.53	0.106742	-3.01	0.033481	-1.41	0.38557	-1.99	0.080984	-4.32	0.015015	-3.61	0.072203	-1.47	0.139748	1.77	0.386407	-1.1	0.84271	-1.16	0.60668	-1.04	0.912484	-1.12	0.781621
GLYMA07G07070	Leucine Rich Repeat	11903070	-5.18	0.269838	-19.44	0.03544	-5.97	0.150996	-8.34	0.253494	-14.52	0.036545	-5.31	0.157098	-1.39	0.293431	1.08	0.59545	1.04	0.882408	1.39	0.423003	1.23	0.435887	1.13	0.681183
GLYMA07G07100	Leucine Rich Repeat	11903085	-7.25	0.102444	-5.38	0.024248	-4.71	0.316853	-8.82	0.098877	-12.68	0.031494	-4.56	0.320307	-3.29	0.038788	-1.65	0.465254	1.51	0.125866	-1.87	0.524499	1.12	0.748743	1.02	0.929403
GLYMA07G07500	"Zinc finger, C3HC4 type (RING finger)"	11903245	-2.38	0.094497	-2.49	0.001488	-2.3	0.116057	-4.63	0.111955	-3.53	0.003537	-3.21	0.07748	-1.35	0.221103	-1.04	0.677896	-1.18	0.430921	-1.24	0.51078	-1.27	0.284121	-1.11	0.716407
GLYMA07G08180	Thioesterase superfamily	11903520	2.15	0.300434	2.14	0.046638	2.58	0.134052	1.82	0.237827	2.4	0.003141	2.18	0.100136	1.08	0.779024	1.06	0.779026	-1.33	0.085557	-1.04	0.880547	-1.03	0.926324	-1.08	0.804826
GLYMA07G08510	No annotation in Soybase	11903632	2.45	0.258084	2.36	0.016197	2.52	0.108219	2.59	0.165295	2.34	0.080805	2.17	0.095653	1.04	0.922788	1.08	0.625739	1.16	0.556637	1.72	0.234453	1.18	0.626338	1.51	0.05741
GLYMA07G09580	No annotation in Soybase	11903993	-3.42	0.086816	-3.13	0.005364	-2.98	0.068189	1.03	0.869181	-1.07	0.616421	1.18	0.634351	1.06	0.706748	1.05	0.774374	1.01	0.926208	1.21	0.422589	1.35	0.256829	1.04	0.911643
GLYMA07G09790	"Protein of unknown function, DUF538"	11904115	-2.81	0.124018	-2.67	0.037256	-1.47	0.302379	-1.13	0.538441	-1.09	0.712271	1.15	0.437556	-1.35	0.32646	-1.01	0.977301	1	0.995933	1.16	0.539832	1.69	0.156738	-1	0.985543
GLYMA07G09900	Cytochrome P450	11904162	-4.16	0.244967	-2.91	0.045537	-3.24	0.023318	-1.95	0.355702	-1.06	0.827678	-1.62	0.243388	1.28	0.274448	1.99	0.128045	1.22	0.734289	-1.37	0.22645	1.46	0.459359	1.76	0.167448
GLYMA07G09960	Cytochrome P450	11904175	-2.62	0.269243	-2.88	0.008133	-3.7	0.054546	-1.44	0.470653	-1.07	0.813902	-1.34	0.338459	1.58	0.051289	1.93	0.017028	-1.16	0.63816	1.63	0.360731	4.26	0.205239	1.53	0.386506
GLYMA07G10560	No annotation in Soybase	11904350	-2.33	0.270402	-9.63	0.037482	-3	0.091829	-1.74	0.299455	-3.2	0.045927	-1.82	0.191316	-1.96	0.17431	-1.09	0.788838	-1.16	0.708865	1.63	0.273337	1.12	0.866783	-1.17	0.579318
GLYMA07G10880	No annotation in Soybase	11904447	1.83	0.329948	3.92	0.038948	1.83	0.10617	2.02	0.272303	2.72	0.184747	1.78	0.05275	1.64	0.395699	-1.27	0.420762	1.29	0.597485	1.35	0.586675	1.62	0.093897	1.59	0.03379
GLYMA07G13330	Cytochrome P450	11905206	2.44	0.084267	4.58	0.001543	5.61	0.050713	2.12	0.167137	4.91	0.009981	4.08	0.031365	-1.36	0.430029	-1.12	0.262245	-1.11	0.507096	-1.06	0.876413	-1.19	0.491477	1.2	0.295093
GLYMA07G15410	AT5G11780	11905801	-1.95	0.187257	-2.23	0.012358	-1.41	0.401634	-1.04	0.870414	-1.24	0.175455	1.23	0.622278	1.13	0.545013	1.67	0.086408	1.12	0.621235	1.33	0.531668	-1.47	0.321974	1.26	0.473076
GLYMA07G15940	TRF-like 2	11906014	-3.33	0.051133	-3.85	0.005112	-2.34	0.086553	-1.97	0.09129	-2.31	0.013067	-1.18	0.564368	-1.21	0.466583	1.92	0.10137	1.64	0.148738	1.04	0.895216	-1.14	0.716156	-1.22	0.51184
GLYMA07G16830	"Glutathione S-transferase, C-terminal domain"	11906236	4.83	0.071605	3.53	0.015168	1.31	0.663678	1.39	0.526572	-1.29	0.482131	-1.95	0.358463	3.71	0.174625	4.25	0.148642	1.73	0.10428	-2.14	0.323872	3.24	0.014899	1.01	0.980625
GLYMA07G17900	MULE transposase domain	11906571	-1.85	0.165616	-4.93	0.007853	-5.95	0.061925	-1.24	0.588445	-5.63	0.007732	-3.96	0.063207	-1.52	0.088845	1.01	0.948938	-1.5	0.029295	-1	0.998872	1.05	0.843319	-1.28	0.601212
GLYMA07G19320	SUBTILISIN/KEXIN-RELATED SERINE PROTEASE	11906984	4.45	0.110757	2.54	0.032901	2.06	0.230527	4.19	0.387944	2.28	0.128294	3.18	0.132616	-2.59	0.230875	-1.49	0.04034	-1.42	0.345703	-1.81	0.514835	1.21	0.489992	-1.04	0.921086
GLYMA07G20580	PPR repeat	11907196	-1.52	0.317746	2.26	0.034434	1.2	0.524872	-1.44	0.338076	1.58	0.246555	1.08	0.813623	1.79	0.140387	-1.13	0.47602	-1.02	0.958512	1.01	0.960805	1.54	0.484876	-1.14	0.693014
GLYMA07G27990	Xyloglucan endo-transglycosylase (XET) C-terminus	11907807	-4.16	0.144738	-3.15	0.014786	-3.56	0.042468	-3.25	0.102842	-3.6	0.006214	-3.8	0.04452	1.06	0.753375	-1.15	0.354689	1.08	0.760096	1.46	0.229059	1.26	0.315259	1.32	0.219007
GLYMA07G31370	CYTOCHROME P450	11908589	6.18	0.093873	14.63	0.041396	5.07	0.114465	7.71	0.372308	8.95	0.103706	8.47	0.066276	1.01	0.984505	-1.17	0.559169	1.1	0.878381	1.2	0.475127	2.09	0.122813	1.26	0.554379
GLYMA07G31780	VQ motif	11908758	-3.13	0.427422	-5.24	0.007156	-4.44	0.24461	-2.66	0.460394	-4.41	0.022055	-4.06	0.251408	1.5	0.317092	1.15	0.780175	1.8	0.050958	1.05	0.926565	1.12	0.756928	1.14	0.818149
GLYMA07G32320	"SERINE-THREONINE PROTEIN KINASE, PLANT-TYPE"	11908908	-3.01	0.465664	-3.38	0.021402	-2.23	0.40268	-3.26	0.454979	-6.83	0.026611	-1.79	0.488509	-1.09	0.662088	-1.56	0.348472	1.75	0.012807	2.14	0.200793	-1.07	0.722549	-1.23	0.507064
GLYMA07G32450	GDSL-like Lipase/Acylhydrolase	11908938	-5.2	0.115286	-3.66	0.018098	-4.17	0.013623	1.53	0.121972	1.17	0.420414	-1.58	0.095469	1.3	0.227735	1.24	0.619432	1.13	0.650684	1.13	0.382157	1.33	0.537024	1.62	0.138874
GLYMA07G39160	Multicopper oxidase	11911315	1.47	0.18945	-3.3	0.000485	1.66	0.601092	-1.21	0.577023	-1.6	0.015696	2.77	0.209227	-1.5	0.244409	1.41	0.238507	1.42	0.740142	1.42	0.276879	-1.14	0.864052	-3.26	0.186168
GLYMA07G01410	Predicted haloacid dehalogenase-like hydrolase	11912387	-3.08	0.301443	-11.18	0.001768	-2.57	0.465208	-2.42	0.338691	-6.28	0.000457	-3.46	0.404425	-1.64	0.00999	1.23	0.353505	-1.14	0.776329	-1.05	0.962588	1.36	0.638219	1.58	0.223507
GLYMA07G04180	Protein of unknown function (DUF1313)	11913568	1.78	0.100542	4.41	0.030217	4.33	0.012555	2.76	0.182405	5.13	0.02903	3.14	0.069596	1.31	0.58242	1.57	0.105713	1.6	0.117529	1.25	0.713957	1.24	0.509919	2.14	0.080279
GLYMA07G05410	Myb-like DNA-binding domain	11914024	2.44	0.109756	2.33	0.005183	2.27	0.03231	2.42	0.158063	2.11	0.020707	2.13	0.044072	-1.4	0.116861	-1.46	0.026028	-1.02	0.864359	-1.02	0.969034	1.12	0.419203	-1.16	0.446542
GLYMA07G07060	Protein of unknown function (DUF674)	11914649	-7.49	0.37475	-15.7	0.016516	-10.04	0.197503	1.4	0.617907	-1.03	0.892617	1.05	0.924216	-1.31	0.321158	1.43	0.080929	-1.07	0.696825	-1.37	0.671169	2.23	0.332982	1.29	0.398738
GLYMA07G07140	Protein of unknown function (DUF674)	11914663	-1.74	0.240659	-2.23	0.004154	-1.89	0.176069	1.08	0.759181	-1.01	0.95558	1.35	0.325174	-1.42	0.093154	-1.01	0.925103	-1.18	0.415232	1.14	0.627891	1.28	0.251762	1.1	0.658243
GLYMA07G07910	Arabidopsis thaliana protein of unknown function (DUF821)	11914957	-2.03	0.330065	-2.12	0.039776	-1.06	0.903117	-1.91	0.349551	-2.53	0.020724	-1.14	0.782501	-1.42	0.197278	-1.1	0.431393	-1.35	0.389525	1.17	0.763593	-1.14	0.664738	-1.06	0.840568
GLYMA07G09300	Protein of unknown function (DUF502)	11915374	-2.8	0.104851	-2.25	0.012317	-1.1	0.835578	1.02	0.923047	1.01	0.955652	-1.32	0.251354	-1.2	0.222084	-1.37	0.147686	-1.34	0.206654	-1.19	0.710739	-1.24	0.714259	1.18	0.570864
GLYMA07G09320	AT3G24630	11915384	2.86	0.150453	3.2	0.042101	2.01	0.070927	2.31	0.215937	1.45	0.503605	1.26	0.665073	1.27	0.714444	1.05	0.886327	1.44	0.293346	-1.24	0.670434	1.67	0.024315	1.49	0.307518
GLYMA07G10280	C2 domain	11915702	-2.15	0.261987	-2.12	0.02639	-2.17	0.00594	1.11	0.723094	1.12	0.467594	1.29	0.0833	-1.06	0.705302	1.07	0.806557	-1.02	0.888167	1.21	0.388499	1.24	0.45103	1.02	0.828328
GLYMA07G10450	No annotation in Soybase	11915781	-11.89	0.055723	-6.33	0.014113	-6.06	0.031591	-11.63	0.050976	-9.66	0.016477	-12.2	0.026681	1.24	0.274878	-1.5	0.38587	-1.63	0.270303	1.11	0.713692	-1.7	0.191729	-1.45	0.335873
GLYMA07G11600	Aldose 1-epimerase	11916044	1.92	0.050523	2.19	0.000825	2.71	0.017406	1.35	0.168411	1.48	0.138379	1.41	0.052206	-1.11	0.599587	1.11	0.592277	1.28	0.236355	1.02	0.918216	-1.12	0.599341	1.12	0.456253
GLYMA07G12380	AT5G17610	11916365	2.47	0.43674	2.39	0.018497	-1.38	0.483312	-1.13	0.68669	1.19	0.77526	-1.68	0.33089	1.02	0.94102	-1.68	0.187174	1.65	0.475864	1.07	0.847637	1.8	0.340586	1.22	0.389979
GLYMA07G14970	No annotation in Soybase	11917078	1.66	0.54276	2.09	0.019072	1.32	0.187661	1.94	0.385051	1.51	0.084412	1.08	0.734169	1.41	0.153777	-1.14	0.370587	1.11	0.5951	1.31	0.46123	-1	0.998343	1.42	0.286698
GLYMA07G15230	TREHALOSE-6-PHOSPHATE SYNTHASE	11917202	-1.37	0.397378	-2.7	0.029592	-1.56	0.138371	1.67	0.404746	-1.09	0.667299	-1.08	0.851049	1.63	0.032571	3.95	0.011952	2.1	0.019248	1.13	0.58367	2.5	0.086309	1.32	0.476583
GLYMA07G15300	Snf7	11917228	-13.33	0.166272	-14.37	0.029311	-16.85	0.029803	-13.36	0.165048	-20.85	0.028823	-16.41	0.029799	1.02	0.923735	-1.27	0.527038	1.29	0.353809	-1.13	0.751107	-1.43	0.266506	-1.15	0.666263
GLYMA07G16130	AT5G02160	11917514	-16.58	0.338732	-6.78	0.038994	-3.89	0.015632	-17.66	0.337668	-4.97	0.04836	-3.31	0.017188	1.33	0.400077	-1.3	0.472734	-1.11	0.691875	1.13	0.784122	-1.3	0.366719	-1.97	0.126182
GLYMA07G20930	No annotation in Soybase	11918603	2.68	0.400271	2.4	0.026482	3.92	0.099123	2.39	0.339978	2.3	0.137396	5.06	0.163281	1.03	0.937709	-1.14	0.56102	-1.06	0.868743	1.7	0.309825	1.03	0.93542	1.07	0.885254
GLYMA07G21080	No annotation in Soybase	11918646	22.08	0.177303	24.38	0.027294	16.6	0.042459	1.44	0.427313	1.64	0.270332	1.05	0.865419	1.76	0.332732	1.18	0.373871	-2.05	0.180884	2	0.155658	1.11	0.710038	1.1	0.742989
GLYMA07G21090	60S RIBOSOMAL PROTEIN L10A - RELATED	11918651	41.45	0.066647	56.35	0.024745	26.54	2e-06	-1.67	0.630143	1.53	0.497815	-1.77	0.357215	-1.19	0.702857	-1.13	0.627698	-2.5	0.264249	-1.75	0.358802	-1.11	0.156002	-1.18	0.659986
GLYMA07G30830	No annotation in Soybase	11919737	5.01	0.19185	5.33	0.03186	3.11	0.032596	3.21	0.252826	2.38	0.076245	1.53	0.515315	-1.2	0.621161	-2	0.079518	-1.27	0.363283	-1.2	0.688518	-1.45	0.197868	1.22	0.657767
GLYMA07G31530	AT4G21720	11920076	1.38	0.369546	2.63	0.00763	1.12	0.730189	1.48	0.193768	2.59	0.001321	-1.12	0.77113	2.11	0.138667	-1.03	0.770431	1.07	0.81549	-1.21	0.614401	-1.19	0.405916	1.23	0.439573
GLYMA07G31630	Ubiquitin-conjugating enzyme	11920119	3.92	0.187153	2.57	0.008639	2.45	0.002919	3.56	0.118824	2.88	0.004331	2.41	0.006748	-1.2	0.587299	-1.02	0.801856	-1.3	0.436199	-1.53	0.162677	-1.33	0.033972	-1.17	0.669246
GLYMA07G31650	Ribosomal prokaryotic L21 protein	11920129	3.43	0.25189	4.76	0.029613	3.1	0.003475	2.2	0.128802	2.93	0.02327	2.71	0.014466	1.53	0.274504	-1.14	0.509829	1.22	0.33908	-1.22	0.667134	-1.1	0.689617	-1.15	0.397915
GLYMA07G34810	FAMILY NOT NAMED	11920979	1.8	0.294316	4.72	6.4e-05	3.73	0.164452	1.89	0.020597	4.1	0.163337	4.01	0.063698	1.46	0.198326	-1.47	0.008978	1.05	0.932643	1.04	0.875804	1.04	0.928559	1.36	0.567759
GLYMA07G38090	Domain of unknown function (DUF588)	11922189	-3.24	0.228303	-3.33	0.032993	-2.41	0.092119	-2.41	0.221111	-4.91	0.037711	-2.64	0.06931	-2.64	0.05555	-1.86	0.22763	1.25	0.222981	-2.25	0.086664	-1.94	0.094524	-1.6	0.16677
GLYMA07G38560	Dienelactone hydrolase family	11922417	1.83	0.267492	2.71	0.045769	-1.28	0.539857	1.79	0.28698	2.38	0.103845	-1.44	0.331599	1.24	0.248289	-1.36	0.395585	-1.46	0.322246	-1.97	0.175233	1.11	0.808106	-1.14	0.724937
GLYMA08G01130	CT20 family	11923533	-1.26	0.612484	-2.32	0.027145	1.21	0.772851	-1.61	0.541872	-1.04	0.861874	1.1	0.889047	-2.01	0.039608	1.99	0.346427	-1.3	0.343056	1.09	0.895958	1.05	0.916574	1.14	0.393038
GLYMA08G01210	Helix-loop-helix DNA-binding domain	11923559	-3.66	0.050624	-2.01	0.009305	-2.79	0.353796	-2.25	0.135742	-1.91	0.159467	-1.58	0.569462	1.56	0.19504	1.18	0.432543	1.51	0.487693	1.53	0.439814	3.64	0.176441	1.62	0.199925
GLYMA08G02660	AT4G23880	11924076	-8.51	0.342145	-2.89	0.002064	-2.54	0.014632	-5.16	0.367878	-2.36	0.007574	-3.12	0.00417	-1.41	0.196807	-1.43	0.139879	-1.7	0.114073	-1.05	0.80294	-1.93	0.009077	1.19	0.538077
GLYMA08G05010	AT1G24600	11925124	-1.44	0.523044	-3.37	0.028225	-1.87	0.256675	-2.26	0.267976	-1.6	0.129422	-1.9	0.128961	1.24	0.683034	2.06	0.075012	-1.33	0.227972	-2.24	0.082627	-2	0.446014	-2.29	0.184759
GLYMA08G05270	PLATZ transcription factor	11925232	4.39	0.145516	2.86	0.013899	4.6	0.024869	4.92	0.170681	2.92	0.138402	3.41	0.013414	-1.62	0.170474	1.44	0.068233	1.63	0.179723	-1.57	0.385757	-1.41	0.220838	1.15	0.419072
GLYMA08G06370	AT4G21500	11925652	-1.53	0.369118	-2.07	0.019358	-1.81	0.072353	-1.27	0.055769	-2.26	0.012482	-1.49	0.170903	1.02	0.936867	1.36	0.421429	-1.01	0.932001	-1.37	0.242464	-1.39	0.155266	-1.46	0.288046
GLYMA08G11510	NAD dependent epimerase/dehydratase family	11927558	-2.18	0.411957	-4.21	0.039236	-3.69	0.231739	-1.16	0.798643	-1.49	0.232565	-2.4	0.306617	-1.02	0.972814	-1.01	0.968319	-1.62	0.249728	1.04	0.94702	-1.99	0.033532	-1.44	0.306358
GLYMA08G14890	Cytochrome P450	11928850	-2.36	0.058162	-4.24	0.004794	-2.34	0.066978	-1.78	0.234571	-2.01	0.021531	-1.29	0.353678	-1.55	0.052602	-1.22	0.69657	-1.21	0.56899	1.03	0.873175	1.58	0.37508	-1.04	0.856606
GLYMA08G16850	AT2G31940	11929559	-1.78	0.406917	-2.39	0.024247	-2.09	0.021229	-3.18	0.052381	-3.56	0.02212	-2.23	0.023211	-1.13	0.617406	-1.64	0.134344	1.4	0.20647	-1.38	0.092605	-1.23	0.562045	-1.34	0.439031
GLYMA08G18210	SULFATE TRANSPORTER	11930037	-5.96	0.07445	-7.81	0.001535	-9.88	0.034636	-6.83	0.081651	-10.71	0.002901	-9.95	0.034793	-1.5	0.111389	-1.49	0.135535	1.45	0.289232	-1.41	0.261389	1.09	0.771188	-1.38	0.196222
GLYMA08G18300	Trypsin family protein	11930071	-2.27	0.175153	-2.1	0.03011	-1.59	0.310486	-1.77	0.298996	-2.39	0.030714	-1.83	0.237134	1.03	0.933086	-1.15	0.572977	-1.07	0.866713	-1.3	0.525224	-1.41	0.204309	1.03	0.88861
GLYMA08G18520	Protein tyrosine kinase	11930177	-1.37	0.436122	-2.38	0.044592	-3.61	0.035777	-1.21	0.578538	-1.39	0.258882	-1.47	0.213099	1.26	0.206917	2.59	0.058482	1.43	0.282284	1.13	0.65916	1.51	0.414716	-1.08	0.789156
GLYMA08G18620	No annotation in Soybase	11930253	-1.8	0.279288	-4.27	0.00834	-2.69	0.112589	-1.43	0.365861	-3.01	0.009108	-1.87	0.196845	-2.85	0.007091	1.09	0.777391	-1.22	0.658773	1.16	0.797178	1.36	0.498326	-1.64	0.252868
GLYMA08G19020	No annotation in Soybase	11930380	-2.31	0.22248	-2.05	0.001764	-1.07	0.80498	-2.08	0.199226	-1.22	0.440751	1.4	0.20151	-1.12	0.40005	1.44	0.088895	-1.42	0.336511	1.32	0.52646	1.14	0.517511	-1.31	0.014304
GLYMA08G22920	RIBOSE-5-PHOSPHATE ISOMERASE	11932219	-1.13	0.5791	-4.06	0.012932	-2.1	0.321122	-1.25	0.288142	-4.21	0.011507	-3.44	0.2187	-2.42	0.0232	-1.12	0.581344	-1.22	0.421048	1.38	0.47555	-1.16	0.610664	1.5	0.129264
GLYMA08G23200	Mitochondrial glycoprotein	11932290	1.21	0.683937	-2.96	0.014344	-1.66	0.206718	1.08	0.880392	-3.43	0.002315	-1.86	0.125158	-1.08	0.730416	1.46	0.193822	2.11	0.009912	-1.08	0.764243	1.09	0.79445	1.18	0.473718
GLYMA08G24240	No annotation in Soybase	11932748	-4.95	0.418966	-3.91	0.002271	-3.22	0.004519	-2.1	0.548766	-5.67	0.001936	-4.58	0.006216	-1.38	0.107136	1.07	0.81605	1.49	0.308915	1.02	0.770616	-1.42	0.046811	1.24	0.105897
GLYMA08G28750	Allene oxide cyclase	11934044	5.16	0.114878	3.71	0.036554	2.05	0.005942	6.33	0.101369	6.79	0.047931	3.62	0.021388	2.35	0.195556	3.85	0.010069	2.21	0.011923	-1.3	0.240273	1.64	0.137999	1.11	0.607941
GLYMA08G39360	Miro-like protein	11935423	-1.67	0.639622	-2.4	0.034581	1.18	0.528302	-2.2	0.545556	-1.62	0.098745	1.26	0.552911	1.03	0.949717	2.12	0.020366	1.33	0.417998	1.55	0.27645	-1.65	0.265909	-1.05	0.895636
GLYMA08G42530	AT1G07040	11936504	2.97	0.394676	5.32	0.03711	2.32	0.096614	4.04	0.371645	3.06	0.107558	3.16	0.025234	1.08	0.879893	-1.42	0.259264	-1.4	0.390554	1.18	0.731658	-1.03	0.959501	-1.16	0.603197
GLYMA08G42630	Pollen proteins Ole e I like	11936519	1.1	0.834634	2.22	0.015271	2.94	0.094359	1.38	0.608335	2.04	0.038581	2.42	0.324009	1.49	0.482526	-1.27	0.121605	1.05	0.801222	1.91	0.288768	1.59	0.329775	1.52	0.394627
GLYMA08G43360	ASPARTYL PROTEASES	11936770	-1.88	0.403137	-2.78	0.011181	-1.11	0.797884	1.05	0.84599	1.25	0.56613	1.65	0.263513	2.83	0.023638	4.64	0.090849	1.66	0.133835	17.22	0.236897	5.17	0.187647	10.66	0.216567
GLYMA08G46140	No annotation in Soybase	11937761	-19.82	0.207598	-14.37	0.005828	-22.35	0.036795	-1.39	0.541662	-1.62	0.042287	-1.19	0.630489	1.25	0.414276	-2.18	0.410626	1.21	0.100377	1.33	0.382743	1.53	0.31662	1.37	0.324572
GLYMA08G03910	AP2 domain	11939997	1.79	0.144235	2.12	0.042673	1.11	0.845309	1.3	0.066469	1.2	0.626842	-1.23	0.6423	1.31	0.5152	1.14	0.403942	1.02	0.938911	-1.17	0.717597	-1.08	0.862374	-1.3	0.390074
GLYMA08G04540	AT1G13360	11940241	-3.7	0.149814	-2.02	0.013257	-1.41	0.127353	-1.66	0.229011	1.06	0.710532	1.15	0.359137	-1	0.997809	-1.02	0.941912	1.04	0.777247	1.38	0.364007	1.08	0.785822	1.09	0.549608
GLYMA08G05190	GatB domain	11940515	1.51	0.505181	3.33	0.012183	2.59	0.003595	1.82	0.508734	3.51	0.003546	4.73	0.008114	1.52	0.509943	1.03	0.904847	-1.04	0.889058	1.67	0.273109	1.48	0.223776	-1.37	0.4224
GLYMA08G06090	Calcineurin-like phosphoesterase	11940903	-3.13	0.296169	-3.46	0.042622	1.27	0.555271	-1.52	0.501618	1.97	0.182358	2.72	0.110012	-1.41	0.207822	-1.66	0.060934	-2.08	0.171116	-1.53	0.441815	1.03	0.896096	-1.22	0.548761
GLYMA08G06430	MSP (Major sperm protein) domain	11941009	-2.3	0.293289	-2.07	0.010986	-1.45	0.445709	-2.81	0.228317	-1.97	0.005995	-1.14	0.756757	1.03	0.87036	1.41	0.341817	1.29	0.290281	1.42	0.372417	-1.06	0.597719	-1.3	0.139421
GLYMA08G11110	K-box region	11942729	1.84	0.308264	2.04	0.045096	1.88	0.022809	-1.44	0.572139	-1.25	0.540308	-1.32	0.332127	1.63	0.074586	2.28	0.024554	2.4	0.036879	-1.05	0.899821	1.1	0.629137	-1.36	0.286058
GLYMA08G11250	Ribosomal protein S19	11942833	-6.43	0.119241	-4.59	0.029962	-7.76	0.004496	-1.57	0.276829	-2.54	0.057781	-2.38	0.003448	1.21	0.362849	-1.59	0.323074	1.2	0.230961	1.15	0.484578	1.16	0.406807	-1.06	0.816566
GLYMA08G11760	TBC domain	11943005	-1.76	0.220949	-2.05	0.026001	-1.92	0.006943	-2	0.182714	-2.45	0.02957	-1.62	0.014486	-1.22	0.255687	-1.22	0.279314	1.09	0.472996	-1.08	0.438669	1.13	0.498317	1.02	0.927219
GLYMA08G12280	Papain family cysteine protease	11943198	18.95	0.182787	8.61	0.013827	8.27	0.083595	15.99	0.14266	4.82	0.089293	2.94	0.193369	1.09	0.748053	4.37	0.042294	2.44	0.044927	1.06	0.905498	2.01	0.43152	2.57	0.347927
GLYMA08G13440	Cupin	11943673	1.05	0.906604	-2.39	0.049948	-4.23	0.079532	-1.31	0.636766	-2.77	0.037397	-3.21	0.096364	1.34	0.180585	1.32	0.549884	1.98	0.353641	1.1	0.853814	1.41	0.240574	-1.67	0.230894
GLYMA08G14600	AP2 domain	11944120	-1.99	0.249198	-2.64	0.042668	-1.7	0.082596	-1.39	0.43864	-2.66	0.060854	-2.38	0.045613	-1.22	0.498252	-1.03	0.926529	-1.68	0.018069	-1.4	0.339533	-1.16	0.70305	-1.49	0.466665
GLYMA08G15730	No annotation in Soybase	11944590	-2.77	0.124417	-3.88	0.042996	-2.22	0.193841	-2.44	0.139944	-1.77	0.134133	-1.88	0.1997	1.12	0.717961	1.48	0.444534	1.08	0.770896	2.08	0.08644	1.15	0.862498	1.89	0.027895
GLYMA08G19760	Rhomboid family	11946037	-1.99	0.567835	-2.22	0.016615	-1.97	0.261745	-2.01	0.56601	-2.22	0.014259	-1.84	0.286489	-1.16	0.408655	1.08	0.572759	1.16	0.588415	1.13	0.778297	1.33	0.528184	1.09	0.738509
GLYMA08G20150	DNAJ/HSP40	11946218	1.4	0.410327	2.11	0.00498	1.91	0.152403	1.14	0.727845	1.86	0.134578	1.55	0.32065	-1.11	0.667141	1	0.986905	-1.24	0.450316	-1.04	0.933218	-1.07	0.761587	-1.04	0.860469
GLYMA08G20490	Glycosyl hydrolases family 32 C terminal	11946333	3.53	0.282867	2.01	0.038727	2.11	0.26786	2.35	0.117273	1.2	0.636861	1.64	0.025165	-1.45	0.465658	-2.03	0.050215	-1.19	0.705296	1.46	0.520669	1.13	0.831339	1.41	0.276702
GLYMA08G22820	Signal peptide binding domain	11947144	-4.14	0.179777	-4.2	0.016776	-2.36	0.076856	-3.19	0.195525	-2.98	0.015195	-4.11	0.044929	-1.99	0.007923	1.79	0.268602	1.43	0.354932	-1.1	0.843757	-1.03	0.947642	1.61	0.540874
GLYMA08G22860	VQ motif	11947155	-1.52	0.439387	-2.26	0.01385	-1.46	0.284322	-1.26	0.614317	-1.32	0.195507	-1.35	0.413743	1.05	0.687548	1.69	0.031798	1.32	0.393942	1.2	0.452385	1.4	0.395118	1.48	0.297662
GLYMA08G23330	No annotation in Soybase	11947323	4.87	0.181333	2.17	0.027755	2.32	0.281453	3.62	0.221404	1.57	0.086667	1.72	0.544346	-1.58	0.242012	-1.41	0.108719	-1.28	0.047759	1.04	0.952836	-1.22	0.708155	-1.15	0.837726
GLYMA08G40200	Splicing factor 3B subunit 10 (SF3b10)	11950380	-4.48	0.110462	-3.05	0.021602	-4.52	0.039624	-1.38	0.331342	-1.25	0.229143	-1.21	0.454969	1.06	0.742904	1.04	0.902692	1.4	0.010293	-1.06	0.823395	1	0.979619	-1.12	0.549459
GLYMA08G42600	No annotation in Soybase	11951224	1.23	0.047731	2.64	0.002691	1.84	0.212149	1	0.996751	2.45	0.004005	1.54	0.335815	1.37	0.51774	-1.3	0.06726	1.25	0.417963	-1.03	0.89387	1.06	0.844373	1.21	0.579061
GLYMA08G42890	NADH ubiquinone oxidoreductase subunit NDUFA12	11951326	-1.55	0.359481	-2.75	0.020364	-2.05	0.138515	-2.28	0.212933	-3.35	0.005707	-2	0.14469	-1.33	0.268162	-1.03	0.960884	1.37	0.269414	-1.29	0.433068	1.28	0.411447	1.17	0.579949
GLYMA08G42930	Leucine Rich Repeat	11951344	-14.3	0.204611	-10.58	0.003638	-9.21	0.008667	-14.59	0.20483	-16.37	0.003467	-7.39	0.014423	-1.41	0.224851	-1.11	0.809682	1.4	0.209517	1.22	0.161219	1	0.999026	-1.47	0.003955
GLYMA08G42980	Leucine Rich Repeat	11951370	-2.29	0.279543	-4.12	0.029191	-2.29	0.308871	-2.85	0.252093	-5.02	0.02818	-2.22	0.319013	-1.91	0.077875	-1.57	0.108016	1.02	0.891508	1.04	0.943253	1.19	0.561697	-1.28	0.290627
GLYMA08G43050	Bromodomain	11951393	1.58	0.320925	-2.37	0.041603	1.54	0.471968	1.05	0.961177	-1.47	0.122012	1.64	0.303531	-1.54	0.17086	1.74	0.169109	1.17	0.629723	1.96	0.120655	1.28	0.544827	1.02	0.950282
GLYMA08G43170	Leucine Rich Repeat	11951426	-3.56	0.342986	-3.39	0.020387	-2.73	0.210997	-3.3	0.33419	-5.1	0.016385	-3.49	0.17569	-1.18	0.497915	-1.08	0.810716	1.02	0.961183	-1.28	0.599957	-1.27	0.50586	1.06	0.887131
GLYMA08G43440	AT4G22320	11951519	-1.3	0.628632	-2.08	0.007977	-1.53	0.331744	-1.33	0.537837	-1.74	0.02035	-1.63	0.282494	1.1	0.650767	1.64	0.051686	1.75	0.045691	1.22	0.508141	1.66	0.223845	1.72	0.194035
GLYMA08G43890	Cytochrome P450	11951679	-2.27	0.439544	-2.68	0.002554	-1.5	0.316406	-1.43	0.63208	-2.16	0.037881	-1.9	0.192435	-3.66	0.001145	-1.67	0.145347	-1.77	0.265785	-2.04	0.180809	-1.23	0.669748	1.09	0.830429
GLYMA09G00760	"PEROXISOMAL MEMBRANE PROTEIN 2, PXMP2"	11953470	1.7	0.347895	2.25	0.040992	3.08	0.111732	-1.41	0.309286	-1.29	0.503812	1.39	0.53507	1.8	0.143281	1.58	0.094347	1.12	0.814968	1.67	0.175531	-1.69	0.242358	-1.08	0.883264
GLYMA09G02760	Ribosomal protein S27a	11954283	-23.72	0.186471	-13.18	0.013398	-9.02	0.041165	-15.28	0.191	-13.34	0.01246	-7.01	0.041992	1.44	0.373825	-1.42	0.227579	1.13	0.644627	2.24	0.319334	-1.16	0.692335	-1.19	0.615063
GLYMA09G05150	Histone-like transcription factor (CBF/NF-Y) and archaeal histone	11955055	1.72	0.205249	2.6	0.037353	1.79	0.532197	1.62	0.339988	1.48	0.121966	1.28	0.710839	1.87	0.107202	-1.2	0.373876	1.65	0.392658	-1.59	0.513119	-2.17	0.444123	-1.46	0.538461
GLYMA09G09220	Triose-phosphate Transporter family	11956376	-3.27	0.496885	-2.35	0.047785	-2.13	0.288717	-3.3	0.494127	-2.65	0.052155	-2.54	0.244773	1.42	0.493889	-1.29	0.287028	-1.46	0.177501	1.31	0.671257	-1.02	0.905055	-1.34	0.074647
GLYMA09G11970	Complex 1 protein (LYR family)	11956908	-2.62	0.095631	-4.79	0.041654	-2.84	0.076015	-4.25	0.111149	-3.64	0.050498	-4.36	0.064874	-1.35	0.519651	1.39	0.575347	1.02	0.972352	-1.29	0.587224	1.21	0.821315	1.33	0.178215
GLYMA09G12530	PELOTA	11957042	-7.42	0.237137	-12.71	0.039042	-8.89	0.051576	-11.72	0.229381	-9.97	0.039456	-7.26	0.053976	1.01	0.955818	2.15	0.219761	-1.28	0.528636	-1.21	0.586021	1.16	0.760424	1.57	0.095057
GLYMA09G23190	UNCHARACTERIZED	11958400	-1.11	0.899177	-3.68	0.039164	-3.77	0.101031	-5.43	0.360583	-4.04	0.030017	-4.35	0.103624	1.03	0.952756	-1.08	0.868874	-2.08	0.37246	-1.23	0.668316	1.32	0.475873	1.43	0.342899
GLYMA09G24940	Citrate transporter	11958744	2.04	0.500805	2.51	0.040148	2.63	0.022189	2.81	0.083263	3.5	0.00475	4.81	0.040606	1.56	0.434994	2.76	0.054488	1.29	0.357857	-1.14	0.675298	1.54	0.286614	-1.63	0.155833
GLYMA09G29050	Leucine Rich Repeat	11959907	-2.88	0.173012	-2.48	0.008858	-2.73	0.080527	-2.71	0.129554	-1.65	0.096477	-1.51	0.226586	-1.07	0.750797	-1.04	0.88738	-2.32	0.136719	-1.01	0.968046	-1.27	0.452051	-1.75	0.034635
GLYMA09G29160	GLUCOSYL/GLUCURONOSYL TRANSFERASES	11959964	-10.77	0.106613	-8.99	0.00288	-14.12	0.030287	-2.1	0.168671	-1.85	0.13331	-2.55	0.053241	1.93	0.133634	-1.38	0.386308	-1.75	0.375317	1.62	0.24109	2	0.474731	-1.03	0.956576
GLYMA09G30400	Harpin-induced protein 1 (Hin1)	11960311	1.89	0.394814	5.97	0.041799	3.98	0.072232	1.04	0.961493	1.08	0.868636	-1.24	0.579142	-1.37	0.445549	-1.61	0.184031	1.04	0.930426	1.54	0.252841	-1.03	0.946735	1.32	0.520249
GLYMA09G33190	AT4G38060	11961256	6.43	0.131507	3.62	0.030244	3.58	0.160649	8.41	0.136634	2.62	0.128436	3.57	0.165893	-1.44	0.051249	-1.45	0.137558	-1.01	0.960245	-1.04	0.83356	1.12	0.763002	1.16	0.703042
GLYMA09G33540	Protein of unknown function (DUF1399)	11961410	-1.42	0.275937	-3.15	0.000574	-1.96	0.011159	1.21	0.379126	-1.13	0.330829	1.34	0.354049	-1.22	0.162071	1.14	0.376018	1.14	0.471342	1.23	0.463297	1.23	0.377514	-1.04	0.882307
GLYMA09G34300	G-protein alpha subunit	11961702	1.87	0.383555	2.25	0.016513	2.39	0.043769	1.79	0.3608	1.5	0.10415	1.31	0.340978	-1.16	0.588318	-1.76	0.037452	-1.47	0.059657	-1.01	0.963003	1.05	0.877225	1.04	0.760126
GLYMA09G36120	Ribosomal protein L1p/L10e family	11962356	-2.92	0.130191	-2.87	0.004129	-2.73	0.070312	-2.03	0.218565	-3.78	0.006926	-2.37	0.080113	-1.44	0.075128	-1.65	0.135725	1.13	0.780798	-1.02	0.941762	1.02	0.942988	-1.63	0.262515
GLYMA09G38130	GLUCOSYL/GLUCURONOSYL TRANSFERASES	11963081	2.45	0.072566	3.67	0.043665	4.23	0.133627	2.21	0.147837	4.4	0.041115	2.72	0.167462	-1.61	0.241183	-1.25	0.475081	-1.27	0.39423	1.01	0.983137	-1.02	0.950285	1.73	0.133519
GLYMA09G41640	Sel1 repeat	11964484	3.81	0.145335	2.51	0.013412	3	0.003418	3.96	0.072148	2.46	0.016994	3.12	0.050711	-1.09	0.748354	1.28	0.210199	1.14	0.460205	1.08	0.65962	-1.27	0.087452	-1.1	0.667004
GLYMA09G05090	flowering promoting factor 1	11966363	-1.3	0.07043	-2.16	0.016073	1.41	0.45402	1.14	0.826977	1.03	0.837838	1.97	0.221335	-1.12	0.613804	2	0.19574	1.31	0.546997	1.08	0.846407	-1.39	0.437333	-1.24	0.617975
GLYMA09G05810	Helicase conserved C-terminal domain	11966585	-1.38	0.726263	-3.08	0.004956	-2.01	0.176659	-2.12	0.537607	-3.37	0.012749	-2.56	0.125854	1.08	0.564518	-1.06	0.801202	1.13	0.721592	-1.15	0.667167	1.05	0.861445	-1.07	0.813427
GLYMA09G06410	"WD domain, G-beta repeat"	11966793	2.87	0.112045	2.17	0.018447	2.31	0.017556	1.42	0.539566	-1.13	0.671172	-1.2	0.611103	-1.03	0.898136	-1.28	0.17636	-1.22	0.062754	-1.35	0.460141	-1.52	0.051049	-1.33	0.311047
GLYMA09G09990	Domain of unknown function (DUF588)	11968043	-2.79	0.228497	-3.14	0.028156	-2.27	0.196291	-4.83	0.223842	-2.89	0.029822	-2.44	0.182661	1.15	0.486911	1.06	0.83785	1.2	0.637922	1.11	0.767202	-1.44	0.319952	1.29	0.313268
GLYMA09G10300	Amino acid permease	11968106	1.05	0.898895	2.77	0.003539	1.27	0.620082	-1.04	0.9123	3.61	0.035627	1.24	0.663041	1.54	0.093248	-1.66	0.023288	-1.11	0.758769	-1.34	0.631017	-1.17	0.635995	-1.03	0.927282
GLYMA09G12950	No annotation in Soybase	11968583	3.15	0.458806	5.68	0.02964	3.06	0.434862	1.17	0.615029	1.29	0.659983	2.45	0.147215	-2.39	0.255985	-2.25	0.088718	1.33	0.485062	1.15	0.797558	-1.24	0.822718	-1.86	0.234097
GLYMA09G15450	Pathogenesis-related protein Bet v I family	11968857	-1.14	0.814582	2.52	0.014571	2.11	0.302199	1.46	0.454163	3.5	0.050641	2.36	0.180536	-1.2	0.618772	1.04	0.886745	-1.6	0.269365	-2.19	0.214791	-1.4	0.541979	-1.56	0.350667
GLYMA09G21860	EUKARYOTIC TRANSLATION INITIATION FACTOR 2C	11969657	3.92	0.269388	4.08	0.001997	3.99	0.000508	-1.1	0.667648	-1.3	0.504406	-1.01	0.942401	-1.31	0.428745	1.11	0.694267	1.22	0.588541	-1.14	0.41791	1.15	0.456688	-1.13	0.461128
GLYMA09G23650	No annotation in Soybase	11969932	-2.04	0.447644	-2.24	0.024146	-1.75	0.238779	-3.94	0.336129	-4.03	0.003464	-2.04	0.219919	-1.28	0.553248	1.59	0.160936	1.9	0.113404	1.12	0.752683	-1.01	0.988055	1.28	0.66741
GLYMA09G26670	No annotation in Soybase	11970623	-6.27	0.266769	-5.59	0.044773	-4.08	0.035745	-2.15	0.367377	-4.62	0.046006	-5.07	0.030379	-1.18	0.492025	-1.05	0.848825	1.08	0.699174	1.35	0.181452	1.32	0.19332	1.77	0.224076
GLYMA09G29890	PPR repeat	11971579	-2.89	0.047055	-3.08	0.001048	-3.35	0.033002	1.17	0.627564	-1.22	0.06673	-1.55	0.136013	1.01	0.979954	1.43	0.063846	1.01	0.971805	-1.1	0.768485	1.03	0.932199	-1.32	0.040078
GLYMA09G31390	SERINE/THREONINE KINASE	11972063	-4.98	0.235932	-2.13	0.037329	-2.27	0.283497	-2.73	0.280605	-1.61	0.245615	-1.84	0.362723	1.23	0.361339	-1.68	0.016761	-1.49	0.477794	-1.06	0.902336	1.02	0.961549	-1.45	0.370143
GLYMA09G36030	acyl-CoA sterol acyl transferase 1	11973587	-1.79	0.470951	-2.3	0.027585	-3.19	0.053889	-1.08	0.88251	-2.65	0.019302	-2.97	0.060942	1.25	0.21069	-1.67	0.181256	1.13	0.734911	-1.12	0.700609	1.13	0.74405	-1.67	0.134358
GLYMA09G39700	Arabidopsis thaliana protein of unknown function (DUF821)	11974970	1.54	0.52121	4.02	0.003996	4.36	0.01568	1.17	0.85108	3.55	0.057859	2.76	0.189127	1.18	0.57071	-1.22	0.234706	1.03	0.883556	2.04	0.146345	-1.43	0.146391	-1.25	0.618822
GLYMA09G39730	"Remorin, C-terminal region"	11974976	2.29	0.082039	3.16	0.008676	1.31	0.527773	1.61	0.375412	1.96	0.104441	1.11	0.802758	1	0.979829	-1.76	0.031241	-1.22	0.488226	-1.42	0.533324	-1.16	0.526171	-1.1	0.542463
GLYMA09G39980	Triose-phosphate Transporter family	11975104	2.5	0.236046	2.11	0.03251	2.24	0.088778	1.51	0.144211	1.63	0.104095	1.93	0.139623	1.64	0.106565	-1.14	0.406462	1.12	0.775141	1.15	0.760352	-1.15	0.017919	1.06	0.802361
GLYMA10G04420	GRAS family transcription factor	11977555	-1.51	0.308258	-2.17	0.04566	-1.2	0.544666	1.32	0.372555	1.02	0.915415	1.17	0.614328	-1.48	0.1586	-1.71	0.06966	-1.2	0.272124	1.08	0.700209	1.23	0.556069	1.14	0.599431
GLYMA10G05050	PPR repeat	11977892	-4.15	0.32857	-2.82	0.014344	-2.6	0.168255	-1.41	0.624353	-1.14	0.620997	-1.43	0.413385	-1.27	0.213702	1.05	0.909716	-1.23	0.472449	1.06	0.880739	-1.6	0.260325	-1.24	0.16619
GLYMA10G05770	protamine P1 family protein	11978180	-4.54	0.135397	-3.95	0.017993	-2.26	0.028067	-2.45	0.130239	-1.5	0.144435	-1.35	0.178247	-1.13	0.74433	-1.29	0.015615	-1.09	0.825484	1.2	0.589277	-1.12	0.729042	1.31	0.46562
GLYMA10G06740	Triosephosphate isomerase	11978464	-4.58	0.100412	-4.9	0.002564	-3.6	0.004472	-7.59	0.053272	-3.89	0.003698	-3.31	0.000601	1.23	0.089256	1.22	0.709863	-1.32	0.314744	1.15	0.455412	-1.15	0.72255	-1.19	0.475367
GLYMA10G07830	No annotation in Soybase	11978772	-26.79	0.289885	-15.38	0.012499	-46.91	0.09721	-34.44	0.287714	-30.87	0.016416	-34.49	0.098398	1.2	0.343034	-2.81	0.368355	-1.11	0.713609	-1.11	0.847786	2.1	0.490338	-1.43	0.593076
GLYMA10G08080	UbiA prenyltransferase family	11978886	1.15	0.5	5.43	0.019051	2.37	0.301099	1.46	0.5	1.81	0.394383	-1.03	0.934516	2.3	0.179369	-1.56	0.071512	-1.61	0.457175	2.66	0.174452	2.57	0.481606	2.72	0.389106
GLYMA10G08500	Ubiquitin carboxyl-terminal hydrolase	11979038	-2.49	0.112052	-2.86	0.016757	-1.62	0.008671	-2.27	0.166267	-2.32	0.039789	-1.83	0.01092	-1.23	0.269407	1.16	0.567777	-1.24	0.063783	1.15	0.706699	-1.13	0.413454	1.06	0.722128
GLYMA10G08510	Eukaryotic-type carbonic anhydrase	11979053	1.96	0.207497	2.01	0.044298	1.43	0.273789	2	0.191796	1.54	0.125724	1.45	0.304877	-2.13	0.135419	-2.19	0.003594	-1.38	0.205804	-1.54	0.39945	-1.29	0.519533	-1.11	0.832857
GLYMA10G10230	"BETA-1,3-N-ACETYLGLUCOSAMINYLTRANSFERASE"	11979431	23.02	0.125243	22.35	0.000497	29.4	0.091131	2.29	0.365087	1.03	0.921515	1.06	0.584163	1.41	0.602535	-1.08	0.204277	-1.33	0.340627	1.08	0.443378	1.3	0.505674	1.65	0.310147
GLYMA10G13770	DIENELACTONE HYDROLASE	11980097	-2.38	0.505228	2.77	0.00087	1.26	0.470848	-1.68	0.617989	1.17	0.657169	-1.2	0.479772	1.57	0.285862	-2.39	0.001383	-1.48	0.384584	2.02	0.350413	-1.29	0.427412	1.62	0.325803
GLYMA10G25750	No annotation in Soybase	11981534	5.43	0.330959	7.98	0.000607	3.42	0.015506	3.67	0.223078	3.88	0.07153	2.11	0.260695	1.33	0.521067	-1.68	0.012997	-1.19	0.615574	-1.56	0.36965	-1.17	0.534119	-1.29	0.583533
GLYMA10G27430	No annotation in Soybase	11981862	2	0.25156	4.64	0.002342	2.58	0.035428	-1.05	0.798562	1.66	0.052182	1.07	0.87532	1.33	0.548647	-1.59	0.04016	-1.16	0.538759	-1.09	0.852016	1.03	0.785291	1.12	0.480538
GLYMA10G27440	No annotation in Soybase	11981865	3.66	0.095237	2.74	0.004408	5.3	0.037586	2.59	0.397715	2.08	0.004459	3.42	0.008059	-1.05	0.840569	1	0.992721	-1.13	0.269584	1.42	0.518744	-1.14	0.627519	1.11	0.576442
GLYMA10G32750	POT family	11984042	-2.22	0.162875	-2.7	0.04014	-2.46	0.011609	-1.24	0.208051	-1.14	0.603819	-1.33	0.19946	1.06	0.77853	1.07	0.805178	1.09	0.742592	-1.13	0.29705	1.03	0.911234	-1.09	0.700383
GLYMA10G34230	Core histone H2A/H2B/H3/H4	11984571	-2.18	0.23804	-2.83	0.003685	-1.86	0.107716	-1.58	0.324471	1.01	0.967628	1.94	0.045421	-1.15	0.236745	1.03	0.906376	1.12	0.791892	1.63	0.227706	1.57	0.267844	-1.02	0.958708
GLYMA10G34470	No annotation in Soybase	11984619	3.33	0.286268	6.45	0.0085	2.1	0.17333	2.58	0.236294	2.39	0.216195	1.87	0.398453	-1.17	0.776462	-1.7	0.058311	1.3	0.485992	-1.46	0.614249	-1.01	0.976496	-1.26	0.694307
GLYMA10G35060	Myb-like DNA-binding domain	11984922	1.26	0.653424	2.76	0.027627	-1.01	0.990835	1.07	0.875662	-1.63	0.398269	-1.4	0.654231	1.22	0.784051	-1.86	0.056344	-1.06	0.879386	-1.99	0.445481	1.54	0.209264	-1.1	0.818194
GLYMA10G38540	SRF-type transcription factor (DNA-binding and dimerisation domain)	11986194	-1.59	0.20674	-2.24	0.005493	-1.32	0.528949	-1.62	0.422096	-2	0.065179	-1.18	0.578962	-1.67	0.133487	1.62	0.136027	1.25	0.57704	1.18	0.54191	1.48	0.313141	1.03	0.908563
GLYMA10G39530	Plastocyanin-like domain	11986605	1.94	0.186929	2.57	0.033673	1.53	0.401803	1.65	0.040239	2.47	0.015222	1.5	0.274349	1.1	0.628207	-1.68	0.077088	-1.24	0.416746	-1.09	0.79111	-1.35	0.581102	-1.29	0.482377
GLYMA10G39920	Protein tyrosine kinase	11986739	-1.88	0.250266	-2.52	0.024326	-1.89	0.121006	-1.73	0.197416	-1.57	0.021134	-1.61	0.186004	1.58	0.005563	3.76	0.068454	1.62	0.240897	1.74	0.101295	2.13	0.151691	1.82	0.243281
GLYMA10G39950	Protein kinase domain	11986749	-1.62	0.528897	-5.51	0.025069	-3.67	0.191688	-1.61	0.529567	-3.87	0.031897	-3.07	0.211964	1.09	0.806783	1.62	0.186801	1.16	0.583379	-1	0.996607	1.48	0.24655	1.13	0.56864
GLYMA10G43160	"Zinc finger, C3HC4 type (RING finger)"	11988033	-27.2	0.227457	-13.37	0.020979	-25.63	0.015607	-14.89	0.233972	-25.5	0.02354	-21.57	0.015512	-1.03	0.906546	-2.58	0.328222	-1.25	0.491932	1.01	0.955971	1.31	0.665723	-1.17	0.758875
GLYMA10G43200	Prefoldin subunit	11988048	-3.3	0.214862	-2.71	0.000719	-3.31	0.007186	-4.08	0.165223	-2.17	0.001173	-2.93	0.015986	-1.17	0.26118	1.3	0.066706	-1.31	0.081857	-1	0.987141	1.25	0.563593	1.12	0.434565
GLYMA10G01590	SMP-30/Gluconolaconase/LRE-like region	11989163	1.64	0.089197	2.28	0.043484	-1.07	0.893688	1.07	0.797426	1.41	0.384717	-1.76	0.40689	1.46	0.372706	1.23	0.472895	1.21	0.512713	-2.03	0.349019	1.09	0.744609	1.28	0.345508
GLYMA10G03110	Domain of unknown function DUF26	11989710	-1.71	0.097376	-2.09	0.001896	-1.56	0.405774	-1.68	0.167052	-2	0.001377	-1.54	0.280473	1.04	0.836319	1.24	0.31162	1.04	0.779903	1.94	0.061055	1.57	0.344768	1.56	0.062156
GLYMA10G04920	ATPase family associated with various cellular activities (AAA)	11990279	-1.73	0.448543	-2.53	0.038125	-1.1	0.747781	-1.11	0.838946	-1.31	0.207346	-1	0.990331	1.2	0.289218	1.38	0.327597	1.42	0.328324	1.35	0.343666	-1.21	0.646291	1.56	0.272485
GLYMA10G05800	Peroxidase	11990577	1.61	0.410704	2.05	0.01009	2.31	0.080191	1.42	0.478216	2.22	0.002564	1.73	0.132771	-1.05	0.810815	1.12	0.494735	-1.05	0.39073	-1.1	0.687692	1.65	0.212885	1.25	0.342351
GLYMA10G06000	Protein tyrosine kinase	11990659	1.32	0.45603	2.11	0.006748	-1.3	0.613246	1.81	0.284291	1.81	0.067243	1.22	0.604945	1.11	0.833407	-1.95	0.013654	-1.07	0.794157	-1.2	0.685052	1.36	0.488233	1.05	0.827136
GLYMA10G06280	No annotation in Soybase	11990754	1.37	0.465892	2.33	0.00065	1.2	0.75508	1.38	0.458926	2.74	0.026368	1.21	0.745407	1.7	0.029152	1.03	0.679529	-1.22	0.404186	-1.48	0.611993	1.01	0.97333	-1.02	0.917955
GLYMA10G06580	pfkB family carbohydrate kinase	11990828	2.42	0.127898	3.35	0.029725	2.81	0.030837	1.83	0.181554	1.36	0.53079	1.5	0.38008	1.04	0.942553	1.05	0.776447	1.2	0.6535	-1.28	0.660732	1.11	0.646439	-1.17	0.495926
GLYMA10G11800	No annotation in Soybase	11992159	11.41	0.356455	15.91	0.008367	16.83	0.068624	1.13	0.680705	1.15	0.50008	-1.14	0.429704	1.24	0.372342	1.06	0.705034	-1.31	0.264933	-1.02	0.925901	-1.48	0.368773	1.26	0.051294
GLYMA10G11810	No annotation in Soybase	11992163	21.47	0.148173	20.8	0.000328	10.19	0.071869	3.05	0.07296	1.54	0.324248	-1.44	0.346099	1.81	0.133769	-1.08	0.345843	-1.18	0.679479	-1.59	0.267004	1.11	0.740445	-1.14	0.630896
GLYMA10G23860	CALCIUM/CALMODULIN-DEPENDENT PROTEIN KINASE-RELATED	11993784	-2.83	0.220132	-2.33	0.042482	-2.6	0.232217	-1.31	0.589693	-1.33	0.142258	-1.36	0.551525	-1.11	0.702518	-1.34	0.584816	-1.48	0.113404	1.23	0.605468	1.69	0.397677	-1.01	0.979127
GLYMA10G24620	Aldo/keto reductase family	11993963	-2.08	0.16551	-2.22	0.010346	-1.52	0.050971	-2.08	0.078811	-1.52	0.084351	-1.06	0.842115	1.16	0.474851	-1.03	0.908241	1.69	0.058948	1.11	0.643026	-1.03	0.889892	1.26	0.433449
GLYMA10G30140	Pyridoxal-phosphate dependent enzyme	11995450	-1.8	0.381176	-3.26	0.038992	-2.92	0.088395	-1.95	0.345792	-3.14	0.023209	-2.27	0.125413	-1.48	0.144107	-1.05	0.756999	-1	0.991698	-1.43	0.365283	-1.38	0.552846	-1.37	0.380666
GLYMA10G31480	Endonuclease/Exonuclease/phosphatase family	11995794	-2.11	0.170942	-2.51	0.000267	-1.64	0.203479	-3.32	0.129195	-1.72	0.00503	-1.33	0.19496	-1.22	0.448512	1.05	0.847123	-1.86	0.035238	-1.13	0.416022	-1.07	0.870846	-1.71	0.085885
GLYMA10G33710	"Iron/manganese superoxide dismutases, C-terminal domain"	11996527	-1.86	0.600635	2.78	0.01991	2.09	0.323992	-1.59	0.668322	1.77	0.298961	3.28	0.283065	1.84	0.274974	1.04	0.910776	1.5	0.578098	1.15	0.822073	1.42	0.555364	1.05	0.943443
GLYMA10G36210	Protein of unknown function (DUF668)	11997508	-2.8	0.28356	-2.13	0.031988	1.26	0.461086	-1.45	0.538704	-1.12	0.53645	-1.04	0.920521	-1.53	0.093529	1.46	0.05152	1.01	0.977096	-1.21	0.614413	-1.14	0.452031	-1.13	0.715531
GLYMA10G38880	emp24/gp25L/p24 family/GOLD	11998493	-2.71	0.061032	-2.24	9.6e-05	-1.63	0.113358	-2.27	0.104038	-1.9	0.017961	-2.25	0.062574	1.15	0.178865	1.33	0.061802	-1	0.993033	1.09	0.634872	1.1	0.727483	1.1	0.668189
GLYMA10G39470	Lipoxygenase	11998677	2.02	0.157557	2.14	0.012143	2.33	0.040975	2.24	0.110515	1.73	0.066026	2.22	0.041504	-1.12	0.649448	-1.32	0.034294	1.03	0.86134	1.16	0.531279	1.09	0.680916	1.21	0.481543
GLYMA10G40510	SWIM zinc finger	11999097	-1.11	0.428817	-2.32	0.021952	1.17	0.723126	-1.25	0.750185	-1.6	0.065583	-1.35	0.597779	-2	0.032698	1.35	0.293399	-1.42	0.07593	1.09	0.867005	-1.48	0.166936	-1.51	0.288084
GLYMA10G40990	"Cyclin, C-terminal domain"	11999264	-1.7	0.211358	-2.16	0.028484	-2.66	0.201269	-1.8	0.146747	-2.67	0.028594	-1.96	0.282979	1.3	0.227188	2.42	0.025246	2.29	0.105466	1.43	0.517687	2.32	0.108378	1.34	0.458877
GLYMA10G42460	No annotation in Soybase	11999741	2.11	0.271071	2.26	0.025546	2.07	0.07512	2.04	0.166571	2.13	0.048911	2.19	0.125014	1.46	0.000931	-1.42	0.072501	-1.2	0.529152	1.13	0.747305	-1.15	0.589865	-1.57	0.251073
GLYMA11G01010	Protease inhibitor/seed storage/LTP family	12000915	-2.12	0.052609	-2.18	0.035202	-1.62	0.303663	-2.37	0.133832	-1.56	0.079788	-1.81	0.202507	1.68	0.131424	1.41	0.147281	1.12	0.567504	-1.13	0.707194	-1.36	0.574431	1.28	0.612381
GLYMA11G01450	"WD domain, G-beta repeat"	12001196	-1.91	0.310348	-2.55	0.022083	-3.03	0.006122	-4.19	0.208816	-3.36	0.004506	-2.06	0.082419	-1.03	0.820881	1.24	0.501352	1.77	0.140993	1.51	0.234346	1.77	0.184541	2.26	0.045117
GLYMA11G02490	CCT motif	12001676	1.9	0.151605	2.19	0.046799	3.22	0.001363	2.74	0.081153	2.26	0.080448	2.92	0.049297	-1.33	0.351116	-1.42	0.178129	-1.11	0.662474	1.38	0.204652	-1.34	0.03285	-1.02	0.913247
GLYMA11G07710	Domain of unknown function (DUF702)	12003685	2	0.112835	2.02	0.039814	1.45	0.023665	1.31	0.535614	1.43	0.185049	1.46	0.196696	-1.02	0.948548	-1.25	0.255227	-1.11	0.512111	1.53	0.02254	-1.02	0.931608	1.02	0.932203
GLYMA11G09850	Scramblase	12004634	1.7	0.020306	2.1	0.010157	1.45	0.344414	-1.02	0.931736	1.12	0.610098	-1.01	0.973749	-1.1	0.704467	-1.08	0.72721	1.1	0.714039	-1.86	0.181944	1.17	0.632999	-1.34	0.25717
GLYMA11G10410	No annotation in Soybase	12004800	2.59	0.165615	3.44	0.024758	3.63	0.181708	1.6	0.280494	2.09	0.140616	2.01	0.194759	1.27	0.509891	-1.19	0.478512	1.09	0.84896	-1.35	0.364415	-1.24	0.655501	1.06	0.858466
GLYMA11G23370	POT family	12008874	-4.39	0.378393	-2.53	0.037609	-2.04	0.331478	-5.37	0.361758	-1.95	0.038074	-2.14	0.318828	1.01	0.96321	1.14	0.797593	-1.37	0.43953	-1.43	0.560509	-1.35	0.279674	-1.57	0.478104
GLYMA11G27800	L-ALLO-THREONINE ALDOLASE	12009397	2.71	0.130102	2.37	0.032359	2.16	0.122787	2.03	0.237011	1.65	0.08911	1.58	0.361814	-1.61	0.245246	-1.11	0.724277	1.01	0.976931	-1.32	0.660291	1.07	0.715254	1.38	0.448054
GLYMA11G29400	No annotation in Soybase	12009610	8.44	0.183569	3.56	0.016958	4.04	0.218198	3.55	0.286541	1.58	0.327874	2.84	0.239512	-2.06	0.348203	-1.24	0.29482	-1.3	0.447868	-1.16	0.614098	-1.08	0.892284	-1.14	0.809932
GLYMA11G29950	SERINE/THREONINE-PROTEIN KINASE ASK(PLANT)-RELATED	12009798	-1.05	0.865963	2.65	0.002059	-1.07	0.855746	1.04	0.869078	2.24	0.016962	1.21	0.585587	1.81	0.103718	-1.71	0.034875	-1.26	0.269669	1.24	0.559784	1.25	0.527876	-1.05	0.851802
GLYMA11G35310	C2 domain	12011238	-1.79	0.658863	-2.35	0.040061	-1.51	0.479643	-2.16	0.600296	-1.91	0.038704	1.08	0.897135	-1.68	0.104479	1.47	0.385545	1.36	0.425072	-1.28	0.64198	1.8	0.129133	1.5	0.368675
GLYMA11G36850	MAC/Perforin domain	12011788	1.48	0.525706	2.82	0.014479	-1.84	0.313288	1.38	0.703646	2.57	0.272123	1.09	0.813147	1.51	0.239672	-1.19	0.375273	-1.29	0.642892	1.48	0.49378	2.96	0.003601	1.06	0.792767
GLYMA11G36980	SBP domain	12011840	1.5	0.343164	2.03	0.023742	1.72	0.219273	-1.11	0.628322	-1.07	0.82682	-1.02	0.964823	1.08	0.832393	-1.51	0.05785	-1.25	0.476337	1.06	0.904804	-1.02	0.941485	1.44	0.213997
GLYMA11G00280	No annotation in Soybase	12012467	-1.19	0.823274	-2.22	0.006166	-1.19	0.43249	-1.11	0.877121	-1.3	0.065188	-1.15	0.49165	1.02	0.903034	1.48	0.125063	-1.09	0.61429	1.1	0.574434	-1.29	0.324733	-1.3	0.004169
GLYMA11G00910	KIP1-like protein	12012711	1.5	0.644492	-2.3	0.025804	-1.83	0.380845	-3.71	0.065645	-1.38	0.299984	-1.19	0.678471	1.01	0.964475	2.46	0.009898	1.15	0.66137	1.45	0.411905	1.85	0.300913	1.01	0.983787
GLYMA11G00950	Domain of unknown function(DUF1950)	12012729	-2.88	0.129844	-2.43	0.01003	-2.21	0.211052	-1.98	0.244727	-3.43	0.005285	-1.93	0.257642	-1.28	0.175644	-2.72	0.102092	-1.07	0.850656	1.17	0.645907	-1.15	0.73023	-2.9	0.006622
GLYMA11G06820	Polyprenyl synthetase	12014839	-1.38	0.131622	-2.26	0.01961	1.66	0.350485	-1.04	0.742501	-1.03	0.92037	1.08	0.791872	-1.43	0.141583	1.08	0.740826	1.1	0.821482	-1.11	0.7363	-1.15	0.775649	1.13	0.643119
GLYMA11G08520	Peroxidase	12015339	-3.18	0.544198	-3.24	0.023709	-3.45	0.357201	1.09	0.924888	-1.34	0.308686	-1	0.999455	-1.01	0.962306	-1.12	0.82685	1.14	0.721071	1.04	0.965365	1.8	0.334184	1.09	0.847985
GLYMA11G10310	'chromo' (CHRromatin Organisation MOdifier) domain	12016189	-1.43	0.463691	-2.17	0.022231	-1.58	0.347834	-1.14	0.722366	-1.39	0.103281	-1.42	0.435881	-1.26	0.463007	1.11	0.568205	-1.28	0.174248	-1.06	0.878865	-1.13	0.57327	-1.2	0.355721
GLYMA11G11660	AT3G23255	12016700	1.23	0.730981	2.06	0.013	1.94	0.037592	1.17	0.787358	1	0.951861	-1.12	0.650113	1.06	0.645094	-1.18	0.12631	1.23	0.264915	1.33	0.257733	-1.31	0.192113	1.11	0.676224
GLYMA11G15060	Core histone H2A/H2B/H3/H4	12017861	-2.63	0.36705	-4.17	0.023032	-3.07	0.00049	-2.81	0.348526	-2.9	0.022338	-1.53	0.103159	1.05	0.74769	1.69	0.054352	2.03	0.082126	1.19	0.255277	1.51	0.027578	-1.03	0.912662
GLYMA11G19580	No annotation in Soybase	12018879	-1.65	0.182375	-2.06	0.027047	-1.38	0.262449	-1.95	0.048838	-2.58	0.009123	-1.93	0.09608	-1.29	0.342396	-1.07	0.774032	-1.15	0.475526	-1.07	0.756808	-1.2	0.252194	-1.1	0.66497
GLYMA11G32590	Protein tyrosine kinase	12021038	5.78	0.128532	3.55	0.001889	5	0.089112	2.98	0.0008	3.31	0.036727	4.44	0.050032	-1.59	0.26226	1.34	0.356867	-1.09	0.724642	-1.35	0.2966	1.04	0.903906	-1.36	0.327969
GLYMA11G35280	Cyclophilin type peptidyl-prolyl cis-trans isomerase/CLD	12021861	1.06	0.849916	-2.67	0.039606	-1.64	0.286356	-1.11	0.6878	-1.1	0.709702	-1.12	0.777676	1.35	0.232044	1.6	0.135199	-1.22	0.535607	-1.33	0.522371	1.71	0.331387	1.21	0.520342
GLYMA11G35820	Tetratricopeptide repeat	12022079	-3.35	0.215466	-2	0.013277	-2.36	0.001003	-2.18	0.261837	-2	0.007495	-3.04	0.000828	1.26	0.374207	1.1	0.320928	-1.28	0.284892	-1.26	0.062596	-1.25	0.182379	1.05	0.797889
GLYMA11G36950	Nuclear transport factor 2 (NTF2) domain	12022455	1.97	0.000956	2.01	0.003374	3.2	0.075826	1.08	0.373656	1.27	0.292088	1.26	0.047795	1.24	0.197594	-1.19	0.443968	-1.04	0.878851	1.47	0.305819	1.01	0.984453	1.08	0.769826
GLYMA12G00930	P-loop containing nucleoside triphosphate hydrolases superfamily protein	12023265	1.04	0.932221	2.17	0.022321	-1.05	0.815397	1.24	0.674818	1.55	0.236675	-1.49	0.33586	1.53	0.142319	-1.26	0.253977	1.12	0.634535	-1.44	0.202571	-1.3	0.275072	1.4	0.397874
GLYMA12G05830	Glycosyl hydrolase family 1	12025547	-1.96	0.064816	-2.4	0.023207	-1.52	0.466875	-1.57	0.160476	-1.33	0.148891	-1.36	0.385489	1.11	0.431501	-1.52	0.204207	-1.55	0.086901	-1.21	0.502393	-2.26	0.414778	-1.62	0.220584
GLYMA12G07350	Root cap	12026029	1.55	0.583911	2.12	0.020028	1.04	0.933538	-6.96	0.306607	1.21	0.390055	-2.55	0.25853	-1.2	0.527594	-1.45	0.108503	-1.55	0.262174	-2.54	0.259366	1.32	0.589133	1.23	0.763174
GLYMA12G07550	No annotation in Soybase	12026105	2.92	0.057916	2.62	0.026292	1.78	0.086772	1.7	0.484452	1.57	0.224198	2.25	0.020444	1.96	0.086049	1.13	0.432666	1.66	0.20642	1.56	0.104528	1.42	0.237387	-1.09	0.684581
GLYMA12G08320	SPLICEOSOMAL PROTEIN SAP 130	12026404	-4.93	0.137493	-4.6	0.016137	-3.04	0.130975	-4.06	0.145381	-6.66	0.014171	-6.91	0.083861	-1.02	0.912716	-1.2	0.510168	1.2	0.696651	1.13	0.687501	-1.07	0.622484	-1.03	0.944267
GLYMA12G08380	DRUG TRANSPORTER-RELATED	12026426	-9.63	0.128703	-8.43	0.010067	-5.07	0.189528	-6.95	0.150459	-9.56	0.017478	-6.7	0.173901	-1.87	0.043066	-1.85	0.404112	-1.62	0.163114	-1.21	0.7479	2.04	0.425276	1.32	0.640651
GLYMA12G09850	Protein of unknown function (DUF1279)	12027000	-1.44	0.740695	-2.46	0.02929	-1.37	0.433224	-2.1	0.590745	-2.34	0.035573	-1.67	0.25613	-1.29	0.374182	1.1	0.733848	-1.2	0.470657	1.2	0.525649	-1.14	0.660263	1.11	0.14452
GLYMA12G09940	Pyridine nucleotide-disulphide oxidoreductase	12027017	-6.66	0.36613	-6.05	0.04304	-10.81	0.19617	-7.01	0.363353	-7.74	0.04736	-10.13	0.198089	1.05	0.854579	-1.19	0.689114	-1.01	0.973078	-1.14	0.835788	1.12	0.691441	-1.09	0.537838
GLYMA12G12580	OXIDOREDUCTASE	12027693	1.46	0.518713	2.96	0.014481	1.96	0.284464	1.73	0.395194	-1.06	0.910488	1.05	0.93974	-1.06	0.908397	-1.77	0.096667	-1.89	0.389483	-1.26	0.741801	-1.03	0.942713	-3.67	0.10076
GLYMA12G31620	DnaJ C terminal region	12030991	-1.45	0.28011	-2.26	0.048898	-1.58	0.376832	-2.02	0.19461	-3.47	0.033511	-2.27	0.213153	-1.47	0.149877	1.02	0.940128	-1.21	0.60601	1.16	0.660534	-1.52	0.385557	-1.09	0.785567
GLYMA12G32260	Domain of unknown function DUF26	12031214	4.64	0.292144	3.1	0.009401	7.22	0.037173	-1.69	0.231637	-1.42	0.22066	-1.31	0.125121	-1.5	0.234166	-1.07	0.715691	-1.48	0.098558	1.1	0.519149	1.15	0.485008	1.43	0.04306
GLYMA12G32440	Protein tyrosine kinase	12031294	-2.67	0.433726	-4.14	0.034044	-5.19	0.117853	-1	0.993927	-1.05	0.848854	-1.11	0.785082	-1.18	0.526322	1.01	0.939643	1.06	0.754147	1.47	0.271905	-1.12	0.787026	1.35	0.088924
GLYMA12G36060	Plant protein of unknown function (DUF822)	12032526	-1.09	0.810156	-2.81	0.006983	-1.97	0.011828	-1.11	0.659845	-2.38	0.015582	-1.43	0.040185	1.12	0.55777	1.17	0.388715	1.54	0.130195	1.52	0.020635	1.18	0.60133	1.01	0.945764
GLYMA12G36410	No annotation in Soybase	12032715	2.75	0.29106	2.53	0.004174	3.37	0.023767	2.79	0.246329	1.68	0.299333	2.22	0.151251	-1.88	0.007069	-1.97	0.011591	-1.56	0.376394	-1.81	0.430043	-1.3	0.608292	-1.07	0.887619
GLYMA12G01010	Actin	12033231	-2.13	0.073489	-2.31	0.003658	-2.48	0.109815	-2.09	0.091874	-2.55	0.003934	-3.19	0.076009	-1.04	0.606631	-1.23	0.372293	-1.25	0.115017	-1.06	0.871375	-1.14	0.435483	-1.06	0.872149
GLYMA12G01180	Putative tRNA binding domain	12033291	2.65	0.166653	3.75	0.003483	1.38	0.353068	1.71	0.434359	3.48	0.016517	1.69	0.208492	1.19	0.563191	-1.23	0.319017	1.18	0.600011	1.38	0.347769	-1.01	0.968241	1.16	0.564892
GLYMA12G01800	Zinc-binding dehydrogenase	12033537	6.25	0.344387	3.43	0.008646	3.36	0.107898	3.84	0.279894	4.18	0.140812	4.9	0.251801	-1.08	0.849959	2.2	0.019512	-1.17	0.75662	1.15	0.707217	-1.51	0.341402	-1.86	0.453045
GLYMA12G02240	Male sterility protein	12033690	3.78	0.124718	3.56	0.003089	2.57	0.000638	2.5	0.303739	2.35	0.132007	1.34	0.113987	1.16	0.679029	-1.14	0.450697	1.05	0.874932	-1.03	0.850543	1.12	0.516272	1.47	0.381815
GLYMA12G03260	Zn-finger in Ran binding protein and others	12034232	-1.24	0.556458	-2.21	0.014822	-1.86	0.03783	-1	0.997137	-1.21	0.307646	-1.05	0.797044	-1.14	0.413087	1.36	0.136892	1.54	0.104583	-1.05	0.700399	-1.08	0.839712	1.2	0.372277
GLYMA12G07780	Peroxidase	12035735	-2.13	0.301092	-2.28	0.005482	-1.96	0.030507	-2.24	0.288766	-2.35	0.005596	-2.36	0.018654	-1.03	0.802194	1.07	0.767334	-1.02	0.913552	-1.09	0.678026	1.12	0.740843	-1.2	0.514099
GLYMA12G09350	NAD dependent epimerase/dehydratase family	12036398	2.7	0.264825	3.78	0.043088	3.18	0.035855	2.53	0.337327	4.1	0.03158	3.17	0.097807	1.64	0.551836	-1.14	0.712173	-1.19	0.498603	-1.3	0.730885	-1.02	0.936382	1.25	0.474724
GLYMA12G09750	Carbon-nitrogen hydrolase	12036543	-8.27	0.24549	-12.18	0.044731	-6.89	0.037488	-3.87	0.268239	-7.35	0.046555	-5.21	0.040035	-1.28	0.414649	1.88	0.042131	-1.07	0.887543	1.07	0.819883	-1.01	0.963261	1.24	0.356264
GLYMA12G11270	No annotation in Soybase	12036995	1.58	0.112362	2.51	0.035411	2.01	0.038818	1.82	0.285606	2.53	0.022555	1.69	0.007698	1.19	0.609123	-1.22	0.478387	-1.26	0.448583	-1.2	0.255134	-1.27	0.289835	1.13	0.436169
GLYMA12G13910	No annotation in Soybase	12037638	5.98	0.205749	3.61	0.048765	3.36	0.012899	2.89	0.122922	1.51	0.11707	1.86	0.25205	-1.16	0.65539	-2.05	0.098521	-1.1	0.640633	1.12	0.82731	-1.47	0.10496	-1	0.990919
GLYMA12G17690	Protein tyrosine kinase	12038690	1.96	0.199915	2.39	0.012843	2.51	0.074538	2.83	0.073965	1.82	0.108567	2.5	0.038991	-1.12	0.656079	-1.5	0.060112	-1.06	0.787022	1.45	0.384844	-1.29	0.389057	1.04	0.799913
GLYMA12G22640	Protein kinase domain	12039172	1.47	0.301698	2.72	0.017638	2.83	0.036265	1.53	0.251646	2.63	0.066561	2.35	0.079298	-1.16	0.735391	-1.73	0.031744	-1.67	0.166507	-1.04	0.946935	-1	0.999388	1.05	0.719107
GLYMA12G28840	YT521-B-like family	12039857	3.74	0.358251	5.34	0.001743	3.31	0.085068	3.79	0.113636	4.08	0.150238	3.29	0.05772	1.04	0.894551	-1.11	0.630144	-1.24	0.635749	-1.05	0.899112	-1.17	0.647283	1.02	0.950642
GLYMA12G31000	No annotation in Soybase	12040723	-4.12	0.171746	-3.73	0.036485	-3.41	0.002531	-1.37	0.425305	-1.39	0.206789	-1.22	0.352081	1.09	0.750421	-1.07	0.676787	1.18	0.616015	1.35	0.234594	1.19	0.518653	1.2	0.399652
GLYMA12G31930	No annotation in Soybase	12041091	-2.76	0.197628	-2.35	0.046315	-1.8	0.129288	-1.72	0.294599	1.13	0.724911	1.14	0.684027	1.14	0.733222	1.12	0.506848	1.1	0.734751	1.1	0.739885	-1.01	0.969364	-1.15	0.634488
GLYMA12G32450	Protein tyrosine kinase	12041280	16.16	0.074408	18.67	0.022917	16.65	0.01513	2.65	0.416753	1.09	0.900747	-1.01	0.964538	-1.8	0.295477	-1.7	0.123873	-1.26	0.748024	2.44	0.171303	-1.28	0.290157	2.21	0.274199
GLYMA12G35520	Aminotransferase class IV	12042226	3.37	0.080383	4.2	0.007743	4.2	0.049635	4.1	0.053499	4.71	0.027915	4.33	0.020493	1.07	0.752094	-1.01	0.955975	1.08	0.719161	-1.23	0.402793	1.06	0.774098	1.02	0.892307
GLYMA12G36290	Male sterility protein	12042530	-1.12	0.700517	-2.14	0.023903	-2.93	0.040127	-1.11	0.573443	-1.67	0.052102	-2.39	0.056048	1.75	0.006394	2.65	0.147334	1.84	0.025013	1.08	0.711679	1	0.996758	1.23	0.619487
GLYMA12G36510	Leucine Rich Repeat	12042575	-4.9	0.092139	-2.09	0.046481	-3.62	0.020607	-2.5	0.128336	-1.59	0.131792	-2.06	0.029026	1.09	0.547199	1.18	0.590026	-1.83	0.20075	1.22	0.533039	1.29	0.420204	-2.22	0.107238
GLYMA12G37120	No annotation in Soybase	12042869	1.26	0.728563	2.01	0.01678	1.47	0.497485	1.26	0.639787	1.69	0.042113	1.26	0.172056	1.26	0.324953	-1.26	0.111506	-1.16	0.4633	-1.03	0.919018	1.06	0.894462	1.14	0.626615
GLYMA13G00740	No annotation in Soybase	12043060	34.4	0.278255	21.73	0.014312	19.1	0.013688	1.39	0.587287	-1.16	0.633309	2.39	0.271445	-1.74	0.090228	-1.27	0.262269	1.32	0.594287	1.28	0.34459	1.46	0.10604	-1.36	0.58067
GLYMA13G00750	No annotation in Soybase	12043066	4.36	0.35447	9.84	0.005872	2.89	0.185843	-1.89	0.466271	-1.15	0.372315	1.03	0.925511	1	0.993684	-1.17	0.432668	1.17	0.47427	1.11	0.774914	1.49	0.326477	-1.08	0.788214
GLYMA13G02250	Acyltransferase	12043587	-3.56	0.51741	2.77	0.027886	-1.76	0.442525	-2.54	0.5733	1.74	0.199894	-2.25	0.345774	1.79	0.184628	-1.42	0.105749	1.05	0.784271	-1.86	0.414783	1.28	0.288979	1.71	0.331651
GLYMA13G04360	Integral membrane protein DUF6	12044206	-5.68	0.174557	-2.55	0.005396	-3.45	0.009222	-6.35	0.169902	-3.19	0.007001	-4.92	0.004153	-1.46	0.09879	-2.25	0.055052	-1.45	0.077701	-1.42	0.125249	-1.18	0.542257	1.09	0.689882
GLYMA13G05080	haloacid dehalogenase-like hydrolase	12044483	-1.45	0.607963	-2.54	0.014516	-2.38	0.199914	-1.88	0.474185	-2.15	0.023045	-2.54	0.189825	-1.41	0.159097	1.23	0.565939	-1.39	0.331186	-1.35	0.496187	1.5	0.202377	-1.6	0.363413
GLYMA13G05970	No annotation in Soybase	12044802	5.07	0.345196	6.79	0.017477	4.09	0.129137	3.25	0.418614	2.45	0.01512	2.84	0.123122	-1.67	0.276281	-1.9	0.056774	-1.02	0.964695	-1.3	0.67822	-1.47	0.468122	-1.93	0.208478
GLYMA13G07400	Uncharacterized integral membrane protein	12045237	-1.89	0.159951	-2.07	0.003619	-1.17	0.609675	-3.14	0.071354	-1.52	0.075527	-1.15	0.465736	-1.15	0.489787	1.56	0.409683	1.02	0.963565	1.88	0.272432	-1.64	0.269195	1.06	0.834964
GLYMA13G09860	No annotation in Soybase	12045866	-4.46	0.30437	-4.51	0.003291	-5.32	0.1408	-4.38	0.311288	-7.43	0.007675	-6.02	0.136915	1.05	0.785856	-1.29	0.400317	-1.03	0.914379	-1.32	0.592569	1.46	0.577916	-1.04	0.919368
GLYMA13G11320	No annotation in Soybase	12046247	1.6	0.492829	2.23	0.000475	1.19	0.178082	1.49	0.283646	1.87	0.01224	1.57	0.076603	1.45	0.164214	-1.09	0.580079	1.21	0.098046	-1.53	0.04787	1.28	0.082357	-1.13	0.502532
GLYMA13G25750	Leucine Rich Repeat	12051247	-4.85	0.153205	-7.34	0.000904	-7.38	0.000526	-1.38	0.372565	-1.27	0.311066	-1.47	0.005171	-1.01	0.952326	-1.45	0.472352	-1.2	0.506938	1.25	0.4148	1.09	0.793942	1.06	0.711272
GLYMA13G25780	Leucine Rich Repeat	12051254	-3.13	0.369867	-5.1	0.02574	-4.11	0.123327	1.07	0.910581	-1.02	0.931541	1.31	0.419369	-1.19	0.437165	-1.16	0.487109	-1.19	0.494864	-1	0.993555	-1.28	0.31948	-1.07	0.636405
GLYMA13G25950	Leucine Rich Repeat	12051314	-4.35	0.145979	-4.71	0.03168	-4.99	0.035359	1.11	0.890458	1.04	0.893727	1.32	0.188921	-1.28	0.515808	-1.96	0.167364	1.02	0.940576	-1.56	0.162744	1.32	0.656594	-1.71	0.092191
GLYMA13G26000	Leucine Rich Repeat	12051335	-3.6	0.16431	-4.88	0.013589	-3.55	0.246267	-1.53	0.289781	-2.62	0.044262	-1.96	0.383677	-1.11	0.63078	-1.34	0.524476	1.06	0.910783	1.02	0.966635	-1.38	0.1463	1.3	0.488738
GLYMA13G26310	Leucine Rich Repeat	12051488	-4.03	0.499064	-11.19	0.041463	-5.88	0.153533	-4.5	0.489021	-10.5	0.041845	-6.47	0.148766	-1.25	0.521594	1.2	0.556363	1.22	0.596579	1.05	0.919385	-1.04	0.817826	1.09	0.619329
GLYMA13G27820	ASPARTYL PROTEASES	12052020	-1.47	0.266716	-3.03	0.039821	-1.49	0.688792	-1.29	0.398321	-1.8	0.065698	-1.2	0.84325	1.02	0.955191	3.5	0.024093	2.43	0.028629	-1.33	0.763894	1.39	0.517682	1.99	0.406385
GLYMA13G33240	FAMILY NOT NAMED	12053898	3.95	0.259553	2.96	0.035559	6.85	0.012543	1.24	0.855256	-1.01	0.987209	1.05	0.936784	-1.69	0.236758	-1.07	0.782554	-1.33	0.604544	1.58	0.512423	-1.1	0.629476	1.9	0.383058
GLYMA13G35580	Ribosomal L18p/L5e family	12054742	-1.64	0.196063	-2.15	0.047563	-1.36	0.389577	-1.85	0.17629	-1.91	0.066489	-1.8	0.200494	-1.79	0.076792	-1.17	0.664592	-1.45	0.144426	1.18	0.629306	1.24	0.350708	-1.1	0.848498
GLYMA13G37610	Ribosomal protein S7p/S5e	12055437	-4.81	0.154878	-3.01	0.001869	-3.29	0.003863	-6.06	0.145995	-4.06	0.001278	-5.21	0.007818	1.34	0.030711	1.14	0.529522	1.18	0.449281	1.23	0.407958	1.58	0.225117	1.27	0.318338
GLYMA13G38720	"Zinc finger, C3HC4 type (RING finger)"	12055807	-2.67	0.34976	-2.84	0.040168	-1.56	0.081555	-1.79	0.455446	-2.62	0.047433	-1.6	0.064956	-1.37	0.205878	-1.01	0.904969	-1.26	0.220474	1.27	0.224146	-1.31	0.113607	-1.11	0.396947
GLYMA13G39480	AT4G04190	12056102	-1.32	0.327965	-2.16	0.017423	1.13	0.782876	-1.25	0.573896	-1.66	0.037638	-1.43	0.528081	-1.04	0.881084	1.62	0.124487	-1.24	0.381408	1.24	0.602789	-1.6	0.072139	-1.19	0.454077
GLYMA13G41410	"Skp1 family, tetramerisation domain"	12056842	1.63	0.24337	2.09	0.011064	2.61	0.049011	2.13	0.121006	1.65	0.014695	2.03	0.061388	-1.33	0.135947	-1.42	0.05902	-1.25	0.320538	1.25	0.332759	-1.28	0.284255	-1.03	0.880868
GLYMA13G42890	RNA M5U METHYLTRANSFERASE FAMILY	12057464	2.64	0.053125	2.16	0.002912	2.01	0.054972	1.82	0.155964	1.12	0.458914	1.1	0.769592	-1.01	0.962826	-1.39	0.029642	-1.29	0.051319	1.05	0.886421	-1.04	0.69253	1.1	0.5681
GLYMA13G44380	Respiratory-chain NADH dehydrogenase 24 Kd subunit	12058111	-5.47	0.228844	-2.58	0.011624	-3.22	0.017088	-2.17	0.328547	1.13	0.34872	-1.1	0.628747	1.37	0.395497	-1.17	0.616612	1.12	0.620125	-1.1	0.704298	-1.29	0.435361	-1.05	0.810217
GLYMA13G01320	LSM domain	12058847	-1.82	0.091309	2.86	0.020382	-1.26	0.496011	1.04	0.746001	1.91	0.042289	-1.11	0.740717	-1.02	0.94875	-1.08	0.638164	-1.09	0.78516	-1.07	0.813749	1.98	0.171817	1.92	0.067604
GLYMA13G01970	Phosphoglycerate mutase family	12059045	2.98	0.40213	3.37	0.047653	4.19	0.301722	2.29	0.533377	2.57	0.26544	1.91	0.351633	-1.58	0.456396	-1.97	0.295905	-2.28	0.298086	1.61	0.094595	1.28	0.776779	1.3	0.608616
GLYMA13G11260	UBIQUITIN-CONJUGATING ENZYME E2	12061410	8.81	0.09931	7.78	0.003026	7.32	0.080948	7.73	0.057387	7.11	0.006029	9.36	0.004892	-1.14	0.754194	-1.03	0.852023	1.1	0.448774	1.66	0.536415	1.35	0.322184	-1.26	0.252327
GLYMA13G18820	AT5G44005	12062787	1.06	0.923031	-2.1	0.042129	1.04	0.919469	-1.04	0.959196	-1.23	0.398382	1.08	0.772206	-1.02	0.959941	1.86	0.080715	1	0.993429	1.57	0.257678	1.14	0.751712	-1.01	0.965513
GLYMA13G21100	No annotation in Soybase	12063600	-6.87	0.253821	-4.21	0.002075	-4.46	0.006169	-3.89	0.287387	-6.17	0.007893	-3.8	0.004424	-1.1	0.610887	-1.05	0.868808	-1.12	0.516999	1.09	0.630418	1.05	0.848817	-1.18	0.382495
GLYMA13G22960	Reverse transcriptase (RNA-dependent DNA polymerase)	12064240	-2.63	0.102528	-5.66	0.027426	-3.7	0.026292	-2.89	0.073422	-5.62	0.026957	-5.83	0.025329	-1.2	0.37909	1.29	0.404181	1.19	0.742602	-1.08	0.79996	-1.48	0.344185	1.79	0.064776
GLYMA13G23810	AT3G55250	12064628	-2.29	0.397417	-2.5	0.023792	-1.23	0.731843	-6.72	0.286995	-1.44	0.110579	-1.38	0.617947	-1.74	0.053808	1.56	0.188769	-1.51	0.086824	1.33	0.584607	-1.23	0.267568	1.24	0.067163
GLYMA13G25420	Leucine Rich Repeat	12065160	-3.56	0.32922	-5.42	0.000629	-3.27	0.14983	-1.62	0.523794	1.22	0.287202	1.08	0.839328	1.07	0.822774	1.45	0.29275	1.19	0.575426	1.19	0.658061	-2.16	0.225378	1.15	0.376021
GLYMA13G25440	Leucine Rich Repeat	12065169	-1.85	0.42899	-3.54	0.02011	-2.96	0.012157	1.96	0.186593	2.34	0.029065	2.17	0.16178	-1.24	0.396635	1.23	0.673943	-1.23	0.597378	-1.07	0.705677	1.45	0.241465	1.2	0.508659
GLYMA13G25760	Protein of unknown function (DUF667)	12065261	-4.61	0.195942	-3.92	0.004829	-4.12	0.04946	-1.25	0.590698	-1.43	0.324909	1.87	0.148818	-1.09	0.834276	-1.28	0.655896	-1.09	0.823726	1.6	0.120358	1.18	0.345288	-1.51	0.252017
GLYMA13G26420	Leucine Rich Repeat	12065478	-4.23	0.11135	-4.47	0.001915	-2.18	0.047061	-5.84	0.088431	-5.07	0.002107	-3.25	0.042142	-1.37	0.159832	-1.7	0.3691	1.62	0.255048	-1.2	0.490853	1.18	0.737107	1.2	0.645187
GLYMA13G28300	SAC3/GANP/Nin1/mts3/eIF-3 p25 family	12066036	1.92	0.152587	-2.41	0.006177	1.03	0.960246	1.83	0.377873	-1.43	0.309444	1.27	0.590323	-1.58	0.096629	-1.05	0.827654	-1.18	0.796751	1.32	0.654438	1.21	0.60122	-1.13	0.619705
GLYMA13G37430	alpha/beta hydrolase fold	12069367	-3.03	0.434308	-3.04	0.025908	1.45	0.528932	-3.39	0.422032	-1.55	0.196397	-1.01	0.971463	-1.64	0.147891	-1.01	0.979475	-1.83	0.234611	1.08	0.85254	1.16	0.751876	1.11	0.808291
GLYMA13G38480	Aconitase C-terminal domain	12069742	-3.38	0.091766	-3	0.045601	-2.03	0.160517	-3.47	0.087896	-3.65	0.038367	-2.79	0.105828	-1.06	0.876893	-1.15	0.551586	-1.02	0.94721	1.26	0.466312	1.79	0.1848	1.29	0.627977
GLYMA13G40670	3-Oxoacyl-[acyl-carrier-protein (ACP)] synthase III C terminal	12070546	-1.65	0.326594	2.07	0.047503	-1.86	0.286743	-1.41	0.430551	1.76	0.16043	1.16	0.769959	1.19	0.749777	-2.06	0.001728	-1.25	0.43015	-2.6	0.195936	1.38	0.452628	-2.16	0.261139
GLYMA14G02760	TIR domain	12073373	-2.85	0.109181	-2.35	0.002492	-3.88	0.040927	1.28	0.283869	1.43	0.256779	1.21	0.459648	-1.27	0.099776	-1.79	0.094459	-1.93	0.11433	-1.24	0.352596	1.15	0.570588	-1.59	0.146871
GLYMA14G04520	Leucine Rich Repeat	12074095	-1.86	0.452581	-2.37	0.028002	-2.07	0.11113	1.09	0.867455	1.01	0.956126	1.08	0.766038	-1.33	0.223286	1.07	0.734388	1.23	0.442591	-1.04	0.880975	-1.06	0.894782	1.15	0.466333
GLYMA14G04630	ALCOHOL DEHYDROGENASE RELATED	12074143	-1.48	0.136236	-2.83	0.028336	-2.13	0.036309	1.03	0.80834	1.09	0.639968	1.03	0.893142	-1.22	0.426181	1.43	0.15653	1.07	0.831396	-1.37	0.33723	-1.03	0.906928	-1.16	0.555423
GLYMA14G04830	Nucleotide-sensitive chloride conductance regulator (ICln)	12074190	-2.26	0.325059	-4.27	0.034243	-1.99	0.013232	-2.32	0.290547	-3.01	0.050722	-2.39	0.022004	-1.06	0.813201	1.38	0.543426	-1.03	0.609315	1.21	0.570036	1.06	0.810841	-1.13	0.741414
GLYMA14G05030	No annotation in Soybase	12074317	1.96	0.150782	2.36	0.007319	1.87	0.192303	2.59	0.110587	3.39	0.013291	4.05	0.007469	-1.58	0.276835	-1.48	0.002003	-1.13	0.509092	1.37	0.572194	1.11	0.629815	1.08	0.735578
GLYMA14G07530	No annotation in Soybase	12075252	-5.65	0.138037	-2.68	0.016353	-2.98	0.077623	-1.71	0.257855	-1.06	0.803439	-1.01	0.966636	1.51	0.032636	-1.04	0.874412	1.31	0.302856	1.39	0.191119	1.27	0.493038	1.18	0.529981
GLYMA14G10910	No annotation in Soybase	12076366	2.92	0.488545	4.76	0.00284	2.97	0.308201	2.01	0.346844	2.24	0.128862	2.5	0.05358	1.07	0.924717	-1.48	0.003154	-1.34	0.394669	-1.25	0.707015	-1.08	0.902078	-1.62	0.064079
GLYMA14G11530	Protein tyrosine kinase	12076578	-1.56	0.323751	-2.25	0.045996	-1.1	0.670182	-2.53	0.219788	-1.55	0.108424	1.21	0.612037	-1.39	0.170524	1.34	0.407904	-1.2	0.29459	1.5	0.097776	1.02	0.837976	-1.05	0.88399
GLYMA14G22930	"Zinc finger, C3HC4 type (RING finger)"	12078291	-4.31	0.459986	-4.22	0.03218	-2.35	0.04041	-3.3	0.490507	-4.95	0.032741	-2.52	0.003904	-1.44	0.28492	-1.3	0.437806	-1.17	0.642625	1.4	0.345641	1.02	0.957215	1.38	0.474543
GLYMA14G25400	MULTIDRUG RESISTANCE PUMP	12078775	1.93	0.173353	2.42	0.004904	1.83	0.030526	2.66	0.180027	2.72	0.057635	1.57	0.015908	1.15	0.770689	-1.06	0.516762	-1.69	0.121281	1.06	0.831601	-1.31	0.520851	-1.67	0.008601
GLYMA14G35410	14-3-3 protein	12079983	-3.21	0.277218	-2.61	0.015547	-1.87	0.081137	-2.51	0.30701	-1.88	0.059941	-1.99	0.083766	1.11	0.584652	1.05	0.806722	1.02	0.970333	-1.19	0.425112	-1.47	0.229148	1.04	0.91032
GLYMA14G37000	Protein of unknown function (DUF740)	12080439	-3.7	0.115584	-4.44	0.024435	-3.69	0.016444	-1.15	0.531657	-1.16	0.42914	-1.29	0.208254	-1.05	0.844322	1.04	0.902136	-1.12	0.269795	-1.07	0.686481	1.35	0.356078	1.08	0.688095
GLYMA14G37230	"WD domain, G-beta repeat"	12080514	-1.19	0.875525	-6.17	0.045373	-3.22	0.26528	-2.22	0.611204	-2.51	0.076286	-2.39	0.327947	-1.94	0.120046	1.14	0.715264	-2.09	0.135205	-1.05	0.931599	1.05	0.933269	1.01	0.979634
GLYMA14G37960	WRKY DNA -binding domain	12080864	-1.47	0.564245	-2.36	0.013289	-1.18	0.841872	1.2	0.697043	-1.79	0.032344	-1.29	0.755621	-1.12	0.636612	-1.09	0.766298	-1.29	0.248093	1.44	0.558613	-1.18	0.814708	1.06	0.92191
GLYMA14G37980	AT1G06980	12080868	-1.85	0.375056	-3.53	0.012873	-2.75	0.08463	-2.47	0.141577	-2.28	0.020016	-2.36	0.067725	-1.3	0.454006	1.19	0.538323	-1.22	0.614508	-1.01	0.956299	1.4	0.607371	-1.33	0.285715
GLYMA14G38530	No annotation in Soybase	12081020	-2.17	0.215257	-2.17	0.003037	-2.15	0.016299	-1.27	0.522103	-1.14	0.155177	-1.23	0.440865	1.28	0.293009	1.32	0.150451	1.62	0.00307	1.32	0.51607	1.46	0.170466	1.3	0.464311
GLYMA14G39320	No annotation in Soybase	12081282	-5.1	0.309844	-4.29	0.042268	-6.01	0.086563	-2.01	0.442021	-1.42	0.307664	-2.17	0.181446	1.41	0.323812	1.52	0.398356	-1.03	0.920989	1.39	0.544563	1.48	0.354731	1.17	0.673701
GLYMA14G40270	Vacuolar protein sorting-associated protein 35	12081607	-1.97	0.411228	-2.42	0.007849	-2.99	0.093163	-1.09	0.872797	1.14	0.32609	-1.23	0.521092	-1.1	0.590825	-1.11	0.617532	-1.04	0.675344	-1.16	0.684854	1.25	0.482481	1.08	0.186364
GLYMA14G01130	Chlorophyll A-B binding protein	12082132	1.73	0.116395	-2.08	0.049894	-1.18	0.730128	1.38	0.399352	-1.45	0.117844	-1.82	0.388706	1.23	0.13694	2.11	0.062707	1.1	0.799884	-1.26	0.653766	1.02	0.966349	1.39	0.579604
GLYMA14G04590	Protein of unknown function (DUF632)	12083357	-1.22	0.640623	-2.69	0.020846	-1.78	0.013073	2.25	0.319217	-1.18	0.360043	-1.02	0.784372	-1.06	0.759516	1.58	0.170859	1.43	0.167912	-1.08	0.604703	-1.13	0.590951	-1.02	0.934129
GLYMA14G04880	No annotation in Soybase	12083428	1.96	0.150782	2.36	0.007319	1.87	0.192303	2.59	0.110587	3.39	0.013291	4.05	0.007469	-1.58	0.276835	-1.48	0.002003	-1.13	0.509092	1.37	0.572194	1.11	0.629815	1.08	0.735578
GLYMA14G05190	PhoD-like phosphatase	12083568	1.63	0.404971	2.19	0.049657	2.45	0.003005	1.38	0.583195	1.89	0.12904	2.63	0.034777	1.16	0.633525	-1.13	0.55517	1.02	0.923512	-1.03	0.88267	1.04	0.690666	1.1	0.581361
GLYMA14G07800	Basic region leucine zipper	12084493	-1.86	0.312839	-2.18	0.040386	1.09	0.82016	-1.12	0.747367	-1.04	0.931383	1.84	0.376131	1.19	0.431866	1.74	0.051603	1.31	0.531848	1.34	0.454124	1.99	0.391261	1.42	0.521825
GLYMA14G07810	No annotation in Soybase	12084497	-1.39	0.43	-2.48	0.004486	-1.24	0.620762	1.26	0.615498	-1.15	0.728865	1.1	0.841884	1.32	0.361266	1.98	0.135772	1.39	0.402933	1.02	0.968654	1.53	0.257054	1.15	0.730483
GLYMA14G08920	Patatin-like phospholipase	12084913	-1.4	0.507688	-3.17	0.008658	-1.96	0.115947	-2.52	0.250374	-1.35	0.301171	-1.05	0.933374	2.07	0.020317	5.06	0.051398	1.42	0.288941	-1.51	0.224074	-1.25	0.436994	-2.78	0.351575
GLYMA14G10840	ZINC-IRON TRANSPORTER	12085635	1	0.997119	-4.13	0.020591	1.21	0.689226	1.12	0.836957	-2.62	0.021774	1.17	0.731253	-2.94	0.018655	1.59	0.424113	-1.19	0.630801	1.27	0.53704	1.08	0.856994	-1.16	0.669524
GLYMA14G13150	Armadillo/beta-catenin-like repeat	12086299	2.48	0.190312	2.55	0.017717	-1.17	0.800383	1.9	0.404626	1.9	0.316906	-1.16	0.769504	1.11	0.865291	-1.69	0.147159	1.05	0.928297	1.46	0.403728	1.73	0.291075	1.21	0.409226
GLYMA14G34260	No annotation in Soybase	12088998	-2.6	0.076702	-3.94	0.03653	-3.7	0.038232	-3.42	0.058551	-4.75	0.03562	-3.11	0.043299	-1.06	0.820869	-1.09	0.866648	1.35	0.522681	-1.08	0.791358	-1.28	0.169779	-1.09	0.846392
GLYMA14G35000	No annotation in Soybase	12089231	1.47	0.698012	5.15	0.012057	2.78	0.067637	1.97	0.09369	3.54	0.034298	2.49	0.115097	2.08	0.001293	-1.12	0.610836	1.3	0.163372	-1.09	0.744095	1	0.999968	-1.24	0.634519
GLYMA14G35220	GLUCOSYL/GLUCURONOSYL TRANSFERASES	12089276	3.54	0.156228	10.6	0.000141	20.9	0.001224	2.73	0.168285	12.61	0.009652	18.44	0.000473	-1.32	0.439775	1.1	0.175715	1.04	0.896098	2.24	0.32711	1.16	0.591307	1.3	0.333518
GLYMA14G35680	DnaJ C terminal region	12089374	-2.46	0.09351	-2.12	0.006641	-1.85	0.239687	-2.99	0.102627	-2.97	0.009518	-2.06	0.200665	1.04	0.845049	1.11	0.529159	1.27	0.246244	1.38	0.310384	1.19	0.585461	1.44	0.261896
GLYMA14G36960	Protein tyrosine kinase	12089822	-1.66	0.1467	-2.33	0.042791	-1.04	0.837295	-1.01	0.954751	-1.05	0.870204	1.16	0.338311	-1.29	0.244327	1.3	0.183994	-1.22	0.559693	1.17	0.573058	-1.18	0.431715	-1.08	0.520104
GLYMA14G39130	Myb-like DNA-binding domain	12090483	1.51	0.186469	2.34	0.03164	1.53	0.209469	1.14	0.654159	1.13	0.761257	1.16	0.730979	-1.06	0.870612	-1.6	0.141607	-1.09	0.808768	-1.2	0.730415	-1.36	0.327942	-1.29	0.674429
GLYMA14G39690	Protein tyrosine kinase	12090745	-6.62	0.238309	-5.66	9.7e-05	-6.6	0.161784	-7.07	0.232727	-4.91	1.1e-05	-6.93	0.160744	-1.9	0.061239	-1.65	0.157049	-1.48	0.071105	-1.41	0.567586	1.16	0.763933	-1.1	0.858755
GLYMA15G00620	Major intrinsic protein	12091330	1.83	0.248641	2.79	0.007086	2.13	0.219992	2.52	0.302485	3.15	0.028187	2.3	0.183507	-1.25	0.389017	-1.44	0.101084	-1.55	0.123492	-1.13	0.852803	-1.64	0.394357	-1.56	0.44511
GLYMA15G02690	Exonuclease	12092190	-1.18	0.787745	-3.5	0.040407	-1.67	0.159468	-1.14	0.783267	-2.18	0.080595	-1.53	0.152808	-1.6	0.165996	-1.06	0.903907	-1.55	0.204168	1.66	0.347857	1.21	0.638488	1.73	0.076763
GLYMA15G08210	Ribosomal protein S6e	12094315	-1.93	0.476322	-2.35	0.04673	-2.72	0.150073	-1.63	0.546886	-1.65	0.110922	-1.96	0.223588	-1.16	0.581354	1.11	0.626688	1.3	0.222178	-1.16	0.81158	-1.12	0.552108	1.26	0.137539
GLYMA15G15120	No annotation in Soybase	12096722	1.53	0.527477	2.36	0.034521	3.99	0.325395	-1.11	0.896295	1.7	0.216776	1.32	0.735345	2.08	0.001951	1.71	0.013945	1.51	0.192967	1.74	0.407276	-1.2	0.805237	1.67	0.413081
GLYMA15G15610	Pathogenesis-related protein Bet v I family	12096923	-1.47	0.063669	-2.35	0.015523	-1.05	0.814318	1.22	0.169501	-1.44	0.200995	-1.17	0.550818	-1.15	0.679679	1.91	0.244258	1.58	0.120685	-1.26	0.572845	1.02	0.934399	1.2	0.533646
GLYMA15G16530	mTERF	12097310	1.96	0.050143	2.25	0.046383	1.61	0.137898	1.25	0.433453	1.98	0.001975	1.51	0.191989	1.02	0.894965	-1.45	0.144861	-1.23	0.009072	1.09	0.835088	-1.19	0.207945	1.11	0.543903
GLYMA15G17860	No annotation in Soybase	12097607	1.97	0.00919	2.29	0.023314	3.58	0.070239	1.28	0.674378	1	0.979819	1.7	0.248445	-1.59	0.086117	-1.13	0.507701	-1.06	0.814763	-1.03	0.916728	-1.04	0.901615	-1.06	0.891561
GLYMA15G19150	"WD domain, G-beta repeat"	12098068	1.26	0.688798	2.78	0.025364	-1.23	0.677245	-1.4	0.345606	1.96	0.045817	-1.53	0.409495	1.72	0.125127	-1.6	0.065105	1.59	0.460034	-1.65	0.370746	1.09	0.811665	1.47	0.403389
GLYMA15G37070	No annotation in Soybase	12100756	-11.31	0.178012	-6.96	0.001708	-15.6	0.131505	1.25	0.713249	1.05	0.66256	-1.33	0.602012	-1.05	0.71502	-1.78	0.317687	1.2	0.167846	-1.04	0.943531	-1.3	0.103797	1.39	0.469553
GLYMA15G38680	EXOCYST COMPLEX EXO70-RELATED	12101174	-3.91	0.375519	-3.62	0.00387	-4.89	0.027206	1.5	0.504212	1.13	0.772685	-1.11	0.622857	1.03	0.836562	1.3	0.544431	1.04	0.921254	-1.36	0.227736	1.87	0.255829	1.23	0.197816
GLYMA15G39380	C2 domain	12101354	3.38	0.084169	2.19	0.036205	2.97	0.01509	1.5	0.475339	-1.07	0.803504	1.18	0.684852	-1.14	0.665364	1.25	0.26876	-1.16	0.469423	1.09	0.817676	-1.09	0.734632	-1.01	0.984514
GLYMA15G39610	LAO/AO TRANSPORT SYSTEM KINASE-RELATED	12101406	35.97	0.137526	25.23	0.021539	20.29	0.048726	-1.45	0.747836	-1.09	0.870277	2.3	0.035462	-1.79	0.326681	-1.55	0.120396	1.29	0.726695	-1.17	0.736258	1.41	0.403679	-1.5	0.414039
GLYMA15G40200	"Glutathione S-transferase, C-terminal domain"	12101575	1.18	0.262567	2.01	0.014243	1.34	0.482953	-1.97	0.110023	1.02	0.934344	1.03	0.933263	1.09	0.735769	-1.47	0.076427	-1.04	0.740712	1.03	0.917647	-1.1	0.788681	-1.1	0.649271
GLYMA15G41640	CBS domain pair	12102033	1.57	0.402043	2.03	0.012049	1.12	0.765591	-1.05	0.896448	-1.02	0.895885	-1.18	0.666772	1.01	0.974669	-1.94	0.02828	-1.02	0.932466	-1.19	0.598566	-1.16	0.722074	1.27	0.445561
GLYMA15G42040	Protein tyrosine kinase	12102219	-5.34	0.199822	-7.01	0.039882	-6.87	0.083036	-1.02	0.949103	1.28	0.256875	1.95	0.206682	1.02	0.948279	1.75	0.116052	-1.1	0.746167	1.01	0.982619	1.36	0.410042	1.09	0.768221
GLYMA15G00200	PROTEIN REGULATOR OF CYTOKINESIS 1 PRC1-RELATED	12102697	1.73	0.5643	3.1	0.030794	1.21	0.756821	1.57	0.646628	2.6	0.067928	1.38	0.523181	-2.08	0.168666	-1.04	0.830169	1.07	0.739325	-2	0.396178	1.33	0.513215	1.26	0.426653
GLYMA15G02460	No annotation in Soybase	12103624	4.07	0.273038	5.29	0.001755	3.31	0.050444	2.19	0.282926	2.14	0.118323	1.83	0.289965	-1.27	0.474137	-1.7	0.029727	-1.15	0.615966	-1.04	0.935017	-1.43	0.267364	1.06	0.87766
GLYMA15G04640	No annotation in Soybase	12104416	-7.22	0.163952	-3.49	0.0232	-1.88	0.173879	-5.81	0.154991	-3.64	0.02914	-1.65	0.226678	-1.25	0.6148	1.6	0.191052	1.08	0.710791	1.48	0.518047	-1.58	0.263626	1.06	0.913436
GLYMA15G06270	No annotation in Soybase	12105038	2.65	0.251937	3.05	0.003022	2.06	0.24614	2.07	0.269635	2.85	0.000163	1.63	0.210087	-1.51	0.007388	-1.57	0.004653	-1.34	0.283302	-1.36	0.533687	-1.07	0.913563	1.01	0.966378
GLYMA15G14450	Tetratricopeptide repeat	12107812	3.47	0.209242	3.43	0.013857	2.17	0.130898	2.34	0.064841	2.56	0.002	1.67	0.325261	1.37	0.381312	-1.77	0.04239	-1.07	0.758399	-1.01	0.986154	-1.11	0.736822	-1.14	0.742266
GLYMA15G16120	No annotation in Soybase	12108325	2.44	0.558004	2.67	0.019874	1.72	0.178148	2.74	0.054998	2.26	0.102163	1.54	0.15681	-1.11	0.827933	-1.11	0.647118	-1.13	0.665481	-1.23	0.503853	-1.12	0.687206	-1.09	0.642031
GLYMA15G18760	Helicase conserved C-terminal domain	12109258	-1.79	0.443506	-2.28	0.045604	1.47	0.418056	-1.32	0.630276	-1.78	0.19883	1.76	0.266782	-2.11	0.057625	1.79	0.039382	1.93	0.153432	1.33	0.604679	1.05	0.809475	1.37	0.276964
GLYMA15G18820	Protein kinase domain	12109305	1.82	0.098853	2.21	0.010075	1.46	0.089221	-1.33	0.38138	1.06	0.799784	-1.58	0.126844	-1.05	0.858212	-1.32	0.105382	-1.29	0.374462	-1.31	0.378542	-1.1	0.620025	1.31	0.30851
GLYMA15G19900	Protein of unknown function (DUF581)	12109566	-3.18	0.098928	-8.77	0.010635	-4.8	0.079268	-1.16	0.737393	-3.1	0.011537	-1.72	0.227599	1.05	0.813734	2.27	0.363483	1.99	0.038701	1.01	0.965723	1.74	0.36725	1.1	0.737184
GLYMA15G36820	MITOCHONDRIAL IMPORT INNER MEMBRANE TRANSLOCASE SUBUNIT TIM10	12111940	1.46	0.542633	3	0.013536	1.97	0.151071	-1.76	0.047423	1.09	0.793029	-1.05	0.896391	-1.14	0.821685	1.02	0.926682	1.08	0.648019	-2.08	0.186826	1.15	0.637916	-1.49	0.264634
GLYMA15G38440	No annotation in Soybase	12112397	4.94	0.110223	6.96	0.023623	8.72	0.003157	13.85	0.164603	16.3	0.005684	24.07	0.006685	1.25	0.42199	1.34	0.129598	1.22	0.125024	1.44	0.453514	1.3	0.063771	1.19	0.126574
GLYMA15G42950	TELOMERASE REVERSE TRANSCRIPTASE	12113695	4.78	0.110342	8	0.008127	3.8	0.003274	2.41	0.141073	4.03	0.006411	2.93	0.056074	1.2	0.64347	-1.17	0.352984	-1.09	0.4392	1.01	0.989206	-1.16	0.676993	-1.06	0.829686
GLYMA16G03720	GLUCOSYL/GLUCURONOSYL TRANSFERASES	12115337	6.2	0.190048	9.51	0.039499	9.08	0.038825	1.37	0.244013	1.79	0.105955	1.01	0.96789	1.78	0.211192	1.86	0.079235	-1.04	0.844721	1.36	0.375872	-1.11	0.677778	-1.09	0.682315
GLYMA16G08430	Streptococcal surface antigen repeat	12117063	1.63	0.242683	2.38	0.011558	2.14	0.177679	-1.38	0.193448	1.12	0.27925	1.38	0.146941	-1.21	0.234598	-1.08	0.481804	-1.09	0.520012	1.13	0.59949	1.09	0.794955	-1.26	0.19552
GLYMA16G22460	Protein tyrosine kinase	12118959	-3.12	0.113431	-4.73	0.001218	-2.24	0.16116	-3.44	0.143956	-4.67	0.001278	-2.33	0.15072	1.42	0.021861	1.36	0.291868	1.63	0.142897	1.26	0.48413	1.17	0.556131	1.01	0.978361
GLYMA16G27200	NUDIX domain	12120525	-3.95	0.365754	-3.97	0.027346	-3.24	0.167053	-4.47	0.363213	-5.18	0.03345	-3.57	0.163949	1.01	0.965878	1.06	0.931185	-1.24	0.537441	1.28	0.569836	1.07	0.867171	-1.15	0.547811
GLYMA16G27980	"WD domain, G-beta repeat"	12120770	1.64	0.15069	2.72	0.000874	1.57	0.072892	-1.35	0.445298	1.12	0.568929	-1.55	0.021315	1.02	0.939772	-1.06	0.584204	1.21	0.351431	-1.26	0.30252	-1	0.977095	1.27	0.221209
GLYMA16G28500	Leucine Rich Repeat	12120929	2.45	0.170278	4.26	0.0002	1.78	0.11807	-1.03	0.936287	1.92	0.266929	-2.31	0.212949	1.22	0.534816	-1.07	0.478198	-1.27	0.596693	-1.1	0.833893	1.22	0.613996	1.83	0.306479
GLYMA16G28540	Leucine Rich Repeat	12120950	-4.27	0.19194	-5	0.003102	-6.47	0.026687	-1.04	0.921345	-1.39	0.217562	-2.13	0.047782	1.25	0.179981	2.09	0.063442	1.34	0.357012	1.18	0.437452	2.39	0.11331	1.47	0.171278
GLYMA16G28690	Leucine Rich Repeat	12120976	-1.49	0.588636	-2.25	0.005217	-1.99	0.031858	2.61	0.113183	2.06	0.037633	2.63	0.081227	1.83	0.317631	2.38	0.103362	1.13	0.646243	3.46	0.157177	3.48	0.075973	1.59	0.442537
GLYMA16G29760	Glutamine cyclotransferase	12121274	1.51	0.287445	2.57	0.044261	2.59	0.095566	1.44	0.306904	2.78	0.000685	1.73	0.062959	-1.06	0.64673	1.25	0.21976	-1.1	0.469849	-1.21	0.539091	-1.35	0.35781	1.16	0.330613
GLYMA16G30730	No annotation in Soybase	12121490	2.17	0.214489	2.57	0.046577	1.77	0.004861	-2	0.197628	-1.26	0.187221	-1.68	0.060339	1.7	0.078873	1.41	0.100738	1.28	0.29281	1.22	0.4887	1.33	0.397786	1.51	0.106106
GLYMA16G31280	Myb-like DNA-binding domain	12121547	1.81	0.559993	2.55	0.03544	1.46	0.380065	1.06	0.921291	2.07	0.170365	1.11	0.902661	-1.45	0.557735	-1.07	0.83561	1.48	0.578498	-1.17	0.730871	1.28	0.652315	1.29	0.719389
GLYMA16G33250	Peroxidase	12122285	2.34	0.059065	2.2	0.049405	-1.16	0.733758	1.85	0.158651	2.01	0.073874	-1.12	0.795277	-1.24	0.174591	-1.11	0.55863	-1.08	0.758465	-1.72	0.356386	1.18	0.108787	1.15	0.480582
GLYMA16G34860	No annotation in Soybase	12122802	-1.39	0.799241	3.94	0.048696	1.94	0.291854	-1.51	0.758025	2.69	0.05184	1.87	0.299243	-1.13	0.437502	-1.2	0.439525	-1.28	0.296353	-1.5	0.646699	1.07	0.819521	-1.08	0.555464
GLYMA16G04510	No annotation in Soybase	12124317	-1.93	0.378358	-3.88	0.000402	-2.82	0.031073	-4.21	0.264958	-3.08	0.002341	-2.79	0.032328	-1.07	0.294084	1.08	0.745386	-1.26	0.448003	-1.41	0.190641	1.1	0.794546	1.02	0.974875
GLYMA16G09170	NAD DEPENDENT EPIMERASE/DEHYDRATASE	12125852	1.64	0.348713	4.24	0.035087	-1.02	0.979761	-1.04	0.953963	1.76	0.298426	1.14	0.849131	-1.55	0.240334	-2.34	0.057956	-1.54	0.377765	-1.69	0.578082	-1.25	0.643901	1.26	0.342519
GLYMA16G09950	No annotation in Soybase	12126032	-5.45	0.239114	-6.03	0.018679	-5.82	0.006526	1.14	0.786915	1.25	0.556147	1.55	0.274822	-1.42	0.371732	1.35	0.408958	1.37	0.40603	-1.12	0.605653	1.74	0.338458	-1.25	0.495322
GLYMA16G10140	UNCHARACTERIZED	12126091	-3.28	0.309657	-3.11	0.015615	-2.88	0.28287	-1.27	0.688087	-1.16	0.65826	1.96	0.32961	1.16	0.67638	2.18	0.082873	1.34	0.452197	1.52	0.440532	1.79	0.410021	-1.02	0.973491
GLYMA16G17150	Pectinacetylesterase	12126676	-1.53	0.472452	-6.24	0.018464	-11.77	0.065115	-1.49	0.564735	-6.51	0.021792	-13.84	0.064621	1.13	0.642594	1.54	0.343543	1.43	0.411607	-1.53	0.33164	1.47	0.612584	1.06	0.814917
GLYMA16G19300	PROTEIN DISULFIDE ISOMERASE	12127010	1.66	0.597495	3.53	0.00132	1.84	0.113182	2.43	0.144188	2.47	0.11204	2.02	0.137159	1.3	0.33038	1.15	0.565843	1.12	0.709902	-1.22	0.450753	-1.17	0.721308	1.04	0.873091
GLYMA16G23520	CALCIUM-DEPENDENT LIPID-BINDING PROTEIN (CALB RELATED)	12127659	2.18	0.189146	2.46	0.004421	2.42	0.078018	1.82	0.427716	3.02	0.046305	2.39	0.032971	-1.13	0.585944	1.13	0.325204	-1.31	0.291577	-1.15	0.759299	-1.14	0.600346	1.13	0.329669
GLYMA16G25060	UNCHARACTERIZED	12128109	-15.94	0.155571	-5.37	0.041211	-4.11	0.085061	-5.89	0.137021	-5.33	0.05945	-3.58	0.090853	-1.21	0.515428	-1.36	0.718954	-1.24	0.361844	1.15	0.716021	1.07	0.862115	-1.35	0.442501
GLYMA16G26590	AT2G31600	12128702	1.58	0.528568	2.91	0.003575	1.64	0.238311	-1.24	0.735604	1.06	0.886065	-2	0.330668	-1.17	0.562419	-1.46	0.003079	1.06	0.877159	-1.16	0.76602	-1.39	0.073186	1.39	0.105752
GLYMA16G27690	Plant protein of unknown function	12129054	-5.35	0.179592	-4.86	0.033111	-5.32	0.009872	-1.33	0.480801	-1.07	0.747117	-1.14	0.445045	-1.4	0.217598	-1.43	0.25721	-1.05	0.701907	-1.15	0.41452	1.16	0.579185	-1.15	0.415775
GLYMA16G27880	Peroxidase	12129103	-1.37	0.277556	-2.35	0.021631	-1.8	0.070918	1.5	0.391587	-1.37	0.145306	1.22	0.24682	2.13	0.015723	2.96	0.003783	2.9	0.001103	1.73	0.28769	2.32	0.266975	1.85	0.364337
GLYMA16G28570	Leucine Rich Repeat	12129338	-1.86	0.638568	-3.67	0.04892	-3.08	0.214452	-2.75	0.542595	-9.22	0.034535	-7.38	0.151391	1.28	0.32047	1.83	0.111098	1.21	0.586445	1.33	0.601654	1.43	0.406205	1.8	0.227466
GLYMA16G29030	C4-dicarboxylate transporter/malic acid transport protein	12129444	-4.3	0.10912	-4.39	0.000712	-5.04	0.068989	-1.16	0.573427	1.04	0.817252	-1.3	0.411719	-1.08	0.332996	1.47	0.182611	-1.19	0.57723	-1.29	0.488315	1.51	0.053456	1.03	0.927346
GLYMA16G33930	Leucine Rich Repeat	12130895	2.03	0.310872	3.1	0.008606	1.32	0.543668	-2.71	0.022607	-3.04	0.130851	-3.5	0.072893	1.58	0.183864	-1.03	0.903	-1.13	0.550734	1.37	0.336065	1.88	0.251566	-1.03	0.885814
GLYMA17G03910	EF hand	12132698	-1.95	0.208299	-2.09	0.044816	-3.12	0.119143	-1.58	0.311057	-1.39	0.169517	-1.96	0.212138	1.31	0.31662	1.22	0.530461	-1.14	0.336002	-1.1	0.78373	1.11	0.790302	-1.19	0.567494
GLYMA17G04340	"S-adenosylmethionine synthetase, C-terminal domain"	12132877	-41.21	0.120433	-7.42	0.004025	-4.76	0.003653	-1.23	0.492701	1.04	0.828119	-1.04	0.777885	-1.02	0.84779	1.08	0.939645	-1.09	0.545948	-1.5	0.051588	1.91	0.162605	-1.38	0.142111
GLYMA17G04690	Tash protein PEST motif	12133058	-3.34	0.084091	-2.94	0.042166	-2.48	0.044849	1.15	0.519992	1.25	0.531874	1.58	0.199368	1.23	0.485569	-1.25	0.554568	-1.16	0.677096	1.37	0.361068	1.01	0.98491	-1.17	0.539358
GLYMA17G06200	alpha/beta hydrolase fold	12133770	-2.34	0.057859	-2.39	0.027316	-2	0.024646	-2	0.094934	-3.49	0.027325	-1.57	0.05857	-1.28	0.208427	-1.43	0.182931	1.76	0.119779	-1.14	0.433996	-1.09	0.787556	-1.28	0.3319
GLYMA17G11720	Monogalactosyldiacylglycerol (MGDG) synthase	12135684	-1.53	0.600879	-3.56	0.007726	-1.31	0.634803	1.72	0.387311	-1.37	0.507082	-1.15	0.789947	-1.7	0.157233	-1.85	0.145706	-2.26	0.342035	-1.4	0.506325	1.21	0.720103	-1.32	0.54239
GLYMA17G12340	SPX domain	12135989	-1.69	0.679682	-2.25	0.006043	1.62	0.411004	-1.68	0.679971	-1.02	0.964352	1.49	0.516695	-1.55	0.106921	-1.29	0.094371	-1.42	0.477984	1.05	0.940123	1.18	0.701895	1.18	0.698421
GLYMA17G16440	No annotation in Soybase	12137461	-1.48	0.139776	-2.1	0.033043	-1.11	0.615289	-1.83	0.068383	-1.54	0.089406	-1.37	0.049781	-1.64	0.080985	1.49	0.165444	-1.1	0.771808	1.15	0.195686	1.07	0.832151	1.01	0.960423
GLYMA17G17700	P-loop containing nucleoside triphosphate hydrolases superfamily protein	12137894	1.24	0.502857	-2.99	0.01151	-2.95	0.026068	-1.49	0.246778	-5.51	0.01634	-4.37	0.031763	-1.73	0.164664	-1.03	0.934943	1.14	0.594444	-1.23	0.644386	-1.05	0.854429	1.11	0.07192
GLYMA17G20040	No annotation in Soybase	12138392	5.22	0.367456	7.52	0.044423	4.05	0.138487	4.19	0.158837	4.63	0.00099	3.94	0.001374	-1.31	0.446397	-1.16	0.569371	-1.09	0.578614	-1.54	0.279846	1.16	0.716427	-1.11	0.764288
GLYMA17G20570	SYNAPTOJANIN-RELATED	12138524	-9.3	0.10073	-5.84	0.027325	-3.49	0.07558	-5.66	0.078298	-9.45	0.025099	-4.24	0.071381	-1.24	0.314492	-1.44	0.143477	1.53	0.463401	1.02	0.933491	-1.43	0.374489	-1.3	0.486242
GLYMA17G20580	No annotation in Soybase	12138531	-2.91	0.142922	-3.57	0.003998	-3.01	0.110623	-2.24	0.193766	-2.47	0.010493	-2.7	0.115786	-1.22	0.182147	1.1	0.704318	1.06	0.853997	-1.38	0.414851	-1.25	0.391338	1.48	0.199836
GLYMA17G23900	Elongation factor Tu C-terminal domain	12139010	-3.88	0.184687	-2.93	0.032668	-2.79	0.092852	1.15	0.633026	-1.62	0.036459	-1.44	0.339493	-1.34	0.101109	-1.16	0.816199	-1.27	0.127828	-1.28	0.514973	1.71	0.292265	-1.15	0.714676
GLYMA17G29870	No annotation in Soybase	12139781	2.01	0.190235	2.53	0.023192	1.72	0.087693	1.42	0.470067	1.86	0.002166	1.56	0.130736	1.03	0.852848	-1.09	0.551744	1.37	0.277398	-1.09	0.770867	1.23	0.104074	1.28	0.306718
GLYMA17G33100	Plant protein of unknown function (DUF868)	12140517	-2.26	0.170489	-3.28	0.0142	-1.79	0.316395	-1.92	0.150093	-1.88	0.04213	-1.56	0.396477	1.21	0.293071	1.25	0.48047	1.03	0.945732	1.26	0.531847	1.14	0.699074	-1.42	0.268772
GLYMA17G33230	Myb-like DNA-binding domain	12140557	1.91	0.064761	2.14	0.009058	1.49	0.247018	1.42	0.276344	1.51	0.081212	1.24	0.583491	1.26	0.326611	-1	0.985333	1.24	0.259361	1.09	0.744187	1.13	0.603123	1.07	0.843056
GLYMA17G33300	FAMILY NOT NAMED	12140572	-2.52	0.101051	-3.86	0.003307	-1.55	0.054615	-1.35	0.222516	-3.27	0.011849	1.09	0.658141	-1.28	0.158678	1.26	0.394184	-1.3	0.167114	1.49	0.165121	1.02	0.915982	-1.81	0.074836
GLYMA17G35100	WRC	12141307	2.27	0.169831	2.52	0.003902	1.06	0.885197	1.56	0.425473	1.63	0.165137	1.17	0.659688	1.01	0.981189	-1.15	0.547437	1.39	0.166182	-1.49	0.381818	1.23	0.499228	1.08	0.676761
GLYMA17G36930	Maf-like protein	12141945	-3.66	0.284962	-3.42	0.023116	-3.83	0.017482	1.06	0.884556	1	0.981098	-1.09	0.737887	-1.03	0.878736	1.07	0.699648	1.28	0.092085	1.16	0.494205	1.25	0.406511	1.11	0.695798
GLYMA17G00850	GRAM domain	12142623	1.04	0.950742	-2.19	0.000888	1.13	0.797859	1.39	0.690223	-1.29	0.141407	2.24	0.093683	-1.85	0.001852	1.31	0.463427	-1.34	0.270139	1.9	0.158129	-1.06	0.857795	-1.29	0.380518
GLYMA17G04080	Protein of unknown function (DUF786)	12143898	-2.14	0.098507	-2.2	0.006024	1.03	0.917784	-1.14	0.667345	-1.19	0.26741	-1.39	0.176922	-1.24	0.369673	1.01	0.959288	-1.5	0.101976	1.04	0.846967	-1.51	0.232712	1.04	0.871651
GLYMA17G04520	No annotation in Soybase	12144116	-33.63	0.083619	-12.74	0.036013	-7.17	0.090952	-29	0.082762	-16.58	0.035446	-15.66	0.083493	-1.38	0.278338	-1.67	0.251567	-1.53	0.243228	1.15	0.675569	1.36	0.635886	1.95	0.031268
GLYMA17G04790	FAMILY NOT NAMED	12144243	-5.23	0.05289	-3.36	0.005278	-3.59	0.002323	-1.47	0.392809	-1.74	0.029357	-1.23	0.30463	-1.2	0.255896	1	0.996691	-1.01	0.962278	1.11	0.711608	-1.09	0.795941	1.15	0.543729
GLYMA17G05230	Chaperonin 10 Kd subunit	12144405	1.07	0.884269	2.44	0.001726	-1.2	0.688735	-1.3	0.188426	1.71	0.244144	-1.48	0.393133	1.91	0.136652	1.09	0.430184	-1.14	0.697943	-1.74	0.287558	-1.16	0.715789	-1.24	0.398713
GLYMA17G06540	"SRP40, C-terminal domain"	12145001	-3.43	0.402173	-3.63	0.004924	-3.63	0.167928	-3.22	0.404125	-6.22	0.00337	-4.46	0.149992	-1.21	0.278575	-1.56	0.311488	-1.05	0.916614	1.17	0.695443	-1.49	0.059894	-1.06	0.807615
GLYMA17G11070	No annotation in Soybase	12146938	2.36	0.064653	2.03	0.000676	1.71	0.074628	2.69	0.127343	1.76	0.000144	1.6	0.193155	1.08	0.623	-1.04	0.668477	1.01	0.9248	-1.03	0.93042	1.05	0.695871	1.21	0.38727
GLYMA17G11120	HNH endonuclease	12146973	1.94	0.192547	2.67	0.027179	1.82	0.118196	1.75	0.341788	1.77	0.101569	2.25	0.001197	-1.24	0.597331	-1.62	0.099986	1.23	0.196691	-1.25	0.320852	1.05	0.845591	-1.01	0.829614
GLYMA17G14930	Protease inhibitor/seed storage/LTP family	12148371	-5.83	0.192114	-4.9	0.037377	-10.26	0.259278	-1.85	0.323847	-1.17	0.498815	-1.96	0.5081	-1.61	0.145872	-1.76	0.071471	-1.48	0.064684	1.08	0.921119	1.38	0.391768	-1.15	0.85017
GLYMA17G15320	"Acyl-CoA dehydrogenase, middle domain"	12148530	-2.21	0.500214	-5.55	0.019995	-2.11	0.093722	1.74	0.393241	1.16	0.623133	1.45	0.180174	-1.5	0.101497	1.31	0.226264	-1.97	0.154835	-1	0.992121	1.42	0.425223	1.13	0.535678
GLYMA17G15810	AT2G29880	12148746	4.54	0.19443	4.51	0.023448	3.47	0.119306	2.29	0.470498	1.76	0.174212	1.8	0.514216	-1.2	0.710932	-1.96	0.073379	-1.25	0.500849	1	0.995309	-1.59	0.347021	1.01	0.987914
GLYMA17G17650	RETICULON-RELATED	12149172	1.45	0.328275	2.42	0.015397	4.89	0.190143	1.71	0.165562	2.36	0.04302	4.18	0.241614	1.06	0.890231	-1.21	0.310999	1.32	0.181835	1.15	0.547493	1.12	0.876479	1.14	0.841835
GLYMA17G20470	No annotation in Soybase	12149765	1.17	0.797682	2.82	0.016559	3.05	0.251575	-1.04	0.94743	2.03	0.132283	2.24	0.369597	-1.12	0.788674	-1.01	0.964679	1.18	0.503195	1.48	0.581329	-1.21	0.735669	-1.09	0.885384
GLYMA17G20650	No annotation in Soybase	12149814	-7.14	0.197462	-11.44	0.019891	-6.98	0.04562	-13.08	0.204209	-12.26	0.022672	-7.71	0.053752	-1.2	0.391755	-1.26	0.710478	1.27	0.318433	-1.03	0.924075	1.53	0.478361	-1.11	0.675137
GLYMA17G29650	Predicted SPOUT methyltransferase	12150867	2.01	0.307461	3.77	0.01524	1.58	0.311397	1.86	0.072668	3.99	0.058662	1.39	0.460582	1.86	0.070185	1.11	0.54698	1.31	0.577379	-1.71	0.300534	1.1	0.739174	-1	0.991814
GLYMA17G31800	AT4G17310	12151381	-5.05	0.185502	-12.77	0.007965	-19.61	0.010298	-3.2	0.22134	-4.5	0.003056	-2.32	0.015503	1.45	0.172761	-1.37	0.187659	1.22	0.569943	-1.1	0.497218	2.4	0.324019	1.09	0.734792
GLYMA17G34760	EF hand	12152166	-1.62	0.663363	-3.91	0.026231	-1.5	0.347874	-1.91	0.597197	-3.22	0.015103	-1.76	0.252982	-2.11	0.04595	-1.35	0.265685	1.34	0.470921	-1.04	0.914824	-1.44	0.085887	-1.48	0.154073
GLYMA17G36450	AT1G47310	12152740	-1.68	0.182275	-2.04	0.017423	-1.81	0.024368	-2.23	0.137143	-1.56	0.134308	-1.8	0.003777	-1.15	0.31429	-1.06	0.712708	-1.13	0.703624	-1.07	0.490293	1.04	0.826579	-1.07	0.764112
GLYMA18G03900	Nucleotidyltransferase domain	12154968	1.44	0.092309	2.06	0.005364	1.65	0.116583	-1.35	0.139336	1	0.991412	-1.01	0.979925	1.02	0.625722	-1.14	0.325073	1.02	0.861252	1.14	0.761949	1.13	0.535997	1.28	0.178554
GLYMA18G04260	Pollen allergen	12155090	-1.27	0.665092	-2.27	0.006093	1.07	0.774233	1.17	0.44987	1.09	0.787372	-1.05	0.874018	-1.34	0.164827	1.27	0.609074	-1.9	0.209329	-1.01	0.989293	1.47	0.10215	1.09	0.798494
GLYMA18G05100	No annotation in Soybase	12155315	2.57	0.105658	2.08	0.011568	1.57	0.028569	-1.63	0.343201	-1.22	0.221533	-1.39	0.152839	-1.07	0.850992	1.19	0.167392	1.27	0.672524	1.25	0.187111	1.98	0.025201	1.67	0.005387
GLYMA18G08370	Eukaryotic protein of unknown function (DUF850)	12156397	2.8	0.154366	2.63	0.011356	2.22	0.076187	2.71	0.149706	1.99	0.003644	2.28	0.013843	1.06	0.762391	-1.05	0.695015	1.19	0.050689	-1.18	0.611916	-1.09	0.692728	-1.02	0.845294
GLYMA18G09660	LEUCINE-RICH REPEAT CONTAINING PROTEIN	12156751	7.96	0.206567	55.16	0.017071	14.8	0.187323	4.55	0.256731	42.74	0.052948	15.31	0.015419	1.84	0.320575	1.23	0.336781	1.39	0.367202	-1.26	0.348481	-1.33	0.659617	-1.02	0.933637
GLYMA18G09720	Leucine Rich Repeat	12156783	9.44	0.069983	4.66	0.030939	6.82	0.126033	-1.99	0.229962	-1.22	0.822346	1.45	0.468386	-2.13	0.521683	1.54	0.09612	-1.18	0.613349	-1.01	0.976802	-1.1	0.840798	-1.33	0.448877
GLYMA18G09820	No annotation in Soybase	12156820	1.32	0.468847	3.45	0.002059	2.54	0.094678	1.63	0.227668	2.01	0.021523	1.43	0.41731	1.96	0.296779	-1.42	0.119847	1.41	0.531047	-1.72	0.269038	-1.75	0.195031	-2.82	0.130264
GLYMA18G09960	NB-ARC domain-containing disease resistance protein	12156870	25.86	0.293631	27.92	0.011168	9.48	0.039054	17.97	0.344392	22.18	0.036822	13.66	0.044304	-1.08	0.239977	1.05	0.731664	-1.05	0.836996	-1.48	0.282224	-1.01	0.967678	-1.29	0.432671
GLYMA18G09970	No annotation in Soybase	12156872	13.57	0.186692	21.62	0.002915	10.47	0.069883	11.57	0.279261	17.75	0.034815	9.15	0.016645	1.15	0.629925	-1.09	0.392549	-1.58	0.17345	-1.16	0.290531	-1.23	0.536188	-1.07	0.816201
GLYMA18G09980	Leucine Rich Repeat	12156876	2.11	0.245613	2.27	0.040267	1.26	0.570824	1.77	0.310991	2	0.072773	1.35	0.53927	1.49	0.318199	1.45	0.136428	1.16	0.378026	-1.69	0.385672	1.01	0.95977	-2.03	0.204755
GLYMA18G13060	No annotation in Soybase	12157697	-2.13	0.224386	-2.38	0.028724	-1.49	0.15706	-2.02	0.267385	-1.11	0.105782	-1.07	0.702324	1.45	0.00183	1.62	0.27609	-1.04	0.839902	1.02	0.921192	-1.69	0.146372	-1.14	0.58735
GLYMA18G13640	"Glutathione S-transferase, C-terminal domain"	12157867	2.6	0.168644	2.38	0.045875	3.77	0.074353	1.51	0.37031	1.79	0.211073	1.44	0.450505	-1.04	0.849485	-1.11	0.619972	1.01	0.979962	1.11	0.67569	-1.17	0.608265	1.66	0.218487
GLYMA18G15500	FAMILY NOT NAMED	12158268	-3.52	0.207151	-2.6	0.006481	-1.5	0.415949	-3.8	0.209315	-2.18	0.01269	1.13	0.684452	-1.08	0.562397	1.48	0.195022	1.28	0.303272	1.27	0.520155	1.03	0.959762	1.01	0.943323
GLYMA18G19100	Protein kinase domain	12158991	-3.5	0.224803	-4.35	0.001614	-2.19	0.077542	-2.33	0.295543	-3.81	0.001027	-2.1	0.085456	1.2	0.588559	1.49	0.236889	1.1	0.77199	-1.07	0.790916	-1.7	0.207103	-1.18	0.632991
GLYMA18G20220	No annotation in Soybase	12159110	-4.11	0.377454	-4.23	0.026999	-8.43	0.120571	-4.71	0.366838	-3.37	0.024173	-6.52	0.127728	1.02	0.91169	1.08	0.698217	1.06	0.834844	-1.25	0.62174	1.87	0.292641	1.13	0.599091
GLYMA18G20580	No annotation in Soybase	12159137	1.79	0.365466	3.34	0.030102	2.47	0.176103	2.52	0.315211	3.44	0.012557	2.06	0.149624	1.39	0.39964	-1.13	0.568126	-1.02	0.920579	-1.03	0.895107	-1.28	0.538009	1.06	0.847872
GLYMA18G20990	AT1G67910	12159258	-11.04	0.191263	-5	0.003557	-9.58	0.194442	-17.55	0.184779	-7.3	0.01138	-9.82	0.193496	-1.21	0.203404	-1.19	0.689207	1.14	0.255204	-1.08	0.895953	2.26	0.213662	1.89	0.077698
GLYMA18G22710	No annotation in Soybase	12159370	-8.94	0.311836	-12.22	0.020448	-6.73	0.116333	-7.43	0.319284	-17.67	0.020586	-8.81	0.112865	-1.03	0.871655	-1.52	0.243255	-1.16	0.237134	1.05	0.891438	-1.33	0.647511	-1.53	0.269234
GLYMA18G34840	No annotation in Soybase	12160353	-3.15	0.145857	-2.35	0.034856	-1.22	0.527907	-3.07	0.173779	-2.62	0.039318	-1.83	0.157078	-1.69	0.080501	-1.34	0.184129	-1.27	0.267822	-1.04	0.903792	-1.1	0.834261	-1.08	0.775587
GLYMA18G35220	2OG-Fe(II) oxygenase superfamily	12160497	-1.29	0.679409	-2.16	0.045188	-2.26	0.209169	-1.03	0.963389	-2.5	0.041754	-2.26	0.208056	1.03	0.87592	-1.14	0.583591	-1.02	0.919448	1.43	0.345771	1.06	0.813656	1.21	0.373085
GLYMA18G35980	PROBABLE MEMBRANE PROTEIN DUF221-RELATED	12160588	-1.88	0.396158	-4.54	0.003681	-6.48	0.139775	-1.49	0.502365	-6.06	0.00523	-8.57	0.13118	-2.65	0.009634	-1.66	0.375927	-1.28	0.514252	1.03	0.940474	1.65	0.532444	1.5	0.203168
GLYMA18G38070	No annotation in Soybase	12160969	-10.64	0.119694	-7.25	0.012216	-6.8	0.032339	-7.37	0.111001	-5.74	0.019246	-5.36	0.042292	-1	0.984537	-1.14	0.737419	-1.17	0.186207	1.3	0.279793	1.31	0.577414	-1.54	0.127587
GLYMA18G39500	Ferric reductase NAD binding domain	12161257	2.83	0.095199	3.9	0.000232	4.22	0.019464	2.51	0.068958	2.85	0.097639	4.96	0.096817	2.43	0.001051	2.1	0.086787	2.09	0.025442	2.19	0.17584	1.06	0.754005	-1.09	0.799962
GLYMA18G42940	Zinc-binding dehydrogenase	12162178	-1.99	0.001964	-2.79	0.000518	-3.92	0.077344	-1.24	0.432906	-1.13	0.150784	1.12	0.658123	-1.33	0.302081	1.19	0.408867	-1.29	0.236649	-1.01	0.97511	1.79	0.047219	-1.18	0.370453
GLYMA18G43510	Leucine Rich Repeat	12162422	2.45	0.165329	2.26	0.029423	1.61	0.405252	-1.2	0.777129	-1.23	0.59656	-1.55	0.337507	-1.03	0.911413	-1.3	0.211626	1.2	0.763792	1.53	0.372524	1.54	0.456947	1.07	0.668701
GLYMA18G43520	Leucine Rich Repeat	12162429	2.41	0.174691	2.34	0.016802	1.89	0.214914	-1.26	0.754285	-1.21	0.59299	-1.86	0.375192	-1.12	0.764088	-1.3	0.096701	-1.17	0.639823	1.75	0.37259	1.64	0.169599	3.08	0.042833
GLYMA18G45160	FAMILY NOT NAMED	12162950	1.51	0.074095	2.35	0.023993	3.27	0.029496	2.07	0.262536	1.94	0.001819	2.38	0.023153	-1.34	0.094783	-1.63	0.051015	-1.26	0.082631	1.41	0.244686	-1.26	0.269921	-1.03	0.864562
GLYMA18G46100	Leucine Rich Repeat	12163234	7.98	0.184637	7.71	0.024914	3.05	0.038481	3.35	0.48886	7.61	0.085479	4.31	0.013772	-1.15	0.707958	1.62	0.04397	-1.19	0.616709	-1.39	0.643853	1.79	0.028506	1.02	0.908893
GLYMA18G46130	F-box domain	12163253	-1.27	0.146399	-2.57	0.00446	-1.13	0.760555	1.37	0.261105	-1.39	0.046689	1.58	0.203473	-1.7	0.007596	1.09	0.627485	-1.09	0.640682	1.17	0.676636	1.09	0.316941	-1.11	0.355734
GLYMA18G46330	AT4G00585	12163335	-2.3	0.346459	-2.3	0.031992	-2.61	0.108434	1.09	0.84318	1.28	0.282831	-1.06	0.855182	1.01	0.952992	-1.24	0.229377	1.04	0.839139	-1.01	0.988565	1.59	0.405605	1.12	0.727136
GLYMA18G46340	"Malic enzyme, NAD binding domain"	12163340	-1.59	0.353645	-2.86	0.003596	-3.73	0.031211	1.79	0.052337	-1.02	0.873084	1.01	0.946291	1.36	0.105867	1.56	0.073567	1.44	0.147427	1.31	0.336911	3.09	0.04982	1.04	0.825919
GLYMA18G48530	PA domain	12164116	-6.76	0.065549	-4.75	0.024034	-4.06	0.196259	-1.75	0.102046	1.13	0.596891	-1.02	0.971514	1.88	0.109643	-1.14	0.653992	1.51	0.070842	1.84	0.363624	1.39	0.565713	1.53	0.314467
GLYMA18G48560	Protein tyrosine kinase	12164132	-1.75	0.038736	-2.05	0.048665	-1.97	0.035661	-1.28	0.317299	-1.82	0.080965	-1.53	0.067816	1.29	0.374553	1.51	0.040503	1.95	0.031236	2.4	0.163819	1.45	0.383069	2.53	0.255949
GLYMA18G48830	Vacuolar (H+)-ATPase G subunit	12164220	4.99	0.209962	6.65	0.04507	3.95	0.001251	1.49	0.596347	2.68	0.027745	2.5	0.260363	-1.5	0.276131	-1.55	0.200958	1.11	0.64508	-1.76	0.20517	1	1	-1.1	0.853237
GLYMA18G49790	No annotation in Soybase	12164525	1	0.992082	2.45	0.00532	1.43	0.512924	1.06	0.908428	1.72	0.035411	-1.28	0.728402	1.3	0.421734	-1.3	0.139659	-1.1	0.388904	-1.08	0.910815	-1.02	0.956259	1.09	0.773898
GLYMA18G50680	Protein kinase domain	12164720	-5	0.090249	-3.22	0.045292	-3.1	0.011377	-3.12	0.107052	-3.11	0.054285	-2.64	0.019021	1.06	0.791644	-1.24	0.495851	1.23	0.156809	-1.1	0.612266	-1.22	0.605843	-1.03	0.916511
GLYMA18G51100	Phosphatidylinositol 3- and 4-kinase	12164853	6.12	0.160011	4.61	0.026104	6.06	0.062255	1.1	0.839012	-1.88	0.189166	-1.07	0.845098	-1.51	0.326387	-1.77	0.084908	-1.62	0.157984	-1.06	0.935579	-1.16	0.700754	1.03	0.92743
GLYMA18G51600	Allene oxide cyclase	12164995	2.97	0.097201	2.84	0.002776	1.6	0.431648	2.51	0.193588	2.27	0.072716	1.48	0.550735	2.81	0.08491	2.45	0.11415	2.09	0.101689	-1.36	0.58426	-1.05	0.902763	-1.27	0.654282
GLYMA18G52020	Protein of unknown function (DUF1664)	12165117	-4.38	0.387051	-2.11	0.008285	-2.52	0.075339	-3.9	0.398171	-1.75	0.011222	-2.56	0.076234	1.24	0.291802	1.44	0.122124	1.34	0.301164	-1.09	0.815294	1.3	0.410813	-1.1	0.479567
GLYMA18G52070	GROUP II PYRIDOXAL-5-PHOSPHATE DECARBOXYLASE	12165163	-1.74	0.292524	-2.53	0.002447	-1.8	0.00969	-2.22	0.230515	-2.76	0.000555	-2.64	0.011614	-1.1	0.45001	-1.14	0.521756	1.05	0.609924	-1.14	0.436159	-1.1	0.576446	1.33	0.117541
GLYMA18G52090	No annotation in Soybase	12165185	1.15	0.770904	2.28	0.00704	1.08	0.852897	1.28	0.699699	1.87	0.073823	1.08	0.817323	1.71	0.093672	-1.28	0.079401	-1.08	0.737255	-1.22	0.642343	1.16	0.677464	-1.03	0.854755
GLYMA18G52470	Hsp70 protein	12165332	-4.32	0.098314	-3.82	0.019775	-4.26	0.224156	-5.82	0.084359	-4.78	0.030688	-4.78	0.213161	-1.25	0.583796	1.57	0.356915	-1.18	0.309295	-1.18	0.791067	1.38	0.678353	1.39	0.311922
GLYMA18G53180	Protein tyrosine kinase	12165523	-8.01	0.234569	-15.18	0.032725	-14.41	0.039745	1.6	0.299867	1.91	0.05384	2.13	0.01123	-1.02	0.93672	-1.5	0.144694	-1.42	0.265417	1.69	0.049945	2.58	0.325466	-1.43	0.067435
GLYMA18G53370	Phosphomannose isomerase type I	12165600	1.05	0.951267	-2.75	0.019026	-1.13	0.782179	-1.12	0.897543	-3.11	0.007181	-1.48	0.469177	-1.73	0.041179	1.04	0.785979	1.13	0.722661	1.29	0.711825	1.23	0.6909	-1.02	0.972706
GLYMA18G54030	SET DOMAIN PROTEIN	12165836	21.24	0.114443	26.72	0.009818	15.94	0.091418	7.62	0.25818	6.69	0.114264	6.03	0.00398	-1.27	0.563083	-1.54	0.114228	1.09	0.818851	2.71	0.02314	-1.2	0.642316	1.54	0.082811
GLYMA18G54040	PROTEIN REGULATOR OF CYTOKINESIS 1 PRC1-RELATED	12165840	2.03	0.477827	2.58	0.045897	1.7	0.401153	1.75	0.235574	2.15	0.015144	1.67	0.336146	1.22	0.375894	-1.23	0.371456	1.03	0.943847	-1.11	0.81733	1.01	0.984784	-1.43	0.444173
GLYMA18G01970	alpha/beta hydrolase fold	12166409	1.71	0.458841	2.5	0.027971	2.48	0.156377	-2.11	0.481574	-1	0.988597	1.12	0.566095	1.29	0.425446	1.16	0.574471	1.68	0.106723	1.88	0.15782	1.5	0.329405	1.36	0.113141
GLYMA18G02580	Transmembrane amino acid transporter protein	12166664	4.51	0.19593	3.92	0.005424	4.5	0.088053	3.14	0.100904	2.64	0.008647	2.94	0.020311	-1	0.985729	-1.83	0.020686	-1.31	0.14089	-1.13	0.443267	-1.16	0.647245	-1.06	0.687648
GLYMA18G02950	AT3G56010	12166741	1.61	0.217913	2.08	0.022904	2.46	0.142953	-1.21	0.393063	1.15	0.572905	-1.02	0.922121	1.04	0.857644	1.19	0.173963	-1.39	0.157947	1.07	0.808856	-1.45	0.390857	-1.02	0.92786
GLYMA18G06420	AT2G30230	12167888	3.93	0.110332	2.01	0.016364	1.33	0.369898	1.38	0.6831	-1.06	0.618773	-1.79	0.168758	-1.11	0.389379	-1.17	0.403829	-1.22	0.464229	-2.67	0.091199	-1.07	0.746119	1.29	0.490488
GLYMA18G06870	2OG-Fe(II) oxygenase superfamily	12168083	-12	0.333665	-8.75	0.001645	-19.69	0.12994	-12	0.333665	-18.89	0.007985	-19.36	0.130181	-1.98	0.012501	-2.77	0.404903	1.02	0.923612	-1.03	0.957811	2.12	0.431098	1.23	0.245916
GLYMA18G09170	Leucine Rich Repeat	12168792	1.46	0.121097	3.2	0.002463	3	0.162135	-1.38	0.238359	1.23	0.169417	1.77	0.225364	1.2	0.296123	1.13	0.168304	1.21	0.322264	-1.18	0.353027	-1.54	0.373094	-1.22	0.598772
GLYMA18G09290	Leucine Rich Repeat	12168832	34.57	0.179739	22.42	0.004953	13.41	0.041979	1.08	0.847148	1.2	0.716449	-1.24	0.602948	-1.72	0.471134	1.08	0.456697	-1.22	0.397088	-1.59	0.340807	1.08	0.746189	1.03	0.937728
GLYMA18G09310	No annotation in Soybase	12168841	2.19	0.291581	3.05	0.044056	1.84	0.178595	-1.17	0.66693	1.26	0.34865	1.09	0.740585	-1.27	0.4758	-1.05	0.824307	-1.33	0.323359	-1.46	0.103624	-1.19	0.576154	-1.7	0.18854
GLYMA18G12470	AT1G53035	12169652	1.33	0.721573	2.08	0.030411	1.36	0.315447	1.19	0.829575	1.77	0.046932	1.45	0.400107	1.01	0.984654	-1.36	0.142575	1.03	0.75823	-1.12	0.771008	1.06	0.678129	-1.04	0.892802
GLYMA18G12740	Phosphoribosyl transferase domain	12169708	2.46	0.076616	6.92	0.00935	4.09	0.045139	2.32	0.17574	3.49	0.002239	2.47	0.007332	1.58	0.477548	-1.06	0.813969	1.27	0.147545	-1.55	0.178879	-1.02	0.932647	-1.18	0.2637
GLYMA18G29580	No annotation in Soybase	12171545	6.18	0.25328	8.91	0.024356	5.77	0.046119	5.84	0.222476	7.69	0.010437	5.54	0.047556	1.39	0.127986	-1.17	0.420792	1.27	0.387012	-1.1	0.657563	1.1	0.795294	1.07	0.766668
GLYMA18G29590	PHD FINGER TRANSCRIPTION FACTOR	12171547	3.93	0.07186	11.3	0.018743	11.75	0.01345	3.45	0.345258	9.57	0.03231	11.75	0.036201	-1.23	0.51364	1.04	0.87217	1.14	0.526667	1.81	0.488046	1.15	0.454895	1.05	0.828789
GLYMA18G32770	No annotation in Soybase	12171711	4.52	0.17979	3.6	0.004516	2.77	0.242342	3.12	0.210027	1.75	0.00758	1.39	0.577574	-1.25	0.011876	-1.8	0.010387	-1.39	0.040667	-1.03	0.927877	-1.46	0.507952	1.55	0.385108
GLYMA18G34310	BETA LACTAMASE DOMAIN	12171997	1.34	0.30825	2.05	0.021965	1.42	0.540636	-1.08	0.77331	1.21	0.461959	1.45	0.193515	1.51	0.134908	-1.11	0.2624	1.4	0.040762	-1.26	0.633841	-1.05	0.940243	-1.08	0.860055
GLYMA18G38680	AT1G71110	12172612	1.01	0.989329	-3.03	0.026954	1.83	0.280982	1.43	0.756339	-1.3	0.253415	1.89	0.1855	1.05	0.912875	5.48	0.005054	2.29	0.117559	-1.04	0.924037	-1.38	0.466356	-1.18	0.609957
GLYMA18G40510	No annotation in Soybase	12172995	-5.33	0.151443	-3.49	0.007267	-3.53	0.036765	-3.26	0.176498	-4.97	0.010071	-4.65	0.031547	-1.08	0.627659	-1.4	0.159269	1.35	0.199744	-1.04	0.8419	-1.31	0.178044	1.24	0.278773
GLYMA18G45250	NAD dependent epimerase/dehydratase family	12174157	-5.85	0.314329	-4.31	0.013468	-6.28	0.10405	-6.67	0.307582	-4.28	0.010744	-4.59	0.118668	-1.02	0.906684	-1.08	0.857069	1.16	0.734435	1.09	0.853345	2.3	0.243388	1.1	0.778848
GLYMA18G46080	Protein of unknown function (DUF674)	12174400	2.53	0.142456	3.45	0.016812	3.26	0.012326	4.31	0.09823	4.3	0.000615	3.69	0.007494	-1.14	0.667808	1.19	0.48423	1.31	0.081083	1.04	0.921062	-1.25	0.350438	1.15	0.279587
GLYMA18G46140	Peroxisomal biogenesis factor 11 (PEX11)	12174405	-1.85	0.141684	-2.37	0.021766	-1.58	0.203226	1.37	0.16816	1.03	0.811578	1.1	0.689136	-1.15	0.397699	1.03	0.737262	-1.38	0.218715	-1.05	0.843696	-1.25	0.218707	1.19	0.402277
GLYMA18G49040	Thioredoxin	12175511	4.71	0.108132	2.31	0.012511	3	0.025443	3.78	0.125982	2.5	0.042698	2.31	0.021282	-1.22	0.046176	1.12	0.303929	-1.48	0.329153	-1.14	0.666957	1.07	0.885915	-1.18	0.574906
GLYMA18G50550	No annotation in Soybase	12175973	-2.48	0.128818	-5.11	0.003671	-5.33	0.025147	-2.35	0.164717	-3.61	0.00613	-4.34	0.032279	1.07	0.657429	1.7	0.019049	1.55	0.103782	1.47	0.197536	1.66	0.233081	1.9	0.126113
GLYMA18G51280	glutamine dumper 2	12176181	-1.37	0.697746	-2.52	0.023111	-1.71	0.276672	-4.89	0.371427	-3.66	0.021448	-2.79	0.148321	1.67	0.465291	1.44	0.131791	1	0.992875	1.06	0.852622	-1.15	0.729076	1.06	0.64631
GLYMA18G51320	CCT motif	12176195	-1.5	0.180853	-2.54	0.040011	-1.41	0.308119	-1.31	0.278673	-1.2	0.467869	1.02	0.956553	-1.38	0.195841	-1.14	0.82259	-1.55	0.168323	-1.44	0.154934	-1.83	0.243004	-1.2	0.635319
GLYMA18G51740	SENTRIN/SUMO-SPECIFIC PROTEASE	12176305	-2.78	0.253298	-3.31	0.031976	-3.86	0.074855	-2.01	0.312256	-1.59	0.133233	-2	0.168109	1.4	0.354108	1.41	0.509235	1.23	0.395304	-1.04	0.891139	1.68	0.446068	-1.3	0.566737
GLYMA18G51760	SENTRIN/SUMO-SPECIFIC PROTEASE	12176310	-6.15	0.162103	-4.29	0.027692	-9.11	0.000417	-14.28	0.148979	-13.71	0.033424	-15.43	0.003064	1.48	0.116815	-2.24	0.41628	-1.09	0.776051	1.94	0.098386	4.28	0.393965	1.45	0.369945
GLYMA18G51770	No annotation in Soybase	12176312	-25.79	0.082608	-10.49	0.019044	-8.89	2.7e-05	-18.2	0.08446	-12.69	0.024663	-6.08	0.001117	1.41	0.098112	-1.72	0.458497	-1.13	0.66261	1.77	0.057624	2.68	0.515847	-1.4	0.518213
GLYMA18G52410	"Zinc finger, C2H2 type"	12176494	-1.25	0.439056	-2.28	0.0468	-1.17	0.384096	-1.09	0.481294	-1.38	0.205677	-1.78	0.125628	-1.19	0.552008	-1.01	0.940611	-1.09	0.729561	-1.35	0.019225	1.11	0.665568	1.6	0.211321
GLYMA18G53490	AT2G43780	12176836	-2.09	0.058295	-2.79	0.038319	-1.01	0.980451	-2.27	0.103596	-1.56	0.207985	1.2	0.675505	-1.3	0.35339	2.71	0.058132	1.02	0.960192	1.42	0.499655	1.58	0.211926	1.04	0.921148
GLYMA18G53800	No annotation in Soybase	12176967	-4.8	0.15406	-2.53	0.027157	-3.26	0.01828	-3.56	0.167436	-3.15	0.024337	-2.69	0.027943	1.36	0.330611	1.09	0.69662	1.93	0.017192	-1.03	0.934832	-1.01	0.963425	-1.29	0.141815
GLYMA19G00810	eIF4-gamma/eIF5/eIF2-epsilon	12177285	2.05	0.078939	2.26	0.00916	1.45	0.400777	2.02	0.409128	2.14	0.090278	1.8	0.048691	1.25	0.28402	1.27	0.118003	-1.03	0.903915	-1.28	0.226934	1.08	0.81822	-1.34	0.276564
GLYMA19G03380	"Zinc finger, C3HC4 type (RING finger)"	12178163	-2.47	0.172948	-3.06	0.02926	-2.99	0.150083	-1.57	0.295483	-3.2	0.04474	-3.33	0.140492	-1.59	0.139521	-1.74	0.30788	-1.27	0.383649	1.01	0.98357	-1.04	0.927879	1.03	0.927683
GLYMA19G04230	"N2,N2-dimethylguanosine tRNA methyltransferase"	12178385	1.74	0.312813	2.54	0.020835	1.02	0.963506	1.49	0.450486	2.15	0.089518	-1.06	0.887847	1.91	0.172017	1.06	0.665342	-1.3	0.385592	1.15	0.806996	1.57	0.333869	1.3	0.291369
GLYMA19G05090	No annotation in Soybase	12178603	8.74	0.179093	9.23	0.01592	10.48	0.014811	11.89	0.152614	8.6	0.014773	14.33	0.004601	1.37	0.383192	1	0.991649	1.18	0.457961	1.46	0.111057	1.46	0.178002	1.1	0.655942
GLYMA19G30170	No annotation in Soybase	12182176	-7.5	0.275484	-7.79	0.006256	-7.84	0.050835	-7.45	0.275332	-7.24	0.005393	-6.97	0.051982	-1.14	0.324205	-1.22	0.289736	-1.43	0.110853	1.04	0.883871	1.17	0.497119	-1.04	0.81181
GLYMA19G33010	NUDIX domain	12183160	-1.31	0.566714	-2.1	0.004994	-1.21	0.640426	-1.2	0.691334	-2.1	0.011363	-1.42	0.458093	-1.12	0.398571	-1.08	0.662838	-1.01	0.962795	1.25	0.530977	-1.15	0.339597	1.17	0.596969
GLYMA19G34540	C2H2 and C2HC zinc fingers superfamily protein	12183679	1.7	0.338973	2.33	0.045475	2.03	0.0928	1.85	0.232367	1.73	0.353768	2.27	0.09031	1.13	0.732453	-2.01	0.070772	-1.35	0.533002	1.37	0.405378	1.08	0.792483	1.09	0.822659
GLYMA19G43760	No annotation in Soybase	12187343	-1.57	0.459043	-2.14	0.007711	-1.36	0.262562	-1.9	0.37355	-2.49	0.022955	-1.12	0.650725	1.04	0.875302	1	0.993168	-1.07	0.800013	1.61	0.329308	-1.32	0.095102	-1.43	0.157284
GLYMA19G44100	No annotation in Soybase	12187478	6.74	0.282078	4.72	0.008829	3.59	0.037491	3.54	0.24092	2.21	0.004408	1.72	0.47738	-1.16	0.68411	-1.49	0.05776	-1.24	0.167503	-1.52	0.400478	-1.45	0.237719	-1.03	0.959698
GLYMA19G44450	Cyclic nucleotide-binding domain	12187655	-13.68	0.334254	-7.71	0.022247	-7.83	0.007139	-11.94	0.337365	-10.4	0.022463	-8.08	0.011743	3.35	0.007188	-1.42	0.240264	-1.16	0.342459	4.31	0.151257	1.21	0.62937	-1.29	0.246751
GLYMA19G44580	AP2 domain	12187694	2.84	0.485602	3.62	0.012127	1.14	0.783548	1.67	0.463589	3.67	0.037036	-1.24	0.621864	1.14	0.807862	-1.68	0.033998	-2.81	0.05163	-1.17	0.726359	1.19	0.621644	-1.43	0.392701
GLYMA19G44610	Protein of unknown function (DUF688)	12187697	-3.32	0.060603	-2.1	0.041397	-1.55	0.444021	-1.23	0.710177	-1.05	0.842262	-1.24	0.643182	1.31	0.320001	2.29	0.265094	1.39	0.500865	1.2	0.632966	1.21	0.720436	1.03	0.924674
GLYMA19G44980	Harpin-induced protein 1 (Hin1)	12187790	-4.97	0.219493	-3.43	0.021909	-2.01	0.190942	-4.75	0.218409	-3	0.028425	-2.83	0.125787	1.42	0.090101	1.23	0.23209	1.04	0.799804	1.22	0.561341	1.02	0.833612	1.02	0.909754
GLYMA19G45230	GDSL-like Lipase/Acylhydrolase	12187887	1.42	0.389406	2.67	0.025273	3.14	0.027353	1.4	0.430664	2.1	0.080521	3.09	0.003116	-1.75	0.001854	-1.18	0.447829	1.02	0.928048	1.49	0.166272	1.54	0.369957	1.45	0.241229
GLYMA19G01390	Aldehyde dehydrogenase family	12188391	-3.53	0.053048	-3.88	0.038386	-3.28	0.248619	-1.97	0.092763	-2.16	0.097112	-1.91	0.3853	1.55	0.167228	1.72	0.08357	1.63	0.296953	-1.05	0.928147	1.36	0.508302	1.19	0.182151
GLYMA19G03440	"C-terminal, D2-small domain, of ClpB protein"	12189037	-1.76	0.242618	-2.26	0.020263	-1.41	0.322093	1.29	0.503668	-1.38	0.244242	1.18	0.514352	-1.05	0.657259	-1.05	0.897285	1.02	0.936999	1.44	0.164916	-1.22	0.531856	-1.04	0.785683
GLYMA19G05480	No annotation in Soybase	12189534	-1.06	0.920485	-2.21	0.015253	-2.32	0.222687	-1.29	0.751908	-2.8	0.014115	-1.76	0.321475	-1.73	0.036985	-1.46	0.261973	-1.02	0.953859	-1.33	0.530431	-1.27	0.677381	-1.66	0.279922
GLYMA19G06760	No annotation in Soybase	12189835	2.09	0.185404	2.04	0.003724	1.57	0.157463	1.27	0.646207	1.29	0.601371	-1.14	0.677589	-1.19	0.196985	-2.63	0.003206	-1.72	0.392036	1.5	0.288314	-1.23	0.378063	1.36	0.126735
GLYMA19G29990	ELMO/CED-12 family	12192816	-4.66	0.268561	-3.67	0.043658	-4.67	0.023276	-6.41	0.251211	-3.62	0.045886	-3.11	0.017105	1.13	0.623452	1.13	0.303779	-1.17	0.205741	1.08	0.718188	1.14	0.514395	-1.23	0.519564
GLYMA19G30860	Chaperonin 10 Kd subunit	12193149	-1.53	0.256409	-2.96	0.03937	-4.03	0.243125	-1.84	0.300088	-3.96	0.034301	-2.48	0.327906	-1.05	0.822245	1.04	0.878247	1.76	0.059055	-1.14	0.823228	-1.27	0.753928	-1.16	0.737514
GLYMA19G33360	Histone-like transcription factor (CBF/NF-Y) and archaeal histone	12193991	1.84	0.165775	2.09	0.040948	2.21	0.090325	1.57	0.534955	2.24	0.065792	2.63	0.191179	1.74	0.114548	1.39	0.064944	1.84	0.123167	1.44	0.434012	-1.06	0.79287	1.06	0.886386
GLYMA19G37770	Protein kinase domain	12195581	1.05	0.891282	-2.01	0.005467	1.03	0.807122	1.03	0.966989	1.14	0.536934	1.56	0.085636	1.17	0.314299	2.07	0.034407	1.31	0.205903	1.33	0.433825	1.08	0.84021	-1.08	0.6809
GLYMA19G42370	"Glycosyl hydrolases family 2, immunoglobulin-like beta-sandwich domain"	12197277	-1.3	0.812378	-2.47	0.015779	1.6	0.198978	1.27	0.786308	1.1	0.170027	1.22	0.58405	-1.17	0.671578	2.52	0.151897	-1.27	0.213698	1.43	0.314853	-1.54	0.184817	-1.03	0.906008
GLYMA20G00210	AT5G08540	12198468	1.03	0.973417	2.06	0.039988	-1.12	0.725069	1.07	0.925884	1.41	0.07512	-1.21	0.49108	3.09	0.091166	-1.43	0.144063	1.12	0.387789	1.36	0.727025	1.26	0.38573	1.3	0.648079
GLYMA20G02210	Pathogenesis-related protein Bet v I family	12199168	-2.19	0.270639	-2.54	0.022388	-1.97	0.05573	-2.47	0.269122	-2.06	0.011795	-1.9	0.005297	-1.13	0.530614	1.2	0.621196	1.63	0.044918	-1.08	0.770499	-1.11	0.754786	-1.17	0.294564
GLYMA20G22970	KNOX2 domain	12202659	-2.09	0.516947	-2.49	0.046181	-3.93	0.109728	-3.09	0.439688	-2.45	0.048594	-3.07	0.139322	1.07	0.835661	1.77	0.077846	1.99	0.147289	1.1	0.793804	1.53	0.257507	-1.12	0.654316
GLYMA20G23520	GRAM domain	12202877	-2.8	0.129937	-2.47	0.021522	1.03	0.950414	-1.37	0.329445	-1.87	0.034692	-1.04	0.925172	1.02	0.947507	1.2	0.603455	1.45	0.405012	2.04	0.367717	1.54	0.484593	1.21	0.614712
GLYMA20G24540	Synaptobrevin	12203211	-2.34	0.271916	-2.69	0.023076	-1.63	0.210213	-1.99	0.295973	-1.78	0.062768	-2.17	0.113226	-1.13	0.745508	1.44	0.21045	-1.26	0.312786	-1.12	0.680594	-1.16	0.297749	1.01	0.984156
GLYMA20G27310	"Inositol 1, 3, 4-trisphosphate 5/6-kinase"	12204077	-6.2	0.34254	-5.87	0.023294	-5.03	0.282171	-5.71	0.341842	-6.48	0.020242	-4.28	0.298684	-1.21	0.370331	-1.58	0.139554	1.67	0.520113	1.23	0.750231	-1.9	0.475104	-1.9	0.305841
GLYMA20G27420	Domain of unknown function DUF26	12204112	-4.95	0.135287	-6.72	0.008629	-14.1	0.027298	1.29	0.443799	1.18	0.387984	1.45	0.089901	1.02	0.893693	1.11	0.842203	-1.16	0.34586	1.23	0.354022	2.42	0.339444	-1.12	0.547786
GLYMA20G27920	No annotation in Soybase	12204199	5.89	0.169684	7.39	0.006695	4.54	0.049586	2.4	0.225079	3.43	0.034914	3.19	0.212629	-1.59	0.346619	-1.65	0.054236	-1.42	0.266713	-1.26	0.539283	-1.18	0.638713	-2.23	0.28355
GLYMA20G36960	SSXT protein (N-terminal region)	12207682	1.36	0.124747	2.05	0.035502	-1.62	0.282684	-1.12	0.392664	1.36	0.215686	-1.29	0.494608	1.05	0.828219	-1.26	0.044721	1.46	0.082199	-1.61	0.289587	1.21	0.525067	1.06	0.836824
GLYMA20G37430	alpha/beta hydrolase fold	12207951	-2.03	0.067342	-3.21	0.003949	-2.5	0.027684	1.2	0.29896	-1.22	0.159288	-1.25	0.293494	-1.16	0.19872	-1.18	0.138848	-1.08	0.811736	-1.08	0.664666	1	0.998111	1.15	0.702254
GLYMA20G38120	Folate receptor family	12208306	1.36	0.172411	2.35	0.041996	2.09	0.051305	-1.68	0.163336	-1.13	0.511343	-1.27	0.264352	1	0.999893	-1.03	0.868341	-1.05	0.65317	-1.41	0.161233	1.04	0.874961	-1.07	0.591285
GLYMA20G39000	Survival motor neuron (SMN) interacting protein 1 (SIP1)	12208760	-3.08	0.415901	-2.13	0.044115	-3.43	0.111952	-3.56	0.397091	-5.68	0.026538	-4.54	0.101533	1.12	0.494907	-1.02	0.925772	1.5	0.044386	-1.29	0.498111	1.14	0.694222	1.39	0.474726
GLYMA20G17420	CHAPERONIN	12211635	3.9	0.094019	4.21	0.000325	3.21	0.03888	4.15	0.182528	3.1	0.032401	2.55	0.006271	-1	0.997029	-1.14	0.497892	1.23	0.281623	-1.24	0.502431	-1.34	0.28445	-1.31	0.254345
GLYMA20G18370	No annotation in Soybase	12211794	-4.19	0.166971	-4.9	0.00242	-2.51	0.344831	-4.53	0.126036	-4.88	0.000927	-2.06	0.405395	-1.29	0.193476	1.39	0.547298	-1.3	0.498768	1.12	0.848058	1.18	0.6203	-1.89	0.056091
GLYMA20G22300	"Zinc finger, C3HC4 type (RING finger)"	12212528	1.89	0.256571	3.02	0.02673	3.29	0.055652	1.22	0.698938	2.37	0.013735	2.79	0.008075	1.5	0.267148	-1.21	0.359417	-1.12	0.635551	1.66	0.073465	1.02	0.928577	-1.1	0.554815
GLYMA20G22690	ABC transporter	12212589	-1.62	0.655836	-2.49	0.033564	-2.26	0.096411	-2.36	0.526351	-3.2	0.022248	-3.08	0.067979	-1.22	0.498311	-1	0.993124	-1.13	0.762083	-1.23	0.481372	-1.3	0.288643	-1.14	0.689795
GLYMA20G24860	AT1G13360	12213421	2.77	0.079248	2.14	0.01246	2.57	0.013433	4.25	0.277518	3.58	0.041757	2.79	0.043152	1.1	0.732714	1.64	0.016089	-1.38	0.300953	-1.54	0.07811	-1.3	0.163337	-1.31	0.25201
GLYMA20G24870	No annotation in Soybase	12213425	1.15	0.604179	3.23	0.04306	3.96	0.024255	1.5	0.526593	3.72	0.113391	5.85	0.041752	2.06	0.047953	1.23	0.531255	1.06	0.880303	1.59	0.332923	-1.43	0.163062	-1.32	0.353738
GLYMA20G25230	"SERINE-THREONINE PROTEIN KINASE, PLANT-TYPE"	12213565	11.51	0.148621	12.76	0.039116	7.46	0.227833	-1.53	0.462162	2.17	0.450001	1.25	0.389972	-1.39	0.168911	-1.18	0.625207	-1.88	0.503517	1.07	0.858022	-1.17	0.810235	-1.18	0.434574
GLYMA20G25240	Leucine rich repeat N-terminal domain	12213571	2.47	0.167214	2.34	0.005	1.6	0.235011	1.36	0.582471	1.25	0.475323	-1.27	0.45829	-1.05	0.901529	-1.2	0.116576	1.09	0.847519	-2.16	0.118186	-1.17	0.656584	1.11	0.762978
GLYMA20G27410	Protein tyrosine kinase	12214293	-11.65	0.067044	-7.96	0.023903	-13.76	0.101361	-1.54	0.11242	-1.81	0.105757	-1.22	0.625407	1.2	0.377253	-1.93	0.442556	1.24	0.225605	1.91	0.166953	1.53	0.426641	-1.12	0.315175
GLYMA20G27620	Protein tyrosine kinase	12214410	-12.65	0.10274	-9.54	0.000374	-3.04	0.162464	1.16	0.51134	1.57	0.055613	1.78	0.113926	1.03	0.686218	4.52	0.055366	-1.07	0.62656	1.9	0.349774	2.74	0.29096	-1	0.985453
GLYMA20G27660	Protein tyrosine kinase	12214428	-2.52	0.254267	-2.45	0.008528	-1.21	0.420804	-1.98	0.286488	1.13	0.375613	1.28	0.312058	1.2	0.400843	2.41	0.046928	-1.13	0.51428	1.63	0.126309	1.37	0.542833	-1.07	0.851431
GLYMA20G27670	Protein tyrosine kinase	12214436	-1.19	0.656118	-2.33	0.031063	-1.57	0.039917	1.04	0.918618	1.39	0.183976	1.3	0.36102	-1.03	0.88712	-1.1	0.794753	-1.57	0.122714	-1.23	0.487892	-1.15	0.715298	-1.53	0.211652
GLYMA20G27770	Protein tyrosine kinase	12214501	-2.36	0.082338	-2.23	0.035033	-1.57	0.091252	-1.45	0.225553	-1.62	0.119527	1.25	0.457412	-1.18	0.511645	1.07	0.843535	1.06	0.858319	1.61	0.059838	1.19	0.643909	-1.74	0.170179
GLYMA01G00570	Thioredoxin	11764411	-1.23	0.851903	-1.43	0.172181	-1.01	0.983561	-3.71	0.517059	-5.7	0.021448	-1.82	0.384691	-1.5	0.139472	1.12	0.741048	1.32	0.399124	1.5	0.454401	1.57	0.336047	1.03	0.936395
GLYMA01G01390	Helicase conserved C-terminal domain	11764849	-1.59	0.599274	-1.79	0.043044	-1.62	0.265129	-1.29	0.738107	-2.57	0.017646	-2.34	0.136477	1.41	0.045707	1	0.990212	1.27	0.173791	1.32	0.341105	-1.14	0.710925	-1.14	0.561143
GLYMA01G01620	KINESIN HEAVY CHAIN	11764941	-1.13	0.737337	-2.29	0.042272	-3.17	0.24572	-1.91	0.290717	-4.22	0.024694	-1.86	0.390123	-1.2	0.304293	-1.58	0.384627	2.17	0.362508	-1.19	0.775914	-1.04	0.916799	1.1	0.744545
GLYMA01G06000	"gb def: purine ntpase, probable"	11766374	3.23	0.127028	2.07	0.121944	2.36	0.02428	4.66	0.092506	5.05	0.004883	6.66	0.014956	1.06	0.871335	1.21	0.462956	-1	0.999941	1.71	0.2869	1.17	0.456192	-1.32	0.180656
GLYMA01G29360	Protein tyrosine kinase	11769438	2.94	0.301384	1.61	0.044864	1.84	0.075366	2.74	0.237253	2.21	0.028974	2.15	0.001241	1.02	0.898886	1.2	0.327807	-1.16	0.47579	1.27	0.203805	1.05	0.792775	-1	0.996619
GLYMA01G29530	No annotation in Soybase	11769504	1	0.998754	1.97	0.000187	1.86	0.327408	1.89	0.326968	2.49	0.004341	1.68	0.434899	1.41	0.46883	-1.32	0.079541	-1.91	0.004737	-3.24	0.409398	-1.16	0.571856	1.26	0.620438
GLYMA01G38950	ALPHA/BETA HYDROLASE RELATED	11772014	1.34	0.519765	-1.04	0.653235	2.08	0.024753	-2	0.38986	-3.2	7.6e-05	-1.77	0.195698	-1.84	0.109525	-1.11	0.467856	-1.01	0.97674	1.12	0.69901	-1.6	0.041346	-1.16	0.630802
GLYMA01G44060	PLAC8 family	11774056	-1.37	0.257166	1.46	0.195224	1.38	0.630885	-1.43	0.475183	2.14	0.005134	1.39	0.612159	-1.09	0.712522	-1.2	0.580026	-1.53	0.070654	-1.06	0.943887	1.1	0.857219	-1.06	0.89288
GLYMA01G00520	Methyl-CpG binding domain	11774848	1.05	0.893322	-1.23	0.440535	-1.06	0.853683	-2.94	0.246421	-3.68	0.02211	-2.26	0.145907	-1.13	0.467966	-1.31	0.376376	1.06	0.782585	-1.06	0.88324	1.28	0.073143	1.08	0.787854
GLYMA01G01230	Streptococcal surface antigen repeat	11775093	-1.88	0.321492	-1.89	0.062222	-1.44	0.332717	-1.09	0.82951	-2.03	0.049756	-1.84	0.18972	-1.21	0.432216	1.09	0.741193	1.39	0.146562	1.13	0.635424	1.28	0.360503	1.64	0.164804
GLYMA01G02810	KIP1-like protein	11775739	1.28	0.750287	1.04	0.92712	-1.11	0.729655	-1.34	0.637551	2.19	0.01791	-1.55	0.040144	2.11	0.047395	1.67	0.213198	-1.47	0.152065	-1.24	0.538586	-1.15	0.762574	1.32	0.44715
GLYMA01G02880	K-box region	11775765	-1.6	0.326022	1.04	0.848253	-1.03	0.913774	-2	0.231705	-2.12	0.034394	-1.3	0.221708	-1.29	0.226511	-1.06	0.75756	1.76	0.03563	-1.09	0.731677	-1.04	0.877229	1.13	0.799939
GLYMA01G03900	"Zinc finger, C3HC4 type (RING finger)"	11776118	1.16	0.689844	-1.68	0.137399	1.2	0.552066	-1.71	0.381325	-2.72	0.010419	1.41	0.277213	-1.18	0.724724	1.63	0.189985	1.44	0.497705	1.42	0.324616	-1.07	0.445509	-1.48	0.023476
GLYMA01G07130	Cytochrome b(N-terminal)/b6/petB	11777204	1.27	0.384331	-1.32	0.098296	-1.4	0.396164	-1.21	0.525105	-2.25	0.023447	-1.59	0.296278	-1.11	0.629757	-1.28	0.092708	1.09	0.60126	1.06	0.840659	1.18	0.08992	1.08	0.679548
GLYMA01G14410	PROTEASOME BETA SUBUNIT	11778012	1.07	0.482069	-1.17	0.437917	1.69	0.141419	3.29	0.254151	3.4	0.016622	3.59	0.005606	-1.27	0.301792	1.1	0.616846	-1.05	0.843742	-1.01	0.983771	-1.14	0.31624	1.2	0.150195
GLYMA01G22540	CDC2-RELATED KINASE	11778573	-1.87	0.183452	-2.02	0.050174	-1.72	0.013356	-2.59	0.082188	-3.11	0.032074	-1.8	0.000718	-1.04	0.838805	-1.28	0.235217	1.16	0.555307	1.24	0.147166	-1.24	0.264846	-1.07	0.640691
GLYMA01G32450	Protein kinase domain	11780507	1.32	0.68433	1.09	0.66584	1.18	0.717064	3.23	0.104738	2.05	0.01534	2.36	0.066848	-1.29	0.375432	-1.34	0.120151	-1.22	0.497949	-1.06	0.89892	1.28	0.299035	1.05	0.853211
GLYMA01G34700	Elongation factor TS	11781014	-1.14	0.843582	-1.54	0.075524	-1.15	0.696909	1.13	0.840261	-2.47	0.034364	-1.18	0.557064	-2.14	0.017667	-1.28	0.459053	1.77	0.113882	1.02	0.931881	-1.18	0.697164	-1.44	0.352385
GLYMA01G37020	Thaumatin family	11781841	1.2	0.636688	1.23	0.044186	1.05	0.834745	-2.24	0.315534	-2.2	0.001885	-2.18	0.058033	1.93	0.129745	1.26	0.102752	1.31	0.198502	1.43	0.385094	1.1	0.595695	1.02	0.956942
GLYMA01G37820	NmrA-like family	11782223	-1.95	0.134359	-1.69	0.002093	-1.77	0.030702	-3.42	0.129208	-2.06	0.000266	-2.45	0.011881	-1.42	0.002155	1.01	0.923962	-1.16	0.570614	1.08	0.73305	1.26	0.487199	1.21	0.513029
GLYMA02G01300	Myb-like DNA-binding domain	11785456	-2.22	0.226792	-2.15	0.052776	-2.19	0.039735	-2.89	0.190439	-3.35	0.008114	-1.96	0.070906	1.1	0.713125	-1.93	0.28362	1.49	0.368526	1.22	0.237726	-1.26	0.605588	-1.61	0.325297
GLYMA02G02800	No annotation in Soybase	11786124	1.16	0.585388	1.66	0.187474	-1.21	0.792391	-1.04	0.939274	2.41	0.048243	1.59	0.404378	-2.3	0.231677	-1.06	0.692742	-1.75	0.086981	-1.52	0.594933	1.4	0.320349	-1.54	0.242554
GLYMA02G08940	Glycosyltransferase family 28 N-terminal domain	11788154	1.49	0.224772	1.95	0.023659	1.9	0.049219	1.43	0.246858	2.04	0.025467	1.63	0.113906	1.19	0.321449	1.31	0.377716	-1.04	0.792753	-1.09	0.849174	1.03	0.83223	1.2	0.285277
GLYMA02G15030	AT4G34419	11790234	-1.95	0.135209	-1.22	0.716829	-1.48	0.294686	-1.5	0.267189	2.45	0.043495	1.59	0.34714	1.13	0.799585	1.06	0.876044	-1.24	0.527403	-1.32	0.424829	1.19	0.705137	-1.17	0.731407
GLYMA02G38950	Protein of unknown function (DUF740)	11794142	-1.97	0.498276	-1.85	0.011112	-1.49	0.228286	-1.95	0.50271	-2.42	0.006556	-1.42	0.333531	-1.34	0.099168	-1.08	0.73971	1.35	0.047471	-1.13	0.605159	-1.33	0.446761	1.08	0.808237
GLYMA02G40700	Flavin containing amine oxidoreductase	11794719	2.4	0.233383	-1.13	0.807854	-1.18	0.835922	2.21	0.287792	2.26	0.045184	1.39	0.598373	4.11	0.004864	8.36	0.073365	2.34	0.017283	-1.02	0.975334	1.83	0.106926	1.28	0.243654
GLYMA02G01960	AP2 domain	11797975	2.09	0.097938	2.46	0.210842	-1.51	0.540677	2.54	0.126122	2.46	0.021797	1.12	0.853036	1.5	0.497356	-1.31	0.57475	-1.55	0.092064	-1.56	0.498799	-1.04	0.953699	-1.89	0.319313
GLYMA02G07730	X8 domain	11799990	1.28	0.699481	-1.37	0.326664	1.79	0.260208	-1.92	0.543357	-4.88	0.010502	-1.56	0.519992	-1.72	0.043208	-1.06	0.874767	-1.06	0.838789	-1	0.998497	-1.2	0.611013	-1.03	0.944381
GLYMA02G16080	AUX/IAA family	11802824	-1.43	0.276746	1.72	0.032582	-1.07	0.896039	-1.77	0.093211	2.03	0.007799	-1.08	0.901716	-1.03	0.832033	-1.52	0.146923	-1.37	0.52362	-2.15	0.365324	-1.3	0.295837	-1.26	0.658323
GLYMA02G17490	Glycosyl hydrolase family 1	11803370	1.65	0.077729	1.76	0.022293	2.09	0.163727	2.43	0.060025	2.36	0.028249	2.32	0.018374	1.19	0.539437	2.28	0.004929	1.68	0.045154	1.38	0.440237	1.25	0.441349	1.15	0.499601
GLYMA03G03170	Protein tyrosine kinase	11811132	-1.04	0.945638	-1.09	0.794466	2.31	0.202651	-1.24	0.728483	-2.96	0.046129	-1.48	0.207686	-1.04	0.845828	1.38	0.316008	2.25	0.015032	4.03	0.071976	1.32	0.567186	3.84	0.200316
GLYMA03G04530	Leucine Rich Repeat	11811410	-1.44	0.501822	-2.14	0.309283	-1.72	0.253935	18.05	0.216608	15.36	0.045409	13.95	0.002272	-1.55	0.467094	1.44	0.5517	-1.72	0.183842	-1.05	0.878446	1.75	0.17291	-1.17	0.342708
GLYMA03G04810	Leucine Rich Repeat	11811452	-3.11	0.321907	-1.32	0.086454	-1.78	0.267757	-2.73	0.344973	-2.54	0.007311	-1.69	0.271067	-1.57	0.265494	-1.12	0.756252	1.41	0.562338	-1.04	0.907426	-1.32	0.56621	1.06	0.879601
GLYMA03G08540	RETICULON/NOGO	11812317	-1.53	0.426871	-1	0.983882	-1.21	0.474122	-7.93	0.193183	-4.92	0.00149	-8.17	0.040839	1.16	0.404798	-1.14	0.240007	-1.53	0.135612	-1.2	0.555653	-1.09	0.539638	-1.07	0.852803
GLYMA03G22130	NB-ARC domain	11813739	-1.26	0.456958	1.17	0.198022	1.37	0.493244	-14.19	0.060753	-15.53	0.007626	-10.14	0.178969	1	0.983789	-1.46	0.099721	1.17	0.118686	1.12	0.822179	-1.12	0.516463	-1.16	0.213474
GLYMA03G23340	RETICULON/NOGO	11814052	-1.49	0.507097	-1.04	0.685305	-1.29	0.361417	-8.03	0.232763	-4.97	0.003346	-7.22	0.044202	1.14	0.472045	-1.1	0.396843	-1.1	0.455346	-1.19	0.567923	-1.07	0.650958	-1.01	0.980947
GLYMA03G29470	Guanylate kinase	11815886	-1.23	0.542216	1.08	0.770929	-1.23	0.110334	1.92	0.082145	2.04	0.027535	1.83	0.118466	1.07	0.827623	1.08	0.722202	-1.48	0.071243	1.42	0.010738	1.38	0.32548	-1.49	0.196367
GLYMA03G31610	"Zinc finger, C3HC4 type (RING finger)"	11816615	1.97	0.180724	1.82	0.11393	1.7	0.207604	1.46	0.383015	2.18	0.015787	1.28	0.619487	1.99	0.045672	2.14	0.010601	1.22	0.648086	1.56	0.296829	1.03	0.95256	1.48	0.380496
GLYMA03G31700	Cytochrome P450	11816650	-1.02	0.940195	1.83	0.139966	1.87	0.495062	-1.02	0.913647	2.14	0.013115	1.9	0.346061	-1.12	0.764037	1.43	0.315672	-1.29	0.403542	-1.3	0.247746	-1.02	0.97799	1.12	0.79221
GLYMA03G31870	HR-like lesion-inducing	11816716	1.37	0.371207	1.67	0.166333	-1.01	0.946133	-1.04	0.876086	2.39	0.037996	1.33	0.051589	1.76	0.166171	1.01	0.959359	-1.39	0.039027	-1.09	0.625709	-1.61	0.063533	-1.28	0.065071
GLYMA03G34120	"S-adenosylmethionine synthetase, C-terminal domain"	11817648	1.41	0.164548	1.97	0.158973	2.07	0.044938	-1	0.995166	2.27	0.03391	3.4	0.324271	1.05	0.883949	-1.27	0.512782	-1.04	0.899744	-1.56	0.300874	-1.66	0.072886	-1.68	0.536656
GLYMA03G38190	"S-adenosylmethionine synthetase, C-terminal domain"	11819155	-1.25	0.539296	-1.27	0.189767	-1.05	0.700435	-2.85	0.199418	-2.37	0.032043	-2.14	0.029029	1.03	0.879189	1.35	0.089231	-1.1	0.522913	1.1	0.620058	1.09	0.633966	-1.24	0.08996
GLYMA03G02130	PA domain	11821717	1.47	0.656371	1.89	0.1753	2.33	0.002005	2.12	0.181465	2.26	0.014975	3.09	0.055773	-1.1	0.751014	-1.21	0.664584	-1.09	0.588887	1.1	0.811456	-1.34	0.087086	1.15	0.575533
GLYMA03G02440	Family of unknown function (DUF716)	11821824	1.32	0.505959	1.41	0.12735	-1.06	0.75526	1.74	0.223642	2.15	0.037374	1.07	0.788217	3.13	0.02987	4.19	0.00809	2.48	0.009397	-1.43	0.184699	1.01	0.949701	1.19	0.556103
GLYMA03G08020	No annotation in Soybase	11823277	1.94	0.233249	1.55	0.178463	2.55	0.049896	-31.2	0.123703	-27.68	0.036501	-62.74	0.094675	-1.16	0.707715	-1.42	0.242414	-5.05	0.169975	1.14	0.730699	-1.12	0.664198	-1.55	0.335969
GLYMA03G22720	No annotation in Soybase	11824835	2.01	0.182008	2.65	0.245599	2.27	0.212287	2.72	0.063449	3.45	0.04562	1.64	0.324235	2.69	0.235708	-1.1	0.833434	-2.13	0.11925	1.87	0.360029	1.03	0.956969	-1.71	0.302174
GLYMA03G24770	SHORT-CHAIN DEHYDROGENASES/REDUCTASE	11825289	-1.38	0.364922	1.62	0.556645	-1.06	0.853896	9.34	0.261304	8.48	1.9e-05	6.13	0.024846	1.26	0.488024	-1.12	0.862192	1.13	0.434219	-1.23	0.598929	1.63	0.219538	-1.31	0.294369
GLYMA03G31560	F-box domain	11827615	1.04	0.956458	1.13	0.210822	1.61	0.41221	-3.74	0.360333	-3.18	0.002055	-1.76	0.423394	-1.36	0.408039	-1.02	0.952427	1.44	0.115631	1.17	0.849976	-1.19	0.672976	1.59	0.534214
GLYMA03G32300	"SERINE-THREONINE PROTEIN KINASE, PLANT-TYPE"	11827833	-2.31	0.479856	-1.86	0.122397	-2.14	0.474849	-3.38	0.421032	-3.75	0.043207	-2.2	0.466739	-1.57	0.206129	-1.7	0.121174	-1.32	0.580688	1.05	0.951387	1.03	0.948889	1.09	0.85076
GLYMA03G35170	Inosine-uridine preferring nucleoside hydrolase	11828941	1.42	0.035918	1.49	0.137651	1.71	0.271217	-1.06	0.746993	2.1	0.001663	2.13	0.054516	1.4	0.33377	2.12	0.082348	-1.04	0.579358	1.04	0.884463	1.06	0.867273	-1.5	0.313449
GLYMA03G39950	Heavy-metal-associated domain	11830903	-1.09	0.888517	-1.36	0.112025	-1.09	0.731615	-1.44	0.568953	-2.06	0.012343	-1.83	0.115532	-1.11	0.707538	1.23	0.494569	-1.26	0.41978	1.26	0.67961	1.31	0.571837	1.03	0.904847
GLYMA03G42170	AT3G61920	11831866	-1.15	0.088451	1.88	0.188705	1.27	0.613976	-1.63	0.040899	2.17	0.018536	1.42	0.184302	1.29	0.551707	-1.08	0.853216	-1.03	0.8008	1.22	0.519665	1.14	0.73139	1.28	0.106322
GLYMA04G10380	"ALPHA-GLUCAN WATER DIKINASE, CHLOROPLAST PRECURSOR"	11836195	-1.03	0.94087	1.81	0.044895	1.42	0.44845	-1.71	0.200829	2.07	0.025424	1.64	0.128042	-1.15	0.591712	-1.6	0.05731	-1.99	0.032619	-1.19	0.543915	-1.27	0.555978	-1.19	0.439759
GLYMA04G10630	Helix-loop-helix DNA-binding domain	11836248	1.29	0.230895	1.33	0.109458	-1.35	0.402508	1.53	0.381583	2.64	0.043107	2.23	0.027938	-1.07	0.789331	-1.31	0.147223	-1.12	0.699256	-1.18	0.603716	-1.04	0.882954	-1.9	0.051181
GLYMA04G16100	"WD domain, G-beta repeat"	11837543	1.87	0.060072	-1.95	0.065411	-1.73	0.219697	1.57	0.589287	-2.13	0.01415	-1.01	0.967107	-1.67	0.013549	1.19	0.600358	1.54	0.136235	1.08	0.838912	1.36	0.402763	-1.43	0.1598
GLYMA04G22120	PSAA; photosystem I core protein Ia	11837982	1.45	0.582537	-1.3	0.22624	-1.06	0.857791	1.12	0.729715	-2.01	0.003354	-1.04	0.892697	-1.57	0.016986	-1.01	0.980346	-1.11	0.419065	1.37	0.518344	1.3	0.081752	-1.03	0.804683
GLYMA04G26640	No annotation in Soybase	11838294	1.83	0.15009	1.35	0.343811	1.55	0.430263	2.39	0.063848	2.54	0.008782	1.83	0.219875	-1.17	0.468483	1.58	0.101226	1.04	0.857073	1.04	0.872149	1.01	0.985438	1.09	0.826148
GLYMA04G27560	No annotation in Soybase	11838396	-1.56	0.431371	2.05	0.221961	1.9	0.150016	1.05	0.899295	2.27	0.018029	1.49	0.488984	2.61	0.160361	-1.56	0.349203	-2.27	0.04171	1	0.993663	-1.74	0.093949	-1.46	0.462822
GLYMA04G39650	WRKY DNA -binding domain	11841503	2.25	0.442854	-1.2	0.425197	-1.19	0.786418	1.98	0.271881	-2.58	0.029404	-2.02	0.43873	1.11	0.56874	1.4	0.182919	1.37	0.485308	-1.06	0.92725	1.25	0.272567	1.93	0.264522
GLYMA04G02970	FHA domain	11844231	1.77	0.465255	2.42	0.149184	1.67	0.211585	2.11	0.368615	2.45	0.005521	2.92	0.028399	1.76	0.035061	1.29	0.407659	-1.15	0.22562	1.44	0.460309	1.23	0.324245	-1.39	0.005892
GLYMA04G03950	"RNA recognition motif. (a.k.a. RRM, RBD, or RNP domain)"	11844563	1.95	0.120485	1.43	0.417371	1.39	0.008177	1.8	0.257423	2.11	0.00173	3.14	0.028156	-1.74	0.032201	-1.1	0.790373	-1.03	0.806335	-1.01	0.916365	1.02	0.853538	-1.54	0.095683
GLYMA04G04370	CLASS II AMINOTRANSFERASE/8-AMINO-7-OXONONANOATE SYNTHASE	11844723	1.46	0.37284	1.69	0.200546	-1.26	0.688924	1.29	0.258702	2.32	0.03458	1.08	0.886547	1.35	0.462981	1.08	0.761956	-1.47	0.137276	-1.12	0.849759	1.08	0.717665	-1.3	0.424093
GLYMA04G07000	Protein tyrosine kinase	11845614	-1.26	0.564337	-1.35	0.224079	-1.11	0.69945	-1.76	0.097835	-2.09	0.043687	-2.08	0.08852	-1.09	0.723272	-1.22	0.423451	-1.22	0.563295	-1.25	0.395156	-1.26	0.423066	-1.13	0.277348
GLYMA04G09960	"Ulp1 protease family, C-terminal catalytic domain"	11846742	-1.63	0.153825	-1.32	0.356658	1.24	0.535183	-1.72	0.014489	-2.04	0.030458	1.23	0.542093	-1.19	0.314068	-1.28	0.587462	1.99	0.041075	1.73	0.202937	1.17	0.377622	-1.29	0.172168
GLYMA04G13880	Trehalose-phosphatase	11847636	2.05	0.269229	1.88	0.180681	1.27	0.476345	2.11	0.292434	2.52	0.014797	1.64	0.392209	2.29	0.032961	2.48	0.010486	1.3	0.27918	-2.17	0.053632	-1.21	0.574131	-1.34	0.551446
GLYMA04G15990	ARSENITE-RESISTANCE PROTEIN 2	11848066	1.04	0.895911	-1.9	0.045352	-1.52	0.167632	-1.02	0.951458	-2.14	0.000853	-1.27	0.440516	1	0.962761	1.05	0.885871	1.44	0.381224	1.24	0.545808	1.22	0.530686	-1.05	0.920429
GLYMA04G34150	IQ calmodulin-binding motif	11849939	6.95	0.100192	4.81	0.117019	5.34	0.097874	6.53	0.179803	5.27	1.1e-05	7.29	0.003369	-1.36	0.387634	1.05	0.915989	-1.09	0.559949	1.49	0.541648	1.27	0.519719	-1.39	0.104535
GLYMA04G38670	Regulator of chromosome condensation (RCC1)	11851418	-1.92	0.234762	-1.74	0.076779	-1.62	0.031577	-2.32	0.232306	-2.01	0.007654	-1.75	0.020907	-1.28	0.207964	-1.14	0.674474	-1.08	0.720825	-1.26	0.126951	1.11	0.707791	-1.64	0.092268
GLYMA04G41010	Cytochrome b5-like Heme/Steroid binding domain	11852245	1.16	0.596739	-1.11	0.519689	1.29	0.53715	-4.96	0.164003	-4.09	0.001936	-2.13	0.228829	-1.02	0.819817	1.29	0.165461	1.02	0.959365	1.32	0.488397	1.29	0.367755	-1.86	0.134516
GLYMA05G07070	ZINC-IRON TRANSPORTER	11855867	-1.32	0.349433	1.61	0.09629	1.09	0.823908	1.43	0.168884	2.27	0.041334	1.11	0.799198	1.55	0.109601	-1.01	0.983457	-1.56	0.158692	1.09	0.841928	-1.82	0.103751	-1.12	0.707743
GLYMA05G07380	K-box region	11855907	-2.28	0.076019	-1.51	0.100601	-1.11	0.789186	-1.91	0.122347	-2.07	0.019921	-1.09	0.820447	-1.28	0.315027	-1.38	0.289015	1.13	0.599438	1.05	0.897812	-1.09	0.48243	-1.29	0.253952
GLYMA05G07560	AT2G32190	11855953	-2.47	0.196999	-1.7	0.124273	-1.61	0.364777	-2.05	0.225872	-4.48	0.016961	-1.72	0.325123	-1.38	0.339403	-1.55	0.335514	1.74	0.168174	-1.16	0.787054	-1.47	0.326798	-1.84	0.257039
GLYMA05G10120	PHOSPHOGLYCERATE MUTASE	11856797	1.04	0.782343	2.11	0.220845	1.15	0.790518	1.31	0.566865	2.42	0.035189	1.95	0.3949	1.55	0.271414	1.64	0.171176	-1.01	0.953713	1.27	0.434862	1.44	0.562557	-1.47	0.55773
GLYMA05G10130	Phosphoglycerate mutase family	11856801	1.91	0.25182	1.68	0.035712	1.71	0.06439	1.27	0.635459	2.39	0.0296	1.51	0.075219	2.4	0.021049	2.98	0.002352	1.32	0.115247	1.76	0.117519	1.61	0.28942	1.4	0.411074
GLYMA05G25580	Berberine and berberine like	11858796	1.2	0.267467	1.88	0.060139	1.7	0.060658	1.58	0.182523	2.36	0.040752	2.24	0.017683	1.37	0.090492	1.68	0.018905	1.36	0.123799	1.21	0.41103	1.22	0.184196	1.13	0.372343
GLYMA05G27320	AT5G19875	11859422	1.57	0.350619	1.5	0.231249	2.14	0.058839	1.25	0.579834	2.67	0.019379	1.26	0.420498	-1.18	0.669686	-1.45	0.257776	-1.53	0.31443	1.68	0.148277	-1.35	0.390275	1.13	0.697189
GLYMA05G30610	Regulator of chromosome condensation (RCC1)	11860676	-1.44	0.277772	-1.44	0.046381	-1.01	0.983444	-1.61	0.200241	-2.17	0.007723	-1.57	0.327229	-1.29	0.22929	-1.16	0.461223	1.09	0.836496	1.43	0.274008	1.05	0.720996	1.42	0.291254
GLYMA05G36000	Protein of unknown function (DUF1005)	11862784	-3.5	0.061447	-2.58	0.058543	-2.08	0.007224	-2.54	0.050913	-3.36	0.04955	-3.11	0.003355	-1.05	0.818337	1.01	0.98389	1.43	0.574552	1.13	0.602485	1.23	0.066639	1.05	0.869678
GLYMA05G01920	Miro-like protein	11864314	-1.34	0.325226	-1.71	0.01402	-1.39	0.196235	-1.84	0.184296	-2.2	0.00694	-2.04	0.087662	-1.47	0.074335	-1.3	0.323344	1.73	0.078171	-1.33	0.238175	-1.07	0.770566	1.13	0.754102
GLYMA05G02490	short chain dehydrogenase	11864467	1.19	0.686097	-1.15	0.698326	-1.35	0.419542	-1.14	0.837052	-2.05	0.031967	-1.37	0.392068	2.98	0.06644	3.46	0.017119	5.18	0.181892	2.6	0.00969	2.71	0.236204	2.31	0.113362
GLYMA05G04180	Protease inhibitor/seed storage/LTP family	11864981	1.2	0.480441	1.26	0.346671	-1.05	0.883395	2.19	0.196891	2.01	0.00382	1.9	0.148831	1.71	0.011733	1.02	0.922283	-1.8	0.004764	1.53	0.221359	-1.06	0.857132	-1.29	0.414576
GLYMA05G08700	"Arf/Sar family, other"	11866131	2.53	0.220525	2.9	0.067801	1.95	0.010638	2.21	0.461758	2.46	0.026669	1.78	0.203574	1.1	0.849452	-1.51	0.204026	-1.23	0.248456	1.1	0.608836	1.15	0.319854	-1.13	0.687614
GLYMA05G23970	No annotation in Soybase	11868134	-1.47	0.445037	-1.09	0.715123	1.16	0.73681	-3.63	0.202498	-8.85	0.03776	-3.25	0.139209	-1.29	0.515792	-1.31	0.256087	1.14	0.482745	1.23	0.610133	-1.25	0.611698	-1.17	0.495768
GLYMA05G26900	Endonuclease/Exonuclease/phosphatase family	11869014	-1.05	0.951708	1.75	0.26451	-1.01	0.988174	2.22	0.292765	4.51	0.037195	4.98	0.00661	-1.92	0.355844	-2.64	0.108086	1.11	0.726472	-2.17	0.191932	1.08	0.904349	-1.12	0.589109
GLYMA05G27290	FMN-dependent dehydrogenase	11869199	-1.96	0.319277	-2.12	0.061971	-1.49	0.523871	-1.69	0.414784	-3.07	0.044168	-2	0.25728	-1.69	0.220471	1.09	0.777611	-1.3	0.308222	-1.18	0.693033	-1.86	0.461608	-1.02	0.916986
GLYMA05G29720	AWPM-19-like family	11870120	1.52	0.316598	1.07	0.648153	1.1	0.868135	1.91	0.194051	2.27	0.01324	1.37	0.392791	-1.43	0.031709	1.06	0.783546	-1.29	0.070327	1.14	0.73786	1.19	0.72229	1.26	0.429043
GLYMA05G30870	Glycosyltransferase family 17	11870644	-1.05	0.860704	-1.48	0.304113	-1.46	0.154832	-1.08	0.852151	-2.08	0.000993	-1.44	0.275587	-1.52	0.09373	-1.48	0.455418	-1.42	0.341562	-1.08	0.759514	-1.41	0.395504	-1	0.99942
GLYMA06G01290	SAM dependent carboxyl methyltransferase	11874247	1.35	0.397173	2.13	0.10579	1.93	0.2068	1.49	0.528768	2.56	0.03292	2.43	0.08624	1.04	0.91804	1.07	0.760984	1.44	0.309422	1.77	0.329041	1.35	0.541117	1.55	0.549507
GLYMA06G07510	Histone-like transcription factor (CBF/NF-Y) and archaeal histone	11876753	-2.43	0.333462	-1.63	0.159365	-3.05	0.167753	-2.43	0.335508	-3.52	0.002465	-3.36	0.155435	-1	0.96553	1.05	0.876154	1.92	0.087202	-1.68	0.333896	1.65	0.279952	-1.4	0.34624
GLYMA06G11920	Pheophorbide a oxygenase	11878690	1.25	0.513412	1.09	0.723103	1.53	0.154543	-5.84	0.056567	-5.41	0.00967	-4.73	0.059742	-1.24	0.232031	-1	0.997008	-1.72	0.276063	-1.02	0.963644	-1.66	0.087556	-1.94	0.180359
GLYMA06G14390	Thaumatin family	11879784	1.39	0.370697	2.61	0.068201	-1.5	0.43624	1.26	0.523386	2.92	0.03115	1.17	0.668744	1.89	0.066703	1.48	0.111693	2.06	0.121673	-1.07	0.880382	3.17	0.093038	2.16	0.204302
GLYMA06G19500	Protein kinase domain	11881668	1.8	0.223657	3.63	0.063749	1.82	0.274374	2.01	0.423489	5.28	0.021989	1.39	0.324327	1.73	0.215425	-1.18	0.55316	-2.09	0.04536	2.32	0.045003	-1.02	0.954935	1.03	0.893372
GLYMA06G38330	No annotation in Soybase	11884367	1.83	0.15009	1.35	0.343811	1.55	0.430263	2.39	0.063848	2.54	0.008782	1.83	0.219875	-1.17	0.468483	1.58	0.101226	1.04	0.857073	1.04	0.872149	1.01	0.985438	1.09	0.826148
GLYMA06G41370	No annotation in Soybase	11885152	-1.43	0.21989	-1.44	0.31717	-1.87	0.013487	-2.38	0.142897	-3.85	0.006913	-4.79	0.005678	1.41	0.037401	1.41	0.470825	1	0.995256	1.32	0.042142	1.39	0.199199	1.54	0.45351
GLYMA06G41380	Leucine Rich Repeat	11885159	-3.26	0.081855	-2.01	0.139092	-3.74	0.027175	-4.22	0.058921	-6.74	0.023293	-8.02	0.02445	1.21	0.317861	-1.11	0.861078	-1.04	0.858551	1.09	0.692752	1.45	0.304983	1.37	0.33347
GLYMA06G41400	TIR domain	11885167	1.23	0.704462	1.08	0.884884	-1.59	0.072025	5.52	0.253459	2.58	0.049561	2.63	0.139904	1.43	0.025803	-1.13	0.837265	1.04	0.871886	1.83	0.201525	1.12	0.827091	-1.21	0.630305
GLYMA06G46830	Leucine Rich Repeat	11886717	-2.73	0.203321	-1.81	0.053768	-1.45	0.464493	-2.35	0.19385	-2.39	0.022337	-1.18	0.729125	-1.63	0.11563	1.03	0.885652	1.2	0.411118	1.19	0.647791	1.31	0.434007	-1.07	0.838389
GLYMA06G01540	Protein of unknown function (DUF2775)	11887794	-1.7	0.63396	-1.02	0.927391	-1.4	0.328851	-5.02	0.428592	-2.14	0.019949	-2.16	0.037473	2.62	0.080305	3.98	0.046838	2.77	0.121465	1.44	0.081801	1.96	0.339273	1.74	0.006295
GLYMA06G01730	Papain family cysteine protease	11887831	1.3	0.477418	1.58	0.084953	1.75	0.219834	-1.11	0.711487	2.12	0.010256	1.8	0.380997	-1.28	0.521087	1.09	0.743855	-1.21	0.435574	-1.34	0.280323	-1.17	0.622721	-1.13	0.799056
GLYMA06G02810	Auxin responsive protein	11888283	2.85	0.18086	2.58	0.240271	2.16	0.05794	2.35	0.225384	2.22	0.004716	1.31	0.456808	-1.31	0.342269	-1.94	0.322369	-1.12	0.362469	-1.02	0.954956	1.58	0.492907	2.25	0.089831
GLYMA06G07770	SNARE domain	11890106	-1.51	0.456185	-1.45	0.060258	-1.23	0.369101	-1.46	0.500334	-2.2	0.004579	-1.46	0.178528	-1.08	0.822459	-1.41	0.156932	-1.06	0.756227	-1.19	0.447622	-1.53	0.057577	-1.22	0.29259
GLYMA06G10060	Mechanosensitive ion channel	11891003	1.62	0.038581	-1.01	0.977495	-1.64	0.407545	-1.12	0.854482	-2.16	0.042686	1.13	0.760614	-1.5	0.110055	-1.32	0.338436	1.23	0.534579	-1.56	0.365667	2.09	0.23606	-1	0.995071
GLYMA06G18310	AP ENDONUCLEASE	11894215	2.84	0.166604	1.73	0.085821	1.4	0.275567	3.47	0.069495	2.69	0.014002	1.93	0.108268	2.24	0.021078	1.45	0.035928	1.03	0.865092	1.44	0.268303	1.34	0.194101	-1.04	0.89402
GLYMA06G19050	No annotation in Soybase	11894528	-1.45	0.383218	-1.47	0.175007	-1.56	0.260111	-1.96	0.216596	-2.39	0.049621	-1.52	0.148479	-1.01	0.956654	-1.12	0.406834	1.03	0.916181	-1.02	0.936512	-1.08	0.877317	1.31	0.343734
GLYMA06G23050	No annotation in Soybase	11895740	-1.86	0.275466	-1.62	0.029822	-1.53	0.28094	-1.84	0.237056	-2.06	0.01128	-2.49	0.019803	-1.01	0.890634	-1.3	0.271811	1.15	0.221546	-1.06	0.796995	-1.53	0.445905	-1.14	0.667887
GLYMA06G23870	MORN repeat	11895891	-1.33	0.528742	-1.02	0.961412	1.48	0.408835	-12.27	0.176244	-8.38	0.01848	-5.29	0.136709	-1.08	0.721197	1.08	0.814084	-1.1	0.813071	1.36	0.531445	-1.04	0.913106	-1.58	0.21223
GLYMA06G42030	No annotation in Soybase	11898474	1.59	0.491935	2.77	0.193546	2.41	0.080369	1.48	0.619903	6.02	0.025724	4.63	0.010531	-1.07	0.485597	-2.44	0.212427	-1.12	0.562895	1.47	0.392112	-1.33	0.384535	1.63	0.224816
GLYMA06G44670	"gb def: purine ntpase, probable"	11899156	3.23	0.127028	2.07	0.121944	2.36	0.02428	4.66	0.092506	5.05	0.004883	6.66	0.014956	1.06	0.871335	1.21	0.462956	-1	0.999941	1.71	0.2869	1.17	0.456192	-1.32	0.180656
GLYMA07G09440	ATPase family associated with various cellular activities (AAA)	11903945	-1.16	0.291001	2.26	0.15312	1.01	0.967894	-1.06	0.852758	2.04	0.004336	1.09	0.783468	1.68	0.035639	1.05	0.862289	-1.23	0.334566	-1.36	0.438039	-1.03	0.95742	-1.61	0.096323
GLYMA07G10870	Reticulon	11904440	-1.48	0.567305	1.77	0.242311	1.15	0.561036	-1.77	0.413563	2.29	0.046005	-1.01	0.977848	1.41	0.232405	1.07	0.832317	1.19	0.40464	1.35	0.498139	1.52	0.086278	1.83	0.11432
GLYMA07G11080	No annotation in Soybase	11904494	-1.19	0.586677	1.88	0.004068	1.65	0.351042	-5.07	0.160077	-2	0.023448	-2.1	0.00695	1.06	0.715876	-1.03	0.897125	1.38	0.025884	-1.29	0.118355	-1.41	0.516993	1.05	0.814753
GLYMA07G11880	Helicase conserved C-terminal domain	11904803	-1.22	0.665283	1.03	0.854044	1.17	0.53198	-3.19	0.269702	-2.53	0.017861	-3.96	0.024528	1.67	0.161322	1.41	0.113735	-1.8	0.276379	1.46	0.457783	-1.08	0.782047	1.06	0.835498
GLYMA07G13340	CYTOCHROME P450	11905213	-1.13	0.865277	2.32	0.108516	1.89	0.047017	1.53	0.548249	3.92	0.000284	2.3	0.247657	1.04	0.863716	-1.41	0.322021	-1.03	0.907825	-1.69	0.243622	1.03	0.895555	1.22	0.602378
GLYMA07G31660	Lipoxygenase	11908716	3.39	0.081057	2.9	0.097113	2.51	0.008329	3.17	0.052215	3.44	0.001776	3.27	0.001785	1.72	0.1896	1.68	0.07766	1.13	0.260243	1.19	0.730167	1.12	0.658701	1.1	0.621738
GLYMA07G32010	MAC/Perforin domain	11908831	1.79	0.377446	2.15	0.399934	-1.07	0.880008	3.94	0.102124	2.59	0.029956	2.07	0.058421	1.5	0.387344	1.28	0.666764	-1.67	0.124295	1.07	0.883354	1.03	0.968371	-2.12	0.050971
GLYMA07G32590	Lipase (class 3)	11908995	1.31	0.154907	1.84	0.056227	2.33	0.014327	2.7	0.322607	4.59	0.041904	3.84	0.078229	-1.19	0.638227	-1.51	0.060689	-1.45	0.230598	-1.1	0.704534	-1.19	0.024453	-1.14	0.712837
GLYMA07G36430	Myb-like DNA-binding domain	11910257	-1.28	0.108461	2.52	0.42534	-1.31	0.767357	-1.47	0.057693	3.32	0.01067	1.39	0.661645	2.13	0.339563	1.12	0.873903	-2.25	0.057087	-1.01	0.993301	-1.31	0.719028	-2.58	0.246573
GLYMA07G38000	EF hand	11910766	1.93	0.330431	1.93	0.177458	2.21	0.076458	1.77	0.394846	2.06	0.04637	2.01	0.094683	-1.18	0.687192	1.03	0.942385	1.04	0.774721	1.44	0.451557	-1.04	0.913812	1.29	0.328727
GLYMA07G38700	"gb def: hypothetical protein~similar to arabidopsis thaliana chromosome 1, f6f3.10 oryz"	11911043	1	0.995297	1.66	0.226052	1.42	0.452362	2.07	0.114012	2.09	0.001793	1.53	0.347122	1.88	0.030402	1.1	0.727364	1.07	0.73751	-1	0.993205	-1.13	0.700372	1.2	0.497878
GLYMA07G39090	"Microtubule associated protein 1A/1B, light chain 3"	11911283	1.03	0.878537	-1.41	0.201553	1.94	0.189712	1.18	0.20454	-2.39	0.023024	1.99	0.179027	-1.72	0.024958	-1.1	0.816062	1.07	0.855334	1	0.999341	-1.5	0.141639	-1.69	0.108721
GLYMA07G39390	"Protein of unknown function, DUF623"	11911362	-1.42	0.555367	1.4	0.401837	-1.3	0.525693	-1.15	0.776874	2.05	0.008143	-1.4	0.452354	1.41	0.496745	-1.08	0.803431	-1.38	0.03366	-1.51	0.391443	-1.1	0.763759	-1.17	0.366198
GLYMA07G02490	AT1G16000	11912902	1.31	0.57199	-1.56	0.310149	1.18	0.614266	-1.19	0.796205	-2.73	0.011151	-2.16	0.212856	-1.44	0.372472	1.14	0.797864	-1.04	0.893202	-1.14	0.72694	1.13	0.69751	1.07	0.791523
GLYMA07G03650	NUC189 domain	11913328	1.09	0.924827	-1.55	0.129008	-1.09	0.838927	-1.19	0.837347	-2.42	0.049983	-1.79	0.331852	1.21	0.454401	1.43	0.137243	1.97	0.113531	1.05	0.909101	1.02	0.940748	1.46	0.333163
GLYMA07G05140	Pectinesterase	11913908	-1.13	0.00921	2	0.218195	1.25	0.566335	1.14	0.055266	2.09	0.035618	1.37	0.329297	1.15	0.521503	-1.01	0.982016	-1.03	0.848251	-1.02	0.940743	-1.17	0.630444	1.01	0.971259
GLYMA07G06880	No annotation in Soybase	11914592	-1.2	0.820449	-1.21	0.224908	-1.46	0.635951	-3.96	0.278002	-6.43	0.011119	-4.55	0.284973	1.1	0.755579	-1.56	0.040585	1.07	0.656569	-1.06	0.929575	1.08	0.880798	-1.03	0.94298
GLYMA07G06910	No annotation in Soybase	11914603	-1.09	0.848842	1.69	0.202247	-1.36	0.451652	11.91	0.276787	21.85	0.035963	13.33	0.046164	1.44	0.611723	-1.6	0.231027	1.02	0.953745	-1.09	0.864372	1.33	0.34234	1.15	0.573928
GLYMA07G10710	Protein kinase superfamily protein	11915803	1.41	0.774895	1.1	0.753922	-1.36	0.490119	1.57	0.518573	2.93	0.020446	2.06	0.156782	-1.04	0.895028	-1.08	0.720459	-2.08	0.104087	-1.26	0.555653	-2.56	0.135683	-2.29	0.145173
GLYMA07G15700	G10 protein	11917367	-1.67	0.364939	-1.45	0.32911	1.21	0.501923	-2.61	0.251723	-2.81	0.0095	-1.16	0.708698	-1.65	0.123759	1.32	0.502872	1.57	0.34647	1.34	0.405545	-1.19	0.451697	1.49	0.491904
GLYMA07G15730	Transcription factor S-II (TFIIS)	11917378	2.55	0.198034	2.57	0.060712	1.87	0.072955	3.7	0.126834	2.45	0.043221	1.56	0.167332	1.24	0.600219	-1.06	0.800433	-1.07	0.800803	-1.08	0.837747	-1.26	0.345146	1	0.985075
GLYMA07G16300	"Zinc finger, C2H2 type"	11917577	1.05	0.959128	-1.52	0.039201	-1.16	0.741229	-1.9	0.632127	-2.72	0.021141	-1.73	0.319728	-2.31	0.01275	-1.69	0.087536	1.27	0.523956	1.3	0.471458	1.66	0.241354	3.42	0.064317
GLYMA07G20410	SUBFAMILY NOT NAMED	11918527	-1.58	0.505298	1.21	0.637798	1.15	0.42733	-1.27	0.648233	2.25	0.029016	-1.21	0.116018	1.5	0.231981	-1.06	0.89148	-1.1	0.636389	1.19	0.578885	-1.54	0.113825	1.2	0.119266
GLYMA07G33550	RNA 3' TERMINAL PHOSPHATE CYCLASE	11920656	-1.48	0.494241	1.39	0.226764	1.54	0.463338	1.48	0.432387	2.31	0.015964	1.93	0.164818	1.54	0.070814	-1.43	0.372013	-1.47	0.055149	-1.08	0.891697	-1.11	0.805401	1	0.978179
GLYMA07G38750	Carbohydrate kinase	11922473	-1.07	0.874769	1.07	0.746674	1.29	0.540777	-1.44	0.510974	-2.54	0.007872	-2.17	0.295346	-1.17	0.271319	-1.09	0.721928	1.15	0.556496	-1.17	0.740796	-1.24	0.197583	1.16	0.659586
GLYMA08G04090	No annotation in Soybase	11924734	-1.55	0.234543	-1.45	0.22012	-2.82	0.131709	-2.27	0.167932	-3.55	0.006075	-3.81	0.111717	2.19	0.214748	2.3	0.035301	3.95	0.024293	1.19	0.643669	2.1	0.383595	2.15	0.375254
GLYMA08G04170	Protein kinase domain	11924770	1.7	0.088845	1.9	0.068738	2.08	0.13349	1.91	0.136886	2.68	0.009633	2.02	0.058927	1.06	0.867486	1.14	0.518864	-1.49	0.125689	-1.11	0.766621	1.15	0.608625	1.13	0.127834
GLYMA08G06340	F-box domain	11925640	1.28	0.46968	-1.05	0.873014	-1.18	0.593	1.65	0.423677	2.09	0.043763	1.16	0.707954	1.71	0.314073	2.43	0.003076	-1.21	0.53508	-1.43	0.165897	1.05	0.89527	-1.92	0.262154
GLYMA08G09720	K+ potassium transporter	11926913	1.61	0.325018	1.09	0.757465	1.52	0.179129	3.34	0.079488	2.77	0.005803	3.05	0.058037	1.64	0.136128	2.57	0.041674	1.4	0.257036	1.51	0.139147	1.35	0.411807	1.22	0.594908
GLYMA08G09900	Calcineurin-like phosphoesterase	11926990	1.92	0.273362	-1.05	0.837074	1.53	0.228605	-8.39	0.316794	-9.1	0.024276	-12.43	0.077736	1.48	0.101292	2.58	0.026155	-1.65	0.301945	1.46	0.245443	1.5	0.37681	1.4	0.299058
GLYMA08G10510	Metallo-beta-lactamase superfamily	11927192	-1.81	0.487279	-1.27	0.186435	-1.08	0.849601	1.36	0.558574	-2.31	0.002752	-1.62	0.300565	1.29	0.118457	-1.54	0.300894	1.45	0.264064	1.14	0.705378	-1.06	0.880679	1.03	0.940224
GLYMA08G11410	Rapid ALkalinization Factor (RALF)	11927532	3.22	0.087522	3.88	0.142847	4.07	0.069837	2.57	0.143407	2.21	0.026501	4.85	0.119363	-1.85	0.201378	-1.15	0.744715	1.61	0.43927	1.22	0.760484	1.02	0.946482	-1.17	0.733209
GLYMA08G13560	"WD domain, G-beta repeat"	11928388	-1.67	0.07574	-1.48	0.077377	-2.29	0.058209	-1.59	0.017386	-2.52	0.018388	-1.98	0.074392	-1.04	0.826134	-1.24	0.071902	1.01	0.986623	-1.42	0.360328	1.14	0.83486	-1.18	0.66768
GLYMA08G13960	ALPHA-GALACTOSIDASE/ALPHA-N-ACETYLGALACTOSAMINIDASE	11928501	-1.37	0.650604	-2.15	0.053198	-1.73	0.06602	-1	0.998387	-2.74	0.046745	-1.37	0.361488	-2.02	0.062997	-1.2	0.464634	1.46	0.44402	-1.07	0.349102	1	0.999209	-1.09	0.835079
GLYMA08G20300	Helicase conserved C-terminal domain	11930982	1.87	0.648113	-1.38	0.42079	-1.02	0.951223	-1.35	0.640434	-2.68	0.028283	-1.22	0.644343	-1.16	0.497447	-1.72	0.37141	1.14	0.836387	1.54	0.22641	1.05	0.713025	1.27	0.493299
GLYMA08G20670	Helicase conserved C-terminal domain	11931122	-1.42	0.445758	-1.63	0.075421	-1.17	0.682467	-1.05	0.417029	-2.27	0.035994	-1.28	0.608962	1.05	0.910856	-1.2	0.335924	1.08	0.816502	1.05	0.919035	-1.07	0.828672	1.11	0.843312
GLYMA08G22900	Leucine Rich Repeat	11932200	1.38	0.099406	1.09	0.580982	1.33	0.214708	-1.75	0.107229	-2.04	0.010492	-1.69	0.15478	-1.53	0.051582	-1.68	0.044163	-1.55	0.098066	-1.06	0.811886	-1.04	0.674009	1.05	0.844064
GLYMA08G29070	No annotation in Soybase	11934157	1.06	0.846805	-1.05	0.806181	1.19	0.471484	-1.93	0.273256	-2.02	0.034123	-1.63	0.207066	-1.83	0.041698	1.63	0.074381	1.98	0.075239	1.02	0.949837	1.18	0.551492	1.24	0.486334
GLYMA08G39700	BURP domain	11935535	1.45	0.336676	1.76	0.14869	1.04	0.930231	1.15	0.645312	3.44	0.037937	1.32	0.497588	3.77	0.003227	3.81	0.017556	1.26	0.455679	-1.49	0.483589	-1.74	0.141943	-1.23	0.721135
GLYMA08G44710	GLUCOSYL/GLUCURONOSYL TRANSFERASES	11937205	7.83	0.126385	3.84	0.090587	2.64	0.241668	4.47	0.064796	3.75	0.00128	2.27	0.227655	1.11	0.745073	-1.39	0.417826	-1.02	0.922279	1.08	0.937194	1.28	0.568895	1.12	0.712968
GLYMA08G01060	Magnesium-protoporphyrin IX methyltransferase C-terminus	11938840	2.16	0.404678	-1.17	0.342109	-1.42	0.165795	2.02	0.141214	-2.3	0.009235	1.1	0.58442	-1.03	0.868701	-1.65	0.134795	1.84	0.233397	-1.12	0.462013	1.64	0.273327	-1.42	0.244986
GLYMA08G02950	Carbon-nitrogen hydrolase	11939650	1.18	0.757048	-1.34	0.279109	1.33	0.496726	3.26	0.13343	3.06	0.001875	3.86	0.013574	1.07	0.758231	1.63	0.102537	1.27	0.256183	1.02	0.956247	1.11	0.680256	1.14	0.565026
GLYMA08G05420	Glycosyltransferase family 28 N-terminal domain	11940663	1.57	0.308018	2	0.064666	4.39	0.047928	1.85	0.445876	2.14	0.005403	3.95	0.166913	1.04	0.72715	-1.48	0.177973	-1.1	0.547575	1.17	0.678356	-1.07	0.788698	1.29	0.498616
GLYMA08G07290	"gb def: purine ntpase, probable"	11941391	2.84	0.129678	2.03	0.167731	1.6	0.11307	4.04	0.113615	4.55	0.009559	5.38	0.025336	-1.04	0.913755	1.01	0.965473	1.19	0.289917	1.36	0.314188	1.43	0.064436	-1.37	0.214236
GLYMA08G10290	FMN-dependent dehydrogenase	11942419	1.31	0.656169	-1.6	0.074401	1.53	0.479328	1.06	0.928375	-2.24	0.018693	3.04	0.401775	-2	0.024726	-1.01	0.971156	-1.13	0.800202	1.16	0.696999	-2.52	0.269292	-3.01	0.404174
GLYMA08G10860	Armadillo/beta-catenin-like repeat	11942618	-2.51	0.187434	-1.97	0.002771	-2.16	0.029417	-2.81	0.196738	-2.27	0.003246	-1.81	0.03805	-1.13	0.446148	-1.02	0.90636	1.07	0.710217	1.07	0.681193	1.17	0.610051	-1.16	0.420747
GLYMA08G11680	UNCHARACTERIZED	11942953	1.02	0.91211	1.47	0.007548	-1.08	0.87818	-1.91	0.317645	-2.29	0.002349	-1.98	0.334031	-1.11	0.586881	-1.42	0.012221	1	0.988533	-1.03	0.955249	-1.04	0.869797	-1.38	0.417049
GLYMA08G13010	No annotation in Soybase	11943457	-1.81	0.52767	-1.45	0.266168	-1.32	0.495289	1.2	0.755263	2.4	0.005554	1.32	0.383199	1.04	0.79396	1.04	0.922598	-1.09	0.392318	-1.7	0.306689	-1.35	0.327476	-1.03	0.919027
GLYMA08G13020	No annotation in Soybase	11943460	2.09	0.120398	1.96	0.271283	-1.02	0.968269	4.42	0.323892	7.43	0.030007	3.79	0.005242	2.34	0.37934	1	0.990176	1.23	0.662566	1.54	0.384961	-1.32	0.522513	-1.41	0.300619
GLYMA08G17190	Protease inhibitor/seed storage/LTP family	11945149	2.75	0.218735	2.32	0.059986	2.09	0.168685	2.02	0.370221	2.29	0.010238	2.76	0.013814	1.2	0.647576	1.36	0.152921	1.71	0.020722	-1.05	0.848431	-1.23	0.647901	-1.2	0.278356
GLYMA08G22300	sulfate transmembrane transporters	11947017	-1.11	0.841623	-1.2	0.305029	1.01	0.982704	-2.05	0.070227	-2.9	0.014996	-2.46	0.043873	-1.06	0.756421	-1.21	0.121518	1.08	0.736015	1.13	0.561567	1.12	0.779999	1.27	0.188104
GLYMA08G29710	F-box domain	11949151	-1.02	0.925342	1.86	0.062888	1.63	0.042825	1.19	0.571116	2.13	0.035813	1.46	0.065981	1.32	0.127814	1.09	0.613785	-1.06	0.776875	-1.17	0.423907	-1.26	0.166249	1.04	0.853323
GLYMA08G42860	Translation initiation factor SUI1	11951294	1.05	0.877738	-1.31	0.193212	-1.21	0.700544	-1.23	0.601289	-2.18	0.022115	-1.59	0.404871	-2.36	0.017631	-1.77	0.072055	-1.05	0.822056	-3.38	0.166856	-1.71	0.282502	-1.21	0.636117
GLYMA08G46550	Calcineurin-like phosphoesterase	11952469	1.21	0.387513	-1.48	0.090928	1.13	0.699089	-1.96	0.18117	-2.03	0.044811	-1.93	0.210203	-1.35	0.215922	1.14	0.417282	-1.29	0.010384	1.06	0.859239	1.05	0.756	1.19	0.66459
GLYMA09G02590	Peroxidase	11954225	2.76	0.109387	2.41	0.116234	3.44	0.176956	1.95	0.347054	2.13	0.04758	3.61	0.275949	-1.11	0.725174	1.62	0.191716	2.15	0.168097	1.65	0.336873	1.73	0.377217	2.08	0.333581
GLYMA09G03970	Huntingtin interacting protein HYPK	11954688	2.05	0.370648	2.1	0.14128	1.29	0.650945	3.31	0.185557	4.82	0.015263	4.22	0.061961	1.04	0.895091	1.44	0.302024	1.9	0.093101	1.36	0.525112	-1.49	0.493581	1.01	0.961364
GLYMA09G12510	retinoblastoma-related 1	11957031	2.3	0.115824	3.02	0.054974	1.36	0.623778	2.88	0.107707	2.56	0.021777	1.78	0.357475	-1.27	0.573193	-1.17	0.535685	1.02	0.862559	-1.51	0.631853	1.01	0.961536	-1.04	0.912163
GLYMA09G24660	FAMILY NOT NAMED	11958652	1.34	0.514281	-1.19	0.384263	1.05	0.868026	1.36	0.445734	-2.12	0.025756	-1.16	0.4791	-1.34	0.0695	-1.13	0.700183	1.46	0.20116	1.33	0.375451	1.35	0.328483	2	0.019457
GLYMA09G31320	SERINE/THREONINE KINASE	11960583	1.13	0.774472	1.11	0.600658	1.2	0.536046	-3.3	0.193166	-2.54	0.032542	-2.46	0.138914	1.1	0.523777	-1.11	0.609702	1.7	0.269757	1.04	0.905473	-1.25	0.285819	1.09	0.823826
GLYMA09G35010	"SERINE-THREONINE PROTEIN KINASE, PLANT-TYPE"	11962009	-1.7	0.176009	-1.74	0.187441	-1.43	0.604149	-27.97	0.060894	-9.66	0.03477	-7.46	0.177236	1.94	0.07012	3.68	0.21316	-1.2	0.154993	1.91	0.268471	2.37	0.459028	1.35	0.429495
GLYMA09G36130	AT2G30700	11962366	-2.24	0.62656	-2.11	0.061978	-1.31	0.645628	-2.69	0.587226	-2.79	0.039687	-1.99	0.364977	-1.18	0.515121	1.33	0.347798	1.56	0.290814	1.42	0.457106	1.16	0.56663	1.69	0.362062
GLYMA09G40520	Domain of unknown function (DUF296)	11964083	-1.02	0.905067	1.15	0.513779	1.02	0.936255	2.14	0.244585	2.44	0.014377	1.79	0.027177	1.24	0.380486	1.06	0.384321	-1.06	0.682102	-1.48	0.238828	-1.15	0.462047	1.04	0.811897
GLYMA09G00210	IONOTROPIC GLUTAMATE RECEPTOR-RELATED	11964635	-1.73	0.090105	-1.44	0.090194	-1.62	0.06528	-1.59	0.27002	-2.5	0.001116	-2.15	0.001709	1.09	0.616939	-1.33	0.249874	1.13	0.592863	-1.02	0.941943	1.07	0.804938	1.13	0.246227
GLYMA09G02980	putative type 1 membrane protein	11965544	-1.14	0.668852	-2.14	0.053526	-1.06	0.82853	-1.21	0.350762	-2.06	0.040766	-1.2	0.392538	-1.43	0.172957	1.32	0.376664	1.14	0.494256	1.12	0.574001	-1.24	0.51032	-1.02	0.869594
GLYMA09G04630	AP2 domain	11966168	-1.28	0.314307	-1.93	0.0332	-1.43	0.309192	-1.8	0.195015	-2.46	0.032469	-1.77	0.181282	-1.47	0.097014	-1.17	0.33667	-1	0.977512	-1.28	0.48617	-1.25	0.527584	-1.19	0.635296
GLYMA09G04660	No annotation in Soybase	11966182	-2.05	0.238478	-1.68	0.126691	-1.16	0.64835	-3.15	0.166948	-3.13	0.036612	-2.29	0.090699	-1.24	0.440966	1.28	0.465616	1.41	0.156182	-1.76	0.212656	1.07	0.869097	-1.34	0.136729
GLYMA09G04870	Late embryogenesis abundant protein	11966225	-3.24	0.097873	-1.98	0.042177	-3.32	0.146872	-5.24	0.094977	-4.54	0.009732	-3.42	0.137823	-1.07	0.753387	-2.71	0.089872	1.52	0.352189	-1.09	0.871761	1.59	0.456129	1.23	0.729179
GLYMA09G21280	Heavy-metal-associated domain	11969579	1.32	0.226183	1.71	0.278912	1.44	0.449052	1.14	0.768264	2.27	0.027794	1.72	0.330443	2.1	0.061542	2.09	0.07912	1.65	0.189479	1.73	0.269165	1.23	0.702641	1.59	0.459292
GLYMA09G22540	Caleosin related protein	11969783	-1.52	0.566781	1.79	0.370672	1.23	0.704379	5.08	0.428688	10.88	0.015494	7.86	0.050438	-1.07	0.705786	-1.17	0.749657	-1.21	0.469164	-1.22	0.497799	-1.09	0.858088	-1.23	0.565033
GLYMA09G23680	GTP-BINDING PROTEIN YLF2-RELATED	11969934	1.62	0.524701	-1.07	0.814985	-1.26	0.62132	-5.1	0.42062	-11.12	0.007825	-14.37	0.117266	1.17	0.359621	1.1	0.755551	-1.44	0.045418	-1.08	0.852482	-1.06	0.885575	1.37	0.179036
GLYMA09G34210	No annotation in Soybase	11973049	1.6	0.564385	2.4	0.048546	-1.01	0.985218	-1.17	0.877376	2.54	0.04308	1.16	0.764865	1.46	0.369441	-1.62	0.119758	-1.21	0.442199	-1.84	0.39201	1.23	0.478421	-1.24	0.498829
GLYMA09G36690	Protein tyrosine kinase	11973933	-1.97	0.085566	-1.92	0.186382	-1.14	0.755653	-1.26	0.30574	-2.15	0.02477	-1.22	0.571906	-1.48	0.107007	-1.36	0.64426	1.01	0.970746	1.41	0.26993	1.15	0.731231	-1.03	0.927305
GLYMA10G01340	Myb-like DNA-binding domain	11976381	-1.35	0.541706	1.44	0.647205	1.24	0.829913	1.46	0.387266	2.75	0.039117	2.53	0.133567	2.33	0.299868	1.7	0.325299	-1.42	0.455856	1.26	0.647328	-1.81	0.634244	-2.18	0.163887
GLYMA10G04160	AP2 domain	11977491	-2.86	0.246666	2.93	0.237471	-2.56	0.078149	-1.19	0.678226	3.59	0.030884	-1.68	0.199716	1.5	0.470143	-1.03	0.944724	-1.91	0.07994	-1.32	0.438412	1.1	0.786585	-1.08	0.830173
GLYMA10G12140	CYTOCHROME P450	11979801	2.3	0.36399	1.97	0.011166	1.19	0.510028	-2.37	0.064703	-3.32	0.014085	-3.2	0.078911	-1.11	0.750163	-1.13	0.368102	-1.73	0.327347	-1.53	0.252347	-1.03	0.942225	1.01	0.979727
GLYMA10G14870	Cleavage site for pathogenic type III effector avirulence factor Avr	11980215	-1.07	0.818143	1.15	0.605394	1.49	0.073344	1.59	0.116362	2.1	0.028491	2.2	0.117458	1.06	0.871016	-1.01	0.965214	1.11	0.711878	1.28	0.429728	1.12	0.406723	1.2	0.501347
GLYMA10G15100	No annotation in Soybase	11980251	2.18	0.316633	-1.29	0.617786	1.37	0.603698	6.35	0.213397	6.5	0.000443	5.95	0.163008	-1.1	0.871029	1.42	0.272786	-1.26	0.08803	1.01	0.991029	-1.02	0.959178	-1.12	0.816058
GLYMA10G16400	No annotation in Soybase	11980503	1.52	0.425411	-1.51	0.186377	1.2	0.461107	-2.65	0.262825	-3.36	0.039468	-2.86	0.070533	-1.19	0.532676	1.17	0.478099	-1.27	0.396606	-1.1	0.72904	1.39	0.168797	-1.24	0.464128
GLYMA10G28140	disproportionating enzyme	11982148	-1.5	0.165573	1	0.990694	1.4	0.119587	-1.69	0.16899	-2.75	0.032439	-2.27	0.044289	1.07	0.863156	1.2	0.546694	1.74	0.08326	1.53	0.194642	1.07	0.553431	1.75	0.170825
GLYMA10G35520	Major intrinsic protein	11985148	-1.26	0.805159	-2.18	0.061943	-1.8	0.521426	-1.45	0.721779	-2.46	0.037968	-2.09	0.45724	-1.69	0.089406	-1.52	0.432418	-1.43	0.401012	-1.24	0.797219	-1.05	0.929698	-1.05	0.89936
GLYMA10G41120	AT2G01300	11987113	1.76	0.131135	1.75	0.229689	1.5	0.257377	1.19	0.594899	2.45	0.007529	1.03	0.936794	-1.1	0.77345	-1.19	0.597875	-1.8	0.020632	-1.15	0.73335	-2.23	0.064112	1.02	0.929106
GLYMA10G42270	No annotation in Soybase	11987598	1.34	0.744548	-1.59	0.045407	1.4	0.735139	-1.92	0.138844	-2.2	0.014419	-1.18	0.846646	-2.7	0.007692	-3.26	0.031887	-2.56	0.088895	1.05	0.947699	-2.12	0.502279	-1.5	0.583894
GLYMA10G43380	Uncharacterised protein family UPF0005	11988137	2.13	0.071569	1.59	0.109771	1.18	0.807696	2.76	0.223801	2.56	0.025891	1.62	0.474442	-1.46	0.311787	-1.51	0.030955	-1.32	0.277498	-1.51	0.627674	-1.74	0.291729	-1.26	0.691517
GLYMA10G44450	No annotation in Soybase	11988661	1.09	0.893134	-1.7	0.007287	1.18	0.516346	1.39	0.691146	-2	0.001143	-1.32	0.122126	-1.13	0.498885	-1.53	0.188435	-1.07	0.692519	1.25	0.690195	-1.17	0.696656	2	0.132795
GLYMA10G00510	"Transcription initiation factor IID, 18kD subunit"	11988839	-1.29	0.43104	-2.47	0.075649	-1.49	0.567696	-1.62	0.456814	-2.99	0.041612	1.1	0.871707	-1.63	0.169711	1.47	0.026553	1.37	0.544239	1.29	0.700288	2.49	0.127479	1.02	0.969268
GLYMA10G02080	AP2 domain	11989284	-1.23	0.537689	1.59	0.404328	-1.18	0.802082	1.08	0.660377	2.25	0.034334	1.21	0.756625	1.19	0.675404	-1.11	0.820922	-1.84	0.046168	-1.39	0.633278	-1.38	0.524323	-1.85	0.315912
GLYMA10G12130	2OG-Fe(II) oxygenase superfamily	11992282	1.57	0.227136	1.93	0.175431	1.7	0.449938	3.38	0.094517	3.27	0.00122	1.89	0.04817	-1.16	0.454708	-1.37	0.379576	-1.34	0.183247	1.38	0.355514	-1.01	0.978045	1.3	0.571769
GLYMA10G16340	AP ENDONUCLEASE	11992945	1.03	0.962933	-1.2	0.314919	1.28	0.36412	-2.38	0.043541	-2.9	0.016353	-2.02	0.007872	-1.2	0.499222	1.14	0.551371	1.59	0.310596	1.01	0.971493	-1.25	0.435555	1.3	0.515839
GLYMA10G33720	Plastocyanin-like domain	11996540	-1.07	0.861356	1.08	0.728045	-1	0.994228	-2.02	0.212275	-2.04	0.011794	-2.67	0.197503	1.68	0.226681	1.25	0.306485	1.11	0.599281	1.25	0.596253	1.05	0.865556	1.22	0.527588
GLYMA10G34380	"WD domain, G-beta repeat"	11996796	1.44	0.409495	1.34	0.179637	1.57	0.207937	1.61	0.310101	2.14	0.034928	1.42	0.316118	1.07	0.674322	1	0.974596	-1.28	0.208868	-1.02	0.947405	1.02	0.735785	-1.04	0.581426
GLYMA10G35140	HEAT repeat	11996985	1.58	0.450258	-1.3	0.102315	-1.24	0.672329	-1.33	0.745802	-2.51	0.006845	-1.05	0.94398	-1.64	0.027304	-1.38	0.497549	1.71	0.132131	1.23	0.670347	-1.07	0.614773	-1.17	0.828863
GLYMA10G35380	phenylalanine ammonia-lyase	11997191	5.79	0.260393	4.45	0.162066	5.49	0.078881	5.97	0.147539	6.03	0.004923	6.9	0.117977	1.12	0.789392	1.4	0.489362	1.16	0.551959	-1.57	0.589559	1.14	0.725827	1.04	0.929458
GLYMA10G35860	gb def: downstream of son gene protein homolog	11997362	-1.69	0.350532	-1.31	0.454938	1.02	0.954306	-2.52	0.092493	-2.08	0.034561	-1.11	0.810154	-1.23	0.310609	-1.42	0.487592	1.58	0.108601	1.15	0.675929	-1.2	0.426539	-1.46	0.512691
GLYMA10G36260	"WD domain, G-beta repeat"	11997552	1.4	0.419115	1.15	0.641178	1.5	0.330812	-2.06	0.327206	-2.96	0.032163	-2.95	0.187645	-1.56	0.129021	-1.77	0.162255	-1.24	0.584817	-1.11	0.833944	1.2	0.488356	1.03	0.90743
GLYMA11G01240	AMP-binding enzyme	12001048	-1.02	0.911012	-1.07	0.642886	-1.13	0.808765	1.49	0.134895	2.26	0.001618	1.47	0.525539	3.02	0.103419	4.3	0.041523	2.28	0.0727	1.41	0.426645	1.53	0.467459	1.13	0.813465
GLYMA11G01680	De-etiolated protein 1 Det1	12001315	1.23	0.746468	1.51	0.082349	-2.28	0.047809	-1.28	0.79952	2.14	0.031152	-1.88	0.032598	-1.02	0.955684	-1.33	0.159877	-1.83	0.05335	-1.83	0.166759	1.54	0.560713	1.22	0.349747
GLYMA11G02810	No annotation in Soybase	12001807	-2.2	0.173038	-1.41	0.041817	-1.23	0.350515	-2.81	0.14931	-2.29	0.005218	-1.98	0.081241	-1.03	0.825831	-1.19	0.266212	1.81	0.164326	-1.15	0.531696	-1.03	0.857842	1.18	0.714615
GLYMA11G08990	UBA/TS-N domain	12004307	1.47	0.260354	-1.12	0.799745	-1.01	0.981103	-1.45	0.395784	-3.09	0.042045	-2.62	0.143564	-1.03	0.907056	-1.03	0.947083	1.29	0.27681	1.11	0.776323	1.16	0.693107	-1.45	0.064841
GLYMA11G12410	Bacterial transferase hexapeptide (three repeats)	12005609	1.81	0.221081	1.62	0.377176	-1.41	0.243546	1.4	0.550755	2.01	0.014375	1.15	0.485959	1.35	0.283363	1.65	0.21379	-1.62	0.115169	-1.44	0.316383	1.24	0.653694	-1.31	0.274278
GLYMA11G15380	No annotation in Soybase	12006837	1.1	0.86967	2.24	0.154946	-1.42	0.476062	2.48	0.143477	2.86	0.020085	-1.23	0.626291	1.47	0.339429	-1.01	0.962702	-1.44	0.088226	-1.56	0.379679	-1.09	0.775185	1.11	0.542644
GLYMA11G16140	No annotation in Soybase	12007192	-1.8	0.152021	1.85	0.072978	1.05	0.837244	1.01	0.898579	2.2	0.029447	-1.01	0.982098	1.43	0.284246	1.16	0.573175	1.26	0.108161	1.3	0.458044	-1.08	0.854368	-1.73	0.175983
GLYMA11G35970	No annotation in Soybase	12011449	-1.08	0.917676	1.37	0.304101	-1.85	0.222968	-5.88	0.299042	-7.64	0.041679	-5.24	0.086085	-1.04	0.899513	-1.4	0.253824	1.21	0.41031	-1.14	0.753569	1.01	0.983633	-1.33	0.280633
GLYMA11G35980	No annotation in Soybase	12011452	1.46	0.519248	1.34	0.139904	-1.03	0.916314	-1.37	0.517402	-2.29	0.041469	-1.98	0.12877	-1.19	0.378133	-1.65	0.025875	-1.01	0.976509	-1.1	0.827249	1.03	0.856729	-1.36	0.299902
GLYMA11G35990	Gamma-glutamyltranspeptidase	12011454	1.1	0.805864	1.07	0.789628	1.04	0.865679	-13.93	0.196025	-27.7	0.036601	-19.75	0.038533	-1.35	0.314952	-1.22	0.379922	1.84	0.277249	1.04	0.924459	1.07	0.638109	1.28	0.17263
GLYMA11G36150	C2 domain	12011535	-1.2	0.570339	-1.18	0.322606	-1.57	0.242441	-3.13	0.105592	-2.53	0.000483	-3.66	0.079405	1.2	0.27432	1.5	0.158519	1.11	0.690994	-1.44	0.301799	1.11	0.649063	1	0.989562
GLYMA11G02300	Harpin-induced protein 1 (Hin1)	12013166	-1.81	0.192832	1.46	0.078062	1.54	0.431354	1.17	0.511739	2.24	0.00545	1.79	0.402693	-1.02	0.915371	-1.41	0.301677	-1.57	0.23828	1.53	0.116424	-1.31	0.574613	-1.18	0.760045
GLYMA11G03310	Protease inhibitor/seed storage/LTP family	12013541	-1.61	0.114131	1.11	0.736849	1.25	0.540057	1.63	0.255857	2.71	0.028686	2.39	0.12728	-1.27	0.50771	-2.05	0.12374	1.05	0.901017	-1.88	0.259518	-1.56	0.201141	-1.22	0.549834
GLYMA11G05130	Cyclophilin type peptidyl-prolyl cis-trans isomerase/CLD	12014279	-1.38	0.408674	1.6	0.213856	1.08	0.758351	-1.83	0.233998	2.09	0.030444	-1.16	0.579515	1.49	0.262358	-1.21	0.504503	-1.47	0.109431	-1.32	0.353757	-1.39	0.095643	-1.59	0.096595
GLYMA11G09190	Transmembrane amino acid transporter protein	12015623	1.73	0.278764	-1.09	0.678739	1.2	0.523005	-2.62	0.35009	-4.61	0.007843	-4.59	0.068192	1.11	0.424634	1.09	0.645824	-1.1	0.529176	-1.09	0.768182	-1.16	0.570558	-1.36	0.029567
GLYMA11G15360	Cupin	12017931	1.34	0.537684	1.54	0.381024	1.17	0.765582	2	0.231134	2.06	0.043742	-1.07	0.901124	1.6	0.144185	1.11	0.782784	-1.19	0.500287	-1.03	0.956254	-1.29	0.52249	1.04	0.884013
GLYMA11G18190	Histone-like transcription factor (CBF/NF-Y) and archaeal histone	12018479	-1.11	0.617553	1.04	0.859095	-1.31	0.617781	1.96	0.09889	2.22	0.007036	1.37	0.441609	1.23	0.328341	-1.6	0.024115	-1.36	0.028133	-1.18	0.739063	-1.01	0.978519	1.05	0.681194
GLYMA11G18270	Associated with HOX	12018513	-1.67	0.163554	-2.65	0.065297	-1.57	0.164277	-1.83	0.044497	-2.88	0.049945	-1.88	0.077226	-1.48	0.227256	-1.47	0.136641	1.01	0.969772	1.22	0.480045	-1.11	0.773693	-1.15	0.599478
GLYMA11G19390	Plant protein of unknown function (DUF868)	12018805	-1.09	0.048711	-1.64	0.032256	1.07	0.743221	-2.2	0.050769	-2.08	0.013295	-1.06	0.805758	-1.31	0.148416	-1.16	0.185485	1.35	0.164871	1.57	0.200827	-1	0.987358	1.41	0.178307
GLYMA11G19850	Helix-loop-helix DNA-binding domain	12018993	-1.3	0.293139	-1.13	0.564279	-1.04	0.928477	-2.02	0.13351	-2.03	0.002932	-1.38	0.505168	-1.15	0.041517	-1.87	0.134367	-1.21	0.437656	-1.31	0.5951	-1.31	0.439065	-1.3	0.542353
GLYMA11G26180	Protein kinase domain	12019893	-1.51	0.292999	1.53	0.395536	-1.48	0.52927	-1.55	0.278569	3.38	0.002077	-1.76	0.275861	1.72	0.08729	-1.02	0.963924	-2.02	0.010957	-1.51	0.407092	-2.56	0.376338	-1.22	0.330581
GLYMA12G06540	haloacid dehalogenase-like hydrolase	12025765	-1.41	0.404894	-1.17	0.387118	-1.41	0.120647	-15.1	0.138625	-4.17	0.01387	-5.15	0.01054	2.55	0.001993	3.38	0.007774	1.1	0.590042	1.23	0.525979	1.32	0.168824	-2.4	0.169481
GLYMA12G08310	TCP-1/cpn60 chaperonin family	12026393	1.65	0.182171	-1.42	0.284092	1.03	0.900731	1.24	0.651007	-2.07	0.025214	-1.04	0.903563	-1.25	0.205898	1.56	0.258814	1.49	0.287074	-1.15	0.691246	1.41	0.459951	1.37	0.338259
GLYMA12G11670	MSP (Major sperm protein) domain	12027557	-4.16	0.172707	-1.79	0.026892	-2.31	0.00318	-7.41	0.175167	-2.5	0.011437	-3.26	0.003427	1.2	0.471376	-1.06	0.742865	1.31	0.346271	-1.53	0.155267	-1.24	0.510289	1.31	0.36828
GLYMA12G20460	Protein tyrosine kinase	12029029	-2.12	0.129502	-1.92	0.050623	-1.81	0.072351	-1.76	0.185043	-2.36	0.048733	-1.76	0.08472	-1.21	0.441286	-1.11	0.674817	1.03	0.903577	1	0.993856	-1.07	0.749447	-1.01	0.970931
GLYMA12G34040	GLUCOSYL/GLUCURONOSYL TRANSFERASES	12031817	-1.15	0.840438	1.13	0.573243	1.07	0.793211	2.95	0.248851	2.69	0.041598	3.22	0.001083	1.09	0.8241	1.01	0.971808	1.47	0.082887	1.2	0.650468	1.4	0.102793	-1.1	0.729542
GLYMA12G36880	Leucine Rich Repeat	12032886	1.03	0.47951	1.7	0.368398	-1.15	0.693137	1.84	0.305726	2.34	0.021404	1.38	0.325605	-1.01	0.978423	1.03	0.940261	-1.71	0.058115	1.02	0.893088	1.11	0.830182	-1.45	0.361773
GLYMA12G01530	PLAC8 family	12033429	2.63	0.241686	2.59	0.050316	2.95	0.102734	2.33	0.093076	2.37	0.029944	2.23	0.058173	-1.04	0.878154	-1.06	0.811529	1.09	0.689342	-1.13	0.700742	-1.1	0.752947	1.01	0.958577
GLYMA12G04120	Kinesin motor domain	12034452	-1.16	0.299261	1.97	0.048148	-1.16	0.716339	-1.04	0.851834	2.16	0.023785	1.53	0.1644	1.33	0.331847	-1.29	0.208338	-1.23	0.17826	1.76	0.159215	1.27	0.461197	-1.25	0.392507
GLYMA12G05910	Core histone H2A/H2B/H3/H4	12035032	1.29	0.372258	1.86	0.382825	1.84	0.236491	-1.02	0.955667	2.77	0.001971	2.25	0.0083	1.95	0.248948	1.98	0.128901	1.72	0.006262	1.44	0.212315	1.29	0.562847	1.34	0.557056
GLYMA12G05920	AT4G12070	12035036	1.38	0.254806	2.36	0.054359	2.4	0.063341	1.57	0.167327	3.17	0.044522	2.32	0.05189	-1.07	0.817924	-1.1	0.699616	-1.72	0.115366	1.69	0.313678	1.14	0.012838	-1.17	0.267965
GLYMA12G07280	SUA5	12035519	1.01	0.977178	-1.47	0.212165	1.45	0.389247	-3.31	0.09197	-3.23	0.013061	-1.27	0.415144	-1.16	0.566488	1.21	0.611411	1.2	0.62672	1.28	0.513224	-1.6	0.333798	-1.15	0.548685
GLYMA12G09400	"Zinc finger, C2H2 type"	12036431	-2.83	0.126352	-2.39	0.019031	-1.74	0.316499	-4.58	0.080133	-3.46	0.011723	-1.17	0.705511	1.17	0.530864	1.36	0.378916	2.28	0.115377	1.69	0.187576	1.59	0.491951	1.09	0.670989
GLYMA12G22650	AAA ATPASE	12039182	-1.53	0.638645	1.32	0.581817	-2.78	0.446692	1.43	0.69758	2.16	0.031161	-1.92	0.55699	1.49	0.242589	-1.33	0.586272	-1.96	0.105481	-2.11	0.52188	1.63	0.058915	1.51	0.413781
GLYMA12G28770	No annotation in Soybase	12039829	1.01	0.970107	1.74	0.353772	1.18	0.580401	-1.16	0.16795	2.16	0.02542	1.25	0.439569	1.25	0.625445	-1.52	0.441611	-1.28	0.238584	1.14	0.698303	1.21	0.489938	1.05	0.85967
GLYMA12G31380	Histone deacetylase domain	12040799	-1.64	0.173142	-1.51	0.068479	-1.19	0.439374	-2.85	0.106324	-2.79	0.024948	1.03	0.96642	-1.15	0.390185	1.13	0.478393	1.09	0.75938	1.16	0.280481	1.01	0.956312	-1.86	0.486845
GLYMA12G32780	Pep3/Vps18/deep orange family	12041354	-1.32	0.543417	1.63	0.067447	-1.97	0.190664	-5.84	0.169403	-4.28	0.043342	-6.56	0.075738	-1.01	0.98078	-1.35	0.257607	-2.51	0.030274	-1.12	0.841008	1.99	0.034893	1.04	0.948592
GLYMA12G34000	Miro-like protein	12041726	-1.37	0.466122	1.11	0.462147	1.07	0.752911	-3.03	0.059189	-2.02	0.047463	-2.17	0.053169	-1.04	0.788343	-1.11	0.655617	1.03	0.942269	1.04	0.904144	1.08	0.797801	1.2	0.457563
GLYMA13G01120	Xyloglucan endo-transglycosylase (XET) C-terminus	12043192	-1.09	0.790777	1.85	0.104641	1.12	0.665189	1.15	0.496474	2.13	0.023482	1.62	0.089893	-1.16	0.568243	-1.52	0.17214	-1.28	0.19934	-1.25	0.508787	-1.16	0.542166	-1.22	0.372388
GLYMA13G02100	AT1G22140	12043574	-1.08	0.774479	-1.11	0.757902	1	0.996595	2.62	0.158415	3.53	0.005043	2.93	0.085038	-1.13	0.778013	1.05	0.691934	-1.01	0.89196	-1.24	0.63385	-1.17	0.129137	-1.03	0.931137
GLYMA13G07410	No annotation in Soybase	12045251	1.11	0.83617	1.8	0.01459	-1	0.990464	1.19	0.738627	2.2	0.005807	-1.07	0.860538	1.02	0.92269	-1.37	0.201606	-1.29	0.208267	-2.5	0.206131	-1.59	0.097513	1.26	0.158983
GLYMA13G08030	GTP cyclohydrolase II	12045513	1.45	0.683078	-1.77	0.002613	1.72	0.248035	-1.63	0.698498	-3.29	0.000119	-1.21	0.74799	-1.45	0.423898	1.03	0.754799	1.48	0.077204	1.29	0.624599	-1.1	0.639171	-1.13	0.775619
GLYMA13G20660	Transcription factor TFIID complex subunit 8 C-term	12049320	-1.85	0.072914	-1.55	0.07487	-1.42	0.275521	-1.51	0.051837	-2.01	0.036793	-1.29	0.386683	-1.11	0.486476	-1.26	0.074252	1.3	0.121343	1.15	0.594172	1.01	0.963753	-1.25	0.247352
GLYMA13G24350	Protein of unknown function (DUF679)	12050640	1.15	0.65033	1.84	0.136683	-1	0.997673	1.07	0.75693	2.09	0.031462	1.09	0.867858	-1.18	0.667046	-1.17	0.595419	1.08	0.526353	-1.28	0.674576	-1.03	0.890062	-1.18	0.58434
GLYMA13G32980	COPI associated protein	12053844	1.08	0.88557	2	0.002002	-1.16	0.78215	1.3	0.013151	3.3	0.007142	-1.9	0.371944	2.01	0.08377	1.31	0.185187	-1.17	0.205432	-1.41	0.559352	-1.23	0.441688	1.69	0.177125
GLYMA13G35180	Core-2/I-Branching enzyme	12054555	2.35	0.07992	1.83	0.133686	3.52	0.119967	3.66	0.10222	2.21	0.036344	3.34	0.016068	-1.48	0.374555	-1.19	0.519864	-1.57	0.071709	-1.02	0.971328	1	0.99927	-1.3	0.254188
GLYMA13G36410	DDRGK domain	12055066	-1.11	0.717404	-1.43	0.242256	-1.05	0.793726	-5.17	0.052063	-3.84	0.001526	-3.05	0.00777	-1.01	0.86243	1.27	0.540122	-1.13	0.748771	1.02	0.858302	-1.03	0.892501	1.47	0.12157
GLYMA13G05130	Eukaryotic porin	12059860	6.37	0.153942	5.81	0.057475	3.24	0.002326	5.98	0.338623	6.53	0.033992	3.3	0.173873	1.3	0.543827	1.08	0.826649	1.03	0.873436	-1.19	0.567224	-1.26	0.269461	-1.08	0.84634
GLYMA13G05830	Chorismate mutase.	12060049	1.88	0.064397	2.24	0.106337	1.62	0.170343	1.89	0.023664	2.13	0.028663	1.43	0.188003	1.11	0.750018	-1.08	0.758502	1.22	0.257421	1.08	0.84085	-1.01	0.960213	1.12	0.625425
GLYMA13G06670	No annotation in Soybase	12060295	-1.16	0.7866	-1.81	0.043893	-1.19	0.540079	-1.12	0.575481	-2	0.025961	-1.2	0.392007	-1.34	0.167408	1.4	0.173162	1.31	0.348618	-1.75	0.044972	-1.63	0.266247	-1.29	0.363415
GLYMA13G06920	Ribosomal protein L32	12060351	-1.04	0.967671	1.49	0.23232	2.71	0.03589	1.56	0.602755	2.36	0.035592	2.32	0.235977	2.59	0.138395	1.27	0.367947	-1.52	0.072081	1.41	0.476821	-2.04	0.062953	-1.19	0.687029
GLYMA13G09290	F-box domain	12060879	2.49	0.410394	-1.53	0.108718	1.5	0.659231	1.09	0.916519	-2.24	0.034711	1.23	0.803624	-2.32	0.031042	-1.27	0.285397	-1.52	0.155871	-1.86	0.52916	-1.27	0.743428	-2.09	0.414212
GLYMA13G12450	HISTONE H2A	12061605	-1.39	0.470893	1.32	0.137656	1.35	0.414852	1.07	0.829496	2.12	0.009893	1.46	0.202372	2.08	0.006455	-1.01	0.957075	-1.67	0.153482	1.45	0.37053	1	0.992766	-1.09	0.842604
GLYMA13G22810	EF hand	12064208	1.85	0.131733	2.35	0.055022	2.25	0.033831	1.22	0.38281	3.34	0.006568	3.03	0.042006	1.18	0.720263	1.26	0.263397	1.06	0.698269	-1.01	0.966953	-1.12	0.682274	-1.35	0.275625
GLYMA13G23010	Exostosin family	12064301	-4.51	0.146071	-2.31	0.050904	-2.52	0.067049	-2.68	0.187519	-2.3	0.004303	-1.84	0.151045	-1.04	0.828763	1.32	0.564454	1.17	0.598701	-1.03	0.940646	1.32	0.442963	-1.1	0.848805
GLYMA13G24340	Protein tyrosine kinase	12064818	1.44	0.545068	1.34	0.033971	1.14	0.854072	2.54	0.149418	2.03	0.033388	-1.38	0.718789	1.72	0.061997	1.43	0.081171	1.04	0.782565	-1.31	0.742331	-1.3	0.50967	-1.01	0.981342
GLYMA13G24500	Tash protein PEST motif	12064844	11.18	0.069174	3.45	0.057782	1.84	0.230546	11.02	0.321106	4.23	0.037831	2.82	0.051808	1.22	0.369293	-1.35	0.534137	-1.76	0.148696	-1.4	0.67064	-1.1	0.536008	-1.76	0.092382
GLYMA13G25840	UBA/TS-N domain	12065289	-1.3	0.622795	1.82	0.095909	1.21	0.520577	1.18	0.671294	2.48	0.006087	-1.1	0.761197	1.62	0.115967	-1.03	0.894736	-1.87	0.036809	-1.59	0.288593	-1.53	0.035458	1.13	0.235641
GLYMA13G27550	AT1G11655	12065812	-1.69	0.344914	-1.6	0.195727	1.11	0.720248	-1.61	0.413898	-2.36	0.025675	-1.77	0.058788	-1.14	0.590523	-1.2	0.692696	-1.08	0.843097	-1.05	0.85599	-1.54	0.355297	1.07	0.865858
GLYMA13G27680	Integral membrane protein DUF6	12065854	1.2	0.304457	1.02	0.956785	-1.36	0.695334	1.47	0.637937	3.78	0.003058	1.3	0.623951	1.64	0.153013	1.66	0.369264	-1.12	0.504862	-1.56	0.525252	-1.51	0.634206	-1.14	0.692767
GLYMA13G32420	orotidine-5'-phosphate decarboxylase activity	12067574	-1.1	0.680734	-1.26	0.289429	1.6	0.188893	-2.44	0.086939	-3.3	0.032342	-2.16	0.207576	-1.04	0.875871	-1.11	0.594347	1.09	0.551194	1.02	0.952824	-1.5	0.143917	1.07	0.705175
GLYMA13G32940	Dynamin GTPase effector domain	12067755	1.93	0.270526	2.16	0.057155	2.04	0.088999	1.97	0.110763	2.14	0.005066	2.39	0.11844	1.14	0.428582	1	0.984581	1.02	0.921477	1.16	0.297629	1.05	0.816557	-1.01	0.976027
GLYMA13G33160	Oligosaccaryltransferase	12067855	-1.96	0.483975	-1.21	0.303593	-1.38	0.400899	1.8	0.350838	2.23	0.042494	2.1	0.02198	1.88	0.085353	1.05	0.840702	1.23	0.228234	2.2	0.014794	1.45	0.235156	1.21	0.413737
GLYMA13G33920	carboxy-lyase activity	12068140	1.43	0.556857	2.68	0.124781	1.32	0.24403	1.39	0.319715	2.96	0.027401	1.93	0.056858	2.53	0.106313	1.62	0.161378	1.14	0.444074	1.9	0.050833	1.23	0.635486	-1.49	0.104157
GLYMA13G34620	BCS1 AAA-TYPE ATPASE	12068428	-1.22	0.565658	1.54	0.101402	1.04	0.896233	-1.03	0.856949	2.03	0.018475	-1.21	0.617752	1.83	0.159008	-1.03	0.762467	-1.43	0.175845	-1.46	0.369953	-1.19	0.2002	-1.2	0.510404
GLYMA13G37480	No annotation in Soybase	12069392	1.71	0.226571	2.46	0.14787	2.01	0.049169	1.35	0.492445	2.48	0.000858	1.38	0.212239	-1.26	0.281221	-1.66	0.265936	-1.1	0.636567	-1.29	0.374121	-1.21	0.446149	1.14	0.584268
GLYMA13G39130	Domain of unknown function (DUF588)	12069973	1.38	0.627624	1.6	0.103092	1.19	0.773513	1.46	0.584991	2.09	0.004522	1.11	0.892391	-1.24	0.51916	-2.43	0.038737	-2.01	0.243728	-2.5	0.371792	-1	0.998045	1.17	0.781707
GLYMA14G05090	AT1G05060	12074323	-2.02	0.242666	-1.62	0.04083	1.05	0.875405	-5.15	0.147802	-3.2	0.004053	-1.55	0.370073	-1.14	0.310561	1.63	0.251814	1.87	0.195133	-1.03	0.938087	-1.04	0.854429	-1.2	0.637612
GLYMA14G14070	SUBFAMILY NOT NAMED	12077208	1.86	0.403864	-1.05	0.763104	1.94	0.163922	-1.69	0.351622	-2.18	0.047765	-1.36	0.493407	-1.47	0.165306	-1.09	0.219377	-1.42	0.430893	1.65	0.24384	-1.3	0.457958	1.21	0.40561
GLYMA14G21270	Domain of unknown function DUF81	12078130	1.87	0.18896	3.07	0.053688	1.05	0.77985	-1.24	0.702032	3.09	0.033517	1.93	0.047244	1.59	0.052356	-1.04	0.895176	-1.68	0.110473	1.42	0.215541	2.24	0.065583	-1.32	0.547408
GLYMA14G33670	AT1G36990	12079573	-1.11	0.13262	-1.07	0.675249	1.32	0.159948	-2.55	0.086397	-2.03	0.047693	1.18	0.260746	1.12	0.556357	-1.18	0.214794	1.02	0.937984	1.24	0.298675	-1.01	0.941652	-1.97	0.143419
GLYMA14G34590	AP2 domain	12079784	-1.17	0.772293	-1.2	0.697804	-1.83	0.194716	-1.55	0.475633	-2.05	0.044803	-2.04	0.15596	1.01	0.982831	-1.16	0.784826	-1.32	0.25141	-1.11	0.733608	-1.09	0.569261	-1.52	0.368808
GLYMA14G36590	C2 domain	12080322	-1.71	0.579959	2.37	0.384129	1.78	0.269767	12.55	0.229375	23.47	0.000136	16.86	0.008189	1.54	0.350649	-1.68	0.521474	-1.17	0.264272	-1.21	0.532367	1.35	0.508927	-1.26	0.190685
GLYMA14G40460	Gcd10p family	12081693	1.34	0.668936	-1.1	0.59914	-1.13	0.776593	-1.17	0.823422	-2.03	0.045172	-1.18	0.668323	-1.28	0.253208	-1.15	0.665659	-1.38	0.318018	-1.05	0.890522	1.31	0.446415	-1.1	0.647989
GLYMA14G11520	Protein tyrosine kinase	12085883	-1.6	0.435543	1.66	0.019813	-1.01	0.986669	1.14	0.724169	2.42	0.026691	1.44	0.27678	-1.07	0.661501	-1.15	0.309025	-1.36	0.146636	-1.42	0.462405	1.04	0.860526	-1.14	0.504648
GLYMA14G15230	30S RIBOSOMAL PROTEIN S3	12086700	-1.01	0.970142	1.4	0.249966	1.34	0.459776	-22.3	0.161783	-15.02	0.013904	-13.16	0.103472	1.51	0.156572	1	0.991231	-1.78	0.170889	1.57	0.231207	1.09	0.701781	-1.26	0.678555
GLYMA14G23780	GDSL-like Lipase/Acylhydrolase	12087773	-1.06	0.891721	-1.4	0.074119	1.27	0.543673	-1.72	0.413338	-2.97	0.001674	-1.64	0.104006	1	0.988926	-1.03	0.842948	1.29	0.287417	-1.21	0.140673	-1.12	0.749601	-1.15	0.645027
GLYMA14G35540	No annotation in Soybase	12089357	1.59	0.175887	1.95	0.159174	-1.14	0.644729	1.2	0.533249	2.34	0.013292	1.11	0.776416	1.38	0.188934	-1.08	0.783937	-1.01	0.911587	-1.53	0.321182	1.07	0.772034	-1.02	0.942453
GLYMA14G36010	Helix-loop-helix DNA-binding domain	12089504	-2.32	0.255934	1.68	0.18185	-1.14	0.695412	-1.28	0.549951	2.02	0.011616	-1.02	0.948319	1.41	0.336005	-1.34	0.349789	-1.51	0.030527	-1.11	0.784933	1.01	0.976224	1.05	0.807222
GLYMA14G37560	ZIP Zinc transporter	12090014	-2.34	0.078348	-1.87	0.018988	-2.16	0.0363	-1.56	0.160363	-3.49	0.003172	-1.79	0.035276	1.08	0.715442	-1.1	0.80832	1.18	0.564095	1.24	0.560489	1.28	0.031176	-1.15	0.431223
GLYMA14G38000	Sodium/hydrogen exchanger family	12090084	-1.78	0.069167	-2.17	0.054972	-1.34	0.433128	-2.33	0.184484	-2.36	0.007331	-1.57	0.287031	-1.01	0.958199	1.08	0.834714	1.21	0.251914	1.1	0.788429	-1.03	0.85233	1.27	0.179175
GLYMA14G38370	No annotation in Soybase	12090184	1.32	0.738794	1.29	0.516179	1.62	0.280297	3.38	0.123524	2.24	0.046075	2.15	0.100291	-1.17	0.720383	-1	0.988653	-1.19	0.473028	-1.41	0.6479	-1.65	0.234897	-1.06	0.898327
GLYMA14G39190	Universal stress protein family	12090496	-1.15	0.703871	2.17	0.102175	2.02	0.241544	-1.06	0.88194	2.56	0.048887	1.74	0.419151	-1.16	0.59702	-1.27	0.418641	-1.51	0.185004	-1.61	0.310598	-1.74	0.304033	-1.89	0.376687
GLYMA14G39600	AT hook motif	12090677	-1.13	0.568484	-2.11	0.071303	-2.29	0.188038	-4.58	0.084739	-2.92	0.044969	-1.43	0.419773	-1.21	0.704326	-1.35	0.488285	1.04	0.946016	-1.07	0.903569	-1.34	0.503947	-4.41	0.029034
GLYMA14G40510	Zinc knuckle	12091040	-1.24	0.112953	1.09	0.739792	-1.07	0.731648	-1.97	0.021859	-2.08	0.033576	-2.29	0.005299	1.18	0.317276	-1.26	0.387398	1.27	0.387914	-1.02	0.919345	1.11	0.578998	1.18	0.612699
GLYMA15G00650	"Zinc finger, C2H2 type"	12091340	1.32	0.574563	1.65	0.063727	1.81	0.07978	1.64	0.393041	2.33	0.038081	2.41	0.029145	1.65	0.05625	1.64	0.014465	1.57	0.127357	1.37	0.26527	1.3	0.149393	1.37	0.183521
GLYMA15G01270	Nup93/Nic96	12091572	-1.3	0.391695	1.23	0.268208	-1.61	0.078621	-1.65	0.09171	-2.2	0.049882	-2.48	0.007834	1.09	0.732191	-1.04	0.747229	-1.03	0.947402	1.17	0.477618	1.19	0.667402	-1.16	0.588203
GLYMA15G01420	TLC ATP/ADP transporter	12091613	1.26	0.288345	-1.2	0.166424	2.51	0.243107	-2.72	0.087148	-2.03	0.047419	1.41	0.488711	-1.57	0.048653	1.1	0.458226	-1.04	0.90933	1.94	0.290474	-1.54	0.448031	-1.05	0.911417
GLYMA15G03350	bZIP transcription factor	12092496	1.11	0.902362	1.23	0.198967	1.55	0.220671	-4.5	0.45018	-2.26	0.033383	-2.19	0.166965	-1.09	0.829862	1.06	0.871533	-1.42	0.363322	-1.08	0.854192	-1.19	0.476197	1.06	0.828252
GLYMA15G03620	Glycosyl hydrolase family 1	12092601	25.34	0.127757	24.56	0.110745	12.2	0.048975	4.9	0.243561	8.74	0.004002	5.83	0.024849	-1.36	0.345528	1.69	0.2791	1.45	0.332113	-1.52	0.10772	2.32	0.181036	1.31	0.14821
GLYMA15G05410	PINN	12093225	-1.51	0.317975	-1.52	0.145165	-2.52	0.056782	-2.08	0.226283	-2.64	0.009232	-2.87	0.063799	1.35	0.232636	-1.18	0.609265	1.39	0.299768	1.01	0.980376	1.84	0.245792	1.04	0.954204
GLYMA15G09390	Ankyrin repeat	12094685	1.88	0.460804	1.74	0.245355	1.07	0.840985	3.72	0.065665	2	0.027732	2.19	0.028056	1.39	0.129309	-1.43	0.375026	1.44	0.237221	1.62	0.154502	1.84	0.025011	1.05	0.531968
GLYMA15G10270	mTERF	12095008	-1.23	0.517749	1.64	0.188902	-1.03	0.93424	-1.04	0.875055	2.02	0.001309	-1.25	0.630097	1.28	0.07965	1	0.99178	-1.44	0.018659	-1.47	0.456086	-1.16	0.357338	-1.01	0.913332
GLYMA15G13680	Oxidoreductase NAD-binding domain	12096336	-1	0.988455	-1.05	0.769322	1.15	0.716935	-2.67	0.225731	-2.86	0.033112	-3.02	0.002892	-1.01	0.95326	-1.03	0.783846	1.13	0.26011	-1.03	0.741455	-1.26	0.597536	1.1	0.672896
GLYMA15G14180	"HAD superfamily, subfamily IIIB (Acid phosphatase)"	12096510	-1.52	0.277618	1.16	0.578737	-1.09	0.766322	2.97	0.206807	5.57	0.024469	4.28	0.035084	-1.22	0.694932	-1.11	0.715587	-1.51	0.123129	1.08	0.863039	-1.1	0.80629	1.05	0.841259
GLYMA15G15110	GRAS family transcription factor	12096719	1.5	0.241629	2.19	0.059724	1.19	0.703839	4.95		3.25	0.011167	1.93	0.27843	1.81	0.346835	-1.51	0.008557	-1.68	0.096528	1.7	0.158126	1.67	0.142109	1.7	0.149311
GLYMA15G22800	No annotation in Soybase	12099114	1.13	0.61502	1.74	0.227524	1.2	0.690151	1.04	0.885591	2.07	0.010587	1.62	0.288189	1.51	0.28905	-1.05	0.862405	-1.54	0.126866	1.41	0.483761	1.13	0.741446	-1.07	0.833548
GLYMA15G23230	AWPM-19-like family	12099173	1.01	0.931694	1.9	0.098572	1.96	0.485888	-1.03	0.878965	2.55	0.039938	1.26	0.740579	1.64	0.024905	1.25	0.512994	1.01	0.975307	1.1	0.861099	-1.25	0.772891	1.1	0.857503
GLYMA15G36990	Leucine Rich Repeat	12100724	-1.17	0.696521	1.77	0.121487	1.24	0.718361	-2.14	0.192685	-3.21	0.04029	-2.75	0.247101	-1.16	0.580248	-1.58	0.175037	1.16	0.755462	2.22	0.20461	1.57	0.384937	1.36	0.256846
GLYMA15G37050	Leucine Rich Repeat	12100740	1.03	0.941974	-1	0.999545	1.07	0.748229	-2.88	0.305469	-3.44	0.044379	-4.18	0.017334	-1.11	0.654665	1.13	0.785143	-1.09	0.804114	1.31	0.106015	-1.72	0.086759	1.09	0.636673
GLYMA15G39060	X8 domain	12101246	1.47	0.31661	3.09	0.050934	2.51	0.105102	1.36	0.614319	2.97	0.026151	3.32	0.006617	-1.28	0.666245	1.22	0.368063	1.84	0.165814	-1.13	0.685752	1.49	0.231489	-1.09	0.64262
GLYMA15G39780	Photosystem II 4 kDa reaction centre component	12101477	1.55	0.196262	-1.16	0.348429	1.04	0.895198	1.12	0.202597	-2.05	0.002158	-1.41	0.410042	1.04	0.848925	-1.06	0.748514	1.29	0.330392	1.19	0.586773	1.03	0.879691	1.08	0.700018
GLYMA15G01410	alpha/beta hydrolase fold	12103137	1.47	0.351558	-1.03	0.876675	1.13	0.460688	-1.07	0.905281	-2.15	0.010878	-1.42	0.038523	-1.01	0.936257	-1.11	0.5788	1.48	0.171458	-1.3	0.21259	-1.14	0.55948	-1.29	0.150269
GLYMA15G03010	Domain of unknown function (DUF3511)	12103800	1.01	0.942593	-1.11	0.648524	-1.11	0.754615	-1.92	0.255271	-3.67	0.040126	-3.41	0.086271	1.31	0.230129	-1.13	0.610356	-1.27	0.581973	1.38	0.285577	1.22	0.451025	1.27	0.105539
GLYMA15G08700	GDSL-like Lipase/Acylhydrolase	12105918	1.29	0.173201	-1.27	0.016271	1.3	0.574642	-1.25	0.052603	-2.06	0.000365	1.75	0.208933	1.08	0.15391	1.14	0.75291	1.92	0.285524	1.45	0.456645	1.09	0.764423	-1.11	0.822072
GLYMA15G13210	Protein of unknown function (DUF1296)	12107408	1.4	0.660143	1.33	0.338821	-1.14	0.847797	-4.25	0.279426	-3.49	0.001623	-3.06	0.292982	-1.32	0.479117	-1.02	0.934464	-1.05	0.894103	-1	0.998974	1.54	0.324879	-1.28	0.277003
GLYMA15G15140	No annotation in Soybase	12108068	-3.84	0.307393	-1.93	0.093021	-2.44	0.0985	-4.82	0.291079	-3.23	0.037886	-3.55	0.07838	1.68	0.032921	1.07	0.480861	1.2	0.525232	1.39	0.485593	1.16	0.643156	1.06	0.683881
GLYMA15G17230	Ankyrin repeat	12108684	1.16	0.715239	1.86	0.242372	1.39	0.562586	1.72	0.14953	2.78	0.004907	2.33	0.265799	1.69	0.132322	1.68	0.126792	-1.18	0.435373	1.91	0.148418	1.77	0.484227	1.28	0.688372
GLYMA15G27470	"NADH:ubiquinone oxidoreductase, 17.2kDa subunit"	12110783	1.3	0.411087	1.11	0.668422	-1.01	0.979333	-10	0.159103	-7.01	0.027369	-9.9	0.051228	-1.2	0.434168	-1.06	0.783337	-1.09	0.844049	-1.43	0.310863	-1.1	0.736574	1.36	0.391228
GLYMA15G31310	"WD domain, G-beta repeat"	12111254	1.26	0.511747	1.1	0.733925	1.1	0.861556	-1.24	0.601727	-2.67	0.028396	-1.6	0.536987	-1.05	0.825838	1.05	0.860258	1.47	0.361801	1.17	0.808645	1.24	0.48724	1.14	0.634469
GLYMA15G34660	FAMILY NOT NAMED	12111621	-1.19	0.226318	1.04	0.70395	1.01	0.951191	4.11	0.373312	6.17	0.030533	2.93	0.129952	1.26	0.225808	1.16	0.523126	1.09	0.641355	-1.1	0.717947	-1.03	0.868423	1.35	0.397023
GLYMA15G34680	No annotation in Soybase	12111633	1.2	0.851245	1.25	0.489528	1.32	0.620643	3.01	0.111045	4.65	0.014649	3.12	0.014866	1.24	0.523271	1.03	0.880077	1.19	0.378971	-1.06	0.908173	-1.51	0.441477	-1.15	0.468184
GLYMA15G34710	"gb def: hypothetical orf, ylr241wp [saccharomyces cerevisiae]"	12111639	-1.46	0.21452	-1.01	0.989359	-1.4	0.665674	4.8	0.222635	8.26	0.005165	4.26	0.015762	1.11	0.755125	1.14	0.719244	-1.05	0.846026	-1.44	0.64956	1.24	0.557158	-1.22	0.397424
GLYMA15G40290	"Glutathione S-transferase, C-terminal domain"	12112893	2.82	0.017403	1.4	0.531121	-1.84	0.100075	4.3	0.160662	2.75	0.001629	1.36	0.202014	2.1	0.023221	1.48	0.329675	1.12	0.637795	1.5	0.024467	1.8	0.228711	1.48	0.179123
GLYMA16G04640	"SERINE-THREONINE PROTEIN KINASE, PLANT-TYPE"	12115697	1.73	0.477166	1.34	0.214262	1.53	0.220667	-3.39	0.235698	-6.41	0.03227	-3.67	0.125708	1	0.993093	-1.21	0.408211	1.53	0.164283	1.07	0.8385	-1.07	0.712862	1.17	0.68024
GLYMA16G06550	MAPKK-RELATED SERINE/THREONINE PROTEIN KINASES	12116352	-1.84	0.62021	1.1	0.755838	-1.27	0.672022	3.5	0.162348	4.85	0.012363	2.38	0.067654	1.35	0.267544	-1.34	0.302184	-1.56	0.087982	1.04	0.941642	-1.44	0.14193	1.03	0.914929
GLYMA16G06560	ARF-RELATED	12116354	1.46	0.390707	1.39	0.060716	1.37	0.150698	3.28	0.211718	8.38	0.006401	8.55	0.092261	1.13	0.414154	1.08	0.548502	-1.33	0.312494	1.21	0.306704	-1.01	0.946993	-1.21	0.633223
GLYMA16G10200	MKIAA1688 PROTEIN	12117436	1.09	0.723484	-1.86	0.196428	-1.05	0.941039	-2.08	0.3551	-2.32	0.029651	-1.67	0.537277	-1.76	0.183237	1.28	0.615078	-1.01	0.982692	-1.89	0.475464	-1.94	0.240393	-1.18	0.794901
GLYMA16G21470	Ligand-gated ion channel	12118697	-1.57	0.389231	-2.33	0.062807	-2.04	0.119629	-1.38	0.343953	-2.68	0.045304	-1.98	0.131044	-1.07	0.761728	1.04	0.895299	1.32	0.332706	-1.41	0.300998	1.41	0.241508	1.32	0.182722
GLYMA16G25180	No annotation in Soybase	12119838	4.14	0.430516	1.28	0.614157	1.34	0.518281	3.67	0.34163	2.75	0.020795	2.57	0.104657	-1.56	0.372715	1.58	0.215719	-1.49	0.209385	-1.38	0.548664	-1.45	0.261398	-2.01	0.157542
GLYMA16G25410	PPR repeat	12119924	-1.3	0.015814	1.92	0.08818	1.51	0.120741	-1.13	0.076322	2.1	0.031734	1.54	0.245331	2.04	0.071688	-1.15	0.603909	-1.13	0.491604	1.48	0.134619	1.19	0.629295	1.46	0.158406
GLYMA16G29880	FAMILY NOT NAMED	12121306	4.63	0.216801	3.67	0.081864	2.23	0.050888	4.91	0.070597	3.38	0.00163	2.49	0.266798	-1.29	0.352357	1.03	0.93095	1.18	0.129808	-1.17	0.74608	-1.05	0.794567	1.26	0.730444
GLYMA16G31010	No annotation in Soybase	12121510	2.39	0.113476	1.99	0.082474	2.14	0.006768	-2.05	0.297662	-2.54	0.013797	-2	0.085193	1.51	0.089528	1.69	0.041059	1.71	0.206504	1.6	0.070443	1.43	0.163013	1.11	0.436635
GLYMA16G31220	Protease inhibitor/seed storage/LTP family	12121531	-1.09	0.670447	1.46	0.181591	1.14	0.779323	1.47	0.403147	2.08	0.007447	1.49	0.358936	1.18	0.440831	-1.27	0.408681	1.49	0.329563	-1.49	0.503535	-1.46	0.209204	1.58	0.411367
GLYMA16G31380	Leucine Rich Repeat	12121596	2.1	0.249143	1.43	0.179559	1.3	0.498546	1.2	0.751962	2.32	0.029156	1.87	0.130533	1.81	0.041226	2.1	0.094833	-1.17	0.590133	1.7	0.426068	1.6	0.178152	1.26	0.266833
GLYMA16G31400	ENDOPLASMIC RETICULUM-RESIDENT KDEL PROTEIN	12121609	1.98	0.154316	1.39	0.386812	1.1	0.711625	2.67	0.128844	2.92	0.031699	2.71	0.091293	1.04	0.924191	1.25	0.396904	-1.01	0.962758	-1.27	0.476204	-1.05	0.836809	1.12	0.645293
GLYMA16G31440	Leucine Rich Repeat	12121626	1.31	0.543954	1.04	0.720806	1.08	0.229523	7.07	0.113452	24.91	0.033367	47.25	0.034658	-1.1	0.162999	-1.07	0.53918	1.23	0.336467	1.24	0.443639	-1.02	0.805415	1.53	0.37645
GLYMA16G31450	ENDOPLASMIC RETICULUM-RESIDENT KDEL PROTEIN	12121631	1.78	0.410563	2.78	0.084122	1.66	0.102139	5.79	0.13196	6.5	0.04094	5.49	0.074979	1.32	0.46641	1.17	0.613335	1.3	0.241989	-1.18	0.602676	-1.09	0.684055	1.18	0.579609
GLYMA16G31470	"SERINE-THREONINE PROTEIN KINASE, PLANT-TYPE"	12121635	1.61	0.596256	1.56	0.042712	1.37	0.143115	2.49	0.178471	5.24	0.003292	5.23	0.042816	1.16	0.77244	2.02	0.093756	-1.2	0.159216	1.61	0.1333	1.9	0.02051	-1.01	0.953778
GLYMA16G31480	"SERINE-THREONINE PROTEIN KINASE, PLANT-TYPE"	12121637	2.2	0.227222	1.85	0.421203	2.24	0.070318	3.53	0.068447	5.05	0.007434	8	0.000196	1.39	0.601866	1.57	0.35635	-1.08	0.511972	1.39	0.644047	-1.03	0.945119	1.27	0.548929
GLYMA16G31530	Arabidopsis thaliana protein of unknown function (DUF821)	12121655	-1.49	0.735324	-1.12	0.530985	1.06	0.914481	1.26	0.789708	2.45	0.040212	1.9	0.169138	-1.47	0.377156	1.94	0.019907	1.18	0.525192	-1.12	0.834357	1.21	0.689482	1	0.994935
GLYMA16G33690	kokopelli	12122481	-1.04	0.963724	-2.22	0.089573	-2	0.240137	-2	0.57252	-2.47	0.011233	-1.13	0.777674	-3.13	0.004655	-1.1	0.858471	1.48	0.428443	1.05	0.912407	1.48	0.331201	1.3	0.436233
GLYMA16G03120	Ribonuclease T2 family	12123847	3.93	0.078446	1.98	0.002521	3.42	0.007825	4.17	0.100208	2.81	0.026624	3.15	0.023548	-1.09	0.402403	1.37	0.130612	-1.02	0.908074	1.47	0.360786	1.03	0.777136	1.26	0.228318
GLYMA16G04850	No annotation in Soybase	12124534	-1.32	0.670085	-1.3	0.121635	1.69	0.202817	-1.81	0.479836	-2.14	0.013881	1.73	0.568935	-1.71	0.096505	-1.32	0.211117	-1.44	0.120515	1.71	0.174965	-1.24	0.475526	-2.66	0.418344
GLYMA16G14040	Alcohol dehydrogenase transcription factor Myb/SANT-like	12126399	-1.48	0.707427	-1.94	0.180136	-1.39	0.655617	-3.48	0.469351	-3.19	0.029951	-2.79	0.332217	-1.28	0.215092	-1.24	0.725593	-1.02	0.895515	-1.01	0.991451	-1.08	0.85807	1.62	0.390233
GLYMA16G30280	Leucine Rich Repeat	12129909	1.58	0.061672	1.01	0.964286	-1.35	0.159718	22.29	0.27222	21.06	0.020098	31	0.004774	-1.19	0.404204	1.27	0.565646	1.76	0.117732	-1.21	0.138892	1.13	0.658971	1.17	0.674167
GLYMA16G30320	Leucine Rich Repeat	12129920	-1.1	0.65236	-1.2	0.086003	1.41	0.235363	38.41	0.052663	124.17	0.04365	238.43	0.085959	-1.05	0.729029	1.08	0.508202	1.06	0.869405	1.26	0.321715	-1.26	0.376468	1.3	0.640029
GLYMA16G30330	No annotation in Soybase	12129925	1.76	0.439481	1.68	0.095278	1.28	0.335403	5.17	0.220947	5.79	0.010247	3.29	0.047541	2.27	0.13506	1.51	0.162069	-1.01	0.973592	1.7	0.545771	1.19	0.609693	-1.02	0.937216
GLYMA16G30340	Leucine Rich Repeat	12129927	1.11	0.652987	-1.6	0.196019	-1.22	0.43542	5.12	0.118664	10.55	0.031491	11.52	0.00087	-1.4	0.283545	-1.07	0.780471	-1.33	0.391559	1	0.993069	1.38	0.059411	1.69	0.098431
GLYMA16G30370	"SERINE-THREONINE PROTEIN KINASE, PLANT-TYPE"	12129939	1.04	0.627409	1.69	0.305788	1.48	0.149802	2.83	0.100691	5.82	0.015599	6.89	0.009003	1.14	0.613034	1.35	0.36635	1.06	0.722388	1.22	0.461091	-1.16	0.698668	1.26	0.496016
GLYMA16G30380	No annotation in Soybase	12129941	1.76	0.439481	1.68	0.095278	1.28	0.335403	5.17	0.220947	5.79	0.010247	3.29	0.047541	2.27	0.13506	1.51	0.162069	-1.01	0.973592	1.7	0.545771	1.19	0.609693	-1.02	0.937216
GLYMA16G30470	Leucine Rich Repeat	12129959	3.14	0.239253	1.79	0.157658	2.49	0.024587	2.46	0.248772	2.64	0.048552	6.76	0.00028	-1.56	0.422954	1.01	0.940992	1.39	0.457092	2.43	0.258274	-1.17	0.425452	1.29	0.489184
GLYMA16G30570	Leucine Rich Repeat	12130006	-1.77	0.044136	1.01	0.919991	1.15	0.502419	10.33	0.120116	26.5	0.007598	42.06	0.019572	1.18	0.468588	-1.27	0.100048	1.47	0.471112	1.28	0.120555	-1.35	0.212354	2.22	0.340461
GLYMA16G30630	Leucine Rich Repeat	12130027	1.36	0.414833	-1.33	0.434312	-1.08	0.871148	15.9	0.190685	21.04	8.2e-05	37.42	0.072431	-1.35	0.370648	1.57	0.16636	1.2	0.296804	1.31	0.517427	1.02	0.978769	-1.11	0.763007
GLYMA16G30750	Leucine Rich Repeat	12130065	-1.06	0.884208	-1.17	0.432335	1.3	0.44476	9.06	0.131414	13.85	0.038662	19.55	0.019052	1.09	0.809807	1.43	0.234016	1.2	0.512738	1.14	0.660507	1.14	0.783408	1.21	0.422832
GLYMA16G30770	"SERINE-THREONINE PROTEIN KINASE, PLANT-TYPE"	12130075	-1.53	0.473418	1.08	0.815744	-1.09	0.823856	2.23	0.301773	6.27	0.000256	9.68	0.006945	1.64	0.167368	1	0.9898	1.62	0.160309	1.31	0.471378	-1.19	0.340506	1.03	0.913993
GLYMA16G30850	ENDOPLASMIC RETICULUM-RESIDENT KDEL PROTEIN	12130097	1.99	0.199196	1.9	0.0517	1.27	0.355153	2.15	0.10796	3.26	0.019806	2.26	0.04492	1.28	0.463003	1.09	0.369076	1.29	0.399544	-1.01	0.964155	-1.27	0.199306	-1.07	0.709674
GLYMA16G30860	Leucine Rich Repeat	12130100	1.22	0.465452	3.05	0.09717	2.34	0.049044	8.77	0.06923	30.35	0.012221	22.37	0.024721	1.95	0.354587	2	0.226475	1.37	0.084137	1.45	0.308443	-1.45	0.259811	1.18	0.546605
GLYMA16G30880	No annotation in Soybase	12130110	1.76	0.439481	1.68	0.095278	1.28	0.335403	5.17	0.220947	5.79	0.010247	3.29	0.047541	2.27	0.13506	1.51	0.162069	-1.01	0.973592	1.7	0.545771	1.19	0.609693	-1.02	0.937216
GLYMA16G30920	"SERINE-THREONINE PROTEIN KINASE, PLANT-TYPE"	12130125	2.09	0.530924	2.25	0.094425	4.72	0.095305	4.13	0.065323	5.98	0.003226	13.14	0.042511	1.4	0.538369	1.93	0.025092	-1	0.991793	1.41	0.042943	-1.33	0.518176	-1.13	0.823306
GLYMA16G31020	Leucine Rich Repeat	12130148	-1.11	0.329986	1.25	0.727671	-1.28	0.556104	6.63	0.189213	17.57	0.032914	27.34	0.002061	-1.16	0.16026	1.13	0.846446	1.11	0.719679	1.93	0.448374	2.15	0.063226	1.18	0.657295
GLYMA16G31150	No annotation in Soybase	12130189	1.76	0.439481	1.68	0.095278	1.28	0.335403	5.17	0.220947	5.79	0.010247	3.29	0.047541	2.27	0.13506	1.51	0.162069	-1.01	0.973592	1.7	0.545771	1.19	0.609693	-1.02	0.937216
GLYMA16G31210	Leucine Rich Repeat	12130199	-1.2	0.807597	1.29	0.426318	1.48	0.172627	-2.52	0.465128	-2.1	0.046711	1.47	0.423085	1.37	0.340335	-1.31	0.402661	1.31	0.346312	1.47	0.17772	1.1	0.735561	-1.13	0.757737
GLYMA16G31500	No annotation in Soybase	12130243	2.29	0.180296	2.21	0.080252	2.8	0.034721	-3.59	0.244184	-2.29	0.036764	-1.69	0.121563	1.38	0.178153	1.59	0.065275	1.71	0.079871	1.38	0.516172	1.47	0.25789	1.75	0.260172
GLYMA16G32250	SEUSS-like 2	12130403	1.69	0.354352	-1.11	0.790758	-1.1	0.673596	-3.11	0.362855	-3.15	0.043248	-4.25	0.031111	-1.35	0.393245	1.35	0.409982	1.16	0.706557	-1.39	0.250185	1.24	0.718837	1.06	0.873012
GLYMA17G03550	Ribosomal L29e protein family	12132536	-7.57	0.144107	-3.2	0.025782	-7.27	0.0979	-9.41	0.139277	-3.44	0.030884	-7.47	0.097656	1.27	0.464892	1.39	0.59408	-1.1	0.767318	-1.19	0.646966	1.45	0.403187	1.57	0.177957
GLYMA17G03650	Aldehyde dehydrogenase family	12132580	1.17	0.834587	-2.09	0.077112	-1.13	0.771787	-1.16	0.857769	-4.33	0.043016	1.03	0.953869	-1.11	0.79429	1.5	0.354573	2.39	0.284421	1.13	0.812398	1.15	0.638888	-1.2	0.717743
GLYMA17G03870	No annotation in Soybase	12132679	-2.16	0.270848	1.09	0.83137	1.24	0.70861	-4.49	0.204639	-4.42	0.027209	-2.01	0.379004	-1.73	0.094891	-1.97	0.250506	-1.53	0.279347	1.03	0.962752	-1.29	0.560886	1.05	0.800054
GLYMA17G05190	NUC173 domain	12133303	1.14	0.564239	-1.04	0.86758	-1.37	0.509013	1.04	0.843193	-2.49	0.041138	-1.23	0.629789	-1.11	0.620545	-1.15	0.434156	1.95	0.020778	1.09	0.824598	-1.47	0.384435	1.03	0.702632
GLYMA17G06090	Peroxidase	12133689	1.71	0.134037	1.28	0.273356	1.94	0.02458	2.23	0.05391	2.17	0.014748	2.25	0.035739	2.13	0.056027	2.25	0.031465	1.41	0.036866	-1.09	0.722027	-1.19	0.344745	-1.23	0.275209
GLYMA17G08820	Cytochrome P450	12134695	-1.73	0.19797	1.06	0.916276	-1.46	0.589049	-1.27	0.337481	2.36	0.017161	1.11	0.836184	-1.42	0.434522	-1.14	0.795109	-1.61	0.047064	-1.52	0.361257	-1.19	0.840443	-2.31	0.255981
GLYMA17G18490	Dihydrouridine synthase (Dus)	12138157	1.22	0.412192	1.02	0.923259	1.54	0.169039	1.16	0.469708	2.22	0.024459	1.54	0.243303	1.25	0.525579	1.8	0.043822	-1.47	0.07957	1.07	0.78986	-1.14	0.660597	-1.25	0.449004
GLYMA17G32850	No annotation in Soybase	12140414	-8.85	0.292882	-2.68	0.064975	-6.28	0.039429	-6.24	0.306759	-4.42	0.034816	-5.52	0.046262	-1.29	0.313128	1.06	0.92184	-1.06	0.826376	-1.6	0.184358	1.12	0.795114	-1.89	0.07723
GLYMA17G35990	Lipase (class 3)	12141611	2.02	0.420625	2.39	0.062855	1.74	0.121957	1.48	0.320362	2.31	0.047546	2.06	0.040609	-1.5	0.210294	-1.23	0.467771	-1.17	0.629631	1.68	0.123214	1.22	0.429153	1.04	0.84929
GLYMA17G38250	PPR repeat	12142404	-3.43	0.11673	-2.08	0.050179	-2.83	0.023507	2.01	0.313217	3.62	0.044303	3.54	0.02097	1.68	0.134889	1.26	0.213219	2.22	0.007325	1.27	0.167714	-1.35	0.558882	-1.32	0.545692
GLYMA17G00660	Protein of unknown function (DUF901)	12142516	-1.03	0.937504	1.45	0.076689	1.05	0.805251	-11.56	0.12138	-13.86	0.021125	-11.13	0.018223	1.14	0.574228	-1.31	0.007854	-2.17	0.248749	1.12	0.64663	-1.25	0.260469	-1.31	0.578604
GLYMA17G00880	response to stress	12142646	1.32	0.446208	1.4	0.173899	1.41	0.527999	1.8	0.165596	2.05	0.012539	1.77	0.264834	-1.2	0.535649	-1.27	0.30592	-1.24	0.130224	-1.27	0.680548	-1.37	0.463324	-1.42	0.341035
GLYMA17G02620	AT4G15640	12143351	-1.19	0.758723	-1.46	0.039435	-2.84	0.022599	-1.16	0.787011	-2.03	0.028085	-2.22	0.037699	-1.58	0.102981	-1.16	0.371689	-1.27	0.483713	-1.58	0.120162	1.4	0.233857	1.1	0.561193
GLYMA17G03850	No annotation in Soybase	12143842	4.62	0.159539	5.75	0.05655	4.12	0.096445	3.94	0.087463	5.07	0.029824	3.74	0.044391	1.01	0.99342	-1.4	0.363577	-1.27	0.386143	1.37	0.774411	-1.06	0.873295	-1.22	0.512572
GLYMA17G04220	Protein phosphatase 2C	12143977	1.1	0.413299	-1.54	0.080622	1.01	0.965196	1.27	0.367185	-2.49	0.022592	-1.14	0.703888	-1.29	0.227628	-1.25	0.440252	1.4	0.22413	1	0.994693	-1.41	0.320441	-1.16	0.746922
GLYMA17G07000	Fibronectin type III domain	12145186	-1.33	0.210329	-1.23	0.545004	-1.33	0.404684	-1.75	0.414697	-2.12	0.010273	-1.38	0.085401	-1.96	0.091884	-1.49	0.400781	1.29	0.695343	-1.86	0.054227	-1.53	0.378649	-1.51	0.124343
GLYMA17G09310	Myb-like DNA-binding domain	12146207	-2.7	0.213693	-1.48	0.270363	-2.02	0.352413	-4.13	0.215216	-2.54	0.02889	-2.56	0.269511	1.31	0.327237	1.13	0.765911	1.72	0.245779	-1.25	0.721424	-1.13	0.860509	-1.17	0.726407
GLYMA17G09970	Trypsin	12146476	-1.25	0.748077	-1.76	0.077436	-1.53	0.035832	-1.37	0.670972	-2.22	0.005117	-1.99	0.079032	-1.33	0.418516	1.1	0.796594	-1.04	0.923285	-1.69	0.022928	-1.03	0.897574	1.51	0.326417
GLYMA17G11530	AT2G12462	12147168	-1.3	0.626224	-1.17	0.587474	1.36	0.280275	-2.95	0.204918	-2.4	0.007982	-1.59	0.201989	-1.1	0.689613	1.09	0.789213	1.4	0.30237	1.52	0.304339	1.11	0.57857	1.3	0.24118
GLYMA17G24450	Basic region leucine zipper	12150396	-1.51	0.336162	-1.94	0.01057	-2.13	0.034443	-1.17	0.598734	-2.07	0.001816	-2.08	0.05653	-1.08	0.411544	1.02	0.948559	1.18	0.420029	-1.11	0.67678	1.26	0.415659	1.03	0.508552
GLYMA17G26550	No annotation in Soybase	12150519	-1.01	0.883764	-1	0.983712	-1.03	0.890938	2.46	0.125061	2.68	0.005567	1.88	0.010171	1.43	0.331855	1.51	0.303839	1.04	0.679122	-1.2	0.433266	-1.27	0.305877	1.07	0.482651
GLYMA17G33590	PPR repeat	12151811	-1.43	0.546885	-1.03	0.928698	-2.15	0.054118	10.63	0.333456	12.62	9.2e-05	8.91	0.009611	1.14	0.604294	1.12	0.754494	1.25	0.361989	-1.59	0.12175	1.45	0.122582	1.12	0.671088
GLYMA18G03230	Yippee putative zinc-binding protein	12154724	-1.19	0.639513	-1.33	0.201298	-1.03	0.95888	-6.47	0.055661	-3.21	0.014992	-4.17	0.132266	-1.23	0.41622	1.23	0.706619	1.03	0.924819	-1.58	0.372135	1.21	0.646426	-1.34	0.632125
GLYMA18G06670	Leucine Rich Repeat	12155843	-1.08	0.849141	-1.61	0.100559	-1.01	0.94569	-1.74	0.411138	-2.2	0.040012	-1.17	0.543577	1.27	0.433937	2.13	0.064439	1.83	0.086765	-1.05	0.817005	-1.24	0.248685	-1.68	0.205067
GLYMA18G08760	ZIP Zinc transporter	12156506	-1.23	0.038705	-1.17	0.584821	1.15	0.526217	-2.35	0.181537	-2.52	0.035676	-1.86	0.044208	-1.24	0.240388	-1.28	0.473889	-1.51	0.034228	1.23	0.621055	1.01	0.956668	-1.48	0.139233
GLYMA18G11110	Peptide methionine sulfoxide reductase	12157165	3.95	0.292894	1.55	0.512322	2.79	0.070434	2.44	0.392144	3.06	0.03116	2.8	0.090041	1.02	0.956981	1.68	0.345026	-1.11	0.768353	-1.05	0.834948	1.08	0.857895	-1.08	0.782972
GLYMA18G31310	FAMILY NOT NAMED	12159885	-1.62	0.033911	-1.31	0.165916	1.48	0.240887	-1.77	0.088981	-2.01	0.026616	1.41	0.262238	-1.57	0.109204	-1.09	0.637758	-1.02	0.942128	1.47	0.222607	1.09	0.771183	1.17	0.388066
GLYMA18G34520	No annotation in Soybase	12160230	-2.55	0.107664	-1.98	0.006232	-1.26	0.563686	-2.59	0.160622	-2.07	0.001618	-1.48	0.374169	-1.31	0.041876	-1.3	0.151444	-1.25	0.174481	-1.24	0.569889	-1.15	0.666378	-1.2	0.601095
GLYMA18G35040	No annotation in Soybase	12160424	-2.08	0.364718	-2.43	0.050979	-1.5	0.290944	-2.88	0.144487	-3.26	0.035228	-2.78	0.004913	-3.07	0.024953	1.22	0.665484	1.81	0.188733	-3.66	0.003956	-1.26	0.673437	-1.13	0.731464
GLYMA18G35260	40S RIBOSOMAL PROTEIN S11 FAMILY MEMBER	12160508	-1.31	0.299852	-1.05	0.851732	-1.09	0.527454	-1.27	0.229276	-2.08	0.031299	-1.21	0.102463	-1.35	0.138952	-1.03	0.929638	1.78	0.084518	1.02	0.947327	-1.24	0.429321	1.37	0.33006
GLYMA18G38660	gene model (TE related)	12161087	-2.35	0.315755	1.37	0.359123	-1.06	0.926034	2.33	0.120568	4.11	0.01312	1.93	0.207726	-1.46	0.003509	1.07	0.792465	-1.24	0.40679	-2.05	0.427694	-1.53	0.241677	-1.02	0.940279
GLYMA18G41350	"Glutathione S-transferase, C-terminal domain"	12161738	-1.13	0.907643	-1.52	0.124173	-2.09	0.464033	1.14	0.889299	-2.19	0.019828	-1.83	0.516433	1.25	0.600032	1.06	0.857978	1.68	0.272994	1.58	0.542707	2.48	0.155565	1.67	0.392983
GLYMA18G41710	No annotation in Soybase	12161844	2.58	0.210964	1.73	0.226715	1.99	0.095402	2.89	0.211411	2.25	0.001037	1.81	0.100004	-1.14	0.556187	1.76	0.132118	1.63	0.323686	-1.62	0.353319	-1.01	0.95606	1.06	0.786804
GLYMA18G41820	SPHINGOMYELIN SYNTHETASE	12161865	-1.52	0.142929	1.41	0.18235	-1.78	0.325023	-1.48	0.22716	2.08	0.027653	-1.25	0.671716	1.6	0.227088	1.23	0.294252	-1.61	0.054437	-1.25	0.636412	1.08	0.803244	-1.7	0.345554
GLYMA18G43720	Ribosomal protein S17	12162474	1.14	0.775579	1.06	0.723309	1.09	0.767332	-5.34	0.255318	-3.56	0.016514	-1.96	0.048904	1.02	0.95297	1.34	0.063755	1.47	0.118235	1.37	0.36067	1.04	0.875664	-1.7	0.288006
GLYMA18G44580	Calcium binding EGF domain	12162732	1.07	0.738529	-1.02	0.943241	1.19	0.521607	-2.09	0.053419	-2.02	0.030808	-1.31	0.424829	1.43	0.035917	1.3	0.296986	1.02	0.953289	1.25	0.403186	1.55	0.16111	1.06	0.630731
GLYMA18G44820	ALPHA-GALACTOSIDASE/ALPHA-N-ACETYLGALACTOSAMINIDASE	12162771	-1.16	0.862698	2.15	0.199245	-2.56	0.175223	2.05	0.338086	3.19	0.025881	-1.52	0.389058	1.33	0.731149	1.07	0.858609	1.32	0.495341	-1.45	0.421696	1.28	0.632597	-1.22	0.56266
GLYMA18G47810	Protein phosphatase 2C	12163881	1.94	0.225534	1.01	0.956178	-1.07	0.901574	-2.18	0.415568	-3.05	0.042301	-4.05	0.132502	2.07	0.220348	2.53	0.027907	2.03	0.035795	1.26	0.684357	1.36	0.511626	-1.09	0.782498
GLYMA18G48070	No annotation in Soybase	12163994	1.37	0.489806	-1.11	0.53516	-1.05	0.89375	-1.58	0.486848	-2.44	0.036439	-2.06	0.212006	-1.22	0.301469	-1.11	0.265913	1.06	0.64976	-1.02	0.945703	1.24	0.285629	-1.05	0.852467
GLYMA18G49540	EF hand	12164441	2.97	0.504362	1.4	0.565469	1.52	0.415972	3.9	0.268156	2.52	0.047541	3.2	0.010485	-1.07	0.850306	-1.78	0.37636	-3.01	0.035514	2.1	0.231207	-1.17	0.701719	-1.64	0.047762
GLYMA18G50710	Protein tyrosine kinase	12164730	2.49	0.167567	2.14	0.186616	1.48	0.405259	7.43	0.088889	5.27	0.000559	3.97	0.013697	1.03	0.842891	-1.18	0.634137	-1.17	0.120485	1.27	0.364032	1.01	0.9905	1.04	0.831282
GLYMA18G51620	No annotation in Soybase	12165006	-1.07	0.687459	-1.72	0.057952	-2.15	0.240769	1.46	0.628476	-2.1	0.034045	-1.17	0.73952	1.1	0.718574	1.12	0.679793	1.51	0.197113	1.32	0.448584	1.57	0.416884	-1.05	0.888628
GLYMA18G51640	RNA polymerase Rpb3/Rpb11 dimerisation domain	12165015	1.17	0.425463	1.19	0.389663	1.31	0.106718	-2.07	0.144703	-2.53	0.038522	-2.45	0.024861	1.4	0.137299	1.14	0.311067	1.35	0.198117	1.2	0.182573	1.02	0.869613	1.26	0.159271
GLYMA18G51920	ASPARTYL PROTEASES	12165093	-2.67	0.090256	-1.9	0.081842	-2.51	0.037026	-1.9	0.030474	-2.33	0.028391	-1.99	0.085666	1	0.980821	1.16	0.737745	1.39	0.375461	1.11	0.716126	1.37	0.244	1.42	0.4016
GLYMA18G00830	biological_process	12166038	-3.82	0.112587	-1.85	0.00055	-1.68	0.477846	-5.14	0.133053	-2.45	0.000296	-2.94	0.240746	-1.41	0.332545	-2.77	0.0036	-2.78	0.016812	-2.73	0.257585	-2.06	0.431414	-1.51	0.531408
GLYMA18G02090	protein binding	12166464	1.09	0.846932	1.92	0.047834	2.33	0.051254	2.3	0.117723	2.16	0.036728	2.25	0.087805	-1.13	0.51373	-1.39	0.172617	-1.19	0.446469	1.26	0.606944	-1.54	0.140411	-1.38	0.321571
GLYMA18G05450	Harpin-induced protein 1 (Hin1)	12167651	1.18	0.608022	-1.47	0.132391	-1.33	0.224705	-1.1	0.833591	-2.02	0.019724	1	0.990252	-1.16	0.716631	-1	0.996377	1.5	0.081166	1.15	0.709012	-1.13	0.709251	-1.12	0.809721
GLYMA18G06530	Protein of unknown function DUF260	12167934	2.84	0.166214	3.08	0.305901	1.59	0.382637	8.11	0.131231	6.2	0.033422	3.08	0.167085	1.51	0.00448	-1.17	0.799639	-1.41	0.316135	-1.79	0.025226	1.05	0.909726	1.08	0.88601
GLYMA18G07760	SENSOR HISTIDINE KINASE-RELATED	12168379	-1.08	0.875429	-1.61	0.114262	-1.16	0.671297	1.04	0.878742	-2.7	0.01378	-1.17	0.582543	-1.18	0.421859	1.61	0.377912	1.18	0.596151	1.26	0.406738	1.96	0.038313	-1.33	0.429686
GLYMA18G10120	GrpE	12169055	-1.37	0.454566	-1.3	0.582174	-1.05	0.921027	1.19	0.562819	-3.01	0.023013	-1.37	0.550718	-2.06	0.070509	1.41	0.558499	1.76	0.395136	-1.1	0.862713	-2.2	0.353732	-1.05	0.93872
GLYMA18G10860	tetraacyldisaccharide 4'-kinase activity	12169258	1.26	0.335293	-1.06	0.836909	-1.12	0.829064	-5.87	0.081086	-4.4	0.010363	-5.77	0.120341	-1.16	0.414146	1.08	0.823043	1.01	0.942819	-1.18	0.737396	1.19	0.676087	1.38	0.170793
GLYMA18G10870	No annotation in Soybase	12169264	-1	0.99888	-1.18	0.54417	1.23	0.550105	-2.37	0.152446	-3.43	0.011669	-2.57	0.176223	-2.04	0.017068	-1.59	0.264117	1.06	0.76859	1.3	0.427858	1.47	0.141764	1.69	0.219441
GLYMA18G11880	No annotation in Soybase	12169521	1.03	0.788685	-1.08	0.747704	1.53	0.487182	7.95	0.093934	7.4	0.019538	8.31	0.021667	-1.33	0.319311	-1.35	0.078987	-1.37	0.169423	-1.19	0.131442	-1.2	0.723703	-1.38	0.160343
GLYMA18G16220	SUGAR TRANSPORTER	12170295	-1.92	0.261248	-1.09	0.69754	-1.97	0.093653	-4.88	0.169208	-2.5	0.0235	-2.81	0.046903	-1.12	0.53622	-1.76	0.150966	-1.58	0.255889	-1.27	0.420777	1.46	0.394215	-1.98	0.13908
GLYMA18G39440	oxidoreductase activity	12172694	1.97	0.194135	-1.01	0.985317	1.72	0.10417	3.3	0.507199	3.47	0.009455	5.67	0.001685	-2.26	0.194237	1.2	0.773549	1.03	0.810877	-1.13	0.795422	1.1	0.709343	-1	0.987415
GLYMA18G40290	Protein tyrosine kinase	12172952	-2.85	0.305957	-2.21	0.036623	-2.66	0.141398	-1.85	0.402174	-2.75	0.024243	-2.8	0.134985	1.21	0.493706	1.05	0.889563	1.65	0.362899	-1.34	0.458575	-1.21	0.749868	1.2	0.603744
GLYMA18G40370	"Zinc finger, C2H2 type"	12172973	1.33	0.199416	1.74	0.037302	2.46	0.025983	-4.72	0.099932	-3.58	0.031959	-2.05	0.08192	1.25	0.599919	-1.28	0.198411	-1.28	0.624321	1.46	0.286873	1.08	0.773692	1.12	0.622932
GLYMA18G41590	Protease inhibitor/seed storage/LTP family	12173134	-1.85	0.426087	-1.93	0.033318	-1.65	0.310724	-2.59	0.344978	-2.52	0.029045	-2.45	0.161669	1.1	0.753424	1.63	0.042552	1.13	0.791673	2.59	0.289364	2.29	0.243515	2.25	0.313564
GLYMA18G48060	No annotation in Soybase	12175193	-1.49	0.51818	-1.11	0.64871	-1.68	0.016946	-8.6	0.23827	-8.27	0.022738	-20.71	0.005823	1.58	0.156857	1.37	0.127298	-1.47	0.038943	1.18	0.397562	1.7	0.132264	1.12	0.652716
GLYMA18G48180	"RNA polymerase Rpb7-like, N-terminal domain"	12175204	-1.05	0.590148	-1.21	0.411043	-1.39	0.244788	-1.9	0.07328	-2.03	0.046741	-1.75	0.130966	1.04	0.877065	1.1	0.703659	1.3	0.443624	1.48	0.174416	1.34	0.165487	1.31	0.330468
GLYMA18G48230	GLUCOSYL/GLUCURONOSYL TRANSFERASES	12175221	1.01	0.97943	1.24	0.442372	1.19	0.277113	-1.66	0.088264	-2.59	0.039355	-1.67	0.046672	1.14	0.721033	1.01	0.962024	1.51	0.327979	1.34	0.183231	-1.16	0.283299	1.2	0.476425
GLYMA18G50150	"RNA recognition motif. (a.k.a. RRM, RBD, or RNP domain)"	12175833	1.09	0.787761	1.14	0.647185	1.04	0.758977	-3.99	0.198749	-4	0.017928	-4.68	0.005088	1.41	0.051763	1.38	0.218305	1.14	0.47611	1.32	0.154054	1.24	0.122154	1.48	0.156444
GLYMA18G50300	Protein tyrosine kinase	12175906	-4.35	0.439722	-3.12	0.051069	-3.7	0.093279	-5.61	0.420398	-9.91	0.036486	-10.18	0.072558	-1.89	0.103039	-1.45	0.627239	1.51	0.146192	1	0.99183	1.55	0.242485	1.22	0.445979
GLYMA18G50510	Protein kinase domain	12175963	5.03	0.051284	2.11	0.114024	2.68	0.045979	3.38	0.082153	2.25	0.039949	1.76	0.127731	-1.16	0.71987	1.55	0.119366	1.05	0.719848	-1.1	0.830786	1.1	0.683187	1.12	0.582808
GLYMA18G50540	Protein kinase domain	12175970	5.9	0.297331	6.7	0.121905	4.35	0.118363	32.73	0.096543	37.39	0.014075	17.7	0.00389	1.36	0.201375	1.32	0.570765	1.02	0.948254	1.06	0.776101	1.22	0.720049	1.22	0.193225
GLYMA18G51720	No annotation in Soybase	12176297	1.05	0.921954	1.17	0.656409	-1.74	0.200891	1.74	0.134562	3.9	0.042354	1.7	0.060674	1.5	0.24473	1.08	0.769733	-1.15	0.642398	-2.02	0.113188	-1.35	0.598386	-1.03	0.893182
GLYMA18G53270	SUGAR TRANSPORTER	12176780	3.04	0.302929	5.39	0.080171	3.53	0.025549	2.74	0.210096	4.7	0.003276	3.17	0.00704	1.03	0.950771	-1.83	0.204137	-1.38	0.316939	1.17	0.555448	1.23	0.611879	1.23	0.644052
GLYMA18G53730	Got1-like family	12176935	3.16	0.05704	2.17	0.154749	2.84	0.166954	2.14	0.189404	2.16	0.008696	2.72	0.024798	1.4	0.066244	1.88	0.046179	1.82	0.138286	1.54	0.280652	1.1	0.797438	1.01	0.953686
GLYMA19G00490	Protein of unknown function (DUF1421)	12177187	-1	0.993888	-1.18	0.445666	1.12	0.777592	-1.88	0.116146	-2.21	0.012027	-2.29	0.133108	-1.01	0.921276	-1.06	0.812528	-1.16	0.141722	1.16	0.6394	1.02	0.973071	1.15	0.4935
[truncated: 1,797 more rows]
