# Supplementary material for: Whole-genome gene expression profiling revealed genes and pathways potentially involved in regulating interactions of soybean with cyst nematode (Heterodera glycines Ichinohe)
Source: BMC Genomics. 2015 Mar 4;16(1):148. doi: 10.1186/s12864-015-1316-8 (PMC4351908; doi:10.1186/s12864-015-1316-8)
Supplement: Additional file 2: — Master list of the 1,413 differentially regulated genes. The table contains all the genes that were differentially regulated (at least 2 fold with a p value < 0.05) either constitutively or by SCN based on the new genome annotation [Glycine max genome assembly version Glyma.Wm82.a2.v1 (Gmax2.0)]. 654: PI 437654; 516C: PI 567516C; Mag: Magellan; con: control (mock) treatment; D0: 0 day post-inoculation; D3: 3 days post-inoculation; D8: 8 days post-inoculation. [file 12864_2015_1316_MOESM2_ESM.xlsx]

## Sheet: Sheet1
New gene ID (Wm82.a2.v1)	Old gene ID (Wm82.a1.v1.1)	Annotation	Probe Set	654conD0	P value	654conD3	P value	654conD8	P value	516CconD0	P value	516CconD3	P value	516CconD8	P value	MagD3	P value	MagD8	P value	654D3	P value	654D8	P value	516CD3	P value	516CD8	P value
GLYMA.01G025100	GLYMA01G03070	No annotation in Soybase	11765400	-45.6	0.13676	-20.6	0.044832	-41.5	0.033352	-27.5	0.13887	-24.5	0.045649	-26.3	0.034234	-1.1	0.839811	-1.3	0.392841	-2.1	0.417357	-1.1	0.434909	-1.2	0.501632	-1.4	0.103771
GLYMA.01G046900	GLYMA01G05710	Leucine Rich Repeat	11776741	14	0.091513	12	0.021238	7.7	0.026002	11.6	0.001678	11.2	0.082631	8	0.048027	-1.3	0.543455	1.1	0.724619	1.2	0.444329	1.3	0.185039	1	0.903341	1.3	0.34542
GLYMA.01G089000	GLYMA01G22580	OB FOLD NUCLEIC ACID BINDING PROTEIN-RELATED	11778589	-3.2	0.034754	-4.8	0.016063	-4.5	0.037406	1.2	0.138424	1.2	0.279328	-1.1	0.820641	-1.1	0.482886	-1.4	0.3188	1.1	0.154711	1.1	0.793572	-1	0.666653	1	0.782067
GLYMA.01G105800	GLYMA01G25980	Bifunctional inhibitor/lipid-transfer protein/seed storage 2S albumin superfamily protein	11779274	88.9	0.002747	128.9	0.025991	172.3	0.005579	-1.6	0.616889	3.5	0.169245	1.5	0.581361	1.5	0.501344	1.1	0.886505	1.2	0.29545	-1.1	0.614568	-5.8	0.136095	-1.2	0.83541
GLYMA.01G115100	GLYMA01G28550	CLATHRIN LIGHT CHAIN	11769256	-3.9	0.037226	-6.4	2.3e-05	-5.8	0.000545	-1.2	0.556836	-1.3	0.388651	-1.2	0.138615	1.1	0.181813	1	0.870669	1.4	0.213607	-1.3	0.626753	-1.2	0.687714	-1.3	0.000116
GLYMA.01G145200	GLYMA01G34680	No annotation in Soybase	11781009	-3.2	0.020649	-4.7	0.050977	-3.7	3.5e-05	-2.8	0.040976	-4.7	0.052565	-5.1	0.002281	-2	0.127766	1.1	0.811212	-1.3	0.64454	-1.2	0.460117	1.1	0.735016	-1.1	0.797359
GLYMA.01G172700	GLYMA01G37820	NmrA-like family	11782223	-2	0.134359	-1.7	0.002093	-1.8	0.030702	-3.4	0.129208	-2.1	0.000266	-2.5	0.011881	-1.4	0.002155	1.1	0.73305	1	0.923962	1.3	0.487199	-1.2	0.570614	1.2	0.513029
GLYMA.01G190300	GLYMA01G39750	maternal effect embryo arrest 59	11772338	2.5	0.17666	2.6	0.015347	2.9	0.047532	1.7	0.408616	1.7	0.213308	1.9	0.256561	-1	0.722953	-1.2	0.66682	-1.4	0.080975	-1.1	0.791801	-1.1	0.828182	-1.1	0.803679
GLYMA.01G221900	GLYMA01G43080	SPIRAL1-like2	11773661	-4.5	0.038077	-2.8	0.002187	-2.8	0.10131	-8.1	0.04292	-2.4	0.001876	-2.1	0.148528	1.3	0.203769	-1.5	0.318336	1.3	0.104445	1	0.999542	1.3	0.185274	-1.2	0.653993
GLYMA.01G224400	GLYMA01G43380	Mitochondrial carrier protein	11784162	2.2	0.035663	2.4	0.091242	2	0.028147	1.9	0.060655	2.1	0.156203	1.7	0.293329	1.3	0.615263	-1.3	0.406787	-2.1	0.042901	1.1	0.669284	1.1	0.74584	-1.1	0.73446
GLYMA.02G009300	GLYMA02G01230	Glycosyl hydrolases family 28	11785427	5.9	0.010293	5.3	0.029713	9.5	0.18255	6.1	0.11357	5.4	0.008875	7.9	0.148527	-1.2	0.446164	1.2	0.597753	-1.4	0.216632	1.3	0.748288	-1.3	0.240777	-1	0.971731
GLYMA.02G021600	GLYMA02G02560	AT1G07040	11786030	-2.3	0.083195	-2.4	0.003483	-2.1	0.014134	-2.4	0.125265	-2.2	0.004279	-3.5	0.005797	-1.2	0.099722	-1.2	0.28937	-1.5	0.206157	-1.5	0.198789	-1.5	0.016177	1	0.964241
GLYMA.02G022200	GLYMA02G02620	POT family	11798209	2.1	0.201974	3	0.046224	2.6	0.032373	1.9	0.282781	2.9	0.024824	2.1	0.077404	-1.3	0.394816	1.3	0.497866	-1.4	0.264334	-1.3	0.337649	-1.7	0.078625	-1.1	0.821461
GLYMA.02G042700	GLYMA02G04840	Arabidopsis protein of unknown function	11798889	-5.4	0.268635	-4.4	0.001144	-6.9	0.046176	-1.4	0.5806	-1.6	0.157394	-1.8	0.159467	-1.6	0.129443	-1.8	0.13689	-1.2	0.680888	1.2	0.624238	-1	0.902874	-1	0.968413
GLYMA.02G082500	GLYMA02G09110	Integral membrane protein DUF125	11800505	-8.5	0.03286	-3.6	0.012501	-2.2	0.279222	-2.3	0.307693	-6.8	0.00443	-3.3	0.190409	1	0.796322	1.5	0.364601	1	0.969061	-1.1	0.710021	1.5	0.487935	1.3	0.703496
GLYMA.02G114100	GLYMA02G12710	No annotation in Soybase	11801772	2.2	0.038822	1.5	0.226143	4	0.00567	1.8	0.290518	1.4	0.19507	2.2	0.020608	-1.6	0.240302	2.2	0.032052	-1.8	0.130495	1.7	0.367083	-1.5	0.128223	2.1	0.100447
GLYMA.02G155800	GLYMA02G17490	Glycosyl hydrolase family 1	11803370	1.7	0.077729	1.8	0.022293	2.1	0.163727	2.4	0.060025	2.4	0.028249	2.3	0.018374	1.2	0.539437	1.4	0.440237	2.3	0.004929	1.3	0.441349	1.7	0.045154	1.2	0.499601
GLYMA.02G163900	GLYMA02G20690	UreD urease accessory protein	11803658	-5.6	0.076974	-4.8	0.002125	-7	0.038591	-5.7	0.112217	-7.3	0.000664	-8.3	0.03379	-1.1	0.725466	1.1	0.811678	-1.6	0.274509	1.6	0.237998	1.1	0.754834	1.1	0.698278
GLYMA.02G201500	GLYMA02G36230	AT2G36145	11793166	-4.1	0.007806	-2.3	0.020093	1.3	0.573913	-1.5	0.532786	-1.2	0.503366	1.6	0.212987	1	0.9929	1.9	0.120518	1.6	0.202713	-1.3	0.521164	-1.7	0.192609	-1.3	0.534142
GLYMA.02G255600	GLYMA02G42270	Ribosomal protein L10	11807775	2.6	0.052076	2.6	0.036077	4.7	0.006767	1.9	0.224186	2.5	0.015644	3.2	0.012977	1	0.996785	1.7	0.316423	-1.1	0.779692	-1.1	0.64868	1.1	0.698003	1.6	0.276209
GLYMA.02G270400	GLYMA02G43810	Protein of unknown function (DUF861)	11808267	-3.4	0.1318	-5	0.002124	-6.4	0.010061	-5.7	0.114797	-6.8	0.005473	-6.8	0.016816	-1.4	0.138377	-1.1	0.632081	1.4	0.246253	1.1	0.772245	-1	0.9271	-1.1	0.641384
GLYMA.03G004100	GLYMA03G00640	EF hand	11810276	3.3	0.126738	4.6	0.013747	5.1	0.034374	3	0.20445	4.9	0.020415	5	0.034099	1.4	0.473912	1.4	0.552172	1.7	0.132267	1.2	0.410411	1.6	0.05361	1.4	0.213035
GLYMA.03G006900	GLYMA03G00920	Oxidoreductase NAD-binding domain	11821246	-4	0.247756	-3.1	0.025096	-3	0.031634	-3.6	0.236451	-2.4	0.025417	-2.8	0.046283	1	0.979579	1.1	0.674739	1.1	0.619621	1.1	0.822277	-1.1	0.660738	-1	0.941917
GLYMA.03G018900	GLYMA03G02120	Phospholipase D Active site motif	11821698	11.5	0.009716	7.1	0.032565	6.2	0.013905	10.7	0.110435	9.7	0.034418	9.7	0.011367	-1.1	0.777518	-1.4	0.190513	1	0.872331	1.3	0.220347	-1.5	0.176277	-1.3	0.303768
GLYMA.03G027400	GLYMA03G03190	EPSP synthase (3-phosphoshikimate 1-carboxyvinyltransferase)	11821993	1.7	0.28186	1.3	0.445593	1.2	0.35782	-4.8	0.007595	-2.4	0.095304	-3.9	0.00825	2.1	0.050122	1.1	0.53834	2.8	0.012197	1.1	0.878096	-1.2	0.714618	-1.1	0.671136
GLYMA.03G034100	GLYMA03G04010	Sec61beta family	11811285	2.6	0.003838	1.8	0.129119	4.1	0.034932	2.4	0.344429	2	0.093364	3.3	0.028592	-1.1	0.850478	1.5	0.039574	1.2	0.551627	-1.2	0.465242	-1.3	0.431104	1.1	0.590641
GLYMA.03G034400	GLYMA03G04030	Leucine Rich Repeat	11822309	7.3	0.077965	4.8	0.020514	4.7	0.027668	5.4	0.124352	3.6	0.017503	3.7	0.001721	-1.3	0.713914	-1.2	0.593329	-1.2	0.450737	-1.1	0.619043	-1.4	0.161459	-1.2	0.086239
GLYMA.03G037000	GLYMA03G04530	Leucine Rich Repeat	11811410	-1.4	0.501822	-2.1	0.309283	-1.7	0.253935	18.1	0.216608	15.4	0.045409	14	0.002272	-1.6	0.467094	-1.1	0.878446	1.4	0.5517	1.8	0.17291	-1.7	0.183842	-1.2	0.342708
GLYMA.03G040600	GLYMA03G04990	Aminotransferase class-III	11811486	-2.1	0.14474	-4.3	0.035334	-2.6	0.271231	-2.2	0.022486	-6.1	0.036277	-3	0.237124	-1.1	0.804634	-1	0.972583	2.1	0.265987	-1.2	0.780223	1.6	0.29811	-1.4	0.505354
GLYMA.03G088000	GLYMA03G22120	Leucine Rich Repeat	11813732	-1.2	0.652761	1.1	0.550928	-1.2	0.163603	-4.5	0.012978	-7.2	0.020282	-7.5	0.000682	-1.2	0.384778	-1.3	0.050914	1.1	0.571286	1.1	0.554589	-1.6	0.103442	1.1	0.790017
GLYMA.03G125000	GLYMA03G28050	Myb-like DNA-binding domain	11815365	1.5	0.475408	3.2	0.011012	2	0.01538	1.2	0.839843	3.6	0.023362	2.4	0.122864	1.8	0.444124	1.9	0.31126	-1.1	0.554612	1	0.925146	-1.8	0.067804	1	0.9924
GLYMA.03G145300	GLYMA03G30150	C1-like domain	11827104	3.1	0.189295	2.4	0.01003	2.7	0.015353	1.7	0.447558	2	0.02689	2	0.089659	1.1	0.865086	1.9	0.103593	1.4	0.264563	-1.1	0.693557	1.3	0.530352	1.2	0.574042
GLYMA.03G162800	GLYMA03G31950	Major Facilitator Superfamily	11816747	-3.4	0.010897	-3	0.016559	-2.6	0.216335	-3	0.000897	-1.9	0.032105	-1.8	0.342061	-1	0.95224	-1.1	0.81161	1	0.986068	-1.1	0.701597	1	0.943507	-1.4	0.45315
GLYMA.03G165900	GLYMA03G32280	POT family	11827828	-1.4	0.326805	-3.3	0.003461	-2.1	0.027862	1.1	0.832439	-1.9	0.037353	-1.7	0.043302	-1.3	0.074741	2	0.355993	1.3	0.3676	1.9	0.059571	-1.2	0.542301	2.8	0.154341
GLYMA.03G172000	GLYMA03G32930	AT2G37530	11828083	1.9	0.126202	2.1	0.014441	2.7	0.008325	2.2	0.07176	2.1	0.054885	2.3	0.039237	1.1	0.803662	1.3	0.223361	-1.2	0.407245	1.2	0.670774	-1.1	0.790542	-1.2	0.332816
GLYMA.03G179700	GLYMA03G33700	"Zinc finger, C2H2 type"	11817494	-2.9	0.039124	-2.8	0.035937	-2.1	0.059647	-2.2	0.029203	-2.5	0.045031	-1.9	0.071426	-1.2	0.532245	-1	0.977043	-1	0.94693	-1.2	0.654175	-1.2	0.724168	-1.6	0.054324
GLYMA.03G223000	GLYMA03G38190	"S-adenosylmethionine synthetase, C-terminal domain"	11819155	-1.3	0.539296	-1.3	0.189767	-1.1	0.700435	-2.9	0.199418	-2.4	0.032043	-2.1	0.029029	1	0.879189	1.1	0.620058	1.4	0.089231	1.1	0.633966	-1.1	0.522913	-1.2	0.08996
GLYMA.03G240800	GLYMA03G40080	Phosphoglycerate mutase family protein	11830976	5.7	0.033924	5.6	0.006955	3.3	0.009277	3.9	0.298857	4.4	3e-05	2.5	0.246925	2.3	0.041327	-1.7	0.224873	-1.2	0.503547	-1.4	0.143357	-1.7	0.215105	1.5	0.373876
GLYMA.04G027100	GLYMA04G02970	FHA domain	11844231	1.8	0.465255	2.4	0.149184	1.7	0.211585	2.1	0.368615	2.5	0.005521	2.9	0.028399	1.8	0.035061	1.4	0.460309	1.3	0.407659	1.2	0.324245	-1.2	0.22562	-1.4	0.005892
GLYMA.04G037100	GLYMA04G03950	"RNA recognition motif. (a.k.a. RRM, RBD, or RNP domain)"	11844563	2	0.120485	1.4	0.417371	1.4	0.008177	1.8	0.257423	2.1	0.00173	3.1	0.028156	-1.7	0.032201	-1	0.916365	-1.1	0.790373	1	0.853538	-1	0.806335	-1.5	0.095683
GLYMA.04G043600	GLYMA04G04620	"Cyclin, C-terminal domain"	11844787	-2.8	0.297644	-3.5	0.009809	-2.4	0.028163	-3.8	0.274444	-3.5	0.018564	-2.8	0.022149	1.1	0.636541	1.2	0.564814	1.4	0.468042	1.3	0.192331	1.3	0.159293	1.3	0.306215
GLYMA.04G053100	GLYMA04G05600	Protein tyrosine kinase	11845064	5.1	0.011167	6.4	0.007975	3.9	0.00584	2.9	0.150939	5.3	0.000594	3.5	0.04395	-1.2	0.685751	1.2	0.73443	-1.2	0.624744	1.3	0.248709	1.1	0.741635	-1.1	0.772663
GLYMA.04G053300	GLYMA04G05620	Peptidase family M1	11834154	-2.6	0.008855	-2.2	0.070219	-1.6	0.269249	-3.6	0.00084	-3	0.041806	-1.6	0.26309	-1.1	0.747694	1.2	0.530881	1.6	0.303118	1.1	0.791934	2	0.109351	1.2	0.45491
GLYMA.04G064500	GLYMA04G06850	AT2G25270	11834703	-1.9	0.259547	-1.5	0.1407	-2.1	0.127525	-3.2	0.006318	-3	0.020039	-2.7	0.089731	-1.2	0.291196	1.1	0.875998	1.2	0.36712	1.1	0.650355	1.1	0.809543	-1	0.957097
GLYMA.04G084600	GLYMA04G08960	PEPTIDYL-TRNA HYDROLASE 2	11835496	5.2	0.162881	3.5	0.002579	3.7	0.046296	-1.9	0.432459	-1.5	0.275631	1.2	0.846223	1.2	0.426148	1.6	0.402929	-1.3	0.145196	-1.1	0.827496	-1.1	0.829201	-1.2	0.712363
GLYMA.04G088500	GLYMA04G09350	"Tubulin/FtsZ family, C-terminal domain"	11846507	-3.8	0.380511	-4.9	0.001982	-4.1	0.029397	-1	0.96631	-1.3	0.284422	-1.1	0.724683	1	0.827448	1.2	0.425955	1.1	0.771251	-1.1	0.706522	-1	0.894977	-1.2	0.494147
GLYMA.04G095500	GLYMA04G10200	Oxidoreductase NAD-binding domain	11846829	-6	0.164176	-3.3	0.01217	-3.6	0.000844	-9.1	0.149922	-3.1	0.015303	-4.1	0.001434	1.2	0.532332	-1.1	0.695898	-1.1	0.800982	1.7	0.296679	-1.1	0.74106	1	0.966471
GLYMA.04G098400	GLYMA04G10630	Helix-loop-helix DNA-binding domain	11836248	1.3	0.230895	1.3	0.109458	-1.4	0.402508	1.5	0.381583	2.6	0.043107	2.2	0.027938	-1.1	0.789331	-1.2	0.603716	-1.3	0.147223	-1	0.882954	-1.1	0.699256	-1.9	0.051181
GLYMA.04G110900	GLYMA04G12230	Sad1 / UNC-like C-terminal	11847352	1.6	0.409719	4.2	0.019546	2.7	0.004629	1.1	0.720593	4	0.002262	2.1	0.021285	1.6	0.447865	1.2	0.642272	-1.1	0.761966	-1.8	0.009853	1.4	0.208118	-1.1	0.705555
GLYMA.04G115300	GLYMA04G12770	GLUCOSYL/GLUCURONOSYL TRANSFERASES	11836913	-3.4	0.073993	-3.4	0.00039	-1.8	0.17261	-6.6	0.046574	-2.6	0.010208	-3.1	0.080442	-1.5	0.271023	-1.3	0.409913	1.5	0.095662	1.2	0.625359	-1.4	0.487367	1.4	0.189755
GLYMA.04G142300	GLYMA04G25800	Acetyltransferase (GNAT) family	11838268	2.9	0.157346	3.5	0.003895	3.2	0.006678	2.8	0.162749	3.5	0.000882	3.4	0.000938	1.1	0.596706	1	0.918911	-1	0.942876	1	0.883875	1	0.868509	-1	0.892228
GLYMA.04G151500	GLYMA04G21900	Snf7	11848683	2.1	0.132177	2.8	0.041274	1.8	0.289323	1.3	0.620761	3.3	0.042029	2.4	0.040918	-1.3	0.505485	-1.5	0.085549	1.2	0.340426	1.6	0.201256	1.5	0.173009	-1.3	0.632587
GLYMA.04G173100	GLYMA04G34150	IQ calmodulin-binding motif	11849939	7	0.100192	4.8	0.117019	5.3	0.097874	6.5	0.179803	5.3	1.1e-05	7.3	0.003369	-1.4	0.387634	1.5	0.541648	1.1	0.915989	1.3	0.519719	-1.1	0.559949	-1.4	0.104535
GLYMA.05G002500	GLYMA05G09130	GHMP kinases C terminal	11856612	2	0.30544	2	0.004637	2.4	0.019947	1.1	0.752055	1.1	0.766231	1.2	0.594218	-1.3	0.186669	-1.4	0.307066	-1.5	0.068995	-1.1	0.517645	-1.5	0.246099	-1.4	0.285697
GLYMA.05G021900	GLYMA05G00510	Cytochrome P450	11863886	-1.7	0.222199	-1.2	0.683327	1.2	0.516549	-1.2	0.460071	2	0.015423	3	0.006539	-2.1	0.105467	1.2	0.732757	-1.3	0.620301	1.3	0.343697	-1	0.968986	1.5	0.119849
GLYMA.05G125800	GLYMA05G25580	Berberine and berberine like	11858796	1.2	0.267467	1.9	0.060139	1.7	0.060658	1.6	0.182523	2.4	0.040752	2.2	0.017683	1.4	0.090492	1.2	0.41103	1.7	0.018905	1.2	0.184196	1.4	0.123799	1.1	0.372343
GLYMA.05G126300	GLYMA05G25630	Plant protein of unknown function	11868589	-18.1	0.079872	-13	0.027485	-32.5	0.0109	-12.6	0.080774	-30.1	0.030534	-26.1	0.010018	1.1	0.700306	-1.1	0.692911	-2.5	0.40245	1.5	0.433288	-1.3	0.443118	1.4	0.595269
GLYMA.05G136400	GLYMA05G26690	POT family	11859258	2.4	0.011953	2.5	0.00078	2.9	0.038291	-2	0.034949	-2	0.172682	-2	0.063206	-1.9	0.054088	-1.3	0.455402	-1.1	0.462911	1.1	0.803721	-1.5	0.61461	-2.4	0.142849
GLYMA.05G138100	GLYMA05G26900	Endonuclease/Exonuclease/phosphatase family	11869014	-1.1	0.951708	1.8	0.26451	-1	0.988174	2.2	0.292765	4.5	0.037195	5	0.00661	-1.9	0.355844	-2.2	0.191932	-2.6	0.108086	1.1	0.904349	1.1	0.726472	-1.1	0.589109
GLYMA.05G161900	GLYMA05G29430	Fasciclin domain	11860227	4.6	0.044649	6.2	0.044379	14.2	0.048091	3.1	0.090746	6.4	0.028386	17.9	0.080904	1.2	0.746429	-1	0.91081	1.5	0.264296	-1.2	0.572047	1.6	0.13503	-1.4	0.484581
GLYMA.05G192600	GLYMA05G32600	Histone deacetylase domain	11871414	1.6	0.246844	1.7	0.017919	1.8	0.074961	2.7	0.016302	1.6	0.010739	2	0.039723	-1.3	0.081542	1.3	0.395423	-1.4	0.05975	-1.1	0.62794	-1.2	0.090858	-1.2	0.211464
GLYMA.05G222000	GLYMA05G36350	GHMP kinases C terminal	11872944	2.3	0.052369	2.3	0.002453	2.3	0.003706	2.6	0.053279	2.2	0.035873	1.8	0.007591	1.2	0.188609	-1.3	0.227747	1.1	0.405717	1.1	0.016132	1	0.786072	-1	0.94179
GLYMA.05G225400	GLYMA05G36000	Protein of unknown function (DUF1005)	11862784	-3.5	0.061447	-2.6	0.058543	-2.1	0.007224	-2.5	0.050913	-3.4	0.04955	-3.1	0.003355	-1.1	0.818337	1.1	0.602485	1	0.98389	1.2	0.066639	1.4	0.574552	1.1	0.869678
GLYMA.05G236000	GLYMA05G34900	Arginosuccinate synthase	11862452	2.6	0.026832	2.4	0.104549	3.5	0.019491	2.5	0.024192	2.4	0.021956	3.8	0.070621	-1.2	0.620636	-1	0.929921	1.1	0.703274	1.4	0.134906	1.2	0.416433	1.2	0.578966
GLYMA.06G013200	GLYMA06G01540	Protein of unknown function (DUF2775)	11887794	-1.7	0.63396	-1	0.927391	-1.4	0.328851	-5	0.428592	-2.1	0.019949	-2.2	0.037473	2.6	0.080305	1.4	0.081801	4	0.046838	2	0.339273	2.8	0.121465	1.7	0.006295
GLYMA.06G041700	GLYMA06G04460	"Poly-adenylate binding protein, unique domain"	11888854	-2.5	0.002235	-2.4	0.017438	-2.7	0.011195	-1	0.889949	-1.2	0.376108	-1.1	0.726422	-1	0.862119	1.1	0.877467	1.1	0.810033	1.5	0.193413	1.3	0.22297	1.1	0.424156
GLYMA.06G048300	GLYMA06G05090	AT4G10810	11875807	-1.2	0.016058	-1.2	0.376322	-1.1	0.623882	-2.4	0.046131	-2.5	0.040316	-1.9	0.018005	-1.2	0.331091	-1.1	0.63753	-1.2	0.287822	-1.1	0.714933	-1.2	0.183633	-1.1	0.713189
GLYMA.06G077300	GLYMA06G08110	Cyclic nucleotide-binding domain	11890270	1.2	0.638565	1.3	0.031726	1.7	0.09658	2.5	0.09192	2	0.002229	2.6	0.032836	1	0.853395	1.5	0.243065	1.1	0.540323	-1	0.980422	-1.4	0.101034	-1	0.844306
GLYMA.06G102800	GLYMA06G10790	PROTEIN DISULFIDE ISOMERASE	11891292	1.1	0.322298	-1.3	0.093082	1.1	0.487583	-2.2	0.027014	-2.5	0.007436	-1.9	0.05816	-1.2	0.336377	1	0.856348	-1.1	0.392523	-1.1	0.279954	-1.3	0.204565	-1.2	0.172241
GLYMA.06G123200	GLYMA06G12840	Integral membrane protein DUF6	11891982	-5.4	0.025554	-2.9	0.011935	1.1	0.672291	-1.2	0.37899	-2.2	0.021975	-1	0.938517	-1.8	0.045403	1.2	0.763439	-1.8	0.274932	-1.1	0.843086	-1	0.955642	1	0.971793
GLYMA.06G196300	GLYMA06G21130	Vesicle transport v-SNARE protein	11895189	2.5	0.152769	2.9	0.021552	3.2	0.004792	2.3	0.1223	2.4	0.113182	2.6	0.013827	1.4	0.393244	1.2	0.520025	-1.5	0.16685	-1.5	0.051216	-1.1	0.772185	-1	0.854278
GLYMA.06G261500	GLYMA06G40980	Leucine Rich Repeat	11898189	-9.9	0.002261	-2.9	0.113504	-5	0.022896	-8.6	0.013314	-3.3	0.116682	-4	0.025457	1.7	0.101746	1.4	0.424367	-1.4	0.473918	2.4	0.46708	1.3	0.219709	-1.1	0.534104
GLYMA.06G264700	GLYMA06G41360	No annotation in Soybase	11885148	-5.7	0.333891	-4.1	0.001562	-9.6	0.031947	-2.6	0.406491	-7.2	0.005465	-10.7	0.027424	1	0.859859	-1.1	0.809819	1.4	0.620178	1.9	0.032125	1.6	0.370155	1.3	0.626116
GLYMA.06G264900	GLYMA06G41370	No annotation in Soybase	11885152	-1.4	0.21989	-1.4	0.31717	-1.9	0.013487	-2.4	0.142897	-3.9	0.006913	-4.8	0.005678	1.4	0.037401	1.3	0.042142	1.4	0.470825	1.4	0.199199	1	0.995256	1.5	0.45351
GLYMA.06G265000	GLYMA06G41380	Leucine Rich Repeat	11885159	-3.3	0.081855	-2	0.139092	-3.7	0.027175	-4.2	0.058921	-6.7	0.023293	-8	0.02445	1.2	0.317861	1.1	0.692752	-1.1	0.861078	1.5	0.304983	-1	0.858551	1.4	0.33347
GLYMA.07G031700	GLYMA07G03560	LACTOYLGLUTATHIONE LYASE	11901780	2	0.154707	1.4	0.150585	2.4	0.014205	2.5	0.018519	1.3	0.422374	2.3	0.013602	-1.1	0.680923	-1.4	0.351103	-1.1	0.748319	1	0.951423	-1.1	0.739058	1.1	0.685351
GLYMA.07G037300	GLYMA07G04180	Protein of unknown function (DUF1313)	11913568	1.8	0.100542	4.4	0.030217	4.3	0.012555	2.8	0.182405	5.1	0.02903	3.1	0.069596	1.3	0.58242	1.3	0.713957	1.6	0.105713	1.2	0.509919	1.6	0.117529	2.1	0.080279
GLYMA.07G044200	GLYMA07G04940	GDSL-like Lipase/Acylhydrolase	11913830	-3.7	0.031624	-3.1	0.045506	-3.4	0.030623	-2.4	0.069366	-1.4	0.34745	-1.5	0.112055	-1.6	0.154073	-1.3	0.368712	-1.4	0.19277	-1.4	0.390372	-1.1	0.806182	1.1	0.549577
GLYMA.07G045700	GLYMA07G05110	AT3G14280	11913884	2	0.186841	2	0.03666	3	0.03283	2.3	0.403389	2.2	0.096342	3.4	0.091325	-1.5	0.272067	-1.2	0.585435	-1.1	0.777903	-1.2	0.569257	-1	0.910858	-1.3	0.445847
GLYMA.07G048500	GLYMA07G05410	Myb-like DNA-binding domain	11914024	2.4	0.109756	2.3	0.005183	2.3	0.03231	2.4	0.158063	2.1	0.020707	2.1	0.044072	-1.4	0.116861	-1	0.969034	-1.5	0.026028	1.1	0.419203	-1	0.864359	-1.2	0.446542
GLYMA.07G086800	GLYMA07G09560	Protein of unknown function (DUF1674)	11915477	-4.4	0.035133	-3.1	0.018974	-2.6	0.094175	1.1	0.778345	1.2	0.189752	1	0.952218	1.1	0.535609	1.1	0.805895	1.3	0.18007	-1.1	0.863125	-1.2	0.231517	-1.2	0.614923
GLYMA.07G090800	GLYMA07G10070	AT1G13360	11915622	-2.9	0.001189	-2.3	0.11324	-2.4	0.012154	-1	0.869016	1	0.911042	-1.2	0.179933	-1	0.908724	1.1	0.785223	-1.3	0.133003	1.4	0.354358	1.2	0.272935	1.4	0.05545
GLYMA.07G102900	GLYMA07G11600	Aldose 1-epimerase	11916044	1.9	0.050523	2.2	0.000825	2.7	0.017406	1.4	0.168411	1.5	0.138379	1.4	0.052206	-1.1	0.599587	1	0.918216	1.1	0.592277	-1.1	0.599341	1.3	0.236355	1.1	0.456253
GLYMA.07G105300	GLYMA07G11880	Helicase conserved C-terminal domain	11904803	-1.2	0.665283	1	0.854044	1.2	0.53198	-3.2	0.269702	-2.5	0.017861	-4	0.024528	1.7	0.161322	1.5	0.457783	1.4	0.113735	-1.1	0.782047	-1.8	0.276379	1.1	0.835498
GLYMA.07G111300	GLYMA07G14410	Plant protein of unknown function	11905510	-3.8	0.027371	-3.9	0.043508	-1.3	0.394769	-1.9	0.248106	-1.6	0.320176	-1.3	0.642015	2.7	0.002348	4.3	0.184149	10.1	0.057861	4	0.225966	1.8	0.235677	3.9	0.183396
GLYMA.07G118200	GLYMA07G13330	Cytochrome P450	11905206	2.4	0.084267	4.6	0.001543	5.6	0.050713	2.1	0.167137	4.9	0.009981	4.1	0.031365	-1.4	0.430029	-1.1	0.876413	-1.1	0.262245	-1.2	0.491477	-1.1	0.507096	1.2	0.295093
GLYMA.07G127300	GLYMA07G15300	Snf7	11917228	-13.3	0.166272	-14.4	0.029311	-16.9	0.029803	-13.4	0.165048	-20.9	0.028823	-16.4	0.029799	1	0.923735	-1.1	0.751107	-1.3	0.527038	-1.4	0.266506	1.3	0.353809	-1.2	0.666263
GLYMA.07G134500	GLYMA07G16130	AT5G02160	11917514	-16.6	0.338732	-6.8	0.038994	-3.9	0.015632	-17.7	0.337668	-5	0.04836	-3.3	0.017188	1.3	0.400077	1.1	0.784122	-1.3	0.472734	-1.3	0.366719	-1.1	0.691875	-2	0.126182
GLYMA.07G149300	GLYMA07G18120	"Protein of unknown function, DUF647"	11918026	-2.4	0.052336	-1.7	0.183293	-1.9	0.164947	-11	0.018338	-1.5	0.256711	-2.8	0.028522	1.7	0.35811	1.5	0.056932	-1.2	0.637013	-1.6	0.504997	-1.3	0.229587	1.7	0.360348
GLYMA.07G174800	GLYMA07G27990	Xyloglucan endo-transglycosylase (XET) C-terminus	11907807	-4.2	0.144738	-3.2	0.014786	-3.6	0.042468	-3.3	0.102842	-3.6	0.006214	-3.8	0.04452	1.1	0.753375	1.5	0.229059	-1.2	0.354689	1.3	0.315259	1.1	0.760096	1.3	0.219007
GLYMA.07G193900	GLYMA07G31340	"Dof domain, zinc finger"	11920015	4.9	0.029501	2.4	0.003376	3	0.067488	3.8	0.05943	2	0.01874	2.6	0.016166	-1.2	0.543369	-1.3	0.439368	-1.1	0.469016	-1.3	0.410435	-1.1	0.590385	-1.1	0.557242
GLYMA.07G196500	GLYMA07G31630	Ubiquitin-conjugating enzyme	11920119	3.9	0.187153	2.6	0.008639	2.5	0.002919	3.6	0.118824	2.9	0.004331	2.4	0.006748	-1.2	0.587299	-1.5	0.162677	-1	0.801856	-1.3	0.033972	-1.3	0.436199	-1.2	0.669246
GLYMA.07G196700	GLYMA07G31650	Ribosomal prokaryotic L21 protein	11920129	3.4	0.25189	4.8	0.029613	3.1	0.003475	2.2	0.128802	2.9	0.02327	2.7	0.014466	1.5	0.274504	-1.2	0.667134	-1.1	0.509829	-1.1	0.689617	1.2	0.33908	-1.2	0.397915
GLYMA.07G196800	GLYMA07G31660	Lipoxygenase	11908716	3.4	0.081057	2.9	0.097113	2.5	0.008329	3.2	0.052215	3.4	0.001776	3.3	0.001785	1.7	0.1896	1.2	0.730167	1.7	0.07766	1.1	0.658701	1.1	0.260243	1.1	0.621738
GLYMA.08G016000	GLYMA08G01930	Disease resistance protein (TIR-NBS class)	11923823	4.2	0.028028	2.7	0.001436	1.1	0.733614	2	0.243865	-1.2	0.597775	1.4	0.377523	-1.1	0.777913	1.6	0.369647	-2.6	0.012198	2.2	0.12467	2.4	0.186477	1.2	0.399441
GLYMA.08G022800	GLYMA08G02660	AT4G23880	11924076	-8.5	0.342145	-2.9	0.002064	-2.5	0.014632	-5.2	0.367878	-2.4	0.007574	-3.1	0.00417	-1.4	0.196807	-1.1	0.80294	-1.4	0.139879	-1.9	0.009077	-1.7	0.114073	1.2	0.538077
GLYMA.08G025800	GLYMA08G02950	Carbon-nitrogen hydrolase	11939650	1.2	0.757048	-1.3	0.279109	1.3	0.496726	3.3	0.13343	3.1	0.001875	3.9	0.013574	1.1	0.758231	1	0.956247	1.6	0.102537	1.1	0.680256	1.3	0.256183	1.1	0.565026
GLYMA.08G027200	GLYMA08G03080	ADHESION REGULATING MOLECULE 1 (110 KDA CELL MEMBRANE GLYCOPROTEIN)	11939695	3.7	0.02032	2.7	0.042085	1.3	0.6307	4.3	0.050042	2.5	0.063649	1.8	0.264746	1	0.999281	-1.7	0.556276	-1.3	0.177849	1.4	0.318619	-1.3	0.282444	1.1	0.452988
GLYMA.08G047100	GLYMA08G05190	GatB domain	11940515	1.5	0.505181	3.3	0.012183	2.6	0.003595	1.8	0.508734	3.5	0.003546	4.7	0.008114	1.5	0.509943	1.7	0.273109	1	0.904847	1.5	0.223776	-1	0.889058	-1.4	0.4224
GLYMA.08G048000	GLYMA08G05270	PLATZ transcription factor	11925232	4.4	0.145516	2.9	0.013899	4.6	0.024869	4.9	0.170681	2.9	0.138402	3.4	0.013414	-1.6	0.170474	-1.6	0.385757	1.4	0.068233	-1.4	0.220838	1.6	0.179723	1.2	0.419072
GLYMA.08G103100	GLYMA08G10860	Armadillo/beta-catenin-like repeat	11942618	-2.5	0.187434	-2	0.002771	-2.2	0.029417	-2.8	0.196738	-2.3	0.003246	-1.8	0.03805	-1.1	0.446148	1.1	0.681193	-1	0.90636	1.2	0.610051	1.1	0.710217	-1.2	0.420747
GLYMA.08G108800	GLYMA08G11480	"S-adenosyl-L-homocysteine hydrolase, NAD binding domain"	11942894	2.9	0.015362	3.1	0.064499	3.1	0.041182	1	0.928042	1.3	0.397879	1.1	0.656026	1.4	0.214586	1	0.991985	1.1	0.750271	-1.1	0.600545	1	0.942631	1	0.925113
GLYMA.08G119200	GLYMA08G12560	apoptosis	11927935	-5.3	0.024854	-8	0.015265	-5.8	0.055832	-1	0.91805	-1.1	0.715618	-1.2	0.577868	-1.1	0.718465	-1.6	0.221583	1.2	0.658961	1.2	0.633767	-1.1	0.779675	1.2	0.393716
GLYMA.08G121300	GLYMA08G12810	Variant SH3 domain	11943349	2.2	0.232134	2	0.016998	2.3	0.006537	1.5	0.496069	2.2	0.056991	1.9	0.020581	1.2	0.311608	1.3	0.20244	1.2	0.426003	1.2	0.175222	-1.3	0.378865	-1.1	0.806443
GLYMA.08G146200	GLYMA08G15450	No annotation in Soybase	11944532	-3.1	0.043732	-2.2	0.10583	-4.6	0.042443	-1.1	0.645882	1.1	0.761837	-1.7	0.122764	1.2	0.738249	1.1	0.532883	2	0.028111	1.4	0.459981	1.5	0.283823	1	0.946598
GLYMA.08G148100	GLYMA08G15680	Male sterility protein	11944582	-1.7	0.424167	-2.1	0.000352	-3.5	0.045035	-2.2	0.308324	-1.6	0.089885	-1.5	0.271851	-1.3	0.069884	1.3	0.524374	1.4	0.569423	2.7	0.012977	1.5	0.269254	-1.1	0.8256
GLYMA.08G158500	GLYMA08G16850	AT2G31940	11929559	-1.8	0.406917	-2.4	0.024247	-2.1	0.021229	-3.2	0.052381	-3.6	0.02212	-2.2	0.023211	-1.1	0.617406	-1.4	0.092605	-1.6	0.134344	-1.2	0.562045	1.4	0.20647	-1.3	0.439031
GLYMA.08G161700	GLYMA08G17190	Protease inhibitor/seed storage/LTP family	11945149	2.8	0.218735	2.3	0.059986	2.1	0.168685	2	0.370221	2.3	0.010238	2.8	0.013814	1.2	0.647576	-1.1	0.848431	1.4	0.152921	-1.2	0.647901	1.7	0.020722	-1.2	0.278356
GLYMA.08G189600	GLYMA08G20230	Lipoxygenase	11930934	3.8	0.035235	1.9	0.345893	2	0.023185	4.8	0.024965	2	0.182269	1.8	0.004568	1.5	0.332758	-1.3	0.096601	4.2	0.079167	-1.2	0.344006	3	0.109295	1.1	0.182984
GLYMA.08G195300	GLYMA08G20840	"Dof domain, zinc finger"	11931226	-1.4	0.265851	1.1	0.61124	1.5	0.250517	2	0.024232	2.5	0.005587	3.8	0.151306	-1	0.883078	1	0.898242	-1.3	0.335676	-1.3	0.428146	1	0.947307	1.2	0.705555
GLYMA.08G200200	GLYMA08G21420	"HAD superfamily, subfamily IIIB (Acid phosphatase)"	11931508	-2.4	0.017678	-2.1	0.013322	-1.5	0.262038	-1.4	0.316794	-2.1	0.088685	1.2	0.819505	2.6	0.140004	1.7	0.076089	10.8	0.01997	2.2	0.312505	5.4	0.027695	-1.4	0.688428
GLYMA.08G208700	GLYMA08G22300	sulfate transmembrane transporters	11947017	-1.1	0.841623	-1.2	0.305029	1	0.982704	-2.1	0.070227	-2.9	0.014996	-2.5	0.043873	-1.1	0.756421	1.1	0.561567	-1.2	0.121518	1.1	0.779999	1.1	0.736015	1.3	0.188104
GLYMA.08G213400	GLYMA08G22800	DnaJ C terminal region	11932121	-5.4	0.034819	-4.2	0.015571	-4.3	0.005564	-4.9	0.020733	-6.3	0.022556	-5.9	0.010119	-1	0.916667	-1.4	0.217298	-1.8	0.204687	-1.5	0.315695	1.1	0.376984	1.2	0.612758
GLYMA.08G213600	GLYMA08G22820	Signal peptide binding domain	11947144	-4.1	0.179777	-4.2	0.016776	-2.4	0.076856	-3.2	0.195525	-3	0.015195	-4.1	0.044929	-2	0.007923	-1.1	0.843757	1.8	0.268602	-1	0.947642	1.4	0.354932	1.6	0.540874
GLYMA.08G222900	GLYMA08G23830	Mitochondrial ATP synthase epsilon chain	11932582	2.7	0.04204	4.5	0.011138	2.8	0.159458	2.9	0.083847	4.6	0.010223	3.4	0.182494	1.7	0.184694	-1.2	0.755655	1.2	0.142448	1.1	0.758608	1.6	0.104382	-1.1	0.850611
GLYMA.08G223000	GLYMA08G23840	Vps51/Vps67	11932587	3.9	0.043242	2.7	0.03001	2.8	0.000767	3.2	0.033522	2.8	0.0472	2.9	0.019563	1.1	0.779586	-1.1	0.450704	1.1	0.797376	-1	0.895252	1.1	0.796762	-1.2	0.263026
GLYMA.08G226300	GLYMA08G24240	No annotation in Soybase	11932748	-5	0.418966	-3.9	0.002271	-3.2	0.004519	-2.1	0.548766	-5.7	0.001936	-4.6	0.006216	-1.4	0.107136	1	0.770616	1.1	0.81605	-1.4	0.046811	1.5	0.308915	1.2	0.105897
GLYMA.08G239900	GLYMA08G26150	CRAL/TRIO domain	11933331	3.3	0.12033	1.4	0.32153	3	0.057633	2.6	0.005846	1.9	0.063419	2.6	0.008568	-1.5	0.255409	1.2	0.74282	1	0.899221	-1.4	0.308572	-1.3	0.334851	-1.2	0.579055
GLYMA.08G256600	GLYMA08G28750	Allene oxide cyclase	11934044	5.2	0.114878	3.7	0.036554	2.1	0.005942	6.3	0.101369	6.8	0.047931	3.6	0.021388	2.4	0.195556	-1.3	0.240273	3.9	0.010069	1.6	0.137999	2.2	0.011923	1.1	0.607941
GLYMA.08G293300	GLYMA08G40460	Myb-like DNA-binding domain	11935779	-1.1	0.774326	1.1	0.401167	1.6	0.448096	-2.7	0.033107	-2.5	0.020875	-2.1	0.153951	-2.1	0.067098	-1.1	0.751386	-2.1	0.009193	-1.6	0.460722	-1.5	0.19147	-1.1	0.741844
GLYMA.08G317400	GLYMA08G42930	Leucine Rich Repeat	11951344	-14.3	0.204611	-10.6	0.003638	-9.2	0.008667	-14.6	0.20483	-16.4	0.003467	-7.4	0.014423	-1.4	0.224851	1.2	0.161219	-1.1	0.809682	1	0.999026	1.4	0.209517	-1.5	0.003955
GLYMA.08G317500	GLYMA08G42940	IMIDAZOLE GLYCEROL PHOSPHATE SYNTHASE SUBUNIT HISF/H (IGP SYNTHASE SUBUNIT HISF/H)	11951347	-4.5	0.033795	-8.3	0.008425	-7.1	0.06999	-4	0.01359	-9.2	0.011081	-4.5	0.079922	-2.4	0.017544	-1.5	0.292921	1.1	0.7224	1.2	0.446318	-1	0.982858	-1.3	0.475923
GLYMA.08G318000	GLYMA08G43020	Leucine Rich Repeat	11951384	-24.5	0.004183	-10.1	0.017121	-18	0.026014	-65.6	0.002062	-102.7	0.019918	-51.6	0.025048	-1.2	0.336108	-1.2	0.454961	-1.6	0.498855	1.3	0.469426	1.4	0.450854	-1.7	0.255807
GLYMA.09G023700	GLYMA09G02760	Ribosomal protein S27a	11954283	-23.7	0.186471	-13.2	0.013398	-9	0.041165	-15.3	0.191	-13.3	0.01246	-7	0.041992	1.4	0.373825	2.2	0.319334	-1.4	0.227579	-1.2	0.692335	1.1	0.644627	-1.2	0.615063
GLYMA.09G040600	GLYMA09G04530	Pathogenesis-related protein Bet v I family	11954887	-4	0.019092	-2.5	0.005578	-1.1	0.878832	-1.9	0.143134	-1.2	0.305655	-1.2	0.690487	2.3	0.104429	-1.4	0.381362	3.9	0.052617	-1.2	0.752836	2.5	0.063167	1.2	0.603558
GLYMA.09G050900	GLYMA09G05610	Activity=polygalacturonase; Pathway=homogalacturonan degradation	11955226	3.3	0.00421	1.3	0.650028	-1.3	0.46684	3.9	0.006583	2.3	0.048756	-1	0.885614	1.8	0.065007	1.1	0.755873	1.2	0.73133	1.9	0.091372	1.1	0.760324	1.3	0.639059
GLYMA.09G053700	GLYMA09G05910	ANKYRIN REPEAT-CONTAINING	11966607	3.6	0.010504	1.1	0.695207	3.4	0.040116	2.4	0.248169	2.2	0.230964	3.5	0.050018	5.1	0.002292	31.6	0.19717	10.7	0.047224	6.9	0.170372	3	0.011252	11.7	0.227465
GLYMA.09G057500	GLYMA09G06410	"WD domain, G-beta repeat"	11966793	2.9	0.112045	2.2	0.018447	2.3	0.017556	1.4	0.539566	-1.1	0.671172	-1.2	0.611103	-1	0.898136	-1.4	0.460141	-1.3	0.17636	-1.5	0.051049	-1.2	0.062754	-1.3	0.311047
GLYMA.09G122100	GLYMA09G21860	EUKARYOTIC TRANSLATION INITIATION FACTOR 2C	11969657	3.9	0.269388	4.1	0.001997	4	0.000508	-1.1	0.667648	-1.3	0.504406	-1	0.942401	-1.3	0.428745	-1.1	0.41791	1.1	0.694267	1.2	0.456688	1.2	0.588541	-1.1	0.461128
GLYMA.09G145300	GLYMA09G26830	FE(II)/ ASCORBATE OXIDASE SUPERFAMILY	11959237	4.1	0.041482	3.8	0.031192	1.8	0.157172	3.4	0.099135	5.2	0.029483	2.6	0.023041	1.1	0.82437	-1.6	0.392691	1.6	0.072831	1.1	0.842878	1.1	0.703564	-1.2	0.176414
GLYMA.09G162400	GLYMA09G29160	GLUCOSYL/GLUCURONOSYL TRANSFERASES	11959964	-10.8	0.106613	-9	0.00288	-14.1	0.030287	-2.1	0.168671	-1.9	0.13331	-2.6	0.053241	1.9	0.133634	1.6	0.24109	-1.4	0.386308	2	0.474731	-1.8	0.375317	-1	0.956576
GLYMA.09G168800	GLYMA09G29890	PPR repeat	11971579	-2.9	0.047055	-3.1	0.001048	-3.4	0.033002	1.2	0.627564	-1.2	0.06673	-1.6	0.136013	1	0.979954	-1.1	0.768485	1.4	0.063846	1	0.932199	1	0.971805	-1.3	0.040078
GLYMA.09G193100	GLYMA09G32580	No annotation in Soybase	11972495	3	0.032694	3	0.002095	4.4	0.080271	3.4	0.030609	4.2	0.032827	4.6	0.018307	-1.5	0.244942	-1.1	0.102674	1	0.975791	-1.3	0.499894	-1.3	0.410739	1.1	0.491631
GLYMA.09G202600	GLYMA09G33540	Protein of unknown function (DUF1399)	11961410	-1.4	0.275937	-3.2	0.000574	-2	0.011159	1.2	0.379126	-1.1	0.330829	1.3	0.354049	-1.2	0.162071	1.2	0.463297	1.1	0.376018	1.2	0.377514	1.1	0.471342	-1	0.882307
GLYMA.09G209900	GLYMA09G34300	G-protein alpha subunit	11961702	1.9	0.383555	2.3	0.016513	2.4	0.043769	1.8	0.3608	1.5	0.10415	1.3	0.340978	-1.2	0.588318	-1	0.963003	-1.8	0.037452	1.1	0.877225	-1.5	0.059657	1	0.760126
GLYMA.09G261300	GLYMA09G39700	Arabidopsis thaliana protein of unknown function (DUF821)	11974970	1.5	0.52121	4	0.003996	4.4	0.01568	1.2	0.85108	3.6	0.057859	2.8	0.189127	1.2	0.57071	2	0.146345	-1.2	0.234706	-1.4	0.146391	1	0.883556	-1.3	0.618822
GLYMA.09G280000	GLYMA09G41640	Sel1 repeat	11964484	3.8	0.145335	2.5	0.013412	3	0.003418	4	0.072148	2.5	0.016994	3.1	0.050711	-1.1	0.748354	1.1	0.65962	1.3	0.210199	-1.3	0.087452	1.1	0.460205	-1.1	0.667004
GLYMA.10G005800	GLYMA10G00850	No annotation in Soybase	11988983	-3.4	0.067552	-2.3	0.057435	-3.7	0.101515	-4.9	0.045973	-3.8	0.039136	-3.3	0.098971	2.8	0.057657	2.6	0.302062	2.2	0.030808	3.8	0.242774	2.3	0.074459	3.2	0.289472
GLYMA.10G010000	GLYMA10G01290	Glycosyl hydrolases family 28	11976357	5.2	0.030267	2.3	0.139768	3.8	0.016584	4.2	0.073602	2.2	0.088465	3.1	0.117497	-1.8	0.054008	1.6	0.384509	-1.9	0.191235	1.2	0.58934	-1.8	0.142607	-1.1	0.836685
GLYMA.10G029100	GLYMA10G03480	2-oxoglutarate (2OG) and Fe(II)-dependent oxygenase superfamily protein	11977192	-5.9	0.062456	-4.7	0.006365	-3.3	0.182405	-6.8	0.017923	-7.4	0.003793	-4.7	0.150371	-1.1	0.683004	-1	0.983916	-1.9	0.069044	-1.1	0.809922	1.1	0.767642	1	0.950703
GLYMA.10G051000	GLYMA10G05820	intracellular	11978188	-1.1	0.853701	1.4	0.188447	1.1	0.834151	2.3	0.027837	2.1	0.018724	2.4	0.051709	-1.1	0.803582	1.1	0.902777	-1.2	0.569369	1.2	0.271793	1.1	0.612602	1	0.866255
GLYMA.10G054000	GLYMA10G06130	AT5G03460	11990714	-4.5	0.039602	-5	0.033048	-4.7	0.160192	-6.3	0.045873	-3.9	0.040736	-5.9	0.14732	-1.3	0.51197	-1.6	0.401904	1.3	0.438239	-1.2	0.29786	1.1	0.912163	1.2	0.55321
GLYMA.10G055300	GLYMA10G06250	Heavy-metal-associated domain	11978325	1.9	0.123156	2.8	0.032174	2.5	0.111571	2.6	0.021434	3.6	0.02303	2.8	0.0767	1.2	0.567154	-1.2	0.394369	1.1	0.708399	-1.1	0.683065	-1.4	0.214887	-1.6	0.212363
GLYMA.10G058000	GLYMA10G06580	pfkB family carbohydrate kinase	11990828	2.4	0.127898	3.4	0.029725	2.8	0.030837	1.8	0.181554	1.4	0.53079	1.5	0.38008	1	0.942553	-1.3	0.660732	1.1	0.776447	1.1	0.646439	1.2	0.6535	-1.2	0.495926
GLYMA.10G059500	GLYMA10G06740	Triosephosphate isomerase	11978464	-4.6	0.100412	-4.9	0.002564	-3.6	0.004472	-7.6	0.053272	-3.9	0.003698	-3.3	0.000601	1.2	0.089256	1.2	0.455412	1.2	0.709863	-1.2	0.72255	-1.3	0.314744	-1.2	0.475367
GLYMA.10G067500	GLYMA10G07820	Pyridine nucleotide-disulphide oxidoreductase	11978759	-4	0.006347	-3.7	0.049729	-3.7	0.046991	-5	0.030071	-3.9	0.047579	-5.2	0.034427	-1.2	0.488671	-1	0.900728	-1.1	0.375189	1.2	0.598337	1.2	0.531146	1.2	0.462206
GLYMA.10G109700	GLYMA10G14980	NAD(P)-linked oxidoreductase superfamily protein	11992739	-2	0.025056	-2.5	0.048776	-2.3	0.040148	-5.3	0.105487	-3.2	0.06615	-3	0.027641	1	0.93153	1.3	0.268258	1.1	0.906445	1.3	0.562816	-1.1	0.879785	1	0.982077
GLYMA.10G141200	GLYMA10G28140	disproportionating enzyme	11982148	-1.5	0.165573	1	0.990694	1.4	0.119587	-1.7	0.16899	-2.8	0.032439	-2.3	0.044289	1.1	0.863156	1.5	0.194642	1.2	0.546694	1.1	0.553431	1.7	0.08326	1.8	0.170825
GLYMA.10G142500	GLYMA10G28270	neurofilament protein-related	11982210	1.3	0.388701	1.2	0.466838	1.3	0.4008	3.8	0.044495	3.4	0.028157	3	0.004386	-1.3	0.488873	-1.1	0.832043	-1.1	0.364073	1.1	0.457133	-1.1	0.667518	-1.2	0.178981
GLYMA.10G143600	GLYMA10G28410	Domain of unknown function (DUF3411)	11982242	-11.4	0.004885	-5.1	0.075229	-6.3	0.03887	-3.4	0.005235	-10.2	0.064284	-8.5	0.031558	-1	0.967187	-1.2	0.409434	-1.3	0.41102	-2	0.028412	-1.2	0.359544	1	0.965045
GLYMA.10G249100	GLYMA10G39470	Lipoxygenase	11998677	2	0.157557	2.1	0.012143	2.3	0.040975	2.2	0.110515	1.7	0.066026	2.2	0.041504	-1.1	0.649448	1.2	0.531279	-1.3	0.034294	1.1	0.680916	1	0.86134	1.2	0.481543
GLYMA.10G257100	GLYMA10G40310	cyclin-related	11986883	2.4	0.038346	1.6	0.066327	2	0.004655	1.5	0.09001	1.6	0.11619	1.8	0.080951	-1.5	0.092308	1.2	0.56243	1.1	0.743068	1.1	0.692075	1.3	0.305375	1.1	0.821481
GLYMA.10G262800	GLYMA10G40910	alpha/beta hydrolase fold	11999233	-2.7	0.005927	-1.7	0.043065	-2.2	0.012921	-2.7	0.002204	-2.3	0.017615	-2.1	0.014935	1.1	0.369929	1	0.781004	-1.2	0.262106	1	0.84733	1.1	0.820089	-1	0.90174
GLYMA.10G285300	GLYMA10G43160	"Zinc finger, C3HC4 type (RING finger)"	11988033	-27.2	0.227457	-13.4	0.020979	-25.6	0.015607	-14.9	0.233972	-25.5	0.02354	-21.6	0.015512	-1	0.906546	1	0.955971	-2.6	0.328222	1.3	0.665723	-1.3	0.491932	-1.2	0.758875
GLYMA.10G286000	GLYMA10G43200	Prefoldin subunit	11988048	-3.3	0.214862	-2.7	0.000719	-3.3	0.007186	-4.1	0.165223	-2.2	0.001173	-2.9	0.015986	-1.2	0.26118	-1	0.987141	1.3	0.066706	1.3	0.563593	-1.3	0.081857	1.1	0.434565
GLYMA.11G022600	GLYMA11G02490	CCT motif	12001676	1.9	0.151605	2.2	0.046799	3.2	0.001363	2.7	0.081153	2.3	0.080448	2.9	0.049297	-1.3	0.351116	1.4	0.204652	-1.4	0.178129	-1.3	0.03285	-1.1	0.662474	-1	0.913247
GLYMA.11G080700	GLYMA11G08560	2OG-Fe(II) oxygenase superfamily	12015367	1	0.748194	-1.2	0.459909	1.2	0.418299	-2.5	0.047243	-2	0.070968	-2.1	0.006676	1.1	0.806743	1.2	0.430002	-1	0.856057	-1	0.963053	1.2	0.546247	1.5	0.299019
GLYMA.11G080800	GLYMA11G08570	AT2G17710	12015377	1.2	0.424183	-1.2	0.536348	1.3	0.673151	-2.5	0.038104	-2.6	0.099038	-2.1	0.025475	-1.2	0.64512	1.4	0.376402	-1.1	0.864503	-1.4	0.562634	1.4	0.540307	-1.1	0.604931
GLYMA.11G207300	GLYMA11G32590	Protein tyrosine kinase	12021038	5.8	0.128532	3.6	0.001889	5	0.089112	3	0.0008	3.3	0.036727	4.4	0.050032	-1.6	0.26226	-1.4	0.2966	1.3	0.356867	1	0.903906	-1.1	0.724642	-1.4	0.327969
GLYMA.11G234500	GLYMA11G35820	Tetratricopeptide repeat	12022079	-3.4	0.215466	-2	0.013277	-2.4	0.001003	-2.2	0.261837	-2	0.007495	-3	0.000828	1.3	0.374207	-1.3	0.062596	1.1	0.320928	-1.3	0.182379	-1.3	0.284892	1.1	0.797889
GLYMA.11G236100	GLYMA11G35990	Gamma-glutamyltranspeptidase	12011454	1.1	0.805864	1.1	0.789628	1	0.865679	-13.9	0.196025	-27.7	0.036601	-19.8	0.038533	-1.4	0.314952	1	0.924459	-1.2	0.379922	1.1	0.638109	1.8	0.277249	1.3	0.17263
GLYMA.11G251700	GLYMA11G36950	Nuclear transport factor 2 (NTF2) domain	12022455	2	0.000956	2	0.003374	3.2	0.075826	1.1	0.373656	1.3	0.292088	1.3	0.047795	1.2	0.197594	1.5	0.305819	-1.2	0.443968	1	0.984453	-1	0.878851	1.1	0.769826
GLYMA.12G019800	GLYMA12G02240	Male sterility protein	12033690	3.8	0.124718	3.6	0.003089	2.6	0.000638	2.5	0.303739	2.4	0.132007	1.3	0.113987	1.2	0.679029	-1	0.850543	-1.1	0.450697	1.1	0.516272	1.1	0.874932	1.5	0.381815
GLYMA.12G055200	GLYMA12G05910	Core histone H2A/H2B/H3/H4	12035032	1.3	0.372258	1.9	0.382825	1.8	0.236491	-1	0.955667	2.8	0.001971	2.3	0.0083	2	0.248948	1.4	0.212315	2	0.128901	1.3	0.562847	1.7	0.006262	1.3	0.557056
GLYMA.12G061300	GLYMA12G06540	haloacid dehalogenase-like hydrolase	12025765	-1.4	0.404894	-1.2	0.387118	-1.4	0.120647	-15.1	0.138625	-4.2	0.01387	-5.2	0.01054	2.6	0.001993	1.2	0.525979	3.4	0.007774	1.3	0.168824	1.1	0.590042	-2.4	0.169481
GLYMA.12G073100	GLYMA12G07780	Peroxidase	12035735	-2.1	0.301092	-2.3	0.005482	-2	0.030507	-2.2	0.288766	-2.4	0.005596	-2.4	0.018654	-1	0.802194	-1.1	0.678026	1.1	0.767334	1.1	0.740843	-1	0.913552	-1.2	0.514099
GLYMA.12G087900	GLYMA12G09350	NAD dependent epimerase/dehydratase family	12036398	2.7	0.264825	3.8	0.043088	3.2	0.035855	2.5	0.337327	4.1	0.03158	3.2	0.097807	1.6	0.551836	-1.3	0.730885	-1.1	0.712173	-1	0.936382	-1.2	0.498603	1.3	0.474724
GLYMA.12G092300	GLYMA12G09750	Carbon-nitrogen hydrolase	12036543	-8.3	0.24549	-12.2	0.044731	-6.9	0.037488	-3.9	0.268239	-7.4	0.046555	-5.2	0.040035	-1.3	0.414649	1.1	0.819883	1.9	0.042131	-1	0.963261	-1.1	0.887543	1.2	0.356264
GLYMA.12G098200	GLYMA12G10490	PDZ domain (Also known as DHR or GLGF)	12027180	2.5	0.033049	2.4	0.129306	2.7	0.024084	1.7	0.412825	2.1	0.035571	1.5	0.340574	-1	0.930924	-1.1	0.633428	-1	0.897438	-1.1	0.444816	-1.1	0.601129	1.2	0.612096
GLYMA.12G104200	GLYMA12G11270	No annotation in Soybase	12036995	1.6	0.112362	2.5	0.035411	2	0.038818	1.8	0.285606	2.5	0.022555	1.7	0.007698	1.2	0.609123	-1.2	0.255134	-1.2	0.478387	-1.3	0.289835	-1.3	0.448583	1.1	0.436169
GLYMA.12G106800	GLYMA12G11670	MSP (Major sperm protein) domain	12027557	-4.2	0.172707	-1.8	0.026892	-2.3	0.00318	-7.4	0.175167	-2.5	0.011437	-3.3	0.003427	1.2	0.471376	-1.5	0.155267	-1.1	0.742865	-1.2	0.510289	1.3	0.346271	1.3	0.36828
GLYMA.12G134800	GLYMA12G16340	Plastocyanin-like domain	12038299	3	0.017645	3.3	0.00994	3.6	0.038139	3.2	0.177097	4.4	0.052588	3.3	0.00369	1	0.930245	1.2	0.434768	1.2	0.296858	1.2	0.368776	1.2	0.418049	1.4	0.021938
GLYMA.12G148100	GLYMA12G22640	Protein kinase domain	12039172	1.5	0.301698	2.7	0.017638	2.8	0.036265	1.5	0.251646	2.6	0.066561	2.4	0.079298	-1.2	0.735391	-1	0.946935	-1.7	0.031744	-1	0.999388	-1.7	0.166507	1.1	0.719107
GLYMA.12G196500	GLYMA12G32260	Domain of unknown function DUF26	12031214	4.6	0.292144	3.1	0.009401	7.2	0.037173	-1.7	0.231637	-1.4	0.22066	-1.3	0.125121	-1.5	0.234166	1.1	0.519149	-1.1	0.715691	1.2	0.485008	-1.5	0.098558	1.4	0.04306
GLYMA.12G198100	GLYMA12G32450	Protein tyrosine kinase	12041280	16.2	0.074408	18.7	0.022917	16.7	0.01513	2.7	0.416753	1.1	0.900747	-1	0.964538	-1.8	0.295477	2.4	0.171303	-1.7	0.123873	-1.3	0.290157	-1.3	0.748024	2.2	0.274199
GLYMA.12G226400	GLYMA12G35520	Aminotransferase class IV	12042226	3.4	0.080383	4.2	0.007743	4.2	0.049635	4.1	0.053499	4.7	0.027915	4.3	0.020493	1.1	0.752094	-1.2	0.402793	-1	0.955975	1.1	0.774098	1.1	0.719161	1	0.892307
GLYMA.12G236700	GLYMA12G36530	Retinal pigment epithelial membrane protein	12032771	2.8	0.007278	2.2	0.159292	2.4	0.21241	2.2	0.015838	2.4	0.048301	2	0.240688	-1.6	0.072096	-1.2	0.284204	-1.2	0.533287	-1.3	0.59275	-1.1	0.608187	-1.2	0.703054
GLYMA.13G032700	GLYMA13G09840	Protein tyrosine kinase	12061047	-9.7	0.0021	-9.6	0.050288	-13.7	0.016874	-8.8	0.000757	-13.4	0.052551	-12.9	0.017107	-1.8	0.171023	-1	0.968678	-1.6	0.513593	1.8	0.432074	1.5	0.457554	1.3	0.160642
GLYMA.13G048100	GLYMA13G07320	2OG-Fe(II) oxygenase superfamily	12060459	-3.6	0.007145	-2.1	0.14887	-1.1	0.52334	2.6	0.011267	2.6	0.007627	3.6	0.001118	1.2	0.70352	1.1	0.39578	1.5	0.105222	1.8	0.370851	1.5	0.245099	-1.3	0.163371
GLYMA.13G048200	GLYMA13G07280	2OG-Fe(II) oxygenase superfamily	12060444	-4.4	0.042412	-2.6	0.002271	-1.7	0.009946	1.4	0.180331	1.6	0.043903	1.6	0.027266	1	0.680259	1.3	0.040588	1.9	0.090696	1.3	0.546534	1.3	0.24991	1	0.790448
GLYMA.13G056600	GLYMA13G06170	GLUCOSYL/GLUCURONOSYL TRANSFERASES	12060182	3.5	0.02637	3	0.104778	3.1	0.015903	2.7	0.056015	3	0.04144	2.7	0.162524	-1.3	0.268363	-1.2	0.607206	-1.3	0.494569	-1.2	0.338067	-1.6	0.238123	-1.3	0.586621
GLYMA.13G064200	GLYMA13G05240	Aldose 1-epimerase	12044549	3.6	0.019169	2	0.03983	3.1	0.23864	2.2	0.451998	2.4	0.156353	2.2	0.219473	1.3	0.498484	1.2	0.652806	-1.2	0.364825	-1.2	0.755394	1.1	0.823637	1.7	0.155494
GLYMA.13G071300	GLYMA13G04360	Integral membrane protein DUF6	12044206	-5.7	0.174557	-2.6	0.005396	-3.5	0.009222	-6.4	0.169902	-3.2	0.007001	-4.9	0.004153	-1.5	0.09879	-1.4	0.125249	-2.3	0.055052	-1.2	0.542257	-1.5	0.077701	1.1	0.689882
GLYMA.13G159600	GLYMA13G22810	EF hand	12064208	1.9	0.131733	2.4	0.055022	2.3	0.033831	1.2	0.38281	3.3	0.006568	3	0.042006	1.2	0.720263	-1	0.966953	1.3	0.263397	-1.1	0.682274	1.1	0.698269	-1.4	0.275625
GLYMA.13G170700	GLYMA13G23960	K+ potassium transporter	12050470	-2	0.036466	-2.5	0.016507	-1.8	0.019752	-1.5	0.417431	-2.2	0.018487	-1.8	0.012335	-1.3	0.140361	-1.2	0.34318	-1.4	0.191616	-1.2	0.560856	-1.8	0.070765	-1.3	0.482839
GLYMA.13G187900	GLYMA13G25750	Leucine Rich Repeat	12051247	-4.9	0.153205	-7.3	0.000904	-7.4	0.000526	-1.4	0.372565	-1.3	0.311066	-1.5	0.005171	-1	0.952326	1.3	0.4148	-1.5	0.472352	1.1	0.793942	-1.2	0.506938	1.1	0.711272
GLYMA.13G193600	GLYMA13G26270	Complex 1 protein (LYR family)	12051472	-4.8	0.010339	-3.4	0.046384	-4.9	0.029974	-3.6	0.038016	-2.9	0.05051	-4.3	0.030643	1.2	0.636096	-1.1	0.594394	1.1	0.538052	-1.1	0.673643	-1.3	0.348913	1.1	0.750704
GLYMA.13G194700	GLYMA13G26420	Leucine Rich Repeat	12065478	-4.2	0.11135	-4.5	0.001915	-2.2	0.047061	-5.8	0.088431	-5.1	0.002107	-3.3	0.042142	-1.4	0.159832	-1.2	0.490853	-1.7	0.3691	1.2	0.737107	1.6	0.255048	1.2	0.645187
GLYMA.13G194800	GLYMA13G26450	TIR domain	12065487	-5	0.074619	-4.5	0.038277	-5.7	0.002772	-6.5	0.002916	-5.4	0.033658	-5.5	0.004324	-1	0.950726	-1.1	0.385193	-1.3	0.431904	1.8	0.080104	-1.3	0.338459	1	0.941175
GLYMA.13G194900	GLYMA13G26650	TIR domain	12065537	-7.1	0.00683	-4.4	0.009855	-4.4	0.053295	-4.9	0.016797	-3.2	0.002844	-6.2	0.042802	-1.2	0.299802	1.3	0.238243	1.2	0.246272	1.1	0.607296	-1.1	0.78183	1.7	0.279973
GLYMA.13G222200	GLYMA13G29400	Domain of Unknown Function (DUF1000)	12052564	2.3	0.160262	2	0.009222	2.5	0.021396	1.1	0.798574	-1.1	0.745615	1.3	0.492425	-1.1	0.594719	1.2	0.525371	1.2	0.361606	1.2	0.322832	1.3	0.460653	1.2	0.287702
GLYMA.13G227300	GLYMA13G29950	AT1G63310	12066728	-1.5	0.501086	-1.2	0.630147	-1.3	0.335153	-5.1	0.247989	-3.1	0.010032	-3.4	0.020822	1.3	0.564432	1.3	0.099535	2	0.089086	1.4	0.258123	2.1	0.453111	1.2	0.432086
GLYMA.13G256700	GLYMA13G33000	Magnesium-dependent phosphatase	12067804	2.5	0.052938	1.9	0.028462	2.6	0.139715	2.8	0.034511	2.3	0.062601	2.4	0.046687	1.1	0.841769	1	0.793335	1.1	0.567763	-1.1	0.877796	-1	0.848472	-1.1	0.708579
GLYMA.13G269100	GLYMA13G34420	pathogenesis-related family protein	12068374	1.4	0.551234	-1.1	0.811407	-1.2	0.328729	22.7	0.038135	22.9	0.043858	18.8	0.002855	-1	0.957226	-1.2	0.624488	-1.5	0.210895	-1.3	0.491699	-1.1	0.6413	1.1	0.71177
GLYMA.13G276600	GLYMA13G35180	Core-2/I-Branching enzyme	12054555	2.4	0.07992	1.8	0.133686	3.5	0.119967	3.7	0.10222	2.2	0.036344	3.3	0.016068	-1.5	0.374555	-1	0.971328	-1.2	0.519864	1	0.99927	-1.6	0.071709	-1.3	0.254188
GLYMA.13G288200	GLYMA13G36410	DDRGK domain	12055066	-1.1	0.717404	-1.4	0.242256	-1.1	0.793726	-5.2	0.052063	-3.8	0.001526	-3.1	0.00777	-1	0.86243	1	0.858302	1.3	0.540122	-1	0.892501	-1.1	0.748771	1.5	0.12157
GLYMA.13G300300	GLYMA13G37610	Ribosomal protein S7p/S5e	12055437	-4.8	0.154878	-3	0.001869	-3.3	0.003863	-6.1	0.145995	-4.1	0.001278	-5.2	0.007818	1.3	0.030711	1.2	0.407958	1.1	0.529522	1.6	0.225117	1.2	0.449281	1.3	0.318338
GLYMA.13G321900	GLYMA13G39620	"Zinc finger, C2H2 type"	12070122	-4.5	0.017914	-2.8	0.020245	-2.9	0.072444	-5.2	0.018397	-3	0.009802	-3.3	0.048474	-1.8	0.101644	-1.2	0.441892	-1.6	0.466581	-1.1	0.874483	-1.3	0.627904	1	0.949263
GLYMA.14G004700	GLYMA14G00770	Tim10/DDP family zinc finger	12072616	5.4	0.038371	3.7	0.04251	4.3	0.021654	5.5	0.094714	2.9	0.050036	3.6	0.010275	1.2	0.519054	1.1	0.853804	1.3	0.481327	-1.2	0.494473	1.3	0.207812	1.5	0.026139
GLYMA.14G024400	GLYMA14G02760	TIR domain	12073373	-2.9	0.109181	-2.4	0.002492	-3.9	0.040927	1.3	0.283869	1.4	0.256779	1.2	0.459648	-1.3	0.099776	-1.2	0.352596	-1.8	0.094459	1.2	0.570588	-1.9	0.11433	-1.6	0.146871
GLYMA.14G047400	GLYMA14G05190	PhoD-like phosphatase	12083568	1.6	0.404971	2.2	0.049657	2.5	0.003005	1.4	0.583195	1.9	0.12904	2.6	0.034777	1.2	0.633525	-1	0.88267	-1.1	0.55517	1	0.690666	1	0.923512	1.1	0.581361
GLYMA.14G048700	GLYMA14G05330	Protein of unknown function (DUF423)	12083638	4.7	0.015809	3.5	0.03366	3.6	0.024457	5.3	0.043298	3.7	0.030985	3.8	0.009261	-1.2	0.562389	-1.1	0.826095	1.3	0.356784	1.2	0.414113	1.3	0.360696	1.1	0.679013
GLYMA.14G147100	GLYMA14G22930	"Zinc finger, C3HC4 type (RING finger)"	12078291	-4.3	0.459986	-4.2	0.03218	-2.4	0.04041	-3.3	0.490507	-5	0.032741	-2.5	0.003904	-1.4	0.28492	1.4	0.345641	-1.3	0.437806	1	0.957215	-1.2	0.642625	1.4	0.474543
GLYMA.14G172300	GLYMA14G34710	Major Facilitator Superfamily	12079801	2.4	0.04769	1.7	0.062789	2	0.239128	2	0.046331	1.4	0.101332	2.3	0.034061	1.1	0.641811	1.1	0.842813	-1.3	0.217649	1.1	0.713792	-1.1	0.287849	-1.4	0.137216
GLYMA.14G175400	GLYMA14G35220	GLUCOSYL/GLUCURONOSYL TRANSFERASES	12089276	3.5	0.156228	10.6	0.000141	20.9	0.001224	2.7	0.168285	12.6	0.009652	18.4	0.000473	-1.3	0.439775	2.2	0.32711	1.1	0.175715	1.2	0.591307	1	0.896098	1.3	0.333518
GLYMA.14G187500	GLYMA14G36590	C2 domain	12080322	-1.7	0.579959	2.4	0.384129	1.8	0.269767	12.6	0.229375	23.5	0.000136	16.9	0.008189	1.5	0.350649	-1.2	0.532367	-1.7	0.521474	1.4	0.508927	-1.2	0.264272	-1.3	0.190685
GLYMA.14G191300	GLYMA14G37020	POT family	12089852	-3.9	0.026275	-4.6	0.025354	-3.7	0.067918	-1.1	0.896003	-1.3	0.271591	1.1	0.878357	-2	0.049545	-1.2	0.670851	-1.5	0.133234	-1.3	0.440373	-1.5	0.076645	-1.7	0.250156
GLYMA.14G218000	GLYMA14G40510	Zinc knuckle	12091040	-1.2	0.112953	1.1	0.739792	-1.1	0.731648	-2	0.021859	-2.1	0.033576	-2.3	0.005299	1.2	0.317276	-1	0.919345	-1.3	0.387398	1.1	0.578998	1.3	0.387914	1.2	0.612699
GLYMA.15G009900	GLYMA15G01260	AT1G80180	12103051	-1.2	0.32617	1.2	0.227862	1.2	0.428387	-2.4	0.030137	-2.2	0.011538	-1.4	0.150277	-1.3	0.12925	1.2	0.36661	-2.1	0.026264	-1.4	0.196683	1.5	0.138054	-1.2	0.459465
GLYMA.15G010000	GLYMA15G01270	Nup93/Nic96	12091572	-1.3	0.391695	1.2	0.268208	-1.6	0.078621	-1.7	0.09171	-2.2	0.049882	-2.5	0.007834	1.1	0.732191	1.2	0.477618	-1	0.747229	1.2	0.667402	-1	0.947402	-1.2	0.588203
GLYMA.15G031400	GLYMA15G03620	Glycosyl hydrolase family 1	12092601	25.3	0.127757	24.6	0.110745	12.2	0.048975	4.9	0.243561	8.7	0.004002	5.8	0.024849	-1.4	0.345528	-1.5	0.10772	1.7	0.2791	2.3	0.181036	1.5	0.332113	1.3	0.14821
GLYMA.15G086900	GLYMA15G09330	Family of unknown function (DUF500)	12106062	-3.5	0.004993	-3.1	0.009849	-1.9	0.136215	-2.2	0.097529	-3	0.0123	-3.1	0.084638	-1.1	0.631189	-1.1	0.739043	-1.3	0.314914	1.1	0.841468	-1.2	0.416738	-1.2	0.353019
GLYMA.15G108000	GLYMA15G11500	Starch synthase catalytic domain	12095459	-1.5	0.398538	-1	0.804766	1.2	0.65789	-6.3	0.034816	-2.4	0.023416	-1.2	0.26421	1.4	0.553535	-1.6	0.027786	-1.3	0.336104	-1.2	0.644834	-1.2	0.650444	-2.1	0.127569
GLYMA.15G127600	GLYMA15G13370	Leucine Rich Repeat	12107481	3.2	0.002607	6	0.012143	3	0.058189	3.7	0.120322	4	0.203892	3.6	0.092528	1.1	0.874073	1	0.996869	-1.7	0.078777	-1.2	0.236406	1.1	0.918457	1	0.955264
GLYMA.15G130100	GLYMA15G13680	Oxidoreductase NAD-binding domain	12096336	-1	0.988455	-1.1	0.769322	1.2	0.716935	-2.7	0.225731	-2.9	0.033112	-3	0.002892	-1	0.95326	-1	0.741455	-1	0.783846	-1.3	0.597536	1.1	0.26011	1.1	0.672896
GLYMA.15G169100	GLYMA15G18360	Xyloglucan endo-transglycosylase (XET) C-terminus	12097784	-2.4	0.020309	-2.9	0.015554	-1.8	0.125845	-2.1	0.122263	-1.7	0.200145	-1.8	0.108777	-3.2	0.001056	-4	0.019279	-3.1	0.177415	-3	0.184375	-2.9	0.211616	-2	0.225334
GLYMA.15G231100	GLYMA15G37050	Leucine Rich Repeat	12100740	1	0.941974	-1	0.999545	1.1	0.748229	-2.9	0.305469	-3.4	0.044379	-4.2	0.017334	-1.1	0.654665	1.3	0.106015	1.1	0.785143	-1.7	0.086759	-1.1	0.804114	1.1	0.636673
GLYMA.15G232800	GLYMA15G37290	Leucine Rich Repeat	12112022	1.9	0.185178	1.8	0.257139	2.8	0.279467	4.7	0.009816	6.4	0.011489	3.1	0.098	1.1	0.605446	-1.2	0.574694	-1.3	0.531245	-1.3	0.64877	-1.3	0.345059	1.4	0.397481
GLYMA.15G243000	GLYMA15G39060	X8 domain	12101246	1.5	0.31661	3.1	0.050934	2.5	0.105102	1.4	0.614319	3	0.026151	3.3	0.006617	-1.3	0.666245	-1.1	0.685752	1.2	0.368063	1.5	0.231489	1.8	0.165814	-1.1	0.64262
GLYMA.15G245600	GLYMA15G39380	C2 domain	12101354	3.4	0.084169	2.2	0.036205	3	0.01509	1.5	0.475339	-1.1	0.803504	1.2	0.684852	-1.1	0.665364	1.1	0.817676	1.3	0.26876	-1.1	0.734632	-1.2	0.469423	-1	0.984514
GLYMA.15G247800	GLYMA15G39690	No annotation in Soybase	12101439	11.4	0.004713	11.8	0.016918	11.8	0.098343	-1.1	0.796204	-1.1	0.832589	1.1	0.643259	1.2	0.670131	-1.2	0.451928	-2	0.038581	-1.3	0.574552	1.2	0.389087	1	0.96733
GLYMA.16G039500	GLYMA16G04350	Transferase family	12115600	-3.1	0.071827	-2.4	0.008984	-3	0.025191	-2.7	0.032225	-3.5	0.007881	-3.9	0.025313	-1.2	0.26081	1.4	0.079261	-1.1	0.498969	1.4	0.11157	1	0.961353	1.3	0.06176
GLYMA.16G040600	GLYMA16G04510	No annotation in Soybase	12124317	-1.9	0.378358	-3.9	0.000402	-2.8	0.031073	-4.2	0.264958	-3.1	0.002341	-2.8	0.032328	-1.1	0.294084	-1.4	0.190641	1.1	0.745386	1.1	0.794546	-1.3	0.448003	1	0.974875
GLYMA.16G060700	GLYMA16G06530	Cupin domain	12116340	2.8	0.01496	1.7	0.266183	2.7	0.005956	2.5	0.163523	3.2	0.167066	4.6	0.000365	-1.7	0.449982	1.1	0.649797	-1.4	0.115729	1.4	0.487037	-1.7	0.352871	1.2	0.439992
GLYMA.16G069800	GLYMA16G07550	Cupin domain	12116686	38.1	0.086408	14	0.005143	11.7	0.189749	13.6	0.012594	6.4	0.002714	4.3	0.020176	-1.2	0.735714	1.3	0.357175	-3.2	0.009797	-1.7	0.484014	-1.5	0.335259	1.1	0.8004
GLYMA.16G081400	GLYMA16G09020	"Glyceraldehyde 3-phosphate dehydrogenase, C-terminal domain"	12117240	1.1	0.525616	-1.1	0.868003	-1.2	0.586432	-23.2	0.021955	-19.9	0.018219	-16	0.00715	1.4	0.095647	1.3	0.455611	1.6	0.204751	1.8	0.217741	-1.2	0.707742	-2	0.351173
GLYMA.16G112800	GLYMA16G21590	RNA polymerase I specific transcription initiation factor RRN3	12118733	-2.1	0.026166	-1.7	0.032272	-1.9	0.116309	-2	0.034548	-2.7	0.001108	-2.5	0.082973	-1.2	0.168591	-1.5	0.212097	-1.3	0.302144	-1.1	0.649857	1.2	0.504829	1.2	0.720955
GLYMA.16G117400	GLYMA16G22420	Protein tyrosine kinase	12127402	-2.3	0.011963	-4.6	0.003062	-2.6	0.040031	-2.3	0.106558	-2.6	0.018998	-2.8	0.000974	-1.1	0.624	1.2	0.59305	1.5	0.372411	1.3	0.473528	-1.6	0.353521	1.6	0.279004
GLYMA.16G127900	GLYMA16G23790	Leucine Rich Repeat	12119455	-4	0.009321	-2.9	0.02572	-3.5	0.073872	-1.9	0.039979	-2.1	0.039767	-1.5	0.261271	-1.1	0.838536	1.3	0.373838	1.1	0.854191	1	0.966476	-1.4	0.218723	-1.6	0.140037
GLYMA.16G143200	GLYMA16G25820	"Protein of unknown function, DUF547"	12120021	-2.7	0.011033	-2.4	0.027033	-1.1	0.82272	1.1	0.858829	-1	0.867824	1.1	0.821301	-1.3	0.205348	1.7	0.149081	-1.1	0.855296	1.3	0.448928	-1.5	0.239089	1.2	0.515736
GLYMA.16G145600	GLYMA16G26100	Mlo family	12120119	1	0.875618	-1.1	0.603154	-1.8	0.257433	-2	0.03944	-3.4	0.003653	-2.5	0.173281	-1.1	0.808316	1.2	0.596744	-1.1	0.753795	1.4	0.364105	1.4	0.254892	-1.1	0.779641
GLYMA.16G148500	GLYMA16G26420	Ribosomal protein S27	12120264	-1.1	0.788431	1.1	0.805963	1.2	0.253025	-2.4	0.029204	-2.3	0.071968	-2.4	0.004208	1.2	0.545643	1.2	0.482197	-1	0.953175	-1	0.833649	1.2	0.407016	1.2	0.37009
GLYMA.16G169700	GLYMA16G28540	Leucine Rich Repeat	12120950	-4.3	0.19194	-5	0.003102	-6.5	0.026687	-1	0.921345	-1.4	0.217562	-2.1	0.047782	1.3	0.179981	1.2	0.437452	2.1	0.063442	2.4	0.11331	1.3	0.357012	1.5	0.171278
GLYMA.16G184200	GLYMA16G31020	Leucine Rich Repeat	12130148	-1.1	0.329986	1.3	0.727671	-1.3	0.556104	6.6	0.189213	17.6	0.032914	27.3	0.002061	-1.2	0.16026	1.9	0.448374	1.1	0.846446	2.2	0.063226	1.1	0.719679	1.2	0.657295
GLYMA.16G184700	GLYMA16G30470	Leucine Rich Repeat	12129959	3.1	0.239253	1.8	0.157658	2.5	0.024587	2.5	0.248772	2.6	0.048552	6.8	0.00028	-1.6	0.422954	2.4	0.258274	1	0.940992	-1.2	0.425452	1.4	0.457092	1.3	0.489184
GLYMA.16G186100	GLYMA16G30570	Leucine Rich Repeat	12130006	-1.8	0.044136	1	0.919991	1.2	0.502419	10.3	0.120116	26.5	0.007598	42.1	0.019572	1.2	0.468588	1.3	0.120555	-1.3	0.100048	-1.4	0.212354	1.5	0.471112	2.2	0.340461
GLYMA.16G190400	GLYMA16G31360	Leucine Rich Repeat	12121582	1.6	0.064707	1	0.99971	-1.3	0.073936	4.9	0.00416	4	0.010151	4.2	0.000666	1.2	0.43123	1.2	0.448833	1.2	0.664829	-1.1	0.883562	1.3	0.136626	1.5	0.460842
GLYMA.16G198200	GLYMA16G32250	SEUSS-like 2	12130403	1.7	0.354352	-1.1	0.790758	-1.1	0.673596	-3.1	0.362855	-3.2	0.043248	-4.3	0.031111	-1.4	0.393245	-1.4	0.250185	1.4	0.409982	1.2	0.718837	1.2	0.706557	1.1	0.873012
GLYMA.16G207600	GLYMA16G33260	SFT2-like protein	12122290	2.1	0.068758	2.1	0.014795	3.1	0.024348	2.5	0.043782	2.3	0.074223	2.6	0.030269	-1.1	0.845569	1.3	0.496151	-1	0.967733	1	0.995684	-1.1	0.656461	-1	0.935738
GLYMA.17G002900	GLYMA17G00660	Protein of unknown function (DUF901)	12142516	-1	0.937504	1.5	0.076689	1.1	0.805251	-11.6	0.12138	-13.9	0.021125	-11.1	0.018223	1.1	0.574228	1.1	0.64663	-1.3	0.007854	-1.3	0.260469	-2.2	0.248749	-1.3	0.578604
GLYMA.17G018100	GLYMA17G02150	Dienelactone hydrolase family	12131928	-3.9	0.03536	-2.4	0.020134	-1.7	0.020836	-2.3	0.077652	-2.3	0.030707	-1.6	0.02077	1.1	0.673004	1.5	0.084933	-1.1	0.832987	1.3	0.081265	-1	0.959203	1	0.836859
GLYMA.17G023300	GLYMA17G02620	AT4G15640	12143351	-1.2	0.758723	-1.5	0.039435	-2.8	0.022599	-1.2	0.787011	-2	0.028085	-2.2	0.037699	-1.6	0.102981	-1.6	0.120162	-1.2	0.371689	1.4	0.233857	-1.3	0.483713	1.1	0.561193
GLYMA.17G039100	GLYMA17G04340	"S-adenosylmethionine synthetase, C-terminal domain"	12132877	-41.2	0.120433	-7.4	0.004025	-4.8	0.003653	-1.2	0.492701	1	0.828119	-1	0.777885	-1	0.84779	-1.5	0.051588	1.1	0.939645	1.9	0.162605	-1.1	0.545948	-1.4	0.142111
GLYMA.17G041500	GLYMA17G04640	hydroxyproline-rich glycoprotein family protein	12133038	-2.8	0.053336	-2.5	0.032022	-2.1	0.23381	-6.5	0.02905	-5.7	0.02345	-3.8	0.126153	-1.5	0.134295	-1.3	0.571081	-1.2	0.402512	1.1	0.845263	-1.2	0.607174	-2.1	0.070784
GLYMA.17G051400	GLYMA17G05920	CCAAT-binding transcription factor (CBF-B/NF-YA) subunit B	12133610	-2.5	0.033472	-2.7	0.044813	1	0.948913	-3.4	0.030854	-1.5	0.212363	1.3	0.661753	-1.8	0.096457	-1.1	0.837388	1.1	0.87618	-1.3	0.505195	-2	0.125247	-1.8	0.339452
GLYMA.17G053000	GLYMA17G06090	Peroxidase	12133689	1.7	0.134037	1.3	0.273356	1.9	0.02458	2.2	0.05391	2.2	0.014748	2.3	0.035739	2.1	0.056027	-1.1	0.722027	2.3	0.031465	-1.2	0.344745	1.4	0.036866	-1.2	0.275209
GLYMA.17G139700	GLYMA17G14850	Protease inhibitor/seed storage/LTP family	12136891	1.1	0.692828	-1.6	0.025593	-2.8	0.029044	-1.9	0.055469	-2	0.014129	-2.4	0.007898	-1.2	0.551285	-1.1	0.763309	-1.1	0.412356	1.8	0.481634	1.2	0.65531	1	0.944751
GLYMA.17G151300	GLYMA17G16170	Tim17/Tim22/Tim23 family	12137350	3.9	0.048833	3.9	0.000962	3.6	0.023779	3.8	0.046586	3.1	0.008175	3	0.006657	-1	0.975685	1	0.928468	-1.1	0.279407	1	0.841055	1	0.965184	1.1	0.759404
GLYMA.17G161900	GLYMA17G17530	Acetamidase/Formamidase family	12149145	-2.5	0.10702	-1.9	0.095765	-2.4	0.015589	-2.2	0.039968	-2.7	0.047511	-2.2	0.012202	1.1	0.514644	-1	0.825466	-1.1	0.743903	1	0.985452	-1.1	0.73036	-1.1	0.361369
GLYMA.17G162600	GLYMA17G17700	P-loop containing nucleoside triphosphate hydrolases superfamily protein	12137894	1.2	0.502857	-3	0.01151	-3	0.026068	-1.5	0.246778	-5.5	0.01634	-4.4	0.031763	-1.7	0.164664	-1.2	0.644386	-1	0.934943	-1.1	0.854429	1.1	0.594444	1.1	0.07192
GLYMA.17G210100	GLYMA17G31800	AT4G17310	12151381	-5.1	0.185502	-12.8	0.007965	-19.6	0.010298	-3.2	0.22134	-4.5	0.003056	-2.3	0.015503	1.5	0.172761	-1.1	0.497218	-1.4	0.187659	2.4	0.324019	1.2	0.569943	1.1	0.734792
GLYMA.17G241400	GLYMA17G35990	Lipase (class 3)	12141611	2	0.420625	2.4	0.062855	1.7	0.121957	1.5	0.320362	2.3	0.047546	2.1	0.040609	-1.5	0.210294	1.7	0.123214	-1.2	0.467771	1.2	0.429153	-1.2	0.629631	1	0.84929
GLYMA.17G242400	GLYMA17G36090	Alpha-amylase C-terminal beta-sheet domain	12141672	-2.7	0.105095	-2.9	0.007478	-2.3	0.215672	-5.1	0.009627	-2.7	0.004047	-2.7	0.180531	-1.9	0.014114	-1.2	0.718971	-1.1	0.621938	1	0.91191	-1.2	0.482851	1.3	0.567334
GLYMA.17G262700	GLYMA17G38250	PPR repeat	12142404	-3.4	0.11673	-2.1	0.050179	-2.8	0.023507	2	0.313217	3.6	0.044303	3.5	0.02097	1.7	0.134889	1.3	0.167714	1.3	0.213219	-1.4	0.558882	2.2	0.007325	-1.3	0.545692
GLYMA.18G022400	GLYMA18G02580	Transmembrane amino acid transporter protein	12166664	4.5	0.19593	3.9	0.005424	4.5	0.088053	3.1	0.100904	2.6	0.008647	2.9	0.020311	-1	0.985729	-1.1	0.443267	-1.8	0.020686	-1.2	0.647245	-1.3	0.14089	-1.1	0.687648
GLYMA.18G048300	GLYMA18G05490	2OG-Fe(II) oxygenase superfamily	12155432	7.4	0.036182	6	0.045516	4.4	0.012063	4.3	0.038809	4.7	0.022112	2.5	0.049881	1.3	0.275776	-1.1	0.845258	-1.1	0.695654	-1.3	0.334283	-1.1	0.680467	1.3	0.291506
GLYMA.18G083200	GLYMA18G09290	Leucine Rich Repeat	12168832	34.6	0.179739	22.4	0.004953	13.4	0.041979	1.1	0.847148	1.2	0.716449	-1.2	0.602948	-1.7	0.471134	-1.6	0.340807	1.1	0.456697	1.1	0.746189	-1.2	0.397088	1	0.937728
GLYMA.18G091800	GLYMA18G09960	NB-ARC domain-containing disease resistance protein	12156870	25.9	0.293631	27.9	0.011168	9.5	0.039054	18	0.344392	22.2	0.036822	13.7	0.044304	-1.1	0.239977	-1.5	0.282224	1.1	0.731664	-1	0.967678	-1.1	0.836996	-1.3	0.432671
GLYMA.18G107000	GLYMA18G12740	Phosphoribosyl transferase domain	12169708	2.5	0.076616	6.9	0.00935	4.1	0.045139	2.3	0.17574	3.5	0.002239	2.5	0.007332	1.6	0.477548	-1.6	0.178879	-1.1	0.813969	-1	0.932647	1.3	0.147545	-1.2	0.2637
GLYMA.18G185500	GLYMA18G40310	Protein tyrosine kinase	12172955	2.2	0.192508	1.4	0.266302	1.5	0.050289	2.4	0.049219	1.9	0.052246	2	0.014774	1.1	0.849148	-1.3	0.512864	-1.1	0.75818	1.2	0.105478	-1.1	0.477069	-1.3	0.111372
GLYMA.18G189900	GLYMA18G41310	AT5G02020	12161726	5.2	0.081539	8	0.000664	5.1	0.021287	4.2	0.036188	7.6	0.041115	5	0.019966	1.8	0.158957	1.2	0.581353	1.1	0.669362	-1	0.971842	1.1	0.838554	-1	0.932202
GLYMA.18G200300	GLYMA18G42940	Zinc-binding dehydrogenase	12162178	-2	0.001964	-2.8	0.000518	-3.9	0.077344	-1.2	0.432906	-1.1	0.150784	1.1	0.658123	-1.3	0.302081	-1	0.97511	1.2	0.408867	1.8	0.047219	-1.3	0.236649	-1.2	0.370453
GLYMA.18G226600	GLYMA18G46080	Protein of unknown function (DUF674)	12174400	2.5	0.142456	3.5	0.016812	3.3	0.012326	4.3	0.09823	4.3	0.000615	3.7	0.007494	-1.1	0.667808	1	0.921062	1.2	0.48423	-1.3	0.350438	1.3	0.081083	1.2	0.279587
GLYMA.18G229300	GLYMA18G46340	"Malic enzyme, NAD binding domain"	12163340	-1.6	0.353645	-2.9	0.003596	-3.7	0.031211	1.8	0.052337	-1	0.873084	1	0.946291	1.4	0.105867	1.3	0.336911	1.6	0.073567	3.1	0.04982	1.4	0.147427	1	0.825919
GLYMA.18G245400	GLYMA18G48060	No annotation in Soybase	12175193	-1.5	0.51818	-1.1	0.64871	-1.7	0.016946	-8.6	0.23827	-8.3	0.022738	-20.7	0.005823	1.6	0.156857	1.2	0.397562	1.4	0.127298	1.7	0.132264	-1.5	0.038943	1.1	0.652716
GLYMA.18G253300	GLYMA18G48830	Vacuolar (H+)-ATPase G subunit	12164220	5	0.209962	6.7	0.04507	4	0.001251	1.5	0.596347	2.7	0.027745	2.5	0.260363	-1.5	0.276131	-1.8	0.20517	-1.6	0.200958	1	1	1.1	0.64508	-1.1	0.853237
GLYMA.18G255400	GLYMA18G49040	Thioredoxin	12175511	4.7	0.108132	2.3	0.012511	3	0.025443	3.8	0.125982	2.5	0.042698	2.3	0.021282	-1.2	0.046176	-1.1	0.666957	1.1	0.303929	1.1	0.885915	-1.5	0.329153	-1.2	0.574906
GLYMA.18G260700	GLYMA18G49540	EF hand	12164441	3	0.504362	1.4	0.565469	1.5	0.415972	3.9	0.268156	2.5	0.047541	3.2	0.010485	-1.1	0.850306	2.1	0.231207	-1.8	0.37636	-1.2	0.701719	-3	0.035514	-1.6	0.047762
GLYMA.18G266500	GLYMA18G50150	"RNA recognition motif. (a.k.a. RRM, RBD, or RNP domain)"	12175833	1.1	0.787761	1.1	0.647185	1	0.758977	-4	0.198749	-4	0.017928	-4.7	0.005088	1.4	0.051763	1.3	0.154054	1.4	0.218305	1.2	0.122154	1.1	0.47611	1.5	0.156444
GLYMA.18G270100	GLYMA18G50540	Protein kinase domain	12175970	5.9	0.297331	6.7	0.121905	4.4	0.118363	32.7	0.096543	37.4	0.014075	17.7	0.00389	1.4	0.201375	1.1	0.776101	1.3	0.570765	1.2	0.720049	1	0.948254	1.2	0.193225
GLYMA.18G271500	GLYMA18G50710	Protein tyrosine kinase	12164730	2.5	0.167567	2.1	0.186616	1.5	0.405259	7.4	0.088889	5.3	0.000559	4	0.013697	1	0.842891	1.3	0.364032	-1.2	0.634137	1	0.9905	-1.2	0.120485	1	0.831282
GLYMA.18G284300	GLYMA18G52070	GROUP II PYRIDOXAL-5-PHOSPHATE DECARBOXYLASE	12165163	-1.7	0.292524	-2.5	0.002447	-1.8	0.00969	-2.2	0.230515	-2.8	0.000555	-2.6	0.011614	-1.1	0.45001	-1.1	0.436159	-1.1	0.521756	-1.1	0.576446	1.1	0.609924	1.3	0.117541
GLYMA.18G286200	GLYMA18G52290	"Glycosyl hydrolase family 20, catalytic domain"	12165256	-1.9	0.068465	-1.6	0.055509	-1.6	0.14669	-4.5	0.040988	-1.3	0.262959	-2.1	0.041021	1.2	0.329189	1	0.956004	1.3	0.507128	1	0.972765	-1.1	0.820953	1	0.921347
GLYMA.18G299400	GLYMA18G53730	Got1-like family	12176935	3.2	0.05704	2.2	0.154749	2.8	0.166954	2.1	0.189404	2.2	0.008696	2.7	0.024798	1.4	0.066244	1.5	0.280652	1.9	0.046179	1.1	0.797438	1.8	0.138286	1	0.953686
GLYMA.19G079900	GLYMA19G23460	Uncharacterised protein family (UPF0497)	12191166	-1	0.725107	1.2	0.161618	-1.1	0.898451	-22.8	0.011089	-15.5	0.008343	-11.5	0.017833	-1.5	0.065108	-1.1	0.58807	-1.7	0.020218	1.4	0.43647	-1.6	0.225679	1	0.932592
GLYMA.19G086000	GLYMA19G24840	Cupin domain	12191412	2	0.089519	-1.8	0.34844	1.7	0.066386	3.5	0.036464	2.5	0.329478	6	0.002186	-1.7	0.378041	1.6	0.197162	1	0.969624	1.3	0.683631	-1.3	0.646832	1.2	0.553088
GLYMA.19G086500	GLYMA19G24910	Cupin domain	12180702	1.3	0.309	1.2	0.445659	1.1	0.826976	163	0.0246	315.3	0.183279	275.8	0.047964	1.1	0.616608	1.6	0.376951	-1	0.951734	1	0.902116	-1.5	0.578854	1.4	0.495014
GLYMA.19G121000	GLYMA19G29990	ELMO/CED-12 family	12192816	-4.7	0.268561	-3.7	0.043658	-4.7	0.023276	-6.4	0.251211	-3.6	0.045886	-3.1	0.017105	1.1	0.623452	1.1	0.718188	1.1	0.303779	1.1	0.514395	-1.2	0.205741	-1.2	0.519564
GLYMA.19G121600	GLYMA19G30110	Serine hydrolase (FSH1)	12192856	-1.8	0.264314	-1.7	0.053166	-1.8	0.041445	-1.7	0.257439	-2	0.036615	-2.8	0.013014	1.8	0.192532	1.3	0.171825	2.5	0.025477	1.6	0.173854	2	0.110918	1.4	0.344552
GLYMA.19G133500	GLYMA19G31470	No annotation in Soybase	12182665	-3.6	0.016401	-2.7	0.046933	-2.3	0.115281	-2.3	0.038546	-1.6	0.233624	-2.5	0.100891	-1.2	0.531551	1.1	0.88388	-1.3	0.521298	1	0.913236	-2	0.226999	1.3	0.477555
GLYMA.19G143300	GLYMA19G32510	Protein tyrosine kinase	12182991	1.6	0.07753	-1.1	0.419227	-1.9	0.029674	1.1	0.476984	-2	0.027267	-3.1	0.006959	1	0.945681	-1.1	0.83953	-1.1	0.207479	1.2	0.531245	1.5	0.154907	1.8	0.089601
GLYMA.19G144600	GLYMA19G32630	Cytochrome P450	12183025	-1.6	0.154446	-1.3	0.124858	-1.1	0.538244	-3.2	0.046632	-2.7	0.008131	-2.2	0.035151	-1.4	0.090872	-1.2	0.383756	-1.3	0.108865	-1.2	0.224998	-1.1	0.778278	1.1	0.510963
GLYMA.19G166800	GLYMA19G35000	Lecithin:cholesterol acyltransferase	12194547	1.2	0.751208	-1.1	0.292796	1.3	0.284778	2.5	0.129182	2	0.028713	2.1	0.012701	1.2	0.336063	1.2	0.456015	1.2	0.122886	-1.3	0.331747	1.1	0.651872	-1.4	0.278136
GLYMA.19G262700	GLYMA19G45200	AP2 domain	12187875	3.2	0.014242	3.1	0.076919	5.7	0.022257	3	0.01306	3	0.055354	5.5	0.085574	-1.2	0.612595	1.9	0.19799	-1.1	0.744809	1.1	0.793135	-1.1	0.804893	1.1	0.761323
GLYMA.19G262900	GLYMA19G45230	GDSL-like Lipase/Acylhydrolase	12187887	1.4	0.389406	2.7	0.025273	3.1	0.027353	1.4	0.430664	2.1	0.080521	3.1	0.003116	-1.8	0.001854	1.5	0.166272	-1.2	0.447829	1.5	0.369957	1	0.928048	1.5	0.241229
GLYMA.20G015400	GLYMA20G01850	Serine carboxypeptidase	12209361	-2.9	0.04477	-2.8	0.008731	-3.9	0.13306	-3.7	0.041077	-3.2	0.012034	-4	0.13044	-1	0.752767	1.1	0.90428	-1.3	0.534848	2	0.197728	-1.8	0.374588	2	0.46933
GLYMA.20G017500	GLYMA20G02150	Phytanoyl-CoA dioxygenase (PhyH)	12199156	-2.6	0.026917	-3	0.015327	-3.3	0.019102	-2.6	0.026853	-2.7	0.033684	-4.3	0.016339	1.1	0.521727	-1.2	0.471106	-1	0.894246	1.2	0.292301	-1.1	0.675557	1.6	0.222437
GLYMA.20G020800	GLYMA20G02570	LECITHIN-CHOLESTEROL ACYLTRANSFERASE-RELATED	12199291	-1.7	0.037287	-1.1	0.71255	-1.5	0.082353	-2	0.012704	-1.3	0.158975	-2	0.027835	-1	0.998994	-1.2	0.416701	-1.4	0.299868	-1	0.964893	1	0.876692	-1.2	0.518071
GLYMA.20G103300	GLYMA20G23690	Prefoldin subunit	12212899	-1.7	0.12569	-1.7	0.085774	-1.9	0.030201	-2	0.05518	-2.1	0.041005	-2.1	0.038599	1.1	0.720791	1.1	0.540193	1.3	0.285207	1	0.742976	1.5	0.037173	-1.1	0.397583
GLYMA.20G114600	GLYMA20G24840	Glycolipid transfer protein (GLTP)	12213396	5.5	0.041143	6.1	0.11042	4.4	0.005604	3.3	0.124428	3.8	0.181176	2.4	0.05688	-1.3	0.574297	-1.1	0.820021	1.2	0.580787	1.1	0.294163	-1.5	0.453083	1.1	0.610054
GLYMA.20G114800	GLYMA20G24860	AT1G13360	12213421	2.8	0.079248	2.1	0.01246	2.6	0.013433	4.3	0.277518	3.6	0.041757	2.8	0.043152	1.1	0.732714	-1.5	0.07811	1.6	0.016089	-1.3	0.163337	-1.4	0.300953	-1.3	0.25201
GLYMA.20G114900	GLYMA20G24870	No annotation in Soybase	12213425	1.2	0.604179	3.2	0.04306	4	0.024255	1.5	0.526593	3.7	0.113391	5.9	0.041752	2.1	0.047953	1.6	0.332923	1.2	0.531255	-1.4	0.163062	1.1	0.880303	-1.3	0.353738
GLYMA.20G139700	GLYMA20G27700	Protein tyrosine kinase	12214457	-4.3	0.030185	-3.2	0.050483	-6.5	0.001549	1.1	0.725167	-1.1	0.635378	-1	0.994436	-1.3	0.469609	-1.2	0.179726	-1.3	0.632266	1.4	0.632144	1.6	0.010345	-1.2	0.428572
GLYMA.20G230600	GLYMA20G37430	alpha/beta hydrolase fold	12207951	-2	0.067342	-3.2	0.003949	-2.5	0.027684	1.2	0.29896	-1.2	0.159288	-1.3	0.293494	-1.2	0.19872	-1.1	0.664666	-1.2	0.138848	1	0.998111	-1.1	0.811736	1.2	0.702254
GLYMA.20G238500	GLYMA20G38250	PRP38 family	12208391	-2.1	0.456439	-2.2	0.063165	-2.7	0.013555	-3.7	0.362898	-5.6	0.031168	-4.8	0.016797	-1	0.871206	-1.6	0.055615	1.2	0.735141	1.2	0.709157	-1.3	0.481463	-1.2	0.441885
GLYMA.U017000	GLYMA11G16260	Domain of unknown function (DUF3411)	12007239	3.1	0.041694	1.9	0.241566	2.4	0.012852	3	0.051363	2.2	0.009733	2.3	0.007101	-1	0.972497	-1.2	0.427814	-1.2	0.703352	-1	0.840628	-1.3	0.235053	-1	0.922211
GLYMA.U044700	GLYMA16G31840	Protease inhibitor/seed storage/LTP family	12130274	1.6	0.051335	2.3	0.032884	2.5	0.017234	-2.8	0.024863	1.1	0.645639	-1.1	0.694234	1.9	0.014158	1.3	0.261206	1.8	0.010924	1.2	0.193601	1.2	0.48495	1.4	0.300692
Glyma.09G022800	GLYMA09G02650	Peroxidase	11954250	1.18	0.673808	-1.11	0.771448	1.68	0.463357	1.55	0.509941	1.71	0.374415	1.02	0.966554	9.25	3.6e-05	13.94	0.213683	10.97	0.003155	8.14	0.238604	6.24	0.021113	14.6	0.204543
Glyma.11G238300	GLYMA11G36200	Aminotransferase class I and II	12011580	1.92	0.389016	-1.54	0.05502	-1.4	0.385931	2.18	0.419709	1.27	0.487677	-1.21	0.614763	3.18	0.000116	1.59	0.20992	6.23	0.055094	2.68	0.109987	3.93	0.074846	2.47	0.186873
Glyma.03G247500	GLYMA03G40770	Barwin family	11820165	-1.92	0.240557	-1.01	0.930151	-2.2	0.482461	-2.01	0.120044	1.34	0.431913	-1.69	0.588738	9.72	0.000121	2.16	0.285773	2.44	0.078347	1.84	0.425466	2.37	0.024189	2.03	0.221482
Glyma.08G341300	GLYMA08G45510	Trypsin and protease inhibitor	11937519	1.88	0.090762	1.06	0.876974	1.19	0.618377	1.06	0.816167	-1.19	0.592249	1.37	0.485481	6.17	0.000204	1.93	0.069551	8.47	0.011638	4.12	0.236074	6.73	0.03849	1.11	0.88635
Glyma.08G002600	GLYMA08G00480	ASPARTYL PROTEASES	11938543	1.23	0.369138	-1.14	0.589189	1.05	0.801473	1.14	0.770541	1.61	0.214746	-1.12	0.663339	2.3	0.000283	1.78	0.103565	6	6.6e-05	1.29	0.624869	1.99	0.077039	1.69	0.359777
Glyma.14G158600	GLYMA14G25480	Protein tyrosine kinase	12078801	1.57	0.533531	-1.26	0.467799	-1.91	0.335576	1.79	0.432733	1.58	0.242233	1.07	0.933176	4.09	0.00033	1.52	0.404033	5.6	0.000134	3.54	0.11647	2.03	0.07546	1.2	0.812859
Glyma.13G252000	GLYMA13G32520	SCP-like extracellular protein	12067593	-1.91	0.265585	1.27	0.75569	-1.69	0.418381	1.19	0.484081	-2.12	0.005601	4.96	0.471936	5.55	0.000383	5.26	0.232497	5.99	0.040453	7.24	0.248977	19.75	0.015892	-2.12	0.620934
Glyma.06G324300	GLYMA06G48260	Cellulose synthase	11900301	1.47	0.196551	1.44	0.503451	-1.48	0.325303	2.19	0.119771	1.13	0.727359	-1.54	0.241386	2.15	0.000565	-1.03	0.925074	2.91	0.196816	1.3	0.418502	2.28	0.180221	1.37	0.205629
Glyma.11G026900	GLYMA11G02940	MOLYBDOPTERIN COFACTOR SULFURASE (MOSC)	12001888	1.02	0.954139	1.13	0.454872	-1.01	0.97682	1.45	0.200808	1.36	0.293797	-1.1	0.824404	2.93	0.000674	3.11	0.141114	1.94	0.088402	1.78	0.318969	1.48	0.150903	2.3	0.26159
Glyma.15G129200	GLYMA15G13560	Peroxidase	12096304	-1.17	0.506549	-1.35	0.427634	-1.02	0.769638	-1.41	0.384752	-1.09	0.797266	-1.26	0.237972	3.85	0.000897	1.81	0.242398	5.11	0.040994	1.64	0.264111	2.8	0.011704	1.57	0.123856
Glyma.01G221200	GLYMA01G43010	PLAC8 family	11773640	6.18	0.003643	2.57	0.077685	2.33	0.154307	9	0.190255	4.35	0.027221	3.22	0.065638	4.28	0.000957	4.95	0.258883	3.16	0.03335	1.97	0.351295	1.71	0.11176	1.69	0.272209
Glyma.16G064100	GLYMA16G06940	Protein tyrosine kinase	12125218	-1.51	0.52556	-1.66	0.032408	-1.78	0.205758	-1.04	0.934787	1.15	0.353897	1.37	0.534768	2.58	0.000962	3.45	0.196963	4.51	0.015866	5.24	0.269575	3.09	0.020711	2.68	0.362336
Glyma.13G330800	GLYMA13G40590	Glycosyl hydrolases family 18	12056578	1.15	0.770491	-1.12	0.650224	-1.09	0.750087	1.12	0.691062	1.22	0.402003	1.36	0.259683	2.83	0.000969	1.79	0.253204	4.62	0.002045	1.81	0.078051	2.83	0.000839	1.41	0.44471
Glyma.13G315400	GLYMA13G39170	Pollen proteins Ole e I like	12069999	2.44	0.360817	-1.14	0.232049	1.05	0.828609	1.46	0.492882	1.17	0.493825	1.13	0.579149	2.61	0.001094	1.24	0.380778	6.71	0.012564	1.83	0.412727	2.44	0.200887	1.16	0.58867
Glyma.02G064500	GLYMA02G07160	Eukaryotic integral membrane protein (DUF1751)	11799840	2.13	0.40254	2.07	0.010288	1.48	0.359648	1.85	0.327697	1.79	0.303172	1.08	0.818927	2.21	0.001259	-1.7	0.062408	1.03	0.832026	-1.47	0.421237	1.49	0.262782	1.45	0.347739
Glyma.08G277000	GLYMA08G37670	"Transketolase, C-terminal domain"	11935050	1.43	0.583067	1.12	0.533812	1.33	0.006889	1.29	0.644516	1.71	0.023754	1.33	0.292924	3	0.001346	1.73	0.097154	3.26	0.000384	1.54	0.207696	2.14	0.012582	1.46	0.329393
Glyma.02G029400	GLYMA02G03380	"Zinc finger, C2H2 type"	11786336	2.22	0.570789	1.49	0.565177	1.35	0.114106	1.34	0.432519	1.72	0.235387	-1.35	0.512666	4.7	0.001651	1.85	0.17342	4.36	0.038793	1.37	0.554995	2.67	0.201708	2.97	0.224571
Glyma.07G229500	GLYMA07G35680	EF hand	11921268	-1.13	0.734686	1.15	0.571809	1.33	0.469306	1.06	0.839875	1.6	0.285691	1.26	0.567487	5.21	0.001954	5.14	0.209084	8.54	0.017391	3.01	0.244628	2.48	0.244679	5.29	0.253789
Glyma.13G035900	GLYMA13G09420	Protein tyrosine kinase	12060913	1.24	0.5	-2.51	0.141814	-2.75	0.142045	-1.32	0.486202	-2.43	0.138992	-2.13	0.194826	3.67	0.001977	4.75	0.191733	11.62	0.028793	6.97	0.197898	9.17	0.000254	7.72	0.227267
Glyma.20G129900	GLYMA20G26600	Plant Basic Secretory Protein	12214050	1.43	0.461807	-1.4	0.141752	1.02	0.965852	2.59	0.338411	1.02	0.933121	-1.59	0.149811	2.21	0.002156	1.05	0.852675	1.86	0.139788	-1.47	0.52728	1.76	0.143472	1.68	0.142665
Glyma.15G128700	GLYMA15G13500	Peroxidase	12096264	1.95	0.279756	2.19	0.176841	2.14	0.299237	-1.11	0.384267	1.6	0.324431	1.17	0.808402	4.02	0.002164	2.49	0.380067	3.67	0.060965	2.48	0.318972	3.52	0.034947	1.87	0.374382
Glyma.10G295200	GLYMA10G44160	"Zinc finger, C2H2 type"	12000430	1.5	0.471475	1.1	0.701877	-1.01	0.964784	1.61	0.41389	1.57	0.237726	1.01	0.95993	3.71	0.002169	1.92	0.338211	5.86	0.029548	1.8	0.321515	2.7	0.005356	1.9	0.173638
Glyma.04G220600	GLYMA04G39860	Peroxidase	11851880	-1.73	0.28786	-2.71	0.400926	1.48	0.502048	-2.07	0.150159	-1.05	0.942741	3.16	0.05447	6.7	0.002187	13.86	0.198017	10.81	0.008974	5.63	0.201438	6.87	0.063633	3.19	0.285211
Glyma.11G072000	GLYMA11G07670	Peroxidase	12003671	1.49	0.348029	1.33	0.092408	1.21	0.569996	1.53	0.29602	1.35	0.21805	-1	0.990093	2.18	0.002243	1.42	0.368661	2.31	0.116127	1.2	0.546556	1.91	0.067562	1.78	0.22064
Glyma.15G087300	GLYMA15G09370	Major intrinsic protein	12094678	1.44	0.302712	1.27	0.628983	-1.78	0.465038	-1.71	0.343627	1.7	0.440538	-1.97	0.36397	9.51	0.002313	2	0.371546	19.69	0.026698	16.17	0.206695	5.51	0.041885	4.78	0.23753
Glyma.10G222500	GLYMA10G36690	Peroxidase	11997711	1.45	0.343628	1.51	0.093435	1.32	0.323864	1.13	0.35429	1.64	0.175879	1.14	0.668831	2.65	0.002453	1.48	0.376799	2.35	0.010923	1.46	0.191787	2.3	0.028984	1.78	0.278052
Glyma.13G285300	GLYMA13G36110	Cytochrome P450	12054952	1.05	0.893655	-1.02	0.953108	-1.44	0.236319	1.35	0.467454	1.81	0.008277	1.01	0.978916	6.5	0.002525	2.67	0.081601	10.94	0.041877	3.64	0.228711	5.27	0.061812	2.92	0.273614
Glyma.06G302200	GLYMA06G45780	"Terpene synthase family, metal binding domain"	11899455	2.18	0.201318	1.02	0.965128	-2.18	0.391585	1.65	0.364412	1.34	0.354992	-1.58	0.564167	3.76	0.002847	-1.65	0.520615	12.84	0.084328	2.01	0.163778	4.63	0.019207	1.96	0.263227
Glyma.14G103100	GLYMA14G11960	WRKY DNA -binding domain	12085981	-1.21	0.296179	-2.52	0.120236	-1.72	0.20259	1.03	0.852455	1.27	0.668623	-1.19	0.668996	9.87	0.002898	13.89	0.197959	41.79	0.040214	13.23	0.150021	5.34	0.089067	16.85	0.198375
Glyma.02G042500	GLYMA02G04820	Chitinase class I	11786865	1.61	0.185581	-1.49	0.272708	1.24	0.661423	1.38	0.358451	1.12	0.788017	1.58	0.265221	2.18	0.00299	6.5	0.198263	3.47	0.005022	8.46	0.204796	2.64	0.168467	5.51	0.234932
Glyma.08G287500	GLYMA08G39700	BURP domain	11935535	1.45	0.336676	1.76	0.14869	1.04	0.930231	1.15	0.645312	3.44	0.037937	1.32	0.497588	3.77	0.003227	-1.49	0.483589	3.81	0.017556	-1.74	0.141943	1.26	0.455679	-1.23	0.721135
Glyma.14G221200	GLYMA14G40170	Zinc-binding dehydrogenase	12090877	1.54	0.109413	1.15	0.355325	1.14	0.411473	1.18	0.327068	1.21	0.247933	-1.1	0.507759	5.39	0.003297	2.57	0.267351	5.98	0.002134	2.36	0.376664	3.79	0.003614	3.29	0.262991
Glyma.13G173500	GLYMA13G24200	Cytochrome P450	12050550	1.45	0.344	1.12	0.664779	-1.15	0.567818	1.67	0.027397	1.85	0.017973	1.16	0.484672	2.54	0.003403	1.29	0.286606	3.06	0.006308	1.32	0.347878	1.65	0.062055	1.05	0.82557
Glyma.20G169200	GLYMA20G30910	Peroxidase	12205358	1.02	0.953459	-1.69	0.021536	-3.7	0.063557	1.63	0.146577	-1.35	0.073445	-1.33	0.375968	6.36	0.003584	5.31	0.231372	6.25	0.004113	13.73	0.253739	7.26	0.023088	7.39	0.246926
Glyma.05G153200	GLYMA05G28610	"Chalcone and stilbene synthases, C-terminal domain"	11859928	-1.11	0.57189	1.39	0.310482	-1.47	0.361341	1.24	0.264137	2.51	0.125458	1.36	0.582082	3.92	0.003592	1.37	0.519961	3.09	0.011168	1.74	0.089327	1.85	0.090759	1.15	0.781808
Glyma.16G164800	GLYMA16G27950	AP2 domain	12129131	-1.01	0.975069	1.38	0.197105	1.49	0.32279	-1.05	0.893486	1.65	0.292229	1.61	0.164157	2.35	0.003639	1.33	0.379624	1.84	0.025227	1.02	0.946788	1.51	0.249276	-1.09	0.65506
Glyma.10G235000	GLYMA10G37940	PAR1 protein	11986007	-1.1	0.5	1.64	0.126975	-1.12	0.782073	1.03	0.861227	1.95	0.047706	1.09	0.821774	2.83	0.003775	1.68	0.425857	2.34	0.104799	3.42	0.260831	1.98	0.117578	1.98	0.302679
Glyma.14G086300	GLYMA14G09510	Asparaginase	12075979	1.32	0.268977	1.04	0.907689	-1.04	0.908596	1.35	0.279047	-1.12	0.562096	1.52	0.512532	2.48	0.004181	1.1	0.778054	3.18	0.09319	1.1	0.773421	3.17	0.024173	-1.07	0.90861
Glyma.13G191400	GLYMA13G26070	Sulfotransferase domain	12065355	1.22	0.216324	-1.12	0.845901	-1.8	0.059475	1.16	0.302289	-1.34	0.26936	-1.68	0.082263	2.04	0.004221	1.33	0.311558	2.64	0.169751	1.88	0.175828	2.23	0.077135	2.14	0.053407
Glyma.03G210500	GLYMA03G36880	Glutaredoxin	11818580	2.45	0.050403	1.52	0.176457	1.25	0.555995	2.18	0.482809	1.45	0.091639	-1.06	0.906593	2.27	0.004294	1.65	0.318917	1.52	0.208401	2.74	0.312848	1.19	0.550811	2.11	0.379131
Glyma.03G024300	GLYMA03G02760	"hydrolase activity, hydrolyzing O-glycosyl compounds"	11810956	1.55	0.419475	1.6	0.233912	1.8	0.517709	1.06	0.895518	1.41	0.15308	-1.53	0.527781	13.97	0.004458	12.39	0.290526	8.03	0.053227	4.33	0.231005	8.1	0.060807	16.21	0.207971
Glyma.03G024400	GLYMA03G02790	"hydrolase activity, hydrolyzing O-glycosyl compounds"	11810960	1.55	0.419475	1.6	0.233912	1.8	0.517709	1.06	0.895518	1.41	0.15308	-1.53	0.527781	13.97	0.004458	12.39	0.290526	8.03	0.053227	4.33	0.231005	8.1	0.060807	16.21	0.207971
Glyma.08G128100	GLYMA08G13510	Plastocyanin-like domain	11943689	-1.59	0.194869	-2.43	0.083762	-1.77	0.136923	-1.52	0.509401	-1.55	0.186232	-1.54	0.09002	3.68	0.004498	2.6	0.134906	4.45	0.01836	4.9	0.250257	2.29	0.006315	2.34	0.237074
Glyma.09G217200	GLYMA09G35090	Protein kinase domain	11962063	-1	0.994338	-1.21	0.470457	-1.23	0.661948	1.36	0.232258	1.3	0.109866	1.76	0.220582	2.02	0.004732	1.12	0.804557	2.5	0.065301	1.45	0.225837	1.52	0.259567	1.05	0.86751
Glyma.02G240000	GLYMA02G40700	Flavin containing amine oxidoreductase	11794719	2.4	0.233383	-1.13	0.807854	-1.18	0.835922	2.21	0.287792	2.26	0.045184	1.39	0.598373	4.11	0.004864	-1.02	0.975334	8.36	0.073365	1.83	0.106926	2.34	0.017283	1.28	0.243654
Glyma.01G187700	GLYMA01G39460	O-methyltransferase	11772248	-1.05	0.897896	1.1	0.649093	1.45	0.38913	-1.38	0.53464	1.14	0.635322	1.43	0.457671	9.6	0.004899	5.62	0.199856	10.15	0.042601	3.54	0.245753	4.4	0.049651	3.17	0.278992
Glyma.04G244700	GLYMA04G42330	No annotation in Soybase	11852764	1.15	0.549885	1.16	0.69542	1.13	0.614061	1.62	0.142463	1.3	0.25586	1.16	0.355549	2.93	0.004965	1.95	0.110919	2.47	0.028439	1.6	0.349592	1.3	0.205787	1.14	0.56671
Glyma.U020900	GLYMA11G15810	Protein of unknown function DUF260	12007032	-1.53	0.559054	-1.03	0.908835	-2.91	0.051814	-1.22	0.748484	1.5	0.09583	-1.43	0.222906	2.38	0.004981	1.95	0.3788	2.32	0.005871	6.61	0.213833	2.06	0.000945	2.07	0.374529
Glyma.03G116300	GLYMA03G26990	MATH domain	11825829	1.13	0.673486	1.67	0.217995	1.97	0.153992	-1.08	0.809848	1.3	0.449044	1.12	0.569509	2.82	0.005547	3.7	0.30697	2.07	0.026686	2.07	0.246033	2.13	0.088844	3.88	0.167444
Glyma.11G189600	GLYMA11G19490	Glycosyl transferase family 2	12018830	1.01	0.980248	1.1	0.735941	-1.43	0.289294	2.04	0.097777	1.82	0.17177	1.5	0.218193	2.37	0.00558	1.79	0.094506	2.14	0.084017	1.99	0.202445	2.04	0.177378	1.58	0.127843
Glyma.11G207000	GLYMA11G32520	Protein tyrosine kinase	12010381	-1.01	0.993201	-1.08	0.897368	-1.04	0.910334	-1.06	0.927591	1.56	0.057263	-1.01	0.97306	5.05	0.005956	4.48	0.231235	5.63	0.02466	4.69	0.283336	2.25	0.118459	5.97	0.253852
Glyma.04G180400	GLYMA04G35130	BURP domain	11850268	-1.08	0.885099	-1	0.993097	-1.07	0.914683	-2.61	0.257114	-1.58	0.255019	1.07	0.826927	2.46	0.006041	1.84	0.109735	5.73	0.105017	1.94	0.39497	4.9	0.004178	1.71	0.183329
Glyma.02G233800	GLYMA02G40000	Peroxidase	11794571	1.13	0.752832	-1.49	0.530564	1.08	0.907187	5.83	0.493763	1.98	0.269897	1.8	0.307932	4.73	0.006713	6.16	0.194759	6.67	0.009044	18.78	0.212234	2.79	0.042699	5.94	0.22925
Glyma.01G115700	GLYMA01G28800	Plant protein of unknown function	11769273	1.87	0.350685	2.09	0.011757	-1.06	0.89994	1.09	0.892034	2.5	0.202488	-1.82	0.234174	13.65	0.00699	8.92	0.212419	13.91	0.005116	5.97	0.200116	3.83	0.004361	11.73	0.168051
Glyma.18G254000	GLYMA18G48900	Protein tyrosine kinase	12175463	-2.44	0.503355	-2.67	0.213674	-3.65	0.237163	1.44	0.601292	1.26	0.549426	-1.57	0.506979	4.02	0.007596	5.08	0.180508	-1.03	0.930047	3.4	0.191776	2.5	0.03933	4.18	0.263024
Glyma.19G001600	GLYMA19G00770	MatE	12188142	1.24	0.367902	1.82	0.106479	1.78	0.129527	1.58	0.518833	2.66	0.007795	1.72	0.276257	2.58	0.007812	-1.12	0.767424	2.05	0.015177	-1.05	0.842778	1.29	0.158945	1.11	0.760706
Glyma.04G223300	GLYMA04G40130	WRKY DNA -binding domain	11851965	-1.98	0.109243	-1.4	0.419071	1.16	0.550111	-1.27	0.129206	-1.07	0.843543	-1.29	0.220072	2.62	0.008511	2.85	0.326	3.9	0.037827	2.12	0.366297	2.23	0.143707	3.68	0.181644
Glyma.07G178300	GLYMA07G29430	electron carrier activity	11919383	-1.24	0.655742	-1.48	0.669935	-2.11	0.09366	3.53	0.42484	2.12	0.232331	-1.13	0.874757	4.63	0.008849	2	0.177186	7.43	0.001247	9.45	0.207191	2.63	0.017957	3.63	0.176366
Glyma.14G012800	GLYMA14G01660	Cellulose synthase	12072849	1.59	0.452635	1.2	0.465108	-1.07	0.890855	1.27	0.699784	1.53	0.238573	1.44	0.382137	2.44	0.008912	2.9	0.030482	2.65	0.040885	2.58	0.017223	2.06	0.026226	2.18	0.298656
Glyma.17G112900	GLYMA17G12150	Plastocyanin-like domain	12147312	1.02	0.955735	1.32	0.498331	-1.32	0.274054	1.34	0.398539	1.64	0.135272	1.18	0.433869	3.88	0.008921	2.77	0.184451	2.78	0.029409	3.29	0.321217	2.01	0.055184	2.46	0.309715
Glyma.11G022800	GLYMA11G02510	hydroxyproline-rich glycoprotein family protein	12001683	-1.59	0.17222	-1.28	0.527456	-1.65	0.462312	-1.02	0.889758	1.76	0.238116	1.11	0.842297	3.34	0.009034	1.7	0.327467	3.14	0.037466	2.59	0.227761	1.22	0.578132	1.45	0.513149
Glyma.10G010100	GLYMA10G01300	NIM1-interacting 1	11976364	1.83	0.381501	-1	0.999315	1.45	0.223451	2.02	0.596564	-1.14	0.722328	1.53	0.650166	2.29	0.009369	3.91	0.233925	3.54	0.048953	2.27	0.112592	2.52	0.12581	3.1	0.283875
Glyma.15G114700	GLYMA15G12140	MBOAT family	12107095	-1.32	0.098525	-1.27	0.259435	-1.57	0.599796	-1.41	0.289201	-1.06	0.753486	-1.49	0.6336	2.33	0.009371	-1.16	0.839694	2.14	0.008533	1.18	0.709596	2.01	0.042955	1.28	0.517681
Glyma.04G182300	GLYMA04G35360	BURP domain	11839725	1.31	0.409729	1.03	0.880325	1.11	0.606577	1.49	0.091934	-1.05	0.833438	1.35	0.275798	2.08	0.009482	1.42	0.058453	1.86	0.046355	1.1	0.701231	2.7	0.100881	1.1	0.736549
Glyma.19G065800	GLYMA19G16680	alpha/beta hydrolase fold	12179890	2.2	0.302757	1.44	0.151998	-1.54	0.167445	1.3	0.076806	1.47	0.129575	-1.58	0.156821	2.31	0.009754	-1.19	0.534626	1.94	0.013902	1.34	0.033358	1.54	0.04444	-1.03	0.836372
Glyma.08G360000	GLYMA08G47480	AT5G58100	11938195	1.01	0.983528	1.35	0.14531	1.49	0.434358	1.22	0.678319	1.84	0.019991	1.37	0.527147	2.06	0.009935	1.6	0.359966	1.3	0.296139	-1.04	0.835153	-1.14	0.567718	1.24	0.546517
Glyma.09G028000	GLYMA09G03250	Glycosyl hydrolases family 31	11965603	-1.21	0.730054	-1.51	0.231166	-1.97	0.096251	-1.39	0.640455	1.01	0.981107	-1.59	0.069135	2.89	0.010144	4.21	0.148592	3.94	0.03357	3.61	0.223771	2	0.074484	4.13	0.205523
Glyma.13G025800	GLYMA13G13040	Thymidine kinase	12047439	-1.18	0.681688	1.06	0.871636	-1.61	0.461942	-1.09	0.809123	1.34	0.169104	-1.81	0.379237	2.13	0.010378	1.04	0.943012	1.91	0.164102	1.52	0.265195	1.09	0.722865	1.72	0.151122
Glyma.01G009200	GLYMA01G01260	Polyketide cyclase / dehydrase and lipid transport	11764798	2.3	0.085486	1.53	0.089243	1.07	0.871914	2.08	0.137425	1.88	0.027563	1.41	0.408186	2.55	0.010476	1.2	0.733009	4.33	0.049149	1.45	0.279982	2.81	0.059162	1.25	0.483595
Glyma.06G241300	GLYMA06G36840	Ankyrin repeat	11883968	-5.68	0.159025	1.23	0.685102	-1.28	0.674157	-4.42	0.123693	1.91	0.447474	-1.28	0.608575	4.17	0.010646	3.67	0.232776	-2.6	0.120993	-1.19	0.828849	-2.96	0.316354	-1.42	0.532009
Glyma.19G151200	GLYMA19G33320	Dirigent-like protein	12193976	2.1	0.560818	1.05	0.887249	-1.46	0.390403	2.18	0.290271	-1.29	0.503364	-1.37	0.330405	2.74	0.010824	1.37	0.531096	2.01	0.032865	2.21	0.132208	3.37	0.138157	2.04	0.293982
Glyma.17G091100	GLYMA17G09870	Spermine/spermidine synthase	12135052	2.17	0.482475	-1.09	0.832404	1.16	0.58721	1.7	0.680601	-1.13	0.79831	2.02	0.242351	2.36	0.01127	2.3	0.358712	9.78	0.017508	2.46	0.206133	4.73	0.150311	1.64	0.45866
Glyma.13G076900	GLYMA13G03650	Multicopper oxidase	12044009	2.79	0.097059	1.18	0.502549	-1.03	0.950166	2.39	0.160224	1.81	0.28508	1.52	0.388355	2.26	0.01134	1.13	0.847138	3.18	0.027108	2.05	0.288762	1.88	0.102453	1.37	0.594752
Glyma.18G018600	GLYMA18G02210	Myo-inositol-1-phosphate synthase	12154293	1.55	0.315862	1.88	0.056484	-1.04	0.943708	1.93	0.067801	1.72	0.013467	1.17	0.741357	2.41	0.011456	-1.05	0.913337	2.43	0.01009	-1.1	0.783747	1.89	0.045703	-1.02	0.942015
Glyma.12G053800	GLYMA12G05770	Glycosyl hydrolase family 1	12025445	1.06	0.925844	-1.47	0.096817	-1.85	0.265058	1.3	0.267751	1.01	0.922863	-1.25	0.684773	2.14	0.011537	-1.26	0.542335	3.57	0.000892	1.3	0.57548	2.32	0.001735	-1.02	0.970656
Glyma.06G275100	GLYMA06G42750	Papain family cysteine protease	11885465	-2.93	0.197097	-1.14	0.552074	-1.72	0.351831	-2.48	0.226199	-1.45	0.128962	-1.81	0.311707	2.38	0.011552	-1.48	0.443437	1.19	0.50235	-1.06	0.884106	1.15	0.529423	-1.29	0.378939
Glyma.07G180100	GLYMA07G29670	"Thiolase, C-terminal domain"	11919465	1.43	0.414402	1.01	0.953436	-1.14	0.648631	1.54	0.068105	1.43	0.017712	-1.3	0.440397	2.22	0.011804	-1.14	0.654554	2.76	0.03071	1.12	0.288072	1.78	0.002594	1.2	0.326604
Glyma.08G235800	GLYMA08G25590	Protein tyrosine kinase	11947988	4.84	0.132969	2.23	0.153204	3.4	0.00312	2.98	0.313544	-1.1	0.718964	1.3	0.546824	2.22	0.011864	2.79	0.153472	2.93	0.051503	1.68	0.459569	3.35	0.068883	2.25	0.032577
Glyma.11G119000	GLYMA11G12650	Protein of unknown function (DUF2775)	12017087	1.81	0.012444	1.44	0.154422	1.11	0.845827	1.11	0.642766	-1.09	0.801271	-1.44	0.478096	2.18	0.01204	1.7	0.156046	2.73	0.058198	2.07	0.196016	3.02	0.028215	2.35	0.115341
Glyma.17G054500	GLYMA17G06220	"Cytokinin dehydrogenase 1, FAD and cytokinin binding"	12133780	-1.85	0.408419	1.46	0.306694	3.4	0.465674	-1.82	0.131708	1.41	0.438353	7.7	0.425164	6.22	0.012086	5.94	0.272357	4.27	0.002539	1.31	0.767444	3.44	0.047144	-1.23	0.851686
Glyma.04G227900	GLYMA04G40600	2OG-Fe(II) oxygenase superfamily	11852119	-1.13	0.760795	-2.41	0.145721	-1.94	0.096084	-1.35	0.530084	-1.03	0.930061	-1.83	0.128272	7.97	0.012811	5.76	0.208552	15.8	0.131488	4.69	0.168828	4.06	0.144248	8.49	0.247443
Glyma.13G371800	GLYMA13G44930	AT5G43150	12072305	1.3	0.311128	1.2	0.222931	1.16	0.487617	1.25	0.307789	1.24	0.394572	1.13	0.529601	2.24	0.013298	1.27	0.261853	3.75	0.071633	1.06	0.635837	2.33	0.14355	1.18	0.442064
Glyma.05G162600	GLYMA05G29510	Major intrinsic protein	11860253	1.32	0.515834	1.31	0.365562	-1.55	0.306524	-1.35	0.553365	1	0.99876	-1.26	0.610909	2.1	0.013805	-1.05	0.899905	1.27	0.475153	1.54	0.156169	1.93	0.114776	-1.07	0.889333
Glyma.13G224900	GLYMA13G29690	Major intrinsic protein	12066658	1.06	0.869427	-1.03	0.831398	1.19	0.749052	2.01	0.520199	1.73	0.364043	1.48	0.32807	4.72	0.013879	3.98	0.236246	10.09	0.032615	9.78	0.163852	4.26	0.032448	4.88	0.147129
Glyma.20G013400	GLYMA20G01670	AT2G01340	12199038	1.35	0.781145	-1.58	0.223861	1.33	0.387408	1.12	0.899075	1.61	0.083168	2.26	0.264178	2.31	0.013944	3.62	0.28864	4.29	0.089418	3.02	0.156132	1.23	0.423847	1.55	0.551792
Glyma.04G093200	GLYMA04G09900	Protein tyrosine kinase	11835966	-1.13	0.590757	-1.22	0.491792	-1.58	0.356794	-1.12	0.817576	-1.15	0.590242	-1.3	0.52986	2.15	0.014014	1.22	0.601841	1.61	0.022514	1.23	0.429616	1.6	0.059224	1.07	0.760632
Glyma.01G232400	GLYMA01G44270	AMP-binding enzyme	11784445	1.2	0.76682	-1.13	0.573807	-1.69	0.374657	1.44	0.557798	1.63	0.04011	-1.37	0.549627	3.05	0.014115	-1	0.996125	3.36	0.068248	1.67	0.341216	2.02	0.090366	1.65	0.406288
Glyma.05G124900	GLYMA05G25460	Berberine and berberine like	11858749	1.6	0.406141	-1.06	0.782169	-2.37	0.145549	1.25	0.24961	1.49	0.2543	-2.38	0.138224	6.96	0.014185	2.63	0.321531	5.32	0.132352	1.9	0.288076	3.34	0.063844	4.37	0.210594
Glyma.03G195600	GLYMA03G35330	"Ribonucleotide reductase, small chain"	11818094	-1.64	0.390083	1.37	0.130924	1.01	0.971079	-3.57	0.040582	1.81	0.026218	-1.04	0.923813	2.06	0.014618	1.05	0.867452	1.24	0.19557	-1.19	0.575569	-1.1	0.702263	-1.08	0.812725
Glyma.10G021000	GLYMA10G02580	Glutaredoxin	11989505	1.9	0.171743	1.73	0.288159	2.16	0.502189	1.19	0.605633	2.28	0.188506	2.44	0.427368	2.31	0.014681	1.7	0.32999	1.75	0.20399	1.64	0.636093	-1.36	0.516308	-1.64	0.583188
Glyma.11G246600	GLYMA11G37450	Hsp20/alpha crystallin family	12012046	2.36	0.078053	1.52	0.499902	-1.18	0.704773	2.1	0.471797	1.3	0.622167	1.05	0.908979	3.04	0.01508	-1.01	0.989232	2.44	0.081157	1.41	0.377857	1.85	0.284199	-1.01	0.982812
Glyma.16G164200	GLYMA16G27880	Peroxidase	12129103	-1.37	0.277556	-2.35	0.021631	-1.8	0.070918	1.5	0.391587	-1.37	0.145306	1.22	0.24682	2.13	0.015723	1.73	0.28769	2.96	0.003783	2.32	0.266975	2.9	0.001103	1.85	0.364337
Glyma.11G119100	GLYMA11G12670	BURP domain	12005728	2.28	0.2232	1.51	0.375375	-1.23	0.490882	2.74	0.180025	1.44	0.107242	1.2	0.381994	3.13	0.015938	1.65	0.072949	3.36	0.083981	2.49	0.063912	3.04	0.041344	2.24	0.251828
Glyma.11G217800	GLYMA11G33870	Armadillo/beta-catenin-like repeat	12010711	1.3	0.296802	-1.2	0.597803	-1.06	0.825479	1.22	0.251706	1.07	0.83034	-1.11	0.750992	2.47	0.01647	1.69	0.175996	3.07	0.034262	1.5	0.098318	1.78	0.005242	1.44	0.4404
Glyma.15G051400	GLYMA15G05710	GLUCOSYL/GLUCURONOSYL TRANSFERASES	12093319	1.69	0.187059	1.25	0.475197	1.11	0.749468	1.89	0.272593	1.31	0.586136	1.05	0.890198	2.51	0.01656	1.29	0.278272	3.65	0.168147	-1.22	0.514095	2.13	0.294586	1.07	0.857087
Glyma.10G070200	GLYMA10G08120	PRENYLTRANSFERASES	11978911	1.09	0.888714	-1.19	0.506732	-1	0.996626	-3.52	0.112961	-1.82	0.105092	-1.7	0.226444	2.23	0.016759	1.54	0.172462	1.34	0.32804	1.07	0.864722	1.21	0.554978	1.28	0.518558
Glyma.14G051600	GLYMA14G05610	Heavy-metal-associated domain	12083763	-1.49	0.074625	1.19	0.603028	-2.15	0.399903	-1.51	0.11769	1.09	0.644593	-1.72	0.492429	9.27	0.016877	5.06	0.211192	10.65	0.059944	6.87	0.169212	3.04	0.187187	4.68	0.156557
Glyma.06G300900	GLYMA06G45620	B-box zinc finger	11899396	-2.33	0.305158	1.25	0.634668	1.17	0.659398	-1.17	0.733658	1.7	0.127271	-1.21	0.537491	2.53	0.016926	1.16	0.673698	1.16	0.691194	-1.36	0.401606	-1.03	0.91376	-1.08	0.781314
Glyma.03G184800	GLYMA03G34210	ACT domain	11817662	1.2	0.494445	-1.77	0.068833	1.24	0.637816	1.28	0.364617	-1.35	0.187763	1.05	0.920833	2.7	0.01711	2.95	0.056203	6.18	0.004363	1.66	0.168894	3.12	0.000158	2.55	0.221722
Glyma.12G170500	GLYMA12G29190	Ankyrin repeat	12039979	1.77	0.169424	1.59	0.28405	1.1	0.863025	1.51	0.309037	3.52	0.287608	1.62	0.63108	4.59	0.017476	2.41	0.085623	2.76	0.011729	1.38	0.432249	1.36	0.601383	1.01	0.991447
Glyma.03G142100	GLYMA03G29790	Cytochrome P450	11815984	-1.16	0.604705	-1.21	0.672529	-2.78	0.065598	-1.73	0.274721	1.71	0.098759	-1.62	0.18502	2.79	0.017806	-1.65	0.198264	2.64	0.064751	2.08	0.0573	-1.37	0.292027	1.12	0.740101
Glyma.02G054200	GLYMA02G06070	SAM dependent carboxyl methyltransferase	11799384	1.1	0.909396	-1.44	0.103771	-1.09	0.73375	1.71	0.635458	-1.23	0.276269	-1.08	0.739997	32.05	0.017817	21.92	0.282319	37.69	0.029171	5.96	0.288722	16.6	0.002729	10.62	0.216726
Glyma.08G202300	GLYMA08G21650	AP2 domain	11946802	1.95	0.09887	-1.08	0.81571	-1.4	0.290631	1.71	0.27536	-1.42	0.371348	-1.39	0.277319	2.67	0.017831	2.09	0.033247	2.88	0.001103	2.89	0.112415	3.14	0.068033	3.11	0.122156
Glyma.06G310100	GLYMA06G46680	alpha/beta hydrolase fold	11899757	-2.55	0.058063	-3.65	0.123368	-3.81	0.008027	-2.73	0.074909	-2.78	0.154121	-3.53	0.014648	3.39	0.01796	2.16	0.206104	5.32	0.009502	2.37	0.235293	2.34	0.004722	2.4	0.258938
Glyma.01G162900	GLYMA01G36760	"Zinc finger, C3HC4 type (RING finger)"	11771308	1.24	0.711345	1.88	0.207403	-1.52	0.340699	1.31	0.644875	1.77	0.387504	1.4	0.356909	2.21	0.018002	-1.48	0.38088	1.17	0.671521	2.02	0.102786	-1.32	0.640527	-2.11	0.096331
Glyma.04G134200	GLYMA04G16880	VQ motif	11848263	1.52	0.232767	-2.81	0.157111	-1.63	0.518797	-1.31	0.398635	-3.03	0.151567	-1.63	0.520686	4.12	0.018343	7.11	0.1476	5.64	0.000261	5.52	0.253472	5.05	0.020879	4.8	0.254181
Glyma.01G036000	GLYMA01G04250	GLUCOSYL/GLUCURONOSYL TRANSFERASES	11776199	1.03	0.915746	-1.69	0.057372	-1.77	0.188933	-1.44	0.501071	1.12	0.762696	-1.38	0.397683	2.85	0.018454	1.34	0.619755	2.98	0.133931	1.27	0.598119	1.31	0.407549	1.51	0.439261
Glyma.09G048900	GLYMA09G05400	Cytochrome P450	11966464	3.07	0.300884	-1.6	0.192551	-1.03	0.96721	4.89	0.084335	3.35	0.118054	1.96	0.258458	4.77	0.018731	4.67	0.148891	10.4	0.018461	5.27	0.253864	2.78	0.100453	4.01	0.204789
Glyma.07G140200	GLYMA07G16860	"Glutathione S-transferase, C-terminal domain"	11906255	-1.03	0.948941	1.53	0.326157	-1.2	0.716611	-1.39	0.592322	1.7	0.050336	-1.26	0.589423	1.95	0.018818	1.01	0.979845	1.7	0.132808	1.48	0.386105	2.17	0.031233	1.84	0.086371
Glyma.05G113000	GLYMA05G23840	No apical meristem (NAM) protein	11868085	1.61	0.364253	1.11	0.799187	1.12	0.678481	1.77	0.300884	1.52	0.1783	1.03	0.90439	2.23	0.020105	2.3	0.207942	3.52	0.003787	2.47	0.132807	2.27	0.065003	3.55	0.132198
Glyma.14G081500	GLYMA14G08920	Patatin-like phospholipase	12084913	-1.4	0.507688	-3.17	0.008658	-1.96	0.115947	-2.52	0.250374	-1.35	0.301171	-1.05	0.933374	2.07	0.020317	-1.51	0.224074	5.06	0.051398	-1.25	0.436994	1.42	0.288941	-2.78	0.351575
Glyma.02G009500	GLYMA02G01250	NIM1-interacting 1	11785438	-1.31	0.410355	-1.82	0.057276	-1.14	0.523081	-1.43	0.381086	-1.38	0.15088	-1.15	0.440394	3.34	0.020531	3.8	0.289492	5.01	0.078185	2	0.293129	2.67	0.04113	3.25	0.268865
Glyma.18G091300	GLYMA18G10260	NAD dependent epimerase/dehydratase family	12156914	-2.65	0.081378	-1.36	0.377689	-1.85	0.373066	1.07	0.869367	-1.07	0.857612	-2.14	0.309418	5.57	0.020853	2	0.215404	7.61	0.079854	3.13	0.197115	6.9	0.101011	3.8	0.262672
Glyma.05G080500	GLYMA05G10130	Phosphoglycerate mutase family	11856801	1.91	0.25182	1.68	0.035712	1.71	0.06439	1.27	0.635459	2.39	0.0296	1.51	0.075219	2.4	0.021049	1.76	0.117519	2.98	0.002352	1.61	0.28942	1.32	0.115247	1.4	0.411074
Glyma.16G017500	GLYMA16G01990	2OG-Fe(II) oxygenase superfamily	12114686	-1.46	0.377938	1.15	0.734028	-1.62	0.470437	-1.79	0.296661	1.03	0.92701	-1.81	0.411434	7.36	0.0212	1.96	0.297783	5.14	0.002725	1.18	0.534296	7.12	0.055588	5.58	0.194245
Glyma.08G006400	GLYMA08G00910	Tudor domain	11923450	-1.04	0.540878	1.52	0.239853	1.19	0.735397	-1.55	0.242473	1.42	0.362273	1.04	0.937519	2.44	0.021835	1.8	0.306496	-1.1	0.654289	-1.04	0.932276	-1.28	0.444125	-1.11	0.733074
Glyma.06G307600	GLYMA06G46410	Protein tyrosine kinase	11899653	-1.02	0.890337	1.3	0.43333	-1.78	0.357728	1.11	0.871996	2.17	0.104438	-1.34	0.632717	2.33	0.022103	1	0.991888	2.6	0.030476	1.3	0.591834	1.53	0.10029	1.55	0.353894
Glyma.18G213200	GLYMA18G44560	WRKY DNA -binding domain	12162726	3.38	0.270811	-1.08	0.878105	-1.15	0.679203	3.54	0.419211	1.18	0.672909	-1.08	0.746002	5.02	0.022616	5.51	0.076124	8.94	0.019448	5.43	0.280172	2.19	0.049014	3.8	0.239494
Glyma.08G189500	GLYMA08G20220	Lipoxygenase	11930922	1.76	0.240427	1.12	0.733426	-1.34	0.294148	1.42	0.414078	1.31	0.262738	-1.12	0.651743	2.94	0.023161	1.25	0.302436	4.27	0.003549	1.44	0.448895	2.59	0.078353	1.09	0.774678
Glyma.02G268200	GLYMA02G43580	2OG-Fe(II) oxygenase superfamily	11808187	1.02	0.754119	-1.1	0.791748	-1.3	0.559638	-1.46	0.369581	-1.91	0.244752	-1.33	0.461885	2.93	0.023183	2.66	0.024838	2.77	0.054231	2.84	0.249369	1.37	0.147447	1.05	0.917428
Glyma.15G252200	GLYMA15G40290	"Glutathione S-transferase, C-terminal domain"	12112893	2.82	0.017403	1.4	0.531121	-1.84	0.100075	4.3	0.160662	2.75	0.001629	1.36	0.202014	2.1	0.023221	1.5	0.024467	1.48	0.329675	1.8	0.228711	1.12	0.637795	1.48	0.179123
Glyma.02G277200	GLYMA02G44530	ATP synthase regulation protein NCA2	11796126	1.19	0.802036	1.16	0.632509	1.14	0.670251	1.3	0.511164	2.64	0.210941	-1.21	0.547986	2.61	0.023286	-1.78	0.233829	2.16	0.003479	1.21	0.703383	-1.15	0.799881	1.2	0.47213
Glyma.08G321400	GLYMA08G43360	ASPARTYL PROTEASES	11936770	-1.88	0.403137	-2.78	0.011181	-1.11	0.797884	1.05	0.84599	1.25	0.56613	1.65	0.263513	2.83	0.023638	17.22	0.236897	4.64	0.090849	5.17	0.187647	1.66	0.133835	10.66	0.216567
Glyma.10G270700	GLYMA10G41670	No annotation in Soybase	11999546	1.67	0.175642	1.11	0.760383	1.05	0.892513	2.82	0.417521	2.69	0.243574	1.73	0.341685	2.68	0.023672	-1.03	0.909183	1.82	0.289291	1.38	0.644459	1.57	0.275128	-1.31	0.562016
Glyma.09G277900	GLYMA09G41450	Peroxidase	11975632	-1.41	0.347972	-1.56	0.18972	-1.77	0.284168	-2.57	0.132626	1.14	0.61846	-1.54	0.371343	9.73	0.023844	5.41	0.245371	15.29	0.000234	17.42	0.187415	10.35	0.03553	9.73	0.184122
Glyma.08G204300	GLYMA08G21840	AMP-binding enzyme	11946857	2.7	0.389344	1.62	0.055871	-1	0.998077	1.94	0.227435	2.57	0.079215	1.21	0.684656	3.38	0.023859	1.52	0.512868	3.58	0.070364	2.55	0.313078	1.42	0.33308	1.91	0.245333
Glyma.12G068900	GLYMA12G07370	Fasciclin domain	12035581	-2.06	0.395637	-1.7	0.258693	1.26	0.727571	-4.11	0.279511	1	0.994219	1.89	0.242958	2.3	0.024133	1.13	0.794481	4.38	0.123705	-1.1	0.86021	2.5	0.202983	-1.63	0.274382
Glyma.08G285900	GLYMA08G39390	C1 domain	11950159	-1.28	0.282022	-1.08	0.593007	-1	0.987548	-1.2	0.47234	-1.03	0.857536	-1.07	0.78195	1.98	0.024241	1.89	0.214033	2.36	0.013494	1.47	0.383816	1.89	0.105833	2.49	0.195349
Glyma.17G223800	GLYMA17G34100	Protein phosphatase 2C	12151999	-1.25	0.658066	1.09	0.660693	1.51	0.284257	-1.01	0.980878	1.31	0.406052	1.31	0.503847	2.14	0.024453	2.1	0.080691	1.45	0.263715	1.38	0.186826	-1.01	0.963721	1.66	0.228915
Glyma.15G146600	GLYMA15G15680	Pathogenesis-related protein Bet v I family	12096947	1.29	0.432312	1.01	0.977064	1.1	0.749733	1.59	0.482705	1.34	0.367756	-1.05	0.895699	2.17	0.024467	-1.13	0.736871	2.49	0.14725	1.01	0.968338	1.56	0.069666	-1.03	0.928635
Glyma.16G164400	GLYMA16G27900	Peroxidase	12129114	1.13	0.792912	-2.01	0.252068	-2.02	0.118362	2.26	0.17665	1.24	0.627928	1.21	0.645085	3.46	0.024987	1.16	0.734446	5.25	0.006925	2.48	0.250977	2.69	0.021362	1.76	0.285296
Glyma.08G174900	GLYMA08G18660	"Glutathione S-transferase, C-terminal domain"	11930259	2.78	0.502127	1.43	0.424691	1.24	0.654435	3.73	0.501755	2.3	0.144503	-1.06	0.892635	2.76	0.025266	1.01	0.978923	1.71	0.160158	-1.11	0.85443	1.15	0.621653	1.15	0.641949
Glyma.05G204600	GLYMA05G38130	Thaumatin family	11873643	1.31	0.68181	1.34	0.385029	-1.74	0.089801	-1.45	0.539874	1.07	0.844231	-1.03	0.894191	3.08	0.026219	2.92	0.232154	2.74	0.002495	2.49	0.311144	2.88	0.001755	2.95	0.252343
Glyma.01G240300	GLYMA01G45110	Pectinesterase	11784777	1.08	0.712891	1.03	0.888999	1.04	0.904355	1.02	0.922947	1.57	0.06441	1.23	0.532008	2	0.026274	1.02	0.891568	2.51	0.077099	1.01	0.966066	1.34	0.058002	-1.18	0.631738
Glyma.07G165900	GLYMA07G23480	No annotation in Soybase	11918766	-1.35	0.425349	1.17	0.791918	1.16	0.769595	-1.84	0.24317	1.42	0.312137	-1.49	0.53579	2.42	0.026466	1.35	0.714139	1.91	0.159329	-1.14	0.769545	1.26	0.639425	2.07	0.082759
Glyma.01G116300	GLYMA01G28850	Zinc-binding dehydrogenase	11769290	1.25	0.664	-1.06	0.732544	-1.53	0.407123	1.06	0.874688	-1.07	0.807257	-1.04	0.92854	2.18	0.027165	1.6	0.116924	2.86	0.011521	1.39	0.51183	2.51	0.011588	1.17	0.720664
Glyma.09G185100	GLYMA13G33470	No annotation in Soybase	12053964	-1.17	0.336608	-1.22	0.310509	-1.25	0.655264	1.16	0.280252	1.09	0.65662	-1.14	0.788722	2.8	0.027373	2.3	0.329314	3.86	0.012989	2	0.16086	3.01	0.048248	3.21	0.217266
Glyma.03G125600	GLYMA03G28110	Serine carboxypeptidase	11815412	1.87	0.044386	1.91	0.039773	1.38	0.453644	1.22	0.193861	1.82	0.020992	1.12	0.715424	2.08	0.027577	1.23	0.500226	1.98	0.076973	1.62	0.288917	1.95	0.107707	1.94	0.15637
Glyma.05G106800	GLYMA05G22670	"Cyclin, N-terminal domain"	11858096	1.34	0.287999	1.05	0.873878	1.08	0.779481	-1.22	0.390698	-1.48	0.337283	1.07	0.826878	2.77	0.027914	1.78	0.07373	5.32	0.008011	1.63	0.357644	5.17	0.074674	1.54	0.407598
Glyma.03G057100	GLYMA03G07680	2OG-Fe(II) oxygenase superfamily	11812137	1.56	0.136903	-2.48	0.00618	-3.61	0.155795	1.27	0.52451	1.26	0.681506	-2.16	0.249167	4.2	0.028401	-1.09	0.841805	12.36	0.020881	3.75	0.168826	3	0.024047	2.16	0.229559
Glyma.11G201800	GLYMA11G31700	HIT domain	12010096	-1.08	0.237004	1.03	0.894358	1.03	0.894569	-1.06	0.821257	-1.04	0.857249	1.14	0.683656	2.11	0.028797	2.14	0.066756	2.41	0.029235	1.76	0.294281	1.82	0.065019	1.84	0.303882
Glyma.12G022300	GLYMA12G02510	Aminotransferase class-III	12024013	-1.99	0.381469	1.27	0.419237	-1.49	0.287058	-1.46	0.533877	1.39	0.270072	1.1	0.782739	2.6	0.029277	-1.37	0.351016	1.8	0.174729	-1.16	0.618629	2.11	0.012593	-1.2	0.535922
Glyma.15G260800	GLYMA15G41430	Putative rRNA methylase	12101916	1.4	0.629378	1.59	0.089421	-1.03	0.951981	-1.14	0.879865	1.53	0.119624	1.27	0.67992	2.05	0.029562	1.63	0.285026	1.13	0.278702	1.68	0.070154	1.13	0.460904	1.22	0.640686
Glyma.15G170500	GLYMA15G18580	Helix-loop-helix DNA-binding domain	12097844	-1.02	0.965281	-1.38	0.395792	1.09	0.856912	1.75	0.27063	2.71	0.051665	1.83	0.225896	2.96	0.029835	1.8	0.320692	4.15	0.005249	1.4	0.600161	-1.04	0.897968	-1.09	0.859827
Glyma.03G021300	GLYMA03G02440	Family of unknown function (DUF716)	11821824	1.32	0.505959	1.41	0.12735	-1.06	0.75526	1.74	0.223642	2.15	0.037374	1.07	0.788217	3.13	0.02987	-1.43	0.184699	4.19	0.00809	1.01	0.949701	2.48	0.009397	1.19	0.556103
Glyma.08G299000	GLYMA08G41040	AT1G26920	11935962	1.57	0.547003	1.14	0.473492	-1.36	0.404157	1.08	0.911652	1.51	0.25547	-1.17	0.626463	3.95	0.029888	1.83	0.046438	5.61	0.031014	1.42	0.546094	2.09	0.042434	1.02	0.974698
Glyma.05G234800	GLYMA05G35030	Ribosomal protein S19	11872338	-1.75	0.534654	1.18	0.407383	1.6	0.490029	-1.75	0.534301	1.51	0.092067	2.05	0.319461	2.65	0.030348	2.27	0.152711	1.58	0.312845	1.21	0.711848	1.21	0.220191	1.23	0.701957
Glyma.12G116700	GLYMA12G13280	Targeting protein for Xklp2 (TPX2)	12037484	-1.04	0.840635	1.8	0.194619	1.61	0.247124	1.07	0.817761	-1.19	0.231092	1.28	0.545477	2.02	0.030365	2.34	0.055828	1.14	0.674403	1.37	0.540087	1.98	0.110097	2.81	0.207071
Glyma.06G283300	GLYMA06G43560	Helix-loop-helix DNA-binding domain	11885641	1.08	0.808607	1.36	0.269156	1.86	0.416707	1.29	0.513257	1.09	0.710983	2.5	0.377337	1.95	0.030851	1.38	0.631218	1.37	0.286394	-1.21	0.75417	2.88	0.049129	1.28	0.653113
Glyma.17G044500	GLYMA17G04940	Pectinesterase	12133181	-1.08	0.756264	1.22	0.486433	1.19	0.477375	-2.03	0.033122	1.51	0.283283	1.52	0.244804	1.95	0.030925	1.74	0.239908	1.6	0.201615	1.2	0.363192	1.34	0.310087	-1.01	0.968474
Glyma.08G118700	GLYMA08G12510	"Glutathione S-transferase, C-terminal domain"	11927913	1.09	0.89904	-1.37	0.315564	1.02	0.937166	1.47	0.547529	-1.11	0.744203	1.84	0.088971	2.75	0.031332	2.3	0.255957	5.4	0.030547	3.12	0.181869	3.47	0.063874	1.43	0.531423
Glyma.06G001500	GLYMA06G00380	GPI anchor metabolic process	11873944	1.38	0.402634	-1.58	0.211886	-1.32	0.460657	1.28	0.501209	1.27	0.450096	1.09	0.827556	2.64	0.031423	1.14	0.729678	5.04	0.051587	1.34	0.256273	2.27	0.062017	-1.02	0.966585
Glyma.19G164600	GLYMA19G34740	Myb-like DNA-binding domain	12183763	-1.22	0.72977	2.24	0.008935	-2.44	0.366106	-1.65	0.493214	3.24	0.121644	1.34	0.589016	4.99	0.031528	1.01	0.980959	3.57	0.048964	2.42	0.093181	1.92	0.095026	-1.32	0.46456
Glyma.16G008600	GLYMA16G01060	Cytochrome P450	12123105	-1.25	0.388987	-1.31	0.228663	-1.83	0.110202	-1.13	0.584871	-1.02	0.930801	-1.27	0.455997	2.71	0.031868	2.83	0.244238	3.24	0.005996	2.65	0.202317	2.35	0.052254	3.17	0.201832
Glyma.09G016400	GLYMA09G01920	Heavy-metal-associated domain	11965174	-1.36	0.682692	1.48	0.462015	-1.27	0.683366	-2.53	0.409051	2.82	0.277583	-1.67	0.415475	17.19	0.031971	10.84	0.19725	16.69	0.047365	13.47	0.170445	8.25	0.002481	27.25	0.17256
Glyma.12G143200	GLYMA12G20890	Protein tyrosine kinase	12038950	-2.27	0.208571	-1.09	0.825748	-1.15	0.755178	-3.22	0.114889	1.22	0.487498	-1.15	0.750636	2.07	0.032168	1.74	0.390894	3.52	0.004416	1.43	0.478452	2.9	0.122144	1.89	0.118623
Glyma.10G006600	GLYMA10G00930	Myb-like DNA-binding domain	11989004	1.42	0.624163	1.03	0.934325	-1.13	0.788744	-1.56	0.629545	1.97	0.110921	1.15	0.742803	5.74	0.03235	2.4	0.200815	6.31	0.019844	4.09	0.274259	2.99	0.051008	1.53	0.610955
Glyma.11G112000	GLYMA11G11960	Squalene/phytoene synthase	12016880	-1.23	0.426854	1.21	0.372332	-1.26	0.204752	-1.11	0.641197	1.3	0.02809	-1.03	0.917254	2.05	0.032557	1.11	0.399164	2.32	0.138036	-1.13	0.481442	1.6	0.109526	-1.12	0.700645
Glyma.09G155500	GLYMA09G28310	Trypsin and protease inhibitor	11971077	1.49	0.537617	1.73	0.243372	1.07	0.878787	1.57	0.014998	1.42	0.183412	1.11	0.784318	3.66	0.032583	-1.13	0.706214	5.74	0.127194	1.78	0.263919	4.98	0.061546	1.42	0.344506
Glyma.18G211000	GLYMA18G44310	Peroxidase	12162626	1.03	0.895324	-1.31	0.269987	1.53	0.617103	1.57	0.024441	1.12	0.590154	1.39	0.355963	4.83	0.032619	4.41	0.18485	6.28	0.031086	3.97	0.222792	4.96	0.105387	4.1	0.232885
Glyma.14G056500	GLYMA14G06120	Glycosyl hydrolase family 85	12074713	-1.09	0.855193	-1.41	0.052217	-1.77	0.093179	1.15	0.716015	-1.23	0.050784	-1.42	0.391736	2.76	0.032933	2.42	0.237517	6.21	0.009896	1.9	0.319541	3.81	0.029475	2.17	0.258756
Glyma.04G119700	GLYMA04G13880	Trehalose-phosphatase	11847636	2.05	0.269229	1.88	0.180681	1.27	0.476345	2.11	0.292434	2.52	0.014797	1.64	0.392209	2.29	0.032961	-2.17	0.053632	2.48	0.010486	-1.21	0.574131	1.3	0.27918	-1.34	0.551446
Glyma.19G182300	GLYMA19G36620	Phenylalanine and histidine ammonia-lyase	12184526	-1.03	0.872469	-1	0.998898	-1.33	0.412913	1.07	0.638064	1.36	0.075745	-1.08	0.775149	2.15	0.033058	1.17	0.605509	1.77	0.039686	1.14	0.676474	1.48	0.21024	1.38	0.30599
Glyma.17G012800	GLYMA17G01630	Ankyrin repeat	12131792	1.33	0.349429	1.82	0.053121	1.64	0.134497	-1.37	0.295194	1.11	0.719132	1.61	0.248817	2.45	0.033256	1.93	0.122573	-1.25	0.284445	-1.07	0.658541	1.27	0.449814	1.16	0.700202
Glyma.04G065800	GLYMA04G06990	Phosphoribosyl transferase domain	11845605	1.3	0.160827	2.82	0.020508	2.33	0.203351	1.93	0.38686	2.3	0.174714	2.31	0.378343	2.77	0.03329	1.82	0.247088	1.92	0.048066	-1.08	0.834136	2.02	0.059173	-1.14	0.832195
Glyma.03G076300	GLYMA03G14760	Thioredoxin superfamily protein	11812912	1.16	0.767942	1.15	0.472268	-1.38	0.17522	1.1	0.535431	1.04	0.849154	-1.27	0.258926	2.01	0.033507	1.13	0.712368	1.13	0.344356	1.07	0.395835	1.41	0.172705	-1.12	0.485283
Glyma.09G040400	GLYMA09G04510	Pathogenesis-related protein Bet v I family	11954877	1.04	0.89712	1.05	0.917779	-3.32	0.315892	1.75	0.5	2.14	0.401805	-1.07	0.912199	15.28	0.033972	3.78	0.265465	30.63	0.048511	29.11	0.159949	20.86	0.118826	12.26	0.204889
Glyma.01G130800	GLYMA01G32310	Peroxidase	11769982	2.7	0.342456	1.02	0.971819	2.46	0.299978	2.39	0.243237	1.85	0.48234	3.12	0.075286	2.71	0.034624	6.45	0.160884	2.43	0.060593	2.18	0.359022	1.02	0.974246	1.56	0.43931
Glyma.04G152100	GLYMA04G22190	X8 domain	11848714	2.28	0.109134	1.79	0.14573	-1.12	0.792693	2.31	0.164733	1.38	0.301205	1.11	0.82791	3.52	0.035136	1.78	0.181006	2.37	0.011674	2.23	0.036822	2.1	0.058707	1.9	0.383501
Glyma.06G170300	GLYMA06G17860	Calcineurin-like phosphoesterase	11881133	4.21	0.134789	-2.81	0.368346	-2.22	0.257441	3.61	0.167663	1.01	0.994064	-2.16	0.253264	12.75	0.035219	2.89	0.235168	110.92	0.092813	8.94	0.283213	22.59	0.140674	6.4	0.381662
Glyma.12G131200	GLYMA12G15750	Papain family cysteine protease	12038102	-1.39	0.346188	1.37	0.586298	1.25	0.666195	1.71	0.468522	1.16	0.764654	2.24	0.335499	3.03	0.035362	2.63	0.23243	5.43	0.043221	3.09	0.225348	3.98	0.005025	1.69	0.530978
Glyma.06G258000	GLYMA06G40330	EF hand	11884861	-1.45	0.356893	-1.04	0.934575	-1.48	0.505764	1.03	0.963932	1.56	0.209154	-1.31	0.564683	2.61	0.035544	1.83	0.280383	2.83	0.13841	1.52	0.381828	1.38	0.0824	1.5	0.373091
Glyma.15G211500	GLYMA15G27660	Trypsin and protease inhibitor	12099668	1.05	0.926114	-1.11	0.754102	-1.55	0.125622	1.05	0.841383	-1.1	0.756114	-1.77	0.109653	4.78	0.035975	3.24	0.347224	2.46	0.003622	1.23	0.650577	2.11	0.002885	2.82	0.262968
Glyma.01G135200	GLYMA01G33150	Cytochrome P450	11780624	-1.16	0.772738	1.19	0.548457	-1.47	0.364586	2.22	0.564387	1.28	0.351312	-1.17	0.574707	3.38	0.036746	2.1	0.315745	3.67	0.001445	2.43	0.207005	3.45	0.011831	3.27	0.281848
Glyma.08G109400	GLYMA08G11620	"Chalcone and stilbene synthases, C-terminal domain"	11942944	-2.75	0.042962	-3.32	0.088534	-1.19	0.683057	-2.04	0.175807	-1.15	0.733897	1.66	0.299269	4.97	0.036814	3.26	0.069883	10.72	0.025694	1.61	0.319524	2.33	0.301039	-1.43	0.473059
Glyma.08G350800	GLYMA08G46520	Cytochrome P450	11952461	2.34	0.078601	1.35	0.5053	-1.66	0.23096	2.02	0.11408	-1.34	0.374976	-1.79	0.171115	2.28	0.037787	-1.22	0.527487	2.7	0.146066	1.35	0.472186	2.79	0.107767	1.17	0.684237
Glyma.07G048600	GLYMA07G05420	2OG-Fe(II) oxygenase superfamily	11902519	2.23	0.342176	1.7	0.188959	-1.04	0.923923	1.92	0.276191	1.38	0.147059	1.11	0.683332	3.43	0.037878	1.46	0.345905	3.64	0.004117	1.67	0.284479	3.19	0.107963	1.48	0.27549
Glyma.03G002300	GLYMA03G00460	WRKY DNA -binding domain	11810222	-1.23	0.742382	-1.39	0.364181	-1.61	0.547165	-1.13	0.850606	-1.13	0.708326	-1.76	0.497475	10.5	0.038148	5.46	0.265772	15.66	0.009672	7.39	0.223614	7.34	0.025216	9.36	0.19498
Glyma.14G157700	GLYMA14G25340	Protein tyrosine kinase	12078761	1.02	0.960011	-1.25	0.387415	1.17	0.529838	-1.33	0.565801	-1.32	0.31508	-1.44	0.300942	3.69	0.038621	2.54	0.051256	6.42	0.039901	2.14	0.126585	1.84	0.006485	2.33	0.164227
Glyma.12G020000	GLYMA12G02260	Domain of unknown function (DUF3411)	12023944	-1.1	0.8337	1.83	0.109493	1.15	0.71172	-1.26	0.794805	1.74	0.251423	2	0.427641	3.29	0.03864	1.6	0.100619	1.61	0.057435	1.23	0.532676	1.43	0.250046	-1.07	0.918038
Glyma.13G218200	GLYMA13G28970	2OG-Fe(II) oxygenase superfamily	12052425	1.44	0.546565	1.04	0.670373	-1.35	0.482269	-1.57	0.613153	1.13	0.546968	1.07	0.855389	3.3	0.038683	3.34	0.304151	2.65	0.026806	3.16	0.180448	1.92	0.195264	1.92	0.303251
Glyma.06G156600	GLYMA06G16340	Transmembrane amino acid transporter protein	11893328	1.54	0.389184	1.05	0.904445	-1.44	0.602795	1.72	0.318107	1.5	0.155757	1.07	0.905125	2.35	0.038864	1.02	0.973994	3.17	0.017176	1.33	0.526082	2.28	0.003112	-1.05	0.881753
Glyma.04G230500	GLYMA04G40870	Protein tyrosine kinase	11842011	1.06	0.733916	-1.91	0.087414	-3.08	0.173064	1.68	0.501488	1.03	0.924202	-1.17	0.724572	2.98	0.03926	2.23	0.210618	3.38	0.016982	2.3	0.304457	1.99	0.015018	1.65	0.299185
Glyma.06G145300	GLYMA06G15030	Peroxidase	11880026	-1.47	0.128869	-2.46	0.146783	-2.32	0.200932	1.08	0.443146	-1.62	0.329014	-1.41	0.407752	13.19	0.039573	9.75	0.214384	19.69	0.017964	8.86	0.204456	12.19	0.06518	6.88	0.195661
Glyma.07G007100	GLYMA07G00920	Lipoxygenase	11900737	3.2	0.175933	3.44	0.349588	-1.11	0.857713	2.12	0.532462	1.51	0.650786	1.07	0.906859	6.68	0.040222	1.22	0.782199	11.96	0.055385	2.16	0.198504	17.62	0.105961	3.04	0.205037
Glyma.10G172700	GLYMA10G31590	Cys/Met metabolism PLP-dependent enzyme	11995835	2.31	0.200631	-1.07	0.616721	1.3	0.323171	1.58	0.254641	1.68	0.045493	1.22	0.588612	3.28	0.040781	1.33	0.321198	5.85	0.027509	1.05	0.84225	2.05	0.010169	1.19	0.678401
Glyma.13G043800	GLYMA13G07910	ABC-2 type transporter	12045438	1.41	0.25461	-1.44	0.387759	-1.55	0.166139	1.37	0.243551	1.85	0.069742	1.55	0.206855	2.08	0.041115	1.71	0.185352	5.01	0.030888	2.43	0.264397	1.52	0.17576	1.17	0.703662
Glyma.13G051600	GLYMA13G06880	Cytochrome P450	12060347	1.53	0.645763	-1.3	0.591911	-1.35	0.473121	-1.61	0.590837	1.48	0.433426	1.05	0.946391	5.39	0.042145	-1.42	0.461175	13.26	0.023218	2.08	0.550414	5.57	0.109624	1.01	0.989948
Glyma.17G091200	GLYMA17G09880	No annotation in Soybase	12146452	-1.35	0.64803	1.55	0.356676	-1.03	0.918033	-1.07	0.900295	1.38	0.452355	1.03	0.903032	2.17	0.042677	-1.17	0.5285	-1.19	0.633604	-1.37	0.373896	-1.45	0.388678	-1.03	0.919469
Glyma.20G224200	GLYMA20G36700	AT4G14746	12207569	1.15	0.509733	-1.74	0.11764	-2.58	0.00416	-1.07	0.917002	-1.57	0.007818	-2.24	0.017628	4.02	0.042744	2.63	0.21263	5.49	0.029996	3.11	0.220939	4.49	0.099771	2.1	0.302965
Glyma.20G032500	GLYMA20G04150	EXS family	12199815	-1.84	0.229664	1.03	0.944514	-1.3	0.480251	-1.76	0.208123	-1.2	0.569873	-1.03	0.915439	4.23	0.043539	2.24	0.242931	4.59	0.013588	3.25	0.136257	4.86	0.048976	2.85	0.093797
Glyma.17G227800	GLYMA17G34570	Glycosyl hydrolases family 32 C terminal	12141029	-1.13	0.430621	-1.55	0.03187	-1.28	0.271012	-1.01	0.954799	1.25	0.394601	-1.18	0.477992	1.99	0.044933	1.54	0.402675	2.74	0.039499	1.73	0.1915	1.56	0.078195	2.35	0.18884
Glyma.13G209600	GLYMA13G28040	Family of unknown function (DUF716)	12065964	3.11	0.208642	-1.23	0.649651	-1.21	0.740971	1.69	0.287232	1.38	0.489408	-1.09	0.882366	2.51	0.045399	-1.14	0.859544	4.39	0.000287	1.47	0.268319	1.79	0.278624	-1.03	0.960657
Glyma.11G039400	GLYMA11G04210	Glycosyl hydrolase family 14	12013985	1.55	0.153987	1.19	0.642284	-1.08	0.829765	1.13	0.733054	1.39	0.490668	-1.42	0.141211	2.43	0.045526	1.15	0.484854	1.61	0.127342	-1.02	0.972396	-1.22	0.661266	-1.03	0.871254
Glyma.03G159500	GLYMA03G31610	"Zinc finger, C3HC4 type (RING finger)"	11816615	1.97	0.180724	1.82	0.11393	1.7	0.207604	1.46	0.383015	2.18	0.015787	1.28	0.619487	1.99	0.045672	1.56	0.296829	2.14	0.010601	1.03	0.95256	1.22	0.648086	1.48	0.380496
Glyma.17G020900	GLYMA17G02400	Protein of unknown function (DUF679)	12143225	1.81	0.169936	2.18	0.226149	1.22	0.536425	1.63	0.076513	3.72	0.101602	1.6	0.159671	9.18	0.04648	5.07	0.234575	6.28	0.024364	5.23	0.244501	3.45	0.129449	5.59	0.22107
Glyma.13G213300	GLYMA13G28450	Major Facilitator Superfamily	12066124	1.04	0.821285	1.01	0.986699	1.57	0.507818	-1.33	0.233123	-1.14	0.787827	1.69	0.475995	2.14	0.046545	1.02	0.899123	1.95	0.21055	-1.23	0.72853	1.37	0.412052	-1.86	0.429656
Glyma.01G022900	GLYMA01G02810	KIP1-like protein	11775739	1.28	0.750287	1.04	0.92712	-1.11	0.729655	-1.34	0.637551	2.19	0.01791	-1.55	0.040144	2.11	0.047395	-1.24	0.538586	1.67	0.213198	-1.15	0.762574	-1.47	0.152065	1.32	0.44715
Glyma.08G341400	GLYMA08G45520	Trypsin and protease inhibitor	11937522	1.09	0.847487	-1.5	0.284398	-1.88	0.583107	-1.57	0.455524	-1.23	0.613607	1.26	0.798523	8.18	0.04835	2.55	0.389477	16.3	0.031829	6.32	0.246481	7.42	0.050824	-1.03	0.96691
Glyma.06G286200	GLYMA06G43940	O-methyltransferase	11885811	1.84	0.025682	1.73	0.36579	-1.41	0.588414	1.61	0.297952	3.14	0.189276	-1.25	0.650135	7.53	0.048778	1.16	0.682353	11.65	0.078301	1.67	0.471874	3.29	0.047345	1.74	0.390437
Glyma.02G259300	GLYMA02G42730	Peroxidase	11807906	-1.67	0.191634	-1.35	0.469651	-1.02	0.97701	-1.7	0.170635	1.3	0.65512	1.75	0.527618	6.3	0.048822	6.07	0.217641	8.66	0.012117	3.67	0.264802	6.85	0.067804	4	0.190802
Glyma.15G160800	GLYMA15G17300	Plant protein of unknown function	12108714	-1.31	0.30849	-1.54	0.479237	-1.27	0.632476	1.07	0.757971	1.01	0.978028	-1.55	0.145634	2.46	0.049583	2.99	0.232635	2.89	0.00571	2.53	0.253224	1.99	0.045112	3.86	0.201815
Glyma.09G111900	GLYMA09G17170	Fatty acid desaturase	11969242	-1.25	0.097875	-1.11	0.525499	-1.28	0.551451	-1.87	0.042729	-1.2	0.588449	1.15	0.611727	3.93	0.049886	3.25	0.076671	7.82	0.008542	4.61	0.239907	6.58	0.089486	1.9	0.376174
Glyma.08G335200	GLYMA08G45100	Neutral/alkaline non-lysosomal ceramidase	11937379	-1.45	0.243241	-1.14	0.695342	4.07	0.035126	-3.13	0.071748	1.1	0.756636	3.19	0.05002	1.11	0.779548	4.4	0.000278	1.71	0.317496	1.25	0.682342	-1.36	0.296533	1.39	0.526803
Glyma.19G033100	GLYMA19G04140	Protein kinase domain	12189253	-2.88	0.06643	-4.08	0.077413	-6.26	0.00124	1.65	0.394593	1.75	0.108247	1.63	0.088862	1.23	0.464971	1.99	0.000679	-1.3	0.352023	1.23	0.655892	-1.64	0.12738	1.03	0.891254
Glyma.19G258700	GLYMA19G44790	Cytochrome P450	12198256	1.04	0.83997	-1.33	0.297316	1.22	0.574384	-1.65	0.049335	-1.92	0.077099	1.37	0.259439	1.02	0.891927	2.05	0.001539	-1.29	0.307404	-1.07	0.869029	1.06	0.795121	-1.15	0.540259
Glyma.02G003000	GLYMA02G00560	No annotation in Soybase	11785139	-1.32	0.321128	-1.6	0.346777	1.33	0.689521	1.14	0.870411	-1.59	0.295526	1.15	0.743757	1.99	0.133004	3.65	0.003177	1.4	0.450948	1.2	0.801298	-1.07	0.85804	3.11	0.061628
Glyma.12G197000	GLYMA12G32320	Protein of unknown function (DUF1218)	12031252	1.32	0.444643	1.99	0.119312	3.64	0.109229	1.65	0.305052	2.92	0.053639	2.71	0.232362	1.6	0.344888	2.06	0.005502	1.32	0.243287	-1.33	0.482866	-1.11	0.658684	-1.09	0.858473
Glyma.18G012600	GLYMA18G01600	RNA recognition motif 2	12154041	1.2	0.815432	-1.29	0.386791	-1.29	0.447211	-1.45	0.653714	-1.47	0.275431	1.45	0.118672	1.31	0.586466	2.34	0.005818	-1.16	0.266424	1.65	0.373474	1.15	0.619114	-1.2	0.380656
Glyma.05G040100	GLYMA05G02490	short chain dehydrogenase	11864467	1.19	0.686097	-1.15	0.698326	-1.35	0.419542	-1.14	0.837052	-2.05	0.031967	-1.37	0.392068	2.98	0.06644	2.6	0.00969	3.46	0.017119	2.71	0.236204	5.18	0.181892	2.31	0.113362
Glyma.02G299400	GLYMA02G46900	NLI interacting factor-like phosphatase	11809623	1.65	0.146612	-1.16	0.561392	2.85	0.233862	-1.52	0.374428	-1.06	0.890206	3.07	0.006536	-1.01	0.986664	3.16	0.01034	1.47	0.539832	-1.15	0.769371	-1.21	0.708351	-1.52	0.177235
Glyma.19G219300	GLYMA19G40700	Nitrogen regulatory protein P-II	12196595	1.25	0.623847	1.07	0.873955	1.25	0.370402	-1.03	0.954864	1.32	0.013943	1.63	0.241464	1.31	0.338227	2.39	0.014746	1.02	0.959799	1.21	0.612865	-1.01	0.938362	1.06	0.855846
Glyma.13G140700	GLYMA13G20390	"Pyridoxal-dependent decarboxylase, C-terminal sheet domain"	12063312	1.25	0.207877	-1.31	0.390686	1.2	0.526174	1.3	0.268267	-1.5	0.296808	2.04	0.039209	-1.26	0.333724	2.31	0.015307	-1.24	0.543357	1.66	0.425136	1.11	0.775739	1.09	0.669249
Glyma.18G049000	GLYMA18G05580	HIT domain	12167690	1.32	0.111786	1.15	0.67082	1.25	0.606849	-1.35	0.386866	-1.32	0.287297	1.36	0.409958	1.68	0.1309	2.48	0.015409	1.09	0.763367	1.36	0.461395	1.53	0.209953	1.22	0.624785
Glyma.09G248000	GLYMA09G38350	FAMILY NOT NAMED	11963154	1.44	0.60076	1.42	0.291702	1.6	0.447902	1.55	0.472762	1.17	0.656721	2.4	0.013728	1.16	0.741935	2.08	0.015648	1.38	0.138013	1.06	0.897444	2.13	0.016302	-1.03	0.863671
Glyma.09G054200	GLYMA09G05970	Ankyrin repeat	11966639	1.1	0.550823	1.08	0.825081	1.58	0.345205	-1.62	0.329543	1.12	0.675973	1.37	0.290488	1.13	0.683808	2.39	0.017713	-1.05	0.877678	1.24	0.600064	-1.52	0.048749	1.78	0.345466
Glyma.09G194800	GLYMA09G32730	AP2 domain	11961076	1.32	0.423316	-1.26	0.596179	-1.01	0.956872	-1.03	0.937231	1.89	0.136112	2.33	0.217608	2.26	0.091963	2.21	0.018044	4.37	0.037529	1.49	0.268609	1.5	0.243935	-1.08	0.83919
Glyma.05G068800	GLYMA05G05850	Plant invertase/pectin methylesterase inhibitor	11855639	1.73	0.237243	-1.24	0.636855	1.28	0.596303	1.33	0.470802	-1.44	0.438477	1.24	0.621819	1.21	0.707778	3.75	0.018789	5.19	0.166278	5.84	0.165537	3.89	0.129459	3.61	0.165647
Glyma.04G029300	GLYMA04G03170	Glycosyl transferases group 1	11833097	1.39	0.574643	1.17	0.760326	2.95	0.058966	1.38	0.580882	-1.08	0.903389	1.4	0.481469	1.1	0.860198	2.19	0.018822	2.11	0.345413	1.07	0.745844	1.85	0.125237	-1.74	0.336876
Glyma.13G276100	GLYMA13G35130	VQ motif	12068629	-1.27	0.223996	-1.1	0.816527	1.69	0.114413	1.07	0.590642	1.21	0.617781	2.13	0.033674	1.23	0.480517	2.39	0.018964	1.28	0.422616	-1.05	0.733092	-1.05	0.884309	-1.11	0.765123
Glyma.06G242000	GLYMA06G37040	Ankyrin repeat	11884008	-3.74	0.01846	-2.34	0.075243	-2.76	0.159027	-2.61	0.037335	-2.48	0.07518	-1.67	0.315896	1.07	0.835544	2.64	0.019718	-2.86	0.01086	2.25	0.230439	1.01	0.94684	1.12	0.75878
Glyma.14G047900	GLYMA14G05240	Protein kinase domain	12083590	1.59	0.000451	-1.45	0.144454	1.1	0.741579	1.49	0.439368	-1.14	0.360164	1.26	0.360816	1.1	0.164336	2.03	0.021083	1.61	0.07679	1.7	0.216096	1.11	0.756827	1.71	0.199805
Glyma.01G175200	GLYMA01G38130	Domain of unknown function DUF81	11771701	1.73	0.517119	1.32	0.618081	1.15	0.673755	1.65	0.52116	1.22	0.744905	2.1	0.241304	2.53	0.322176	5.35	0.022375	5.34	0.03435	10.96	0.153581	3.64	0.259179	3.72	0.046966
Glyma.12G227900	GLYMA12G35680	PHD-finger	12032413	-1.52	0.38984	-1.36	0.211937	2.4	0.015311	-2.22	0.228804	-1.09	0.818634	2.41	0.015495	1.5	0.057017	2.14	0.022759	1.49	0.016836	-2.26	0.024259	1.33	0.4287	-1.76	0.070911
Glyma.13G369100	GLYMA13G44640	Protein tyrosine kinase	12058208	-1.13	0.777464	-1.67	0.45687	2.34	0.061326	1.49	0.347759	-1.34	0.636269	4.65	0.135032	1.26	0.632542	2.52	0.023315	1.34	0.372569	1.11	0.65883	1.6	0.214928	-1.5	0.450348
Glyma.08G230400	GLYMA08G24750	Pathogenesis-related protein Bet v I family	11932884	3.6	0.047045	4.12	0.241891	1.81	0.450411	2.26	0.128294	4.22	0.10977	1.93	0.091953	7.81	0.190899	2.54	0.023509	7.7	0.064805	3.17	0.205771	5.8	0.191361	2.02	0.089308
Glyma.08G200100	GLYMA08G21410	"HAD superfamily, subfamily IIIB (Acid phosphatase)"	11931500	-2.64	0.015993	-16.85	0.08549	-9.86	0.101064	1.14	0.207986	-2.36	0.181325	1.23	0.656069	5.7	0.092666	5.61	0.024387	48.34	0.01619	18.8	0.250156	10.86	0.108989	3.79	0.410421
Glyma.12G213200	GLYMA12G34100	Plastocyanin-like domain	12041739	1.33	0.619691	-1.04	0.898073	1.63	0.109924	1.28	0.716881	1.45	0.363859	1.69	0.027836	1.49	0.305742	2.05	0.024778	1.37	0.337532	1.36	0.213905	1.15	0.671879	1.29	0.289352
Glyma.06G068600	GLYMA06G07220	Phospholipase D Active site motif	11889874	2	0.134275	1.12	0.65581	1.9	0.076891	1.58	0.205131	1.39	0.194978	1.83	0.04004	-1.12	0.57523	2.06	0.024809	1.41	0.180163	1.22	0.306196	1.49	0.334295	1.3	0.100478
Glyma.15G028800	GLYMA15G03310	Plant protein of unknown function (DUF936)	12092466	-1.03	0.95533	-1.34	0.708532	3.37	0.01373	1.12	0.82584	1.06	0.932279	1.3	0.571516	-1.41	0.66468	3.8	0.025032	1.42	0.305931	-1.06	0.8691	-1.04	0.914587	2.56	0.037391
Glyma.11G004700	GLYMA11G00700	Plastocyanin-like domain	12012648	3.05	0.323348	1.77	0.058355	3.85	0.008815	2.16	0.356221	1.52	0.152716	3.12	0.073125	-1.05	0.94658	2.71	0.025986	-1.07	0.84852	-1.14	0.582066	-1.02	0.962261	1.33	0.445459
Glyma.16G080800	GLYMA16G08940	Yippee putative zinc-binding protein	12125808	-1.06	0.897011	-1.09	0.567935	1.5	0.290507	-1.05	0.891516	-1.05	0.799274	1.69	0.174187	-1.01	0.986586	2.5	0.027565	1.34	0.579951	1.51	0.510759	1.22	0.626384	1.08	0.831617
Glyma.15G001800	GLYMA15G00400	Pectinesterase	12091235	-1.05	0.856809	-1.32	0.145015	1.86	0.10058	-1.21	0.520175	-1.02	0.937663	1.49	0.189347	1.28	0.437322	2.04	0.027683	1.43	0.053563	1.65	0.11883	1.61	0.110329	1.6	0.052222
Glyma.14G146700	GLYMA14G22800	"Zinc finger, C3HC4 type (RING finger)"	12078256	-1.12	0.772502	-1.12	0.377861	1.64	0.076076	-1.02	0.933824	-1.2	0.454665	1.11	0.568074	1.02	0.791287	2.49	0.028417	1.27	0.411106	1.33	0.204628	1.17	0.549098	1.77	0.01812
Glyma.10G250000	GLYMA10G39570	Leucine Rich Repeat	11998735	-5.09	0.291046	-1.35	0.564534	-1.14	0.810683	-2.65	0.358411	1.6	0.259991	1.48	0.613444	-1.56	0.439919	3.04	0.028712	-1.15	0.743119	1.13	0.701823	-2.05	0.107643	-1.35	0.696893
Glyma.19G132000	GLYMA19G31280	Cys/Met metabolism PLP-dependent enzyme	12193305	1.06	0.911911	-1.91	0.077508	1.16	0.676091	-1.03	0.973339	-1.13	0.286682	-1.11	0.813516	-1.22	0.224857	2.56	0.030864	1.95	0.204043	1.61	0.092052	1.31	0.141726	2.4	0.137048
Glyma.20G215400	GLYMA20G35790	Plant protein of unknown function	12207241	-1	0.995687	1.47	0.15407	3.5	0.050652	1.06	0.884473	1.03	0.940185	1.7	0.369693	-1.02	0.932585	2.8	0.030872	1.15	0.385918	1.2	0.643996	1.29	0.58037	2.59	0.106821
Glyma.02G298500	GLYMA02G46810	ABC transporter	11809575	-1.04	0.88237	-1.5	0.057414	-1.11	0.74712	-1.22	0.248788	-1.01	0.971783	1.06	0.856002	1.21	0.313588	2.15	0.03179	1.88	0.156813	1.31	0.330404	1	0.996544	1.35	0.235049
Glyma.17G158000	GLYMA17G16980	Myb-like DNA-binding domain	12137685	1.18	0.652466	1.28	0.664735	1.14	0.669333	-2.44	0.25056	1.63	0.332248	1.54	0.367412	1.26	0.678407	2.42	0.032283	1.94	0.119962	2.64	0.342146	-1.26	0.604886	1.66	0.343182
Glyma.18G016200	GLYMA18G01960	DnaJ C terminal region	12166398	-1.44	0.473066	-1.66	0.052666	1.42	0.362318	1.25	0.586723	-1.29	0.258683	1.85	0.15821	-1.39	0.124569	2.39	0.036415	-1.58	0.011954	-1.05	0.813109	-1.08	0.749731	1.17	0.462003
Glyma.03G129500	GLYMA03G28510	"RNA polymerase Rpb5, C-terminal domain"	11826444	-1.52	0.049731	1.05	0.725571	1.6	0.186495	-1.19	0.622089	-1.04	0.730334	2.04	0.056184	1.01	0.959052	2.26	0.036652	1.07	0.725851	1.1	0.636238	1.22	0.323057	-1.08	0.439236
Glyma.U027600	GLYMA03G15820	"Zinc finger, C3HC4 type (RING finger)"	11813054	1.3	0.629982	1.39	0.253149	1.52	0.279889	2.75	0.050031	1.22	0.410803	1.78	0.225904	1.54	0.275749	2.34	0.039673	1.17	0.748909	1.23	0.489582	1.09	0.779818	1.74	0.08742
Glyma.11G129900	GLYMA11G13850	Glycosyl hydrolase family 1	12006335	-1.23	0.706464	-1.32	0.68713	1.11	0.863144	-1.69	0.095954	1.64	0.40157	3.02	0.350212	1.91	0.345112	2.51	0.040917	4.03	0.010555	1.38	0.667991	-1.72	0.317647	-2.64	0.379231
Glyma.14G222000	GLYMA14G40090	EF hand	12090860	-1.23	0.334394	1.13	0.535645	1.41	0.387424	-1.4	0.016744	1.4	0.258868	1.68	0.165356	1.28	0.496352	2.44	0.040975	1.81	0.307073	1.51	0.121301	1.07	0.802296	-1.14	0.58988
Glyma.12G028000	GLYMA12G03170	Ubiquitin-like superfamily protein	12024281	1.71	0.322025	1.11	0.859906	1.72	0.343991	2.91	0.243107	1.16	0.730504	3.14	0.005348	-1.03	0.958382	2.44	0.041855	-1.36	0.587301	2.18	0.052011	1.06	0.80884	-1.46	0.287217
Glyma.06G175100	GLYMA06G18420	Leucine Rich Repeat	11894290	-1.48	0.445939	-1.46	0.494322	-1.57	0.293933	-1.23	0.62757	-1.22	0.684475	-1.19	0.605433	1.53	0.402177	2.3	0.042881	1.68	0.278674	1.3	0.342644	1.06	0.844068	1.35	0.554428
Glyma.16G054900	GLYMA16G05940	anchored to membrane	12116169	1.83	0.386963	1.29	0.423484	2.18	0.331413	3.13	0.078454	1.13	0.751768	1.6	0.447946	-1	0.999192	2.22	0.044502	1.38	0.18481	-1.05	0.92534	1.47	0.26368	1.11	0.822169
Glyma.06G183500	GLYMA06G19500	Protein kinase domain	11881668	1.8	0.223657	3.63	0.063749	1.82	0.274374	2.01	0.423489	5.28	0.021989	1.39	0.324327	1.73	0.215425	2.32	0.045003	-1.18	0.55316	-1.02	0.954935	-2.09	0.04536	1.03	0.893372
Glyma.07G089900	GLYMA07G09970	Cytochrome P450	11904181	2.84	0.147194	1.56	0.043048	-1.23	0.525413	2.3	0.526718	1.5	0.389132	-1.08	0.74956	4.77	0.102702	1.96	0.046144	3.14	0.002659	2.54	0.096185	2.72	0.082953	2.3	0.244196
Glyma.05G101700	GLYMA05G21780	Natural resistance-associated macrophage protein	11857844	1.39	0.236348	1.36	0.595981	1.37	0.324546	1.54	0.369822	1.57	0.541797	1.13	0.522209	1	0.996237	2.19	0.046998	-1.05	0.925301	1.43	0.297239	-1.52	0.556924	1.28	0.588559
Glyma.12G145900	GLYMA12G21920	EF hand	12029175	1.01	0.993295	-1.19	0.433296	1.33	0.404247	-2.49	0.327379	-1.87	0.051098	1.03	0.949041	1.41	0.106221	2.6	0.047334	1.97	0.012873	1.37	0.515884	1.83	0.060361	1.45	0.236052
Glyma.10G200500	GLYMA10G34420	Predicted ER membrane protein	11984605	1.04	0.940631	1.53	0.27019	3.81	0.05095	-1.15	0.780962	1.36	0.460208	3.01	0.010711	1.23	0.720559	2.22	0.047579	-1.15	0.563705	-1.41	0.362002	-1.02	0.954198	1.8	0.013108
Glyma.U019800	GLYMA11G15910	Auxin response factor	12018103	2.77	0.203788	1.44	0.590789	1.91	0.145463	2.09	0.342735	1.11	0.707723	1.84	0.182755	1.01	0.967922	2.67	0.049617	1.04	0.944217	1.37	0.117463	1.4	0.323316	1.07	0.803178
Glyma.01G008200	GLYMA01G01160	ABC transporter	11764762	5.09	0.351793	1.4	0.478913	-1.08	0.903831	5.83	0.021055	2.14	0.144557	1.77	0.298586	2.79	0.084021	1.59	0.51038	6	1.2e-05	4.04	0.247964	4.17	0.100619	2.75	0.219286
Glyma.13G222100	GLYMA13G29390	2OG-Fe(II) oxygenase superfamily	12066559	1.16	0.742129	-1.19	0.679738	1.11	0.647997	1.81	0.223663	1.19	0.745754	1.05	0.865453	1.77	0.265241	1.5	0.146712	5.31	7.4e-05	2.42	0.254524	3.34	0.124086	1.92	0.414067
Glyma.10G106600	GLYMA10G15980	Glycosyl hydrolase family 3 C terminal domain	11980432	1.83	0.244646	-1.51	0.141177	1.04	0.869725	1.45	0.427679	1.09	0.830107	-1.14	0.69369	1.79	0.030637	1.12	0.689774	4.43	0.000103	1.47	0.126654	2.6	0.016768	1.55	0.401725
Glyma.15G044800	GLYMA15G04980	"Dof domain, zinc finger"	12093083	2.2	0.124377	-1.21	0.407786	1.28	0.685027	1.28	0.712958	1.19	0.663579	1.51	0.433238	2.62	0.224216	1.58	0.450307	5.17	0.000124	1.71	0.344266	3.11	0.026578	1.1	0.717093
Glyma.08G120200	GLYMA08G12660	Major intrinsic protein	11927971	-1.28	0.845262	-1.05	0.821658	1.26	0.786147	-1.92	0.684428	1.33	0.479181	-1.2	0.822801	1.64	0.042183	-1.26	0.735651	2.61	0.000168	-1.19	0.807538	1.07	0.885088	-1.56	0.579537
Glyma.02G297700	GLYMA02G46730	GRAS family transcription factor	11809518	1.81	0.405376	-1.19	0.486469	-1.22	0.590721	2.25	0.266942	2.25	0.225001	1.46	0.448338	2.05	0.077314	-1.07	0.793464	5.08	0.000175	1.04	0.940862	1.29	0.574269	-1.27	0.600923
Glyma.18G294300	GLYMA18G53170	Peptidase C26	12165516	2.55	0.127465	1.02	0.932901	-1.9	0.099977	2.36	0.3863	1.73	0.187909	1.74	0.198182	3.64	0.078311	1.97	0.139044	4.46	0.000261	3.7	0.175899	1.79	0.263268	1.25	0.719609
Glyma.17G093400	GLYMA17G10100	"WD domain, G-beta repeat"	12146554	-1.01	0.956222	-1.24	0.534457	-1.41	0.613113	-1.05	0.77568	-1.1	0.779922	-1.09	0.875602	2.36	0.375557	1.04	0.92019	4.17	0.000478	1.61	0.397267	3.22	0.062883	1.02	0.963483
Glyma.16G103900	GLYMA16G17680	NmrA-like family	12118136	-1.02	0.936877	-1.41	0.366959	-1.43	0.106176	1.23	0.497604	-1.03	0.925419	-1.1	0.600742	1.88	0.077803	1.48	0.087832	2.36	0.000546	1.12	0.597012	1.95	0.08819	1.1	0.696919
Glyma.07G050300	GLYMA07G05620	S1/P1 Nuclease	11902575	1.27	0.267565	-1.45	0.221825	-1	0.995347	1.3	0.508588	1.19	0.457234	1.04	0.8777	1.86	0.257038	1.52	0.127676	2.95	0.000615	-1.04	0.819404	1.81	0.114946	1.25	0.282818
Glyma.13G087500	GLYMA13G02000	"Glucan 1,3-beta-glucosidase."	12043516	1.57	0.38449	-1.17	0.458083	-1.07	0.796913	1.13	0.710845	-1.03	0.885375	1.42	0.393796	1.52	0.049837	1.32	0.503216	2.23	0.000782	1.87	0.321796	1.75	0.092575	1.16	0.677379
Glyma.15G263600	GLYMA15G41700	Plant protein of unknown function (DUF946)	12102066	-1.26	0.249459	-2.04	0.330233	-1.31	0.676438	-1.31	0.401259	1.33	0.512584	1.31	0.747562	1.9	0.217006	1.68	0.417698	4.36	0.000951	1.27	0.739696	1.44	0.155996	1.04	0.954154
Glyma.09G060200	GLYMA09G06770	Helix-loop-helix DNA-binding domain	11966923	1.34	0.305013	1.4	0.020567	-1.39	0.396706	1.14	0.473302	1.76	0.181965	-1.06	0.86103	1.93	0.091542	-1.27	0.59793	2.11	0.001028	1	0.996945	-1.09	0.754095	-1.26	0.471386
Glyma.10G161500	GLYMA10G30340	AT4G14746	11982937	1.29	0.134669	-1.54	0.158657	-1.83	0.211125	1.37	0.522003	-1.97	0.0965	-1.35	0.509424	8.03	0.110863	4.37	0.230789	12.24	0.001036	5.59	0.168423	12.49	0.100997	5.09	0.204876
Glyma.10G072400	GLYMA10G08470	AT3G10120	11991443	1.74	0.409181	-1.23	0.521465	-1.27	0.355078	2.6	0.17875	1.31	0.282902	1.27	0.383154	1.86	0.164186	3.76	0.144944	3.94	0.001197	4.38	0.199987	2.21	0.15511	2.34	0.137545
Glyma.03G247200	GLYMA03G40740	mttA/Hcf106 family	11820153	3.51	0.013175	1.47	0.196649	2.2	0.090173	3.53	0.280358	2	0.030446	2.1	0.168139	1.3	0.533549	1.14	0.781384	2.93	0.001215	1.06	0.858397	1.19	0.242393	1.22	0.502588
Glyma.01G142900	GLYMA01G34380	Protein of unknown function (DUF1499)	11770444	1.21	0.450944	1.2	0.716815	-1.15	0.608358	2.51	0.212593	3.22	0.07268	2.12	0.01673	3.11	0.060669	2.05	0.08625	5.11	0.001292	1.34	0.431126	1.38	0.2939	-1.23	0.601402
Glyma.13G155400	GLYMA13G22320	Myb-like DNA-binding domain	12063930	1.88	0.251871	1.35	0.169873	2.3	0.170894	2.1	0.152401	1.92	0.042856	2.37	0.061019	1.51	0.368476	1.79	0.290563	2.35	0.001341	1.32	0.431891	1.42	0.077401	-1.13	0.344073
Glyma.02G088700	GLYMA02G09750	Protein tyrosine kinase	11800719	-1.1	0.890695	-1.32	0.420165	-1.01	0.97856	-1.77	0.440436	1.78	0.173053	2	0.101746	2.48	0.145341	2.44	0.143721	3.57	0.001413	1.62	0.141191	1.66	0.104515	-1.21	0.642943
Glyma.02G124900	GLYMA02G13830	2OG-Fe(II) oxygenase superfamily	11789829	1.03	0.92846	1.2	0.700827	-1.62	0.135173	1.35	0.532174	1.22	0.719096	-2.09	0.03007	8.52	0.06187	3.22	0.233489	4.83	0.001422	2.06	0.332677	3.13	0.193128	5.27	0.211475
Glyma.09G060700	GLYMA09G06830	AT4G29905	11955604	-1.58	0.532862	-1.13	0.747375	-1.35	0.712797	-1.54	0.552008	2.07	0.318711	1.07	0.932721	2.23	0.348527	-1.26	0.752614	3.78	0.001464	-1.06	0.923861	1.11	0.812685	-1.5	0.585184
Glyma.04G243000	GLYMA04G42190	Dehydrogenase E1 component	11852713	3.1	0.263302	2.05	0.118917	1.35	0.301922	2.09	0.173204	2.05	0.235758	-1.11	0.772083	1.07	0.891838	-2.1	0.154869	3.12	0.00152	-1.38	0.237682	1.34	0.425919	1.67	0.151245
Glyma.04G174600	GLYMA04G34350	short chain dehydrogenase	11850002	-1.18	0.741896	-2.03	0.112164	1.04	0.838632	1.35	0.629257	1.17	0.50067	-1.17	0.525033	1.59	0.354346	-1.22	0.384673	5.44	0.001531	-1.29	0.215912	1.22	0.611387	-1.12	0.715833
Glyma.07G175000	GLYMA07G28020	Glutamine amidotransferase class-I	11919195	1.33	0.383879	-1.18	0.50608	1.58	0.443509	-1.46	0.26192	-1.16	0.565299	1.32	0.520635	1.73	0.359557	1.82	0.203722	2.36	0.001646	-1.1	0.833797	1.27	0.299194	1.43	0.16735
Glyma.04G196400	GLYMA04G37320	Nodulin-like	11850903	1.26	0.145022	-1.2	0.286652	1.05	0.879106	1.59	0.137299	1.19	0.385015	1.3	0.446299	1.44	0.007407	1.45	0.26652	2.44	0.001668	1.21	0.575397	1.7	0.082087	1.55	0.064638
Glyma.03G003300	GLYMA03G00560	Protein tyrosine kinase	11810260	5.09	0.085554	-1.2	0.522277	1.63	0.042215	3.98	0.387852	1.77	0.023941	2.09	0.237166	1.41	0.344616	1.16	0.715943	3.36	0.001691	-1.1	0.810309	1.21	0.351021	-1.12	0.819619
Glyma.17G030100	GLYMA17G03340	Pathogenesis-related protein Bet v I family	12143675	-1.08	0.8656	-1.13	0.696635	-1.53	0.281835	-1.29	0.583693	-1.05	0.885984	-1.47	0.320904	1.68	0.093707	2.22	0.351565	2.04	0.001795	2.1	0.131049	1.51	0.0938	1.52	0.137312
Glyma.09G075200	GLYMA09G08780	"Chalcone and stilbene synthases, C-terminal domain"	11967654	-1.73	0.318968	-1.32	0.477102	-2.66	0.349061	1.1	0.848505	2.1	0.059989	-1.25	0.742723	2.01	0.316316	-1.3	0.705958	4.12	0.001935	1.32	0.557602	1.05	0.84265	-1.4	0.453905
Glyma.17G173000	GLYMA17G19800	Protein tyrosine kinase	12149571	1.29	0.455169	-1.75	0.532277	-1.7	0.466174	1.16	0.212555	1.07	0.923471	-1.08	0.893345	1.62	0.535409	-1.4	0.543098	2.77	0.001957	-1.71	0.566312	-1.12	0.793224	-2.42	0.235886
Glyma.12G167400	GLYMA12G28870	Glyoxalase/Bleomycin resistance protein/Dioxygenase superfamily	12039863	1.24	0.604559	-1.8	0.044042	-1	0.994652	1.07	0.896997	1.12	0.60394	1.6	0.275175	1.96	0.11797	1.4	0.232806	6.78	0.002178	1.46	0.372689	1.29	0.231245	-1.05	0.938313
Glyma.02G280100	GLYMA02G44890	AT5G12340	11808743	1.68	0.498993	-2.45	0.163874	1.12	0.821061	-1.04	0.811109	1.08	0.852266	1.2	0.703657	-1.41	0.513955	1.29	0.605363	3.67	0.002307	-1.02	0.982523	2.51	0.243701	-1.32	0.615068
Glyma.13G347700	GLYMA13G42330	Lipoxygenase	12071159	1.15	0.061876	-1.02	0.952672	-1.19	0.346266	1.14	0.268417	-1.16	0.627209	-1.44	0.094338	1.71	0.091563	-1.35	0.1623	2.39	0.002338	-1.05	0.732737	2.16	0.063603	1.03	0.879678
Glyma.10G295300	GLYMA10G44170	UbiA prenyltransferase family	11988514	1.44	0.540823	-1.39	0.369582	1.16	0.719307	2.07	0.278816	-1.02	0.942775	1.2	0.57275	9.4	0.074859	4.52	0.199506	15.85	0.002389	6.73	0.184602	9.72	0.000394	4.91	0.220947
Glyma.08G189200	GLYMA08G20190	Lipoxygenase	11930890	2.05	0.167284	1.65	0.101253	1.96	0.133673	1.43	0.318481	1.13	0.468462	1.71	0.198747	1.38	0.096892	2.85	0.104459	2.43	0.002426	1.51	0.41221	2.29	0.029493	1.61	0.250963
Glyma.05G150300	GLYMA05G28300	Tic22-like family	11859794	1.14	0.771806	-1.82	0.272043	1.65	0.072007	-1.55	0.30514	1.39	0.334652	1.72	0.356337	1.18	0.775462	2.01	0.099166	2.35	0.002469	-1.01	0.947159	-1.86	0.047923	-1.27	0.614276
Glyma.06G262700	GLYMA06G41150	Protein tyrosine kinase	11898263	1.28	0.614789	-1.65	0.240127	1.15	0.556201	-1.26	0.501479	1.33	0.346644	1.99	0.1801	-1.28	0.493128	2.34	0.147847	3.15	0.002521	3.08	0.251707	1.67	0.147832	1.59	0.134707
Glyma.11G233100	GLYMA11G35660	Arabidopsis proteins of unknown function	12011360	1.04	0.907143	-1.23	0.258955	-1.19	0.194479	-1.51	0.018167	1.08	0.562751	-1.07	0.689356	1.37	0.238719	-1.31	0.075448	2.42	0.002709	-1.09	0.513186	1.24	0.454669	-1.31	0.289015
Glyma.09G107100	GLYMA01G29930	2OG-Fe(II) oxygenase superfamily	11769611	1.52	0.276593	-1.63	0.357332	-1.4	0.410783	1.36	0.412622	-1.37	0.500024	1.11	0.7882	1.64	0.257862	-1.13	0.81841	3.57	0.002773	1.46	0.190288	2.11	0.142808	1.11	0.790707
Glyma.07G073900	GLYMA07G08050	short chain dehydrogenase	11914977	-2.21	0.514296	-1.99	0.033328	-2.52	0.002261	1.01	0.987936	-1.15	0.59845	-1.12	0.640308	-1.09	0.549495	1.46	0.191529	2.76	0.003005	3.14	0.004969	1.66	0.149737	1.14	0.68853
Glyma.14G127500	GLYMA14G15320	PYRUVATE DEHYDROGENASE KINASE	12086735	1.06	0.937319	-2.19	0.064734	-1.69	0.282347	-2.19	0.545408	-2.46	0.066013	-2.89	0.14458	2.25	0.216604	1.19	0.739746	3.38	0.003013	1.48	0.470983	3.85	0.007854	2.01	0.285366
Glyma.10G213000	GLYMA10G35710	No annotation in Soybase	11985230	-1.32	0.170882	-2.3	0.088107	-1.14	0.596975	-1.31	0.169959	1.16	0.510597	1.02	0.956647	1.05	0.838062	1.12	0.627114	2.92	0.003023	-1.02	0.923236	1.25	0.138739	-1.09	0.817929
Glyma.08G058900	GLYMA08G06340	F-box domain	11925640	1.28	0.46968	-1.05	0.873014	-1.18	0.593	1.65	0.423677	2.09	0.043763	1.16	0.707954	1.71	0.314073	-1.43	0.165897	2.43	0.003076	1.05	0.89527	-1.21	0.53508	-1.92	0.262154
Glyma.17G156000	GLYMA17G16730	Helix-loop-helix DNA-binding domain	12137580	1.66	0.358239	1.27	0.407727	1.54	0.253693	1.57	0.309625	1.84	0.209798	1.45	0.396045	1.54	0.198074	1.05	0.842905	3.06	0.003226	1.34	0.35828	1.18	0.682169	1.19	0.644215
Glyma.12G072000	GLYMA12G07650	Protein of unknown function DUF260	12035701	1.2	0.683985	-1.27	0.315945	-1.04	0.930579	-1.16	0.765557	-1.18	0.515635	-1.14	0.803581	1.53	0.052952	2.5	0.23022	3.37	0.003403	3.1	0.28632	2.28	0.223931	2.15	0.178752
Glyma.07G186100	GLYMA07G30510	Aminotransferase class IV	11919657	1.61	0.575206	-1.02	0.970812	1.56	0.311556	1.89	0.262507	1.68	0.198903	1.62	0.223633	1.78	0.284621	1.36	0.382731	2.65	0.003412	1.36	0.325068	1.95	0.048201	1.5	0.180392
Glyma.19G127800	GLYMA19G30780	Transcription elongation factor S-II protein N terminal	12193135	1.34	0.191009	-1.21	0.304913	-1.16	0.289434	1.11	0.21873	1.36	0.094206	1.06	0.804407	1.2	0.372731	-1.11	0.5993	2.06	0.003492	-1	0.980534	1.05	0.729803	-1.62	0.198885
Glyma.13G161900	GLYMA13G23090	Calcineurin-like phosphoesterase	12064358	1.19	0.812063	-2.65	0.078643	1.01	0.979564	1.56	0.275377	-1.47	0.238935	2.07	0.170305	1.15	0.593606	2.65	0.232997	4.99	0.003543	2.22	0.220763	2.35	0.322728	-1.33	0.551257
Glyma.15G065100	GLYMA15G07080	Protein tyrosine kinase	12105290	1	0.994382	1.24	0.550573	1.25	0.676122	1.41	0.66129	1.54	0.250749	1.69	0.358148	1.64	0.283778	2.32	0.099832	2.19	0.003711	2.4	0.127111	1.87	0.057529	1.58	0.310286
Glyma.11G162100	GLYMA11G29890	Peroxidase	12009784	1.52	0.074451	-1.7	0.221496	-1.36	0.337232	1.21	0.697694	1.22	0.745853	-1.24	0.488809	11.56	0.128898	5.4	0.200875	30.39	0.003937	18.57	0.225299	13.56	0.028984	9.89	0.206557
Glyma.14G070200	GLYMA14G07660	Protein of unknown function (DUF1499)	12075263	1.39	0.634883	-1.1	0.881638	-2.59	0.506303	1.37	0.650032	1.25	0.691972	-2.31	0.535864	2.41	0.443951	-2.86	0.484378	4.11	0.004088	-1.9	0.190402	1.89	0.100118	-1.34	0.42359
Glyma.09G045900	GLYMA09G05120	AT3G21400	11966371	1.11	0.892432	-1.31	0.291057	1.23	0.361765	-1.03	0.975142	1.05	0.848082	1.07	0.871594	1.2	0.549418	1.02	0.933812	2.59	0.004111	-1.25	0.428155	1.4	0.148867	1.17	0.670869
Glyma.08G027000	GLYMA08G03060	Prenyltransferase and squalene oxidase repeat	11924279	1.73	0.158046	-1.25	0.418854	1.16	0.245441	1.74	0.245155	1.06	0.784783	-1.38	0.175041	2.02	0.062567	-1.04	0.810177	5.91	0.004211	-1.12	0.778948	2.18	0.16931	-1.02	0.943301
Glyma.17G074600	GLYMA17G08250	Reticulon	12134529	1.28	0.686391	-1.43	0.356232	1.01	0.982397	2.05	0.331806	1.33	0.408403	1.98	0.162807	2.11	0.081601	1.63	0.432198	6.02	0.004242	1.38	0.382325	2.61	0.189238	-1	0.997309
Glyma.06G225400	GLYMA06G30850	Cellulose synthase	11896537	-1.42	0.325608	-2.19	0.024626	1.48	0.524656	1.05	0.952872	-1.31	0.262336	2.24	0.139484	-1.03	0.870265	1.52	0.384135	2.82	0.004264	-1.08	0.857425	1.21	0.627455	-1.49	0.265998
Glyma.03G117500	GLYMA03G27180	SBP domain	11815071	1.55	0.626521	1.16	0.551991	1.41	0.559462	1.41	0.419964	-1.25	0.530754	1.3	0.637647	-1.11	0.669329	2.17	0.371476	2.24	0.004386	2.47	0.326368	3.19	0.064755	1.52	0.412784
Glyma.17G238300	GLYMA17G35660	Plant protein of unknown function	12152464	-1.47	0.336535	-1.04	0.842617	-1.07	0.79984	-1.06	0.826547	1.45	0.068285	1.08	0.753103	2.26	0.131674	1.83	0.360352	2.85	0.004447	1.35	0.342973	1.69	0.000166	1.56	0.303196
Glyma.19G258000	GLYMA19G44730	Miro-like protein	12187722	1.26	0.692998	-1.25	0.370729	-1.26	0.571184	1.11	0.636976	1.12	0.602923	1.26	0.419243	1.47	0.123137	1.37	0.280649	2.46	0.004586	1.61	0.151097	1.6	0.246404	1.3	0.024316
Glyma.17G109800	GLYMA17G11830	Haemolysin-III related	12135753	-2.16	0.228702	-1.8	0.236729	-1.44	0.354427	-1.25	0.709146	1.26	0.464004	1.11	0.752404	1.15	0.675815	1.13	0.699834	2.17	0.004789	-1.1	0.674682	-1.02	0.916023	1.07	0.733425
Glyma.10G060700	GLYMA10G06870	Transferase family	11990966	1.96	0.200066	1.04	0.925614	-1.56	0.344485	1.74	0.280594	-1.43	0.509778	-2.06	0.060855	1.16	0.705908	-1.64	0.168805	2.79	0.004826	1.24	0.704825	3.51	0.11169	1.22	0.687059
Glyma.11G079100	GLYMA11G08380	Miro-like protein	12004016	-1.88	0.511568	-1.71	0.040991	1.01	0.985721	-1.24	0.767108	1.51	0.372433	1.52	0.357455	-1.23	0.223973	1.72	0.213221	2.36	0.004864	1.16	0.775115	-1.11	0.775197	-1.09	0.824217
Glyma.12G071500	GLYMA12G07610	AT5G60400	12035677	-1.59	0.345265	-1.59	0.237551	-1.12	0.273693	-2.27	0.119114	-1.48	0.282245	-1.2	0.146839	1.83	0.290215	1.36	0.115691	2.23	0.00492	1.19	0.190685	1.44	0.173269	-1.17	0.147503
Glyma.07G003800	GLYMA07G00590	Glycosyl transferase family 2	11900586	1.55	0.250416	-1.29	0.240344	-1.77	0.26963	1.72	0.006656	1.11	0.66406	-1.18	0.66261	1.49	0.091788	-1.39	0.442153	2.24	0.004932	1.39	0.151438	2.02	0.054934	1.3	0.181302
Glyma.18G177100	GLYMA18G38680	AT1G71110	12172612	1.01	0.989329	-3.03	0.026954	1.83	0.280982	1.43	0.756339	-1.3	0.253415	1.89	0.1855	1.05	0.912875	-1.04	0.924037	5.48	0.005054	-1.38	0.466356	2.29	0.117559	-1.18	0.609957
Glyma.09G189300	GLYMA09G32170	Aldehyde dehydrogenase family	11972336	1.39	0.608289	-1.34	0.465116	-1.01	0.967446	1.19	0.775067	1.13	0.627697	1.08	0.829693	1.12	0.679644	-1.34	0.329377	3.22	0.005134	1.23	0.579141	1.79	0.06224	-1.03	0.924929
Glyma.19G148800	GLYMA19G33080	Peroxidase	12183186	1.26	0.724124	-1.21	0.69061	1.45	0.654439	1.08	0.919765	1.01	0.989767	1.6	0.568948	1.9	0.164584	-1.01	0.994408	2.88	0.005194	-1.26	0.741753	2.33	0.03327	-1.24	0.749206
Glyma.07G034800	GLYMA07G03910	Lipoxygenase	11913469	1.64	0.527266	-1.06	0.857418	-1.66	0.196598	1.24	0.423327	-1.02	0.93872	1.09	0.858928	2.31	0.125801	1.34	0.577354	5.8	0.005203	4.32	0.259452	3.65	0.112977	1.34	0.673423
Glyma.04G247600	GLYMA04G42660	Peptidase dimerisation domain	11842675	1.92	0.04894	-1.09	0.699502	1.3	0.336764	1.35	0.11581	-1.1	0.507373	1.24	0.420968	1.72	0.114581	1.25	0.468044	2.37	0.005408	1.2	0.152841	1.84	0.002382	1.18	0.468155
Glyma.16G077800	GLYMA16G08460	"Malic enzyme, NAD binding domain"	12117093	1.31	0.493647	-1.54	0.031301	-1.03	0.896989	1.49	0.28365	-1.09	0.610715	-1.12	0.754706	1.36	0.294434	-1.07	0.775104	2.49	0.005441	1.36	0.364878	1.42	0.116123	-1.06	0.864822
Glyma.08G227400	GLYMA08G24380	Core histone H2A/H2B/H3/H4	11932791	1.62	0.252758	-2.01	0.050161	-2.44	0.227533	1.34	0.318642	-1.31	0.36424	-1.48	0.453837	1.17	0.275054	1.18	0.744713	2.8	0.005552	1.47	0.221792	1.51	0.215249	1.25	0.518919
Glyma.08G157700	GLYMA08G16770	Citrate synthase	11944963	-2.02	0.300989	-1.86	0.082234	-1.26	0.459187	-1.64	0.360684	-1.33	0.223655	-1.55	0.216774	1.05	0.838923	-1.06	0.851664	2.08	0.005561	-1.25	0.416863	1.24	0.198015	1.27	0.337247
Glyma.01G184200	GLYMA01G39080	Peroxidase	11772088	1.16	0.558648	-1.29	0.086389	2.18	0.016402	1.34	0.312506	1.37	0.55104	2.84	0.014873	1.91	0.037742	5.19	0.224124	2.87	0.005639	7.7	0.206064	2.5	0.040606	3.05	0.245538
Glyma.19G259300	GLYMA19G44870	FAD binding domain	12198279	2.18	0.003076	1.67	0.148722	1.45	0.45771	1.94	0.137323	2.21	0.0635	1.88	0.068426	1.98	0.070482	1.81	0.392358	2.25	0.005641	2.05	0.261457	1.66	0.046956	-1.08	0.828521
Glyma.18G026100	GLYMA18G02970	Ribosomal protein L1p/L10e family	12166774	4.46	0.020012	1.51	0.248164	3.2	0.077014	3.73	0.079979	1.95	0.061781	2.17	0.121142	-1.56	0.361151	-1.49	0.545277	2.31	0.005833	-1.11	0.708933	1.25	0.093944	1.23	0.412875
Glyma.15G248900	GLYMA15G39820	interactor of constitutive active rops 1	12112758	3.13	0.275064	1.04	0.893297	-1.7	0.274681	2.36	0.298708	-1.23	0.554691	-1.26	0.587718	1.57	0.129006	-1.41	0.543169	2.12	0.005887	2.04	0.194459	1.53	0.239894	-1.05	0.898799
Glyma.13G154000	GLYMA13G22160	Glutaredoxin	12049909	-1.1	0.77285	-1.47	0.469758	-1.16	0.672545	-1.04	0.897009	1.31	0.590051	1.25	0.444399	3.02	0.095011	1.39	0.637042	3.92	0.005966	-1.25	0.530469	-1.06	0.878977	-1.51	0.208771
Glyma.10G229400	GLYMA10G37380	ATPase family associated with various cellular activities (AAA)	11985801	1.3	0.724339	-1.31	0.688378	1.41	0.475765	-1.36	0.6838	1.03	0.956744	1.47	0.307251	1.56	0.400798	3.63	0.120162	3.18	0.006088	1.71	0.237888	1.68	0.33813	1.89	0.274743
Glyma.15G085500	GLYMA15G09210	Protein of unknown function (DUF1685)	12106047	-1.51	0.199782	-2.21	0.054328	2.2	0.04452	-1.7	0.054303	-1.26	0.363094	1.33	0.644118	-1.31	0.262786	1.75	0.097375	2.41	0.00613	-1.36	0.410493	1.11	0.702367	1.32	0.54869
Glyma.11G046400	GLYMA11G04970	VQ motif	12014235	1.23	0.695408	-1.72	0.392371	-2.15	0.224186	1.18	0.810003	1.35	0.587085	-1.52	0.388871	2.73	0.257656	-1.63	0.340976	3.54	0.006287	-1.28	0.454236	1.46	0.335281	-1.32	0.283715
Glyma.13G173700	GLYMA13G24220	No annotation in Soybase	12064790	1.77	0.570105	1.31	0.412795	1.33	0.623265	1.81	0.104246	2.87	0.208954	1.43	0.310272	1.86	0.082293	-1.14	0.698539	4.52	0.006339	1.16	0.765757	1.41	0.398911	1.09	0.838714
Glyma.18G038500	GLYMA18G04340	Protein tyrosine kinase	12167254	1.92	0.097676	1.25	0.244762	1.06	0.817171	2.09	0.076828	2.12	0.077842	2.47	0.269387	1.16	0.272399	1.4	0.299199	2.39	0.006383	1.63	0.412494	-1.34	0.269429	-1.61	0.443604
Glyma.05G238400	GLYMA05G34640	EF hand	11862330	1.41	0.443801	-1.37	0.201907	-1.25	0.386302	1.75	0.184652	1.46	0.270655	1.21	0.573798	1.58	0.090853	-1.13	0.531647	3.05	0.006522	-1.08	0.790115	1.46	0.220789	-1.24	0.542665
Glyma.06G294500	GLYMA06G44930	Pollen allergen	11886129	-1.08	0.853398	-1.41	0.081723	-1.37	0.314051	1.29	0.685339	-1.18	0.474065	1.35	0.392028	1.33	0.325453	1.55	0.365614	2.03	0.006639	2.46	0.209397	2.28	0.13399	1.74	0.270557
Glyma.05G224500	GLYMA05G36100	Family of unknown function (DUF706)	11872798	1.95	0.288945	1.08	0.883261	-1.21	0.759702	1.54	0.438288	1.45	0.436254	-1.1	0.883818	3.03	0.156912	1.61	0.426481	4.82	0.006652	1.96	0.388684	1.86	0.093146	1.91	0.262115
Glyma.05G168800	GLYMA05G30260	Protein kinase domain	11870424	1.06	0.926619	-1.86	0.053277	-1.16	0.78796	-1.15	0.837444	-1.92	0.061758	-1	0.997471	1.12	0.675435	2.39	0.158697	2.39	0.006797	1.63	0.382211	2.35	0.043714	1.41	0.293624
Glyma.20G170500	GLYMA20G31050	Endonuclease/Exonuclease/phosphatase family	12215555	-1.95	0.322379	-1.33	0.655662	1.03	0.962128	-1.46	0.46721	-1.35	0.659892	-1.54	0.319918	2.27	0.097675	1.6	0.366973	2.86	0.006924	1.27	0.617838	2.11	0.122865	2.41	0.051002
Glyma.07G009700	GLYMA07G01200	Harpin-induced protein 1 (Hin1)	11912288	-1.73	0.114974	-2.14	0.102825	-1.42	0.427637	-1.91	0.150539	-1.37	0.319391	1.04	0.926601	1.5	0.119354	-1.09	0.807368	2.22	0.006958	-1.26	0.448949	2	0.103457	-1.2	0.640212
Glyma.10G107900	GLYMA10G15790	GLUCOSYL/GLUCURONOSYL TRANSFERASES	11980384	1.02	0.941536	1.47	0.201529	-1.28	0.283385	-1.31	0.342057	3.12	0.072786	-1.45	0.167316	5.36	0.054363	1.44	0.50991	3.22	0.006966	2.59	0.161066	1.31	0.329027	2.39	0.246779
Glyma.07G022300	GLYMA07G02540	Xyloglucan fucosyltransferase	11912915	1.06	0.789337	1.06	0.776382	-1.33	0.20138	1.11	0.131634	1.12	0.683359	-1.1	0.758659	1.39	0.10083	1.03	0.854602	2.33	0.007011	1.38	0.032136	1.64	0.086296	-1.1	0.777788
Glyma.13G101100	GLYMA13G00480	Helix-loop-helix DNA-binding domain	12042950	-1.14	0.474502	1.07	0.842074	-1.27	0.456801	1.28	0.193857	1.62	0.221383	1.31	0.342901	1.69	0.248271	1.32	0.547821	2.98	0.007037	1.75	0.260395	1.29	0.31599	-1.19	0.48877
Glyma.08G026900	GLYMA08G03050	Cytochrome P450	11939689	1.13	0.888209	-1.72	0.348936	-1	0.997864	-1	0.996545	-1.83	0.319477	1.34	0.642827	-1.04	0.932001	2.7	0.291317	2.09	0.007291	2.64	0.250895	2.01	0.241095	1.59	0.20437
Glyma.09G253900	GLYMA09G38930	SAM dependent carboxyl methyltransferase	11974679	2.01	0.206324	-1.25	0.325553	-1.28	0.392546	1.04	0.951531	-1.53	0.090882	-1	0.999513	1.81	0.067538	1.3	0.188717	2.97	0.007576	1.76	0.372772	1.79	0.044269	1.11	0.885321
Glyma.15G125700	GLYMA15G13180	Kelch motif	12096140	1.09	0.757482	-1.05	0.816197	-1.02	0.910998	-1.05	0.867404	1.03	0.868577	-1.11	0.664693	1.37	0.193527	1.52	0.092913	2.12	0.007747	1.33	0.27871	1.26	0.098405	1.42	0.095886
Glyma.20G137900	GLYMA20G27480	Protein tyrosine kinase	12204120	-2.41	0.092097	-3.24	0.164022	-2.8	0.025381	-1.14	0.064062	-1.29	0.597179	-1.59	0.249727	1.58	0.271728	1.39	0.238931	5.9	0.007749	1.79	0.477008	1.3	0.457371	-1.59	0.450088
Glyma.06G296100	GLYMA06G45090	Protein of unknown function (DUF789)	11899242	-1.19	0.279404	-1.18	0.529936	-1.01	0.977668	-1.52	0.091246	1.01	0.968674	1.24	0.637482	1.52	0.102525	2.02	0.073156	2.41	0.007793	2.11	0.158515	1.38	0.248895	1.64	0.205623
Glyma.15G179600	GLYMA15G19840	tify domain	12098377	1.44	0.325689	-1.36	0.499842	-1.74	0.238753	1.69	0.23673	1.32	0.490318	1.2	0.610477	1.62	0.472682	-1.24	0.633184	2.51	0.00785	-1.29	0.640946	1.02	0.950921	-2.31	0.102687
Glyma.02G217600	GLYMA02G38210	Phosphoglycerate mutase family	11806345	1.66	0.275705	-1.37	0.038974	1.07	0.83752	2.19	0.227728	1.81	0.065932	1.35	0.394407	1.05	0.861866	-1.04	0.918791	2	0.007949	1.07	0.859924	-1.13	0.634787	-1.18	0.51274
Glyma.12G019400	GLYMA12G02200	Nitrite and sulphite reductase 4Fe-4S domain	12023924	-1.15	0.474245	-1.77	0.161089	-1.52	0.264165	-1.3	0.260963	-1.71	0.175213	1.15	0.810021	1.45	0.153101	1.54	0.074979	2.38	0.008007	1.61	0.179309	1.95	0.106802	1.18	0.738186
Glyma.09G160100	GLYMA09G28880	Protein of unknown function (DUF789)	11959838	3.95	0.173694	1.21	0.65538	1.53	0.393194	2.34	0.340728	1.7	0.280926	1.72	0.258474	1.03	0.937161	1.2	0.734046	2.23	0.008055	1.18	0.702558	1.34	0.446354	-1.04	0.8704
Glyma.07G234500	GLYMA07G36230	Protein tyrosine kinase	11921442	1.3	0.702884	-1.49	0.134766	1.04	0.845206	1.26	0.708712	1.13	0.696069	1.26	0.133973	1.49	0.364532	1.51	0.245623	2.5	0.008196	1.19	0.372392	1.35	0.280657	1.17	0.101355
Glyma.01G080600	GLYMA01G19820	alpha/beta hydrolase fold	11767889	1.35	0.381776	-1.04	0.76127	1.04	0.839765	1.19	0.497724	1.38	0.053499	1.1	0.619906	1.38	0.045587	-1.29	0.301891	2.13	0.008228	-1.01	0.943977	1.05	0.321386	-1.1	0.649747
Glyma.12G076700	GLYMA12G08150	Possible lysine decarboxylase	12035876	-1.35	0.622213	1.42	0.297314	1.62	0.483784	-1.24	0.818274	1.38	0.186312	3.54	0.044037	1.71	0.419199	1.96	0.558696	2.47	0.008623	1.45	0.526607	3.24	0.225048	-1.8	0.196207
Glyma.05G141200	GLYMA05G27280	Divergent CCT motif	11859407	3.14	0.054159	-1.12	0.619821	1.87	0.037504	2.7	0.4084	1.6	0.442186	1.84	0.194229	2.44	0.236298	1.74	0.099368	10.45	0.008677	1.12	0.769092	1.79	0.258425	1.18	0.798428
Glyma.13G175500	GLYMA13G24410	Predicted nucleic acid binding protein	12064822	1.57	0.292043	-1.08	0.758453	2.06	0.04775	1.52	0.442455	-1.03	0.892452	2.14	0.021589	1.15	0.598513	1.42	0.172334	1.95	0.008683	1.02	0.954667	1.18	0.320029	-1.01	0.966048
Glyma.13G263800	GLYMA13G33890	2OG-Fe(II) oxygenase superfamily	12068112	-1.05	0.807462	-1.24	0.260531	1	0.99964	-1.31	0.393655	-1.33	0.161883	-1.14	0.679792	1.66	0.290291	1.84	0.031509	2.19	0.008873	1.46	0.442969	2.3	0.050772	1.63	0.340737
Glyma.12G191800	GLYMA12G31810	Cellulose synthase	12041016	1.04	0.93135	-1.85	0.155311	-1.51	0.346493	1.86	0.225454	-1.1	0.715278	1.06	0.855786	1.21	0.436376	1.43	0.299787	2.1	0.008999	1.36	0.331195	1.86	0.116123	1.72	0.022818
Glyma.10G090700	GLYMA10G11700	Flavin containing amine oxidoreductase	11979693	1.12	0.166715	1.35	0.41488	-1.6	0.460685	1.07	0.613149	2.49	0.181676	-1.26	0.695156	3.19	0.215751	-1.19	0.730164	3.16	0.009079	1.19	0.5987	1.18	0.664139	-1.47	0.449949
Glyma.09G077700	GLYMA09G09120	AT1G48330	11967775	1.57	0.173795	1.4	0.463339	-1.32	0.249584	-1.5	0.117233	1.81	0.193581	-1	0.999248	2.83	0.233078	-1.14	0.596892	3.46	0.009084	1.27	0.515463	2.07	0.033868	1.34	0.320822
Glyma.12G023100	GLYMA12G02580	Transmembrane amino acid transporter protein	12024054	-1.31	0.558435	-4.05	0.304281	-1.14	0.867118	2.07	0.115329	-1.07	0.921979	3.14	0.120047	1.15	0.826538	2.5	0.265431	4.15	0.009174	4.97	0.223422	1.39	0.308524	2.17	0.124974
Glyma.06G049200	GLYMA06G05170	AP2 domain	11875845	1.35	0.634961	-1.11	0.803241	-1.16	0.586624	1.25	0.521508	-1.26	0.597799	1.65	0.1264	1.88	0.076801	1.92	0.021651	2.53	0.009393	1.5	0.364253	2.54	0.057883	1.19	0.629653
Glyma.10G234700	GLYMA10G37920	Cytochrome P450	11998165	-1.87	0.195345	-1.19	0.726167	-1.11	0.886024	2.23	0.051406	1.56	0.367601	1.59	0.185502	1.3	0.649304	1.27	0.659362	4.15	0.009456	-1.15	0.883612	-1.2	0.659461	-2.08	0.087099
Glyma.05G148300	GLYMA05G28090	IQ calmodulin-binding motif	11869481	-1.08	0.811085	-1.37	0.041403	-1.13	0.698372	-1.18	0.638626	-1	0.973445	-1.11	0.729231	1.41	0.017018	1.2	0.635249	2.21	0.009575	1.29	0.163057	1.38	0.170343	1.71	0.042956
Glyma.10G000300	GLYMA10G00220	Transferase family	11988750	1.01	0.853578	1.22	0.459786	1.16	0.701013	1.51	0.013075	1.5	0.356681	-1.08	0.825854	2.28	0.069163	1.99	0.252915	2.22	0.009598	1.77	0.194712	1.96	0.061962	1.7	0.285349
Glyma.01G086900	GLYMA01G22160	Allene oxide cyclase	11778496	-1.17	0.57572	-1.49	0.274346	-1.27	0.302459	-1.11	0.785935	1.08	0.734604	1.09	0.707297	2.45	0.090738	1.91	0.315752	2.68	0.009726	1.44	0.184018	1.44	0.120909	1.18	0.534877
Glyma.11G006800	GLYMA11G00910	KIP1-like protein	12012711	1.5	0.644492	-2.3	0.025804	-1.83	0.380845	-3.71	0.065645	-1.38	0.299984	-1.19	0.678471	1.01	0.964475	1.45	0.411905	2.46	0.009898	1.85	0.300913	1.15	0.66137	1.01	0.983787
Glyma.19G090800	GLYMA19G25810	Cytochrome P450	12191617	1.53	0.380783	-1.17	0.563782	-1.19	0.712835	-1.09	0.822237	1.38	0.548738	1.05	0.912328	1.94	0.020184	1.1	0.813114	2.53	0.009955	1.49	0.401337	1.49	0.33518	1.02	0.959824
Glyma.18G103400	GLYMA18G12180	Transferase family	12157423	1.48	0.580618	1.13	0.716335	-1.04	0.918737	1.52	0.512625	1.24	0.471633	-1.65	0.245419	1.7	0.391982	1.25	0.465494	2.62	0.009964	-1.21	0.593512	1.34	0.393131	1.28	0.209478
Glyma.12G207400	GLYMA12G33510	Glutaredoxin	12041556	1.79	0.642249	-1.14	0.803764	1.36	0.434174	1.05	0.926544	-1.62	0.464912	1.05	0.895581	2.11	0.155745	1.88	0.341378	2.87	0.010103	-1	0.992589	1.88	0.111063	1.17	0.764934
Glyma.12G069700	GLYMA12G07430	Fasciclin domain	12026058	-1.61	0.309471	-2.08	0.07636	1.15	0.844182	-2.56	0.201042	-1.19	0.624969	1.81	0.371269	1.26	0.259487	-1.08	0.892019	2.88	0.010147	-1.37	0.641557	2	0.085686	-1.43	0.515516
Glyma.10G214700	GLYMA10G35890	Plant neutral invertase	11997368	1.43	0.069038	1.34	0.062665	-1.25	0.345074	1.14	0.130998	1.5	0.058449	1.15	0.598663	1.58	0.014807	-1.2	0.426413	2.18	0.0103	1.17	0.232601	1.47	0.067493	-1.15	0.563285
Glyma.02G234700	GLYMA02G40100	AT1G06930	11806913	-2.19	0.099984	-1.92	0.124227	-1.56	0.403749	-1.84	0.096937	-1.36	0.271295	-1.48	0.457555	1.82	0.086549	1.22	0.677649	3.43	0.010363	1.11	0.766358	2.06	0.05769	1.27	0.549537
Glyma.04G054200	GLYMA04G05700	WRKY DNA -binding domain	11845122	1.42	0.375351	-2.49	0.261956	-1.33	0.537543	1.24	0.5	-1.36	0.569418	-1.46	0.35339	1.51	0.367745	2.94	0.221116	4.24	0.010389	1.48	0.357345	2.46	0.215511	2.07	0.204003
Glyma.07G011600	GLYMA07G01390	ABC transporter	11900950	1.3	0.675359	-1.28	0.448615	-1.27	0.459643	1.43	0.431167	-1.06	0.798879	1.42	0.161278	1.47	0.26791	1.24	0.383216	2.32	0.010859	1.09	0.838874	1.77	0.0957	-1.08	0.456679
Glyma.05G237100	GLYMA05G34780	Protein tyrosine kinase	11862400	-1.23	0.454128	-1.99	0.172416	-1.53	0.065721	1.34	0.156184	-1.53	0.290624	-1.29	0.222752	1.2	0.658636	1.17	0.495687	2.02	0.0109	1.14	0.318502	2.15	0.064732	1.37	0.480852
Glyma.19G149600	GLYMA19G33170	Seven in absentia protein family	12183220	-1.45	0.441864	-1.45	0.256052	-1.04	0.918275	1	0.999977	1.26	0.369384	-1.38	0.530527	1.27	0.386906	-1	0.994918	2.05	0.011108	1.02	0.922825	1.21	0.367911	1.45	0.383349
Glyma.18G231500	GLYMA18G46560	Bowman-Birk serine protease inhibitor family	12174582	5.7	0.24118	5.3	0.099148	1.72	0.315095	2.29	0.486604	1.73	0.148106	-1.31	0.411442	1.84	0.288315	-1.67	0.152712	3.01	0.011141	2.04	0.36164	1.41	0.14527	1.7	0.192391
Glyma.15G186400	GLYMA15G21010	"Saposin-like type B, region 1"	12109919	2.76	0.31163	1.42	0.382693	1.19	0.79557	2.34	0.226742	-1.11	0.814894	1.5	0.510254	-1.01	0.980605	1.3	0.72506	2.2	0.011228	1.64	0.310665	2.4	0.043822	1.09	0.610433
Glyma.16G010000	GLYMA16G01220	Divergent CCT motif	12114379	2.1	0.280404	-1.21	0.790871	-1.41	0.46996	2.02	0.301399	2.71	0.263698	1.67	0.30724	3.22	0.136129	1.49	0.466939	4.8	0.011333	1.24	0.741298	1.07	0.895671	-1.79	0.271085
Glyma.03G078200	GLYMA03G14210	Transferase family	11823853	-1.02	0.866478	-1.63	0.145534	-1.22	0.458228	-1.12	0.358005	1.12	0.669022	1.06	0.89092	1.79	0.125174	-1.44	0.251514	3.03	0.011465	-1.18	0.152076	1.24	0.632743	-1.8	0.328369
Glyma.20G113800	GLYMA20G24780	alpha/beta hydrolase fold	12203275	-1.74	0.445274	1.14	0.555393	-1.12	0.781003	1.37	0.653889	1.85	0.072655	1.31	0.57573	2.36	0.158421	1.78	0.0902	2.95	0.011544	1.3	0.588335	1.75	0.027598	-1.18	0.722849
Glyma.20G028700	GLYMA20G03570	Plant invertase/pectin methylesterase inhibitor	12199614	-1.34	0.711605	-2.71	0.137897	-1.14	0.775189	-1.06	0.899456	-1.3	0.513782	-1.07	0.861691	1.08	0.835856	1.31	0.659094	3.6	0.01163	1.73	0.529527	3.19	0.288625	1.58	0.149259
Glyma.10G119400	GLYMA10G23520	PA domain	11993664	1.35	0.590681	-1.45	0.294854	1.14	0.76419	4.92	0.03505	1.4	0.290519	1.23	0.691802	1.76	0.243158	1.91	0.166462	2.94	0.011641	1.3	0.51943	2.23	0.194024	2.16	0.402872
Glyma.06G307100	GLYMA06G46350	Multicopper oxidase	11886530	-1.06	0.905015	-1.14	0.693434	-1.15	0.573399	1.39	0.628414	1.61	0.213004	1.49	0.30953	2.01	0.221717	1.35	0.416191	2.18	0.01186	-1.24	0.525454	2.69	0.326914	1.8	0.324997
Glyma.18G098400	GLYMA18G11480	Prolyl oligopeptidase family	12169393	1.5	0.447725	-1.4	0.350846	-1.52	0.286854	1.48	0.35747	-1.02	0.945074	-1.73	0.192751	2.33	0.145661	1.03	0.90276	5.46	0.011933	1.31	0.350025	3.96	0.100134	1.6	0.242043
Glyma.06G299700	GLYMA06G45510	"Cyclin, C-terminal domain"	11886329	1.56	0.214101	1.37	0.488601	-1.08	0.801225	1.78	0.394858	1.87	0.164874	-1.05	0.882437	1.11	0.722102	1.04	0.938733	2.95	0.011955	1.73	0.476974	1.59	0.160326	1.3	0.533111
Glyma.04G144900	GLYMA18G22880	haloacid dehalogenase-like hydrolase	12171179	-1.15	0.709942	-1.34	0.1985	-1.06	0.916158	2.07	0.088956	-1	0.995744	1.4	0.523065	1.7	0.294089	1.01	0.981113	3.01	0.011995	1.41	0.549772	1.27	0.726376	-1.7	0.347363
Glyma.04G255800	GLYMA04G43510	Protein of unknown function (DUF579)	11853356	-1.28	0.067332	-1.44	0.037145	1.29	0.720421	-1.41	0.033088	1.08	0.789404	1.33	0.654157	1.61	0.087565	-1.01	0.989223	2.45	0.012224	-1.4	0.645506	1.64	0.118511	-1.21	0.761555
Glyma.10G242100	GLYMA10G38710	Exostosin family	11998440	-1.17	0.735325	-1.4	0.290397	-1.13	0.490796	-1.12	0.789656	1.06	0.794898	-1.03	0.871313	1.6	0.231713	1.34	0.425771	2.16	0.012319	-1.01	0.963538	1.33	0.269011	1.04	0.821601
Glyma.08G150400	GLYMA08G15960	Glycosyl hydrolase family 1	11929225	1.16	0.853431	-1.06	0.903691	-2.2	0.098323	-1.34	0.774834	1.14	0.75059	-1.51	0.317838	1.37	0.463884	1.45	0.469159	4.82	0.012593	2.75	0.278128	3.62	0.231404	1.63	0.511028
Glyma.06G208900	GLYMA06G23220	haloacid dehalogenase-like hydrolase	11895777	-2.24	0.568547	-3.55	0.163554	-1.62	0.553523	-2.47	0.547526	-2.26	0.238801	-2.15	0.398317	-1.13	0.781632	-1.09	0.898805	4.93	0.012714	-1.15	0.814635	1.81	0.031446	1.67	0.133167
Glyma.01G238800	GLYMA01G44930	Major Facilitator Superfamily	11774350	1.71	0.166465	-1.81	0.338069	-1.31	0.536868	1.64	0.518116	1.15	0.792633	-1.67	0.219286	2.01	0.149463	1.57	0.12965	5.07	0.012767	2.01	0.364154	2.29	0.204261	1.97	0.282956
Glyma.06G036700	GLYMA06G04000	electron carrier activity	11875372	-1.01	0.990008	-1.28	0.463484	1.47	0.47915	3.07	0.402574	1.15	0.608903	1.26	0.660668	1.73	0.211726	3.02	0.273389	2.46	0.012965	3.41	0.224822	2.11	0.010377	3.14	0.215566
Glyma.15G080900	GLYMA15G08720	GDSL-like Lipase/Acylhydrolase	12094464	1.7	0.112062	1.36	0.241688	2.3	0.015795	-1.88	0.195527	-1.03	0.847349	1.18	0.697464	1.47	0.209304	1.57	0.206308	3.17	0.012978	1.23	0.624256	2.81	0.068139	1.77	0.139969
Glyma.17G155900	GLYMA17G16720	Helix-loop-helix DNA-binding domain	12137573	1.7	0.388597	1.21	0.454542	1.2	0.456309	2.04	0.246168	1.38	0.463084	1.38	0.147039	1.47	0.100123	-1.23	0.497586	2.21	0.013012	-1.11	0.728703	1.52	0.275767	-1.29	0.141586
Glyma.06G137000	GLYMA06G14190	2OG-Fe(II) oxygenase superfamily	11879734	1.91	0.134281	1.18	0.667436	1.1	0.823774	1.45	0.112343	1.19	0.67621	1.12	0.693678	5.94	0.050508	5.22	0.233947	7.96	0.013065	4.49	0.227227	4.17	0.073599	5.45	0.214329
Glyma.08G138800	GLYMA08G14720	"Kynurenine aminotransferase, glutamine transaminase K"	11944174	1.27	0.654429	-1.13	0.456695	-1.1	0.757124	-1.06	0.910009	1.24	0.204894	-1.24	0.471414	1.35	0.124413	-1.25	0.511812	2.13	0.01312	1.21	0.447619	1.39	0.345543	1.25	0.07196
Glyma.05G235500	GLYMA05G34960	Divergent CCT motif	11872291	1.6	0.50851	1.03	0.883332	1.26	0.54377	1.59	0.519314	1.21	0.338286	1.38	0.372191	1.42	0.243189	1.12	0.794712	2.17	0.013246	1.24	0.474563	1.45	0.194148	1.23	0.404865
Glyma.17G043200	GLYMA17G04800	"Saposin-like type B, region 1"	12133071	1.55	0.323424	1.1	0.697206	-1.1	0.792763	3.2	0.299204	1.17	0.416375	1.03	0.960056	1.28	0.544535	1.22	0.501291	3.69	0.013548	4.88	0.209565	2.65	0.154751	2.06	0.448771
Glyma.05G208300	GLYMA05G37770	Helix-loop-helix DNA-binding domain	11873517	1.81	0.229144	1.16	0.532556	1.24	0.281877	1.76	0.089757	1.95	0.102166	2.11	0.083123	1.34	0.14938	1.41	0.295405	2.77	0.013959	1.22	0.250683	1.82	0.101716	1.08	0.699077
Glyma.09G164100	GLYMA09G29380	GRAM domain	11971329	1.16	0.875459	-1.14	0.863518	-1.2	0.736638	-1.43	0.682587	1.47	0.519541	-1.33	0.499997	2.23	0.193905	1.33	0.412282	2.77	0.014075	1.14	0.808347	-1.35	0.359435	-1.81	0.090008
Glyma.17G042600	GLYMA17G04740	AT1G48330	12133066	1.1	0.808815	1.37	0.290227	-1.22	0.595164	-1.22	0.639133	2.07	0.153306	1.04	0.909541	3.64	0.060553	1.53	0.265604	2.43	0.014348	1.36	0.090734	1.2	0.534837	-1.08	0.765797
Glyma.20G033900	GLYMA20G04490	Pollen allergen	12199920	-1.21	0.669679	-1.25	0.600313	-1.34	0.451043	-1.19	0.685601	1.1	0.746526	-1.28	0.494052	2.67	0.21154	2.89	0.284182	2.97	0.014359	2.02	0.147082	2.58	0.0432	2.46	0.218619
Glyma.16G145300	GLYMA16G26070	Serine carboxypeptidase	12120086	2.17	0.256508	1.25	0.550971	1.2	0.784554	-1.22	0.806608	-1.7	0.355933	-2.47	0.44251	1.6	0.236837	1.93	0.377291	2.89	0.014373	2.16	0.196785	2.82	0.003369	1.64	0.494093
Glyma.16G008500	GLYMA16G01050	Protein tyrosine kinase	12114329	1.77	0.161038	-1.24	0.554859	-1.63	0.209216	1.26	0.411012	1.51	0.257783	1.66	0.273916	1.85	0.148656	1.07	0.740333	3.4	0.014439	1.43	0.614689	-1.11	0.756448	-2.11	0.178988
Glyma.15G238500	GLYMA15G38070	Annexin	12101044	1.57	0.526518	-1.28	0.619097	-1.23	0.724497	1.74	0.441858	1.27	0.529103	1.38	0.502916	1.74	0.246173	-1.1	0.87708	3.11	0.014497	-1.01	0.969822	1.99	0.005326	1.01	0.942598
Glyma.15G093100	GLYMA15G09980	Divergent CCT motif	12106270	1.54	0.492728	-1.58	0.643058	-4.56	0.253979	2.71	0.112919	2.59	0.380872	-1.32	0.736494	4.26	0.265335	-1.16	0.813228	9.85	0.014514	2.72	0.359787	1.39	0.568954	-1.27	0.796403
Glyma.13G347800	GLYMA13G42340	Lipoxygenase	12057245	-1.03	0.930181	-2.1	0.040034	-1.79	0.293813	-1.92	0.267102	-1.72	0.073828	-1.14	0.74454	3.02	0.25974	-1.31	0.630615	15.04	0.014775	1.14	0.564445	3.76	0.180286	-1.25	0.384871
Glyma.09G224600	GLYMA09G35850	GTPase of unknown function	11962248	2.58	0.02761	-1.7	0.301522	-1.24	0.258969	1.95	0.144399	-1.12	0.805936	-1.52	0.064732	-1	0.999202	-1.3	0.232861	1.97	0.014792	1.06	0.873717	-1.09	0.832458	1.55	0.230159
Glyma.13G327300	GLYMA13G40220	Fasciclin domain	12056433	-1.66	0.080451	-1.79	0.09019	1.25	0.750044	-1.72	0.141408	-1	0.998501	1.61	0.469456	1.58	0.04417	-1.15	0.772031	2.57	0.014874	1.01	0.990924	2.1	0.048403	-1.19	0.767492
Glyma.17G125600	GLYMA17G13460	Transmembrane amino acid transporter protein	12147890	-1.02	0.976146	-1.24	0.424948	-1.11	0.728057	1.49	0.533403	-1.03	0.907832	-1.06	0.841224	1.38	0.060504	1.7	0.132312	2.35	0.014883	1.79	0.078693	1.81	0.203822	1.41	0.260427
Glyma.20G005600	GLYMA20G00820	Cyclophilin type peptidyl-prolyl cis-trans isomerase/CLD	12198717	-1.25	0.820468	-2.08	0.146988	-1.01	0.991104	1.34	0.716703	-1.47	0.353473	1.07	0.88906	1.25	0.4213	-1.58	0.522906	2.98	0.015112	-1.32	0.515191	2.14	0.049432	-1.2	0.35262
Glyma.10G255800	GLYMA10G40190	Phytosulfokine precursor protein (PSK)	11986851	2.71	0.275817	1.14	0.796056	2.29	0.048865	2.75	0.210371	1.98	0.048235	1.97	0.109399	3.58	0.054919	4.14	0.287117	3.08	0.01517	1.7	0.489624	1.65	0.053533	2.25	0.094565
Glyma.13G031600	GLYMA13G10070	Transmembrane amino acid transporter protein	12061081	-1.64	0.095766	1.25	0.713035	-1.9	0.185336	1.76	0.143105	2.66	0.174192	1.92	0.359083	2.93	0.187895	1.9	0.15489	3.96	0.015211	2.84	0.372558	2.11	0.087169	-1.51	0.494137
Glyma.20G163000	GLYMA20G30270	AT1G64700	12205124	1.57	0.340358	1.25	0.409702	1.39	0.328067	1.28	0.580705	-1.03	0.940258	1.44	0.320828	1.24	0.426289	1.59	0.187487	2.89	0.015273	1.63	0.47684	1.65	0.108453	1.29	0.563484
Glyma.12G069900	GLYMA12G07450	Fasciclin domain	12035612	-2.68	0.0836	-1.91	0.126498	1.9	0.355032	-4.23	0.087149	-1.85	0.126058	2.06	0.274186	1.47	0.14595	1.07	0.84712	2.83	0.015455	-1.56	0.465445	2.73	0.144678	-1.53	0.433493
Glyma.12G221500	GLYMA12G35000	No apical meristem (NAM) protein	12042020	1.12	0.804761	-1.72	0.389232	2	0.618602	-1.09	0.86167	1.03	0.951235	1.44	0.740392	1.62	0.240309	-2.06	0.558553	3.33	0.015715	-3.18	0.491124	1.61	0.064305	-1.83	0.585928
Glyma.11G000800	GLYMA11G00260	Putative cyclase	12012458	1.19	0.68122	-1.15	0.67595	1.04	0.719431	1.27	0.570555	1.2	0.557512	1.19	0.202967	1.38	0.304934	1.28	0.060319	2.12	0.015738	1.42	0.122069	1.78	0.122271	1.12	0.305929
Glyma.15G007500	GLYMA15G01020	Protein of unknown function (DUF567)	12091497	1.58	0.11853	-1.03	0.895486	1.44	0.208009	-1.03	0.913564	1.25	0.374203	1.12	0.697684	1.47	0.083909	1.07	0.731941	2.18	0.01593	-1.02	0.912819	1.56	0.045262	1.05	0.876983
Glyma.14G062300	GLYMA14G06760	Multicopper oxidase	12084102	-1.04	0.919314	-1.58	0.442467	1.01	0.985707	-1.85	0.315945	-1.57	0.451145	1.03	0.965754	1.38	0.421031	-1.18	0.780751	3.26	0.016318	-1.01	0.981243	2.83	0.029117	-1.23	0.669233
Glyma.04G160000	GLYMA04G32120	COBRA-like protein	11838695	2.76	0.26204	-1.33	0.49631	1.54	0.420276	1.87	0.576512	-1.52	0.341089	1.41	0.490824	1.3	0.536224	1.02	0.978941	2.95	0.016471	1.23	0.449668	2.67	0.060604	-1.07	0.818094
Glyma.03G226200	GLYMA03G38510	AT3G62010	11830204	1.1	0.466281	1.07	0.910174	-2.26	0.229515	1.29	0.351275	1.87	0.320909	-1.78	0.32177	3.44	0.224817	-1.81	0.309479	3.19	0.016652	1.08	0.837482	1.13	0.764991	1.15	0.65909
Glyma.06G286600	GLYMA06G43970	Methyltransferase domain	11898956	1.21	0.547652	-3.14	0.082657	-2.18	0.311591	-1.16	0.680526	1.02	0.956776	-1.8	0.391526	7.89	0.133874	2.15	0.317699	65.12	0.016671	3.21	0.262993	9.57	0.118752	2.34	0.400111
Glyma.13G167000	GLYMA13G23610	Protein tyrosine kinase	12050336	-1.76	0.357207	-1.32	0.15368	-1.35	0.672164	-2.49	0.22831	-1.2	0.267713	-1.1	0.886442	1.21	0.439828	1.24	0.699551	2.44	0.01684	2.79	0.249452	2.07	0.172507	3.99	0.236003
Glyma.13G034500	GLYMA13G09620	Protein tyrosine kinase	12060995	1.15	0.841539	-1.72	0.164609	-2.43	0.358358	-1.56	0.142388	-1.61	0.228789	-2.17	0.391787	1.95	0.10187	-1.05	0.934922	2.3	0.016962	1.77	0.017703	2.28	0.144779	1.44	0.257878
Glyma.18G238800	GLYMA18G47370	SAM dependent carboxyl methyltransferase	12163704	2.65	0.224557	1.09	0.687265	1.2	0.542516	-1.17	0.009684	1.17	0.682823	1.19	0.521952	2.01	0.104721	2.5	0.144221	2.61	0.017213	2.3	0.218859	1.82	0.215511	1.78	0.286005
Glyma.09G247700	GLYMA09G38320	AT5G16250	11963147	1.02	0.960134	-1.66	0.348457	-1.39	0.414902	1.14	0.255523	1.61	0.201451	-1.12	0.783746	1.21	0.712754	-1.12	0.833678	2.86	0.017303	1.19	0.627191	1.08	0.793582	1.15	0.695023
Glyma.07G144700	GLYMA07G17440	Major Facilitator Superfamily	11917800	1.18	0.574844	1.01	0.973002	1.42	0.159455	1.56	0.145911	1.65	0.080819	1.95	0.0436	1.76	0.181988	1.99	0.068411	2.14	0.017618	1.21	0.352582	1.6	0.080973	1.01	0.950822
Glyma.17G069300	GLYMA17G07700	Tetraspanin family	12145502	-1.02	0.84098	-1.14	0.667485	-1.63	0.30957	-1.11	0.503872	1.72	0.254758	1.19	0.765258	1.7	0.512939	-1.03	0.926325	2.42	0.017726	1.89	0.334259	-1.17	0.726502	-1.32	0.666734
Glyma.03G117000	GLYMA03G27120	Integral membrane protein DUF6	11825859	2.03	0.01583	-1.16	0.776385	2.3	0.209172	-1.46	0.303033	1.15	0.777637	1.17	0.774317	1.57	0.280569	1.54	0.467047	2.67	0.017812	-1.19	0.662037	-1.05	0.910735	1.29	0.497584
Glyma.09G186900	GLYMA09G31890	Emopamil binding protein	11960748	2.05	0.170468	1.51	0.322836	1.03	0.958798	1.77	0.187416	-1.04	0.849196	1.65	0.113736	1.38	0.282864	1.15	0.691575	2.75	0.017843	1.55	0.383485	2.05	0.10965	1.01	0.935291
Glyma.05G195100	GLYMA05G32860	ASPARTYL PROTEASES	11871497	-1.48	0.2533	-1.81	0.054668	-1.99	0.114384	-1.45	0.233112	1.02	0.809919	-1.27	0.48459	2.21	0.080819	1.52	0.020591	5.09	0.01791	2.56	0.298897	2.16	0.051438	1.17	0.710111
Glyma.07G023700	GLYMA07G02690	NAD dependent epimerase/dehydratase family	11912962	1.27	0.694701	-1	0.994334	1.35	0.325359	1.36	0.573556	1.5	0.237072	1.75	0.027123	1.58	0.213142	1.65	0.331934	2.78	0.018185	1.41	0.502205	1.55	0.060357	1.02	0.868288
Glyma.06G092100	GLYMA06G09680	Phosphoglycerate mutase family	11877739	1.27	0.23819	-1.12	0.661245	-1.1	0.788094	1.63	0.153382	1.14	0.601915	1.22	0.523303	1.58	0.115442	-1.11	0.759529	2.3	0.018299	1.11	0.628539	1.82	0.01822	-1.23	0.344694
Glyma.11G230800	GLYMA11G35430	2OG-Fe(II) oxygenase superfamily	12021894	4.38	0.034914	-1	0.997608	1.19	0.62224	1.51	0.475323	1.21	0.534047	1.15	0.782276	1.27	0.399863	1.01	0.971427	2.87	0.018304	2.15	0.348763	2.04	0.255219	1.44	0.367069
Glyma.02G244900	GLYMA02G41210	GDSL-like Lipase/Acylhydrolase	11807362	1.23	0.676594	-1.08	0.605942	-1.23	0.679327	1.13	0.848917	1.53	0.245196	-1.32	0.535928	1.62	0.293576	-1.33	0.538813	2.12	0.018339	-1.65	0.343834	1.09	0.764369	1.25	0.190315
Glyma.11G046000	GLYMA11G04930	Phytosulfokine precursor protein (PSK)	12002620	1.24	0.574866	-1.34	0.115072	1.82	0.321866	1.21	0.653072	1.88	0.089257	2.94	0.355748	2.05	0.235097	1.29	0.513728	5.37	0.018362	1.01	0.98269	2.39	0.16279	-1.77	0.515569
Glyma.08G215500	GLYMA08G23050	Helix-loop-helix DNA-binding domain	11932248	-2.44	0.192867	-1.33	0.301628	-2.99	0.002917	-1.01	0.983877	1.28	0.266654	1.01	0.969127	1.12	0.78332	-1.14	0.584893	2.1	0.018451	2.01	0.194193	1.51	0.250505	1.51	0.114627
Glyma.16G014100	GLYMA16G01650	Pectinesterase	12123372	1.88	0.191509	-1.12	0.73304	1.11	0.776358	1.62	0.172723	1.2	0.541109	1.33	0.424534	1.39	0.272755	1.71	0.110151	2.26	0.01848	1.3	0.433212	2.08	0.146212	1.8	0.314416
Glyma.01G126200	GLYMA01G31630	MACROPHAGE MIGRATION INHIBITORY FACTOR RELATED	11780294	-1.99	0.081992	-1.25	0.634266	1.19	0.68017	-1.28	0.549523	1.25	0.738154	1.13	0.782125	-2.86	0.188911	-1.36	0.567677	2.41	0.018755	1.31	0.634824	-1.13	0.877888	-1.25	0.461575
Glyma.01G171600	GLYMA01G37680	SAM dependent carboxyl methyltransferase	11782145	-3.4	0.11799	-4.24	0.142632	-1.75	0.305344	-1.89	0.291532	-4.94	0.123726	-3.72	0.139856	1.21	0.688273	2.29	0.065612	12.16	0.01889	4.51	0.279854	5.7	0.190236	11.76	0.243924
Glyma.11G021600	GLYMA11G02400	Myb-like DNA-binding domain	12001636	-1.3	0.391648	-1.37	0.125339	1.5	0.452178	-1.09	0.306939	-1.25	0.153649	1.77	0.246298	1.38	0.38151	1.14	0.805619	2.07	0.018953	-1.05	0.861893	1.96	0.011507	-1.29	0.1913
Glyma.07G124300	GLYMA07G12280	"Autophagocytosis associated protein, active-site domain"	11904946	-1.72	0.11538	-1.42	0.567244	1.42	0.471912	-1.2	0.710016	-1.07	0.901507	1.58	0.341946	1.4	0.426643	1.67	0.454595	2.67	0.019167	1.09	0.816878	2.02	0.042357	-1.14	0.669735
Glyma.08G166000	GLYMA08G17660	ASPARTYL PROTEASES	11929850	-1.15	0.87511	1.24	0.534731	1.35	0.390691	1.18	0.851784	1.33	0.60922	1.08	0.8418	1.43	0.25437	1.58	0.273249	2.46	0.019401	1.79	0.048066	3.11	0.130387	1.65	0.103537
Glyma.02G000800	GLYMA02G00290	Helix-loop-helix DNA-binding domain	11785007	1.14	0.817566	-1.07	0.914146	-2.03	0.488883	1.88	0.181992	3.26	0.268263	1.48	0.671807	2.61	0.322292	-1.24	0.756541	4.02	0.01951	-1.08	0.945495	-1.23	0.748657	-3.39	0.360142
Glyma.17G092400	GLYMA17G10010	Spermine/spermidine synthase	12146494	-1.76	0.267574	-1.66	0.117923	-2.14	0.197229	-1.6	0.314873	-1.63	0.32664	-1.11	0.817469	1.36	0.136389	1.19	0.778606	3.84	0.019728	2.25	0.268594	2.88	0.038244	1.06	0.926423
Glyma.04G080500	GLYMA04G08540	"RNA recognition motif. (a.k.a. RRM, RBD, or RNP domain)"	11835317	1.05	0.915715	-2.38	0.0391	1.2	0.599759	1.17	0.535238	-1.67	0.072582	1.42	0.293111	1.09	0.662588	1.39	0.376701	2.88	0.020344	1.37	0.190628	1.74	0.048272	1.27	0.237713
Glyma.17G244200	GLYMA17G36270	Patatin-like phospholipase	12152673	-6.44	0.380343	-16.1	0.290101	-11.75	0.051027	-7.75	0.371311	-21.76	0.284187	-16.66	0.047562	1.71	0.445838	-1.25	0.663417	3.51	0.020351	1.54	0.384147	2.24	0.05243	1.41	0.445435
Glyma.08G285600	GLYMA08G39360	Miro-like protein	11935423	-1.67	0.639622	-2.4	0.034581	1.18	0.528302	-2.2	0.545556	-1.62	0.098745	1.26	0.552911	1.03	0.949717	1.55	0.27645	2.12	0.020366	-1.65	0.265909	1.33	0.417998	-1.05	0.895636
Glyma.04G086300	GLYMA04G09110	"Malic enzyme, NAD binding domain"	11835581	1.8	0.503171	1.23	0.692358	-1.15	0.636952	1.06	0.953806	1.18	0.723716	1.47	0.15689	1.6	0.329218	1.25	0.495817	2.98	0.020454	1.81	0.360259	2.78	0.023925	1.43	0.497629
Glyma.06G142000	GLYMA06G14720	WRKY DNA -binding domain	11879908	2.76	0.228955	-1.15	0.737441	1.12	0.513022	2.94	0.147548	1.01	0.977623	1.69	0.181087	1.87	0.082517	3.49	0.152441	2.09	0.020508	2.01	0.379535	1.18	0.563823	1.55	0.423449
Glyma.01G236400	GLYMA01G44680	KIP1-like protein	11774273	1.94	0.426809	-1.54	0.25468	-1.18	0.731179	1.67	0.532206	-1.55	0.281977	-1.03	0.940085	-1.4	0.366127	1.21	0.664694	2.35	0.020523	-1.04	0.950399	2.13	0.040272	1.07	0.683893
Glyma.15G148500	GLYMA15G15870	ABC transporter	12097008	1.84	0.507738	-1.35	0.34219	-2.31	0.011561	2.67	0.173654	1.22	0.602221	-1.3	0.241028	1.26	0.64645	-1.08	0.677139	2.48	0.020676	1.13	0.647225	-1.02	0.953353	-1.05	0.851372
Glyma.17G135900	GLYMA17G14490	AT2G27830	12136764	1.06	0.686373	1.01	0.946681	1.35	0.265626	-1.37	0.485848	-1.31	0.198372	-1.36	0.271764	1.45	0.046238	1.94	0.163014	2.88	0.020717	3	0.21935	1.72	0.016829	1.93	0.128621
Glyma.19G104200	GLYMA19G27790	AP2 domain	12181407	1.61	0.423327	-2.55	0.146794	1.29	0.633464	1.82	0.656725	1.05	0.889129	-1.27	0.610067	1.39	0.51772	-1.53	0.407526	6.41	0.020798	1.67	0.509493	3.09	0.133258	2	0.36112
Glyma.14G104100	GLYMA14G12120	Monogalactosyldiacylglycerol (MGDG) synthase	12086018	1.19	0.611683	-1.15	0.512483	1.2	0.417066	-1.05	0.833119	-1.03	0.941768	1.37	0.147796	1.78	0.408587	1.48	0.511209	2.61	0.020849	-1.04	0.905643	1.61	0.229579	1.07	0.808701
Glyma.12G104600	GLYMA12G11340	Myb-like DNA-binding domain	12027480	-1.26	0.733508	-2.18	0.574046	-3.01	0.320628	1.5	0.452444	1.88	0.506518	-1.61	0.579676	3.06	0.334319	-1.88	0.453085	7.5	0.021179	-1.16	0.886282	1.05	0.929848	-3.28	0.355519
Glyma.13G146700	GLYMA13G20980	Phosphatidylinositol-4-phosphate 5-Kinase	12063539	-1.46	0.537461	1.01	0.981532	1.79	0.314239	-5.29	0.027513	1.45	0.414392	1.41	0.621136	1.44	0.393372	-1.03	0.971113	2.36	0.021298	-1.01	0.961122	-1.67	0.267997	-1.1	0.845665
Glyma.07G211000	GLYMA07G33320	alpha/beta hydrolase fold	11909274	1.07	0.62609	-1.59	0.17717	-1.15	0.651445	1.28	0.200343	-1.18	0.648638	-1.1	0.619989	1.22	0.590742	1.29	0.499185	2.53	0.021374	1.21	0.54011	1.93	0.091401	1.44	0.076391
Glyma.06G299900	GLYMA06G45520	Myb-like DNA-binding domain	11899352	1.61	0.603828	-1.07	0.699813	1.27	0.378735	1.71	0.5904	1.01	0.977129	1.33	0.310053	6.06	0.054523	4.67	0.282317	8.49	0.021569	2.3	0.223109	4.11	0.020639	3.74	0.221421
Glyma.12G097700	GLYMA12G10420	Multicopper oxidase	12036783	1.31	0.564765	-1.12	0.63547	-1.7	0.305884	1.46	0.44131	-1.16	0.645461	-1.22	0.630313	1.52	0.271872	1.06	0.877518	2.05	0.02193	1.39	0.504556	1.67	0.147196	1.16	0.485544
Glyma.01G032300	GLYMA01G03910	No annotation in Soybase	11776123	-1.39	0.346188	-1.15	0.727512	-1.04	0.943951	-1.31	0.413932	-1.86	0.185059	-1.55	0.330483	2.09	0.05462	2.68	0.128855	2.34	0.022095	1.59	0.582265	1.34	0.115072	1.04	0.933923
Glyma.17G043700	GLYMA17G04850	Divergent CCT motif	12144257	-1.15	0.504328	-1.14	0.260473	-1.49	0.384408	-1.12	0.567073	1.2	0.246492	-1.59	0.315632	3.29	0.109993	1.11	0.762478	4.96	0.02243	1.39	0.422833	2.51	0.000554	1.21	0.535401
Glyma.14G118700	GLYMA14G26960	Protein tyrosine kinase	12088288	1.07	0.893805	1.01	0.98742	1.15	0.811293	1.37	0.564712	1.4	0.441368	1.07	0.86613	1.72	0.233997	1.15	0.688745	2.93	0.022543	-1.36	0.631136	1.16	0.66555	-1.11	0.770207
Glyma.20G177000	GLYMA20G31710	alpha/beta hydrolase fold	12215796	1.13	0.751825	-1.47	0.228153	-2.24	0.068361	1.7	0.171943	1.72	0.101036	-1.27	0.3449	2.12	0.077691	-1.1	0.758506	3.88	0.022578	1.98	0.050462	1.98	0.06856	1.55	0.106535
Glyma.15G067100	GLYMA15G07260	MSP (Major sperm protein) domain	12093932	1.27	0.6515	-1.23	0.630384	-1.18	0.740497	-1.62	0.275466	1.24	0.60853	-1.42	0.503189	1.65	0.187544	1.19	0.702567	2.2	0.022838	1.64	0.199158	1.54	0.151505	1.74	0.145189
Glyma.08G199800	GLYMA08G21370	PHOSPHOFRUCTOKINASE	11946631	1.5	0.037404	-1.83	0.270786	-3.1	0.008063	1.41	0.422663	-1.34	0.493909	1.01	0.981847	3	0.211452	1.06	0.766169	11.1	0.022854	2.26	0.335713	6.36	0.025982	1.04	0.936164
Glyma.14G209400	GLYMA14G39020	Flavin containing amine oxidoreductase	12081144	2.62	0.259766	-1.19	0.758188	-1.43	0.388505	2.19	0.209914	1.28	0.605432	-2.12	0.188533	2.85	0.071531	-1.18	0.751393	9.83	0.02292	1.41	0.269989	3.37	0.035161	2.15	0.076574
Glyma.05G137800	GLYMA05G26870	2OG-Fe(II) oxygenase superfamily	11859312	-1.14	0.802504	1.01	0.973411	-1.22	0.700754	-1.53	0.46397	1.04	0.825547	-1.09	0.864664	1.99	0.197951	1.14	0.770471	5.53	0.022967	2.53	0.389723	2.3	0.034621	1.47	0.473958
Glyma.08G109500	GLYMA08G11610	"Chalcone and stilbene synthases, C-terminal domain"	11942939	1.29	0.590948	1.02	0.976904	-1.45	0.548705	2.42	0.103747	2.06	0.22044	1.83	0.385279	2.59	0.119977	1.44	0.350733	3.31	0.022989	1.01	0.992033	1.11	0.744571	-1.48	0.523866
Glyma.12G216500	GLYMA12G34470	Uncharacterised conserved protein (UCP012943)	12041867	-3.1	0.195787	-1.31	0.441547	1.07	0.881328	-2.58	0.169363	-1.24	0.494385	1.16	0.834498	-1.05	0.88299	-1.09	0.766391	3.04	0.023142	2.1	0.341438	1.47	0.330443	1.14	0.833489
Glyma.10G263200	GLYMA10G40950	Leucine Rich Repeat	11999260	-2.14	0.04576	-1.66	0.029688	-1.55	0.094315	-1.76	0.151942	-1.3	0.097572	-1.58	0.211061	1.53	0.176813	1.41	0.070193	2.1	0.023176	1.23	0.26713	1.29	0.011047	1.06	0.870846
Glyma.17G110200	GLYMA17G11860	Exostosin family	12135770	1.79	0.379404	-1.31	0.527261	-2.59	0.344362	-1.27	0.774071	1.31	0.57967	-2.48	0.354731	2.27	0.186332	-1.01	0.980975	4.11	0.023233	2.57	0.114423	1.99	0.322942	2.4	0.093745
Glyma.19G185300	GLYMA19G36910	ACT domain	12184597	1.64	0.65061	-1.34	0.427343	1.31	0.383532	3	0.20788	-1.43	0.390235	1.22	0.324086	1.47	0.24096	1.67	0.2277	2.31	0.023257	1.35	0.435681	1.56	0.253268	1.32	0.274258
Glyma.06G125600	GLYMA06G13090	WRKY DNA -binding domain	11892064	1.04	0.951838	1.13	0.834585	-1.28	0.761281	2.15	0.033625	2.02	0.175814	1.84	0.321018	1.81	0.270989	1.87	0.174718	2.75	0.023266	1.67	0.640892	-1.35	0.402225	-1.81	0.347846
Glyma.20G051900	GLYMA20G12150	Multicopper oxidase	12201052	1.19	0.510347	1.1	0.791981	1.63	0.402646	1.73	0.200549	2.19	0.17688	2.5	0.136126	1.9	0.087294	1.91	0.396601	2.44	0.023369	1.13	0.808371	-1.11	0.801106	1.06	0.909522
Glyma.13G321700	GLYMA13G39600	Serine carboxypeptidase	12056161	1.58	0.21435	1.12	0.750724	-1.47	0.507456	1.58	0.201799	-1.01	0.970808	-1.14	0.785017	2.08	0.083123	-1.03	0.954332	3.79	0.023412	1.22	0.632967	2.9	0.261472	-1.01	0.974033
Glyma.17G184900	GLYMA17G23730	"Cobalamin-independent synthase, Catalytic domain"	12150232	1.03	0.967092	-1.55	0.346588	1.74	0.281523	1.24	0.670599	-1.45	0.37321	-1.13	0.730369	1.2	0.801707	1.65	0.115641	2.62	0.023435	-1.37	0.563301	1.73	0.081249	2.47	0.213992
Glyma.02G309300	GLYMA02G47940	Phenylalanine and histidine ammonia-lyase	11797354	2.07	0.11155	1.54	0.066207	1.9	0.026743	2.54	0.052201	2.9	0.080998	3.59	0.097844	1.42	0.362054	1.34	0.521759	2.6	0.023477	1.71	0.111604	2.13	0.022489	-1.45	0.335582
Glyma.10G165400	GLYMA10G30820	Domain of unknown function DUF26	11983164	-1.44	0.339808	-1.88	0.132688	-1.15	0.773842	-2.92	0.136125	1.09	0.770375	1.03	0.942264	1.02	0.952795	-1.11	0.817276	2.29	0.023543	1.03	0.943142	1.43	0.159775	1.24	0.494689
Glyma.08G215300	GLYMA08G23020	Helix-loop-helix DNA-binding domain	11932235	1.82	0.434519	2.66	0.073577	2.48	0.181479	1.82	0.060584	3.96	0.137163	2.89	0.206626	2.9	0.219491	1.4	0.58031	2.12	0.023545	1.35	0.543984	1.28	0.481848	1.51	0.331107
Glyma.13G208000	GLYMA13G27820	ASPARTYL PROTEASES	12052020	-1.47	0.266716	-3.03	0.039821	-1.49	0.688792	-1.29	0.398321	-1.8	0.065698	-1.2	0.84325	1.02	0.955191	-1.33	0.763894	3.5	0.024093	1.39	0.517682	2.43	0.028629	1.99	0.406385
Glyma.08G105400	GLYMA08G11110	K-box region	11942729	1.84	0.308264	2.04	0.045096	1.88	0.022809	-1.44	0.572139	-1.25	0.540308	-1.32	0.332127	1.63	0.074586	-1.05	0.899821	2.28	0.024554	1.1	0.629137	2.4	0.036879	-1.36	0.286058
Glyma.03G111700	GLYMA03G26310	AP2 domain	11825678	-2.27	0.263922	-1.63	0.474775	1.2	0.750894	-1.62	0.395043	1.54	0.555313	2.44	0.408718	2.43	0.346169	-1.03	0.943023	5.02	0.024829	1.09	0.901868	1.12	0.83081	-3.13	0.352386
Glyma.01G204400	GLYMA01G41290	Divergent CCT motif	11783479	1.14	0.646362	1.08	0.919081	-2.98	0.394723	1.54	0.208067	5.05	0.199177	1.39	0.704357	8.89	0.336097	-1.57	0.613799	8.71	0.024899	1.25	0.782596	1.49	0.501369	-2.26	0.407731
Glyma.20G137700	GLYMA20G27460	Protein tyrosine kinase	12214312	-1.66	0.333358	-1.37	0.278262	-2.79	0.320315	1.19	0.710236	1.64	0.151003	-1.07	0.925914	1.92	0.020734	1.09	0.87917	3.22	0.025109	2.16	0.421412	1.07	0.733228	1.01	0.993155
Glyma.10G263500	GLYMA10G40990	"Cyclin, C-terminal domain"	11999264	-1.7	0.211358	-2.16	0.028484	-2.66	0.201269	-1.8	0.146747	-2.67	0.028594	-1.96	0.282979	1.3	0.227188	1.43	0.517687	2.42	0.025246	2.32	0.108378	2.29	0.105466	1.34	0.458877
Glyma.01G209700	GLYMA01G41840	No annotation in Soybase	11783639	2.51	0.175122	-1.23	0.504925	1.75	0.599613	1.39	0.562367	2.78	0.101813	1.5	0.408369	2.95	0.194212	4.54	0.055914	7.11	0.025337	3.01	0.238386	1.33	0.492806	2.52	0.133563
Glyma.07G110000	GLYMA07G14560	AP2 domain	11905552	1.56	0.312482	-1.29	0.379949	-1.04	0.864592	2.17	0.321373	1.37	0.568504	1.24	0.442901	1.53	0.444854	1.04	0.857094	2.52	0.025345	-1.02	0.936474	1.01	0.992067	-1.12	0.709176
Glyma.13G030200	GLYMA02G25950	Pathogenesis-related protein Bet v I family	11791547	-4.1	0.053836	-3.55	0.076441	-2.48	0.091109	-2.27	0.092213	-3.02	0.091158	-1.77	0.167625	1.29	0.35774	1.09	0.741265	2.34	0.025498	1.26	0.398813	1.88	0.164857	-1	0.996583
Glyma.12G087200	GLYMA12G09240	Cytochrome P450	12036351	1.13	0.839005	1.22	0.816604	-2.54	0.495061	1.31	0.532719	2.65	0.288897	-1.14	0.891778	3.22	0.397626	-1.81	0.603098	3.46	0.025745	-1.69	0.64672	-1.27	0.686608	-5.51	0.235222
Glyma.13G235400	GLYMA13G30870	DnaJ domain	12067015	-1.4	0.452278	1	0.994377	-1.87	0.055283	-1.39	0.447399	1.04	0.876363	-2.69	0.017156	1.55	0.117385	-1.21	0.286845	2.4	0.025815	1.06	0.846977	1.09	0.737044	1.42	0.469365
Glyma.04G199900	GLYMA04G37690	Helix-loop-helix DNA-binding domain	11851028	-1.16	0.154754	-1.02	0.94218	-1.1	0.834246	-1.02	0.915054	-1.35	0.333987	-1.47	0.460858	1.8	0.41968	-1.81	0.300721	2.23	0.025823	-2.05	0.200627	3.65	0.158201	-1.3	0.555442
Glyma.11G006900	GLYMA11G00920	Tesmin/TSO1-like CXC domain	12012716	1	0.991446	-1.41	0.238031	-3.87	0.295874	-1.84	0.334751	-1.13	0.693171	-1.61	0.548767	1.2	0.548879	1.82	0.34361	2.5	0.025958	6.68	0.15576	1.81	0.06377	1.4	0.39413
Glyma.19G137800	GLYMA19G31940	HSF-type DNA-binding	12182834	-1.05	0.932128	-1.54	0.444591	-1.15	0.346822	1.38	0.684446	-1.72	0.333791	-1.35	0.049305	1.58	0.415067	1.71	0.023501	3.65	0.026101	1.53	0.452726	1.91	0.209059	1.06	0.717637
Glyma.13G328500	GLYMA13G40370	Protein of unknown function DUF260	12070449	-1.77	0.204422	1.02	0.914601	-1.28	0.397025	1.02	0.930555	1.11	0.08739	-1.21	0.486336	1.87	0.015777	2.1	0.330445	2.23	0.026133	2.46	0.299825	1.79	0.012024	2.14	0.254651
Glyma.08G093500	GLYMA08G09900	Calcineurin-like phosphoesterase	11926990	1.92	0.273362	-1.05	0.837074	1.53	0.228605	-8.39	0.316794	-9.1	0.024276	-12.43	0.077736	1.48	0.101292	1.46	0.245443	2.58	0.026155	1.5	0.37681	-1.65	0.301945	1.4	0.299058
Glyma.15G166800	GLYMA15G18070	Helix-loop-helix DNA-binding domain	12108975	2.12	0.124217	1.64	0.238159	-1.02	0.946003	2.32	0.152802	1.98	0.032192	1.5	0.016456	2.06	0.082604	1.15	0.724579	2.09	0.026224	-1.16	0.642776	1.21	0.381584	-1.38	0.152853
Glyma.03G200500	GLYMA03G35850	AT3G52520	11829167	-1.76	0.525553	-2.72	0.306713	-2.46	0.212278	-2.85	0.396685	-1.36	0.626962	-2.29	0.227125	-1.14	0.845802	-1.14	0.755183	2.19	0.026294	1.23	0.646484	-1.03	0.931675	1.23	0.721794
Glyma.12G072400	GLYMA12G07710	"Dof domain, zinc finger"	12035714	1.16	0.173738	-1.09	0.73663	1.42	0.45475	1.24	0.562435	1.14	0.505851	1.36	0.354248	1.37	0.14029	2	0.309698	2.48	0.02643	1.51	0.420179	2.08	0.102771	1.86	0.245895
Glyma.18G252300	GLYMA18G48730	AP2 domain	12164174	-2.89	0.444834	-1.84	0.142196	-2.68	0.011175	-1.61	0.622528	1.35	0.310426	1.22	0.400892	2.69	0.075528	1.41	0.136291	1.96	0.026439	1.32	0.544149	1.44	0.099382	-1.06	0.881336
Glyma.07G118000	GLYMA07G13350	alpha/beta hydrolase fold	11916656	1.12	0.845745	1.15	0.84126	1.05	0.92042	1.02	0.974331	1.04	0.926404	1.15	0.71626	1.79	0.284954	2.79	0.148342	3.31	0.026444	2.2	0.333713	3.75	0.020771	1.79	0.004232
Glyma.17G040700	GLYMA17G04540	NAF domain	12144120	2.54	0.304258	-1.19	0.683117	1.13	0.78413	1.66	0.392412	-1.03	0.933849	1.36	0.478381	-1.01	0.971304	-1.06	0.895222	3.33	0.026862	1.09	0.870781	1.53	0.087092	-1.14	0.71499
Glyma.05G098600	GLYMA05G21260	LIPOXYGENASE	11857734	1.34	0.41688	-1.46	0.342715	-1.33	0.339543	2.24	0.241476	1.07	0.835227	-1.02	0.941028	2.07	0.259237	-1.29	0.478726	4.77	0.027127	1.36	0.437196	3.67	0.05554	1.1	0.703019
Glyma.18G021600	GLYMA18G02500	NAF domain	12154427	1.03	0.92039	1.1	0.437675	-1.19	0.41321	-1.25	0.550255	1.34	0.144339	-1.01	0.948529	1.78	0.217375	1.19	0.507683	2.05	0.027382	1.35	0.091804	1.14	0.333528	-1.25	0.182378
Glyma.11G148500	GLYMA11G20800	Fasciclin domain	12008544	-1.24	0.741841	-2.45	0.130862	1.43	0.415087	-1.83	0.487324	-1.88	0.197665	1.57	0.247162	1.03	0.927926	1.16	0.733572	2.25	0.027443	-1.32	0.398939	1.72	0.04947	-1.53	0.131044
Glyma.08G076800	GLYMA08G08170	Integral membrane protein DUF6	11926283	2.2	0.249995	1	0.99773	3.37	0.396285	1.16	0.760613	-1.84	0.297034	9.23	0.430035	-1.03	0.930711	1.98	0.305866	2.09	0.027659	-1.63	0.618661	1.25	0.629121	-5.3	0.466516
Glyma.10G163400	GLYMA10G30570	Targeting protein for Xklp2 (TPX2)	11995560	1.03	0.938373	-1.25	0.361047	-1.27	0.225212	-1.13	0.736118	1.07	0.791136	1.15	0.497329	1.28	0.396636	-1.08	0.575181	2.04	0.02776	1.16	0.432743	1.41	0.100017	-1.27	0.343216
Glyma.15G172600	GLYMA15G18860	Protein kinase domain	12109320	-3.52	0.008133	-1.91	0.245295	-1.58	0.18213	-1.23	0.694439	1.22	0.546352	-1.1	0.798328	1.1	0.771525	1.89	0.051469	3.09	0.027885	2.93	0.303883	1.05	0.824777	1.19	0.70775
Glyma.18G242700	GLYMA18G47810	Protein phosphatase 2C	12163881	1.94	0.225534	1.01	0.956178	-1.07	0.901574	-2.18	0.415568	-3.05	0.042301	-4.05	0.132502	2.07	0.220348	1.26	0.684357	2.53	0.027907	1.36	0.511626	2.03	0.035795	-1.09	0.782498
Glyma.16G220500	GLYMA16G34660	Thioredoxin	12131243	1.15	0.846375	1.02	0.974257	1.32	0.192422	-1.14	0.851338	2.12	0.128885	1.41	0.468133	1.43	0.512957	1.03	0.855078	2.76	0.027969	-1.43	0.195696	-1.66	0.096097	-1.56	0.387342
Glyma.05G119600	GLYMA05G24790	Protein tyrosine kinase	11868384	1.41	0.484123	-1.13	0.670403	-1.1	0.72717	1.87	0.205396	1.23	0.400128	1.78	0.20537	1.25	0.484643	3.92	0.137932	2.3	0.028095	4.45	0.207765	1.21	0.337136	2.61	0.164368
Glyma.17G019300	GLYMA17G02260	"Copper amine oxidase, enzyme domain"	12131986	1.84	0.543208	1.29	0.691437	1.33	0.547564	-1.09	0.908342	1.43	0.399065	1.28	0.6157	2.53	0.153795	1.04	0.921729	4.09	0.028602	1.58	0.217346	2.75	0.056957	1.48	0.358419
Glyma.01G215500	GLYMA01G42450	Hydroxymethylglutaryl-coenzyme A synthase C terminal	11783806	-1.14	0.858841	-1.81	0.058994	-2.65	0.05855	-1.26	0.397025	1.12	0.721582	-1.69	0.140017	1.79	0.406166	-1.45	0.096911	4.31	0.028805	2.14	0.302435	2.08	0.038711	-1.04	0.903449
Glyma.07G204900	GLYMA07G32600	Lipase (class 3)	11908998	-1.47	0.105344	-1.34	0.097483	-1.51	0.537765	1.08	0.684405	1.46	0.143615	-1.53	0.536093	5.67	0.13431	4.59	0.228699	9.68	0.029122	6.13	0.168274	3.67	0.042756	6.9	0.22896
Glyma.06G132700	GLYMA06G13790	ATPase family associated with various cellular activities (AAA)	11892406	1.1	0.896354	-1.09	0.856504	-1.26	0.727509	1.74	0.356817	2.49	0.183596	1.41	0.589681	1.99	0.099713	1.11	0.805273	2.44	0.029288	-1.03	0.963784	-1.59	0.358681	-1.73	0.424421
Glyma.02G048600	GLYMA02G05470	2OG-Fe(II) oxygenase superfamily	11799154	24.58	0.00412	5.62	0.199422	3.31	0.24135	20.42	0.163777	3.15	0.144039	2.49	0.152368	2.76	0.209232	1.57	0.31041	6.04	0.029426	1.26	0.691183	7.59	0.101124	2.15	0.034406
Glyma.15G026400	GLYMA15G03040	Lipoxygenase	12103809	2.5	0.433408	-1.93	0.410739	-1.17	0.48498	1.06	0.524801	-2.61	0.314143	-2.49	0.011764	1.29	0.677522	1.22	0.155523	4.58	0.029604	1.71	0.362834	2.93	0.220613	1.2	0.435554
Glyma.07G108900	GLYMA07G14750	GATA zinc finger	11917010	-1	0.95832	1.46	0.234339	-1.32	0.206211	1.1	0.256597	1.5	0.082649	-1	0.999171	1.56	0.297898	1.23	0.474062	2.18	0.029704	1.24	0.562409	1.63	0.30746	-1.03	0.940308
Glyma.05G225300	GLYMA05G36010	Leucine Rich Repeat	11872740	1.36	0.490117	1.07	0.836676	1.06	0.905756	1.47	0.4114	1.31	0.441567	1.07	0.884651	1.92	0.073478	-1.27	0.672274	2.93	0.029775	1.29	0.523267	2.75	0.017253	1.29	0.456977
Glyma.19G075800	GLYMA19G22460	AMP-binding enzyme	12190992	2.97	0.03429	1.31	0.496088	1.7	0.002439	1.73	0.34623	-1.44	0.371455	1.24	0.0755	-1.09	0.780338	1.1	0.667642	2.05	0.029859	1.4	0.19146	1.43	0.189547	-1.03	0.898248
Glyma.16G219800	GLYMA16G34590	WRKY DNA -binding domain	12131219	1.31	0.245272	-1.2	0.252207	1.37	0.440656	1.3	0.588577	1.2	0.6896	1.57	0.40866	5.25	0.069018	11.68	0.192872	7.15	0.030109	4.68	0.175395	3.2	0.015365	7.74	0.165759
Glyma.15G158200	GLYMA15G16990	VQ motif	12108617	-1.85	0.348875	-3.37	0.199249	-2.24	0.02875	-1.88	0.359198	-1.46	0.509829	-2.05	0.053678	-1.23	0.681025	-1.29	0.221723	2.92	0.030248	1.3	0.616904	1.07	0.864187	1.29	0.565379
Glyma.18G007200	GLYMA18G01050	PROTEIN REGULATOR OF CYTOKINESIS 1 PRC1-RELATED	12166124	1.55	0.235169	-1.17	0.678192	1.29	0.694175	1.45	0.321179	-1.15	0.761221	1.47	0.446883	1.24	0.371775	-1.22	0.764394	2.19	0.030388	1.05	0.918335	1.47	0.347521	-1.31	0.048517
Glyma.09G243700	GLYMA09G37910	PA domain	11962946	1.34	0.723948	1.03	0.927254	-1.12	0.667117	-1.38	0.64011	1.1	0.776398	-1.21	0.395871	3.82	0.142	1.76	0.43316	3.56	0.030568	2.44	0.161973	2.85	0.031018	3.07	0.142467
Glyma.02G009600	GLYMA02G01260	Miro-like protein	11785442	1.24	0.610104	1.04	0.898311	-1.01	0.977654	1.01	0.933178	1.51	0.342419	1.27	0.196694	1.38	0.436432	-1.1	0.766891	2.04	0.030688	1.26	0.488816	1.71	0.095777	1.23	0.230885
Glyma.07G051500	GLYMA07G05740	Helix-loop-helix DNA-binding domain	11914150	2.08	0.32169	-1.39	0.357708	-1.68	0.223015	-1.07	0.666888	1.48	0.388943	-1.72	0.214796	4.03	0.14278	-1.1	0.797485	8.52	0.030703	1.33	0.384062	3.19	0.008986	1.4	0.443118
Glyma.12G015400	GLYMA12G01790	Zinc-binding dehydrogenase	12033527	5.18	0.012416	2.16	0.1773	2.31	0.14543	3.15	0.014228	3.11	0.19564	1.94	0.250538	2.2	0.102094	1.26	0.712026	3.68	0.03085	1.42	0.535138	2.35	0.05706	1.05	0.875971
Glyma.09G187100	GLYMA09G31920	CASP C terminal	11960763	2.73	0.102551	1.01	0.976023	-1.3	0.180158	2.13	0.148875	1.34	0.522199	-1.46	0.014767	2.29	0.116815	-1.26	0.240478	2.04	0.031103	1.02	0.951935	1.03	0.926702	1.21	0.182347
Glyma.18G225300	GLYMA18G45920	C2 domain	12163172	1.05	0.798233	-2.2	0.275544	-1.12	0.735151	1.69	0.380981	-2.99	0.20896	-1.46	0.358236	1.68	0.26842	-1.23	0.570481	5.83	0.031298	2.05	0.38505	5.03	0.142649	3.23	0.10335
Glyma.01G108700	GLYMA01G26840	PAR1 protein	11779414	-1.85	0.380669	-1.25	0.542366	-2.08	0.34147	-1.95	0.368785	1.16	0.657516	-1.24	0.702782	1.63	0.459112	-1.04	0.93742	3.69	0.031788	1.74	0.419503	1.69	0.03973	-1.34	0.419476
Glyma.07G178100	GLYMA07G29400	electron carrier activity	11919375	1.78	0.208695	-1.75	0.013316	1.53	0.471632	2.33	0.535228	1.44	0.636269	1.63	0.492206	2.61	0.052016	4.85	0.216139	7.78	0.03195	11.67	0.204957	2.89	0.115154	5.14	0.22287
Glyma.10G170900	GLYMA10G31380	Tyrosine phosphatase family	11983438	1.8	0.565005	-2.11	0.507253	-1.24	0.764029	2.73	0.265141	2.04	0.436607	1.72	0.439342	1.26	0.790616	-1.31	0.682597	4.31	0.031963	-1.04	0.96354	-1.29	0.723214	-4.04	0.19855
Glyma.15G128300	GLYMA15G13460	Patatin-like phospholipase	12096236	1.42	0.073667	-1.16	0.344989	-2.14	0.347171	1.84	0.095251	1.49	0.258356	-1.32	0.654712	1.79	0.223658	-1.28	0.670219	2.36	0.031965	1.03	0.895314	1.04	0.887934	-1.48	0.37362
Glyma.11G129600	GLYMA11G13810	Glycosyl hydrolase family 1	12006293	1.04	0.956513	-1.56	0.634498	-1.72	0.525005	1.55	0.45266	1.31	0.699758	1.53	0.565815	1.76	0.525671	-1.51	0.507186	3.52	0.031989	-1.36	0.785012	-1.26	0.673862	-3.97	0.249501
Glyma.04G227700	GLYMA04G40580	Methyltransferase domain	11841877	1.15	0.248953	-1.24	0.5495	-1.03	0.950823	1.67	0.086033	1.32	0.22792	1.26	0.548655	1.3	0.255481	-1.01	0.983864	2.76	0.032139	1.36	0.257469	1.46	0.186201	-1.1	0.675603
Glyma.01G116700	GLYMA01G28880	Zinc-binding dehydrogenase	11769306	1.15	0.140795	-1.08	0.812626	1.24	0.56694	1.76	0.081708	1.51	0.299987	1.97	0.095992	1.93	0.036921	1.35	0.431435	2.29	0.032353	-1.13	0.338465	2.05	0.06441	1.33	0.340866
Glyma.12G218300	GLYMA12G34660	Wound-induced protein	12032026	-1.47	0.590427	-1.22	0.24714	-1.19	0.577246	-1.09	0.882485	-1.04	0.825741	1.56	0.553192	1.17	0.61091	-1.3	0.538237	2.16	0.032379	1.31	0.465877	1.24	0.153862	-1.67	0.511832
Glyma.14G078600	GLYMA14G08560	CYTOCHROME P450	12084742	-1.03	0.934053	-1.72	0.432751	-2.44	0.255654	1.5	0.112021	1.88	0.372333	1.01	0.986234	1.97	0.359476	-1.57	0.453299	2.19	0.03261	-1.28	0.370947	-1.13	0.809541	-2.08	0.339716
Glyma.12G217700	GLYMA12G34610	EF hand	12032000	1.7	0.375107	1.47	0.326215	1.3	0.577109	-3.18	0.382831	-1.69	0.24381	-2.79	0.224501	5.06	0.120423	1.89	0.247144	9.31	0.032707	4.65	0.222203	3.09	0.130076	2	0.153654
Glyma.11G129300	GLYMA11G13780	Glycosyl hydrolase family 1	12006261	4.48	0.33482	-1.76	0.062186	-1.17	0.807466	4	0.059817	-1.03	0.896255	1.41	0.598148	1.53	0.363005	1.92	0.414026	5.42	0.03309	2.42	0.273439	3.36	0.001737	1.15	0.76993
Glyma.04G107500	GLYMA03G16600	"Glutathione S-transferase, C-terminal domain"	11824225	-1.24	0.623711	-1.08	0.80672	-1.26	0.412854	1.05	0.861242	1.4	0.319797	-1.08	0.809924	1.51	0.197475	1.65	0.141833	2.08	0.033152	1.14	0.678728	-1.13	0.709904	1.01	0.965711
Glyma.20G010000	GLYMA20G01290	electron carrier activity	12198956	1.5	0.324873	-3.33	0.057923	-3.31	0.011065	1.86	0.599002	1.06	0.810592	-2.05	0.052047	4.6	0.138949	1.18	0.660487	20.27	0.033174	8.3	0.254982	5.44	0.064401	3.47	0.267394
Glyma.12G041400	GLYMA12G04520	Arabidopsis protein of unknown function	12024808	-1.08	0.947579	-1.09	0.846988	1.34	0.585306	-1.01	0.989158	1.38	0.410284	1.01	0.989176	2.06	0.30101	1.68	0.371711	2.66	0.033253	1.19	0.811542	1.97	0.015858	1.39	0.693575
Glyma.10G010700	GLYMA10G01380	2OG-Fe(II) oxygenase superfamily	11989118	1.41	0.351554	-1.7	0.19711	-1.11	0.85101	1.94	0.137409	2.14	0.272941	2.57	0.355366	1.28	0.501629	-1.23	0.651274	2.97	0.033642	-1.16	0.803552	-1.53	0.440603	-2.31	0.385904
Glyma.13G115500	GLYMA13G17580	Saccharopine dehydrogenase	12048062	1.04	0.913868	-1.44	0.21675	1.16	0.633628	1.27	0.317707	-1.21	0.307221	1.41	0.169232	-1.02	0.903054	1.32	0.438287	2.05	0.033744	1.08	0.751857	1.81	0.138805	1.03	0.885856
Glyma.11G237200	GLYMA11G36090	Fibrillarin	12011517	1.93	0.250081	-1.04	0.883105	-1.02	0.946968	1.33	0.61434	1.14	0.433095	1.2	0.684068	1.33	0.366373	1.12	0.741216	2.2	0.034135	1.89	0.068934	-1.04	0.86637	-1	0.993446
Glyma.18G229800	GLYMA18G46390	Eukaryotic phosphomannomutase	12163371	-1.04	0.961399	-1.09	0.253348	1.04	0.945982	-1.84	0.493532	-1.22	0.255581	1.16	0.766658	1.19	0.468397	1.56	0.453687	2.25	0.034246	1.66	0.149273	1.78	0.022748	1.08	0.652182
Glyma.08G025100	GLYMA08G02890	MtN3/saliva family	11939615	-1.35	0.414832	1.15	0.585805	1.73	0.505556	-1.74	0.043205	1.45	0.349887	1.75	0.471849	1.7	0.091171	1.08	0.85861	4.36	0.034364	-1.86	0.461884	1.1	0.813399	-3	0.2919
Glyma.07G041400	GLYMA07G04630	Divergent CCT motif	11902232	1.16	0.479128	1.12	0.758678	-1	0.999737	-1.05	0.803075	2.5	0.20616	1.58	0.515112	2.99	0.20409	1.1	0.794522	4.46	0.034366	1.13	0.870265	1.05	0.909477	-1.77	0.444419
Glyma.17G173600	GLYMA17G19920	Lipase (class 3)	12138343	3.34	0.079396	2.17	0.063353	1.67	0.306227	3.28	0.087389	3.14	0.171158	1.9	0.110706	2.09	0.056532	-1.08	0.783959	3.4	0.0344	1.01	0.971358	1.38	0.553777	-1.35	0.298943
Glyma.19G193100	GLYMA19G37770	Protein kinase domain	12195581	1.05	0.891282	-2.01	0.005467	1.03	0.807122	1.03	0.966989	1.14	0.536934	1.56	0.085636	1.17	0.314299	1.33	0.433825	2.07	0.034407	1.08	0.84021	1.31	0.205903	-1.08	0.6809
Glyma.13G370100	GLYMA13G44730	WRKY DNA -binding domain	12058234	2.39	0.520664	1.59	0.670717	-1.16	0.856162	2.45	0.232193	3.41	0.236941	1.64	0.451015	4.01	0.167144	1.29	0.50043	4.19	0.034499	1.41	0.71853	-1.35	0.639341	-2.71	0.260097
Glyma.08G096500	GLYMA08G10220	Divergent CCT motif	11927103	1.44	0.30339	-1.01	0.983646	-1.51	0.099366	1.26	0.487143	1.28	0.450567	-1.28	0.305424	4.98	0.303693	1.76	0.506719	5.56	0.03475	3.51	0.180702	3.47	0.006722	1.52	0.105222
Glyma.08G043100	GLYMA08G04780	X8 domain	11925062	1.48	0.557625	-1.78	0.108838	1.24	0.700311	-1.16	0.854047	1.06	0.81655	1.28	0.591272	1.17	0.287895	1.24	0.758668	2.34	0.034988	-1.3	0.656027	-1.04	0.932989	-1.14	0.726276
Glyma.13G253300	GLYMA13G32630	Protein tyrosine kinase	12067632	-1.18	0.268336	-1.17	0.307279	-1.5	0.190436	1	0.996782	1.62	0.152637	1.13	0.575321	2	0.178666	1.13	0.612709	2.29	0.035037	1.45	0.219239	1.24	0.331387	1.26	0.263089
Glyma.05G146800	GLYMA05G27940	Ribosomal protein L22p/L17e	11869443	1.79	0.59713	-1.82	0.294256	-1.13	0.517402	-1.61	0.623317	-2.17	0.065485	-2.28	0.037675	1.07	0.884464	-1.54	0.020617	3.48	0.035102	1.08	0.863188	2.84	0.145796	2.55	0.101477
Glyma.05G015400	GLYMA05G07730	haloacid dehalogenase-like hydrolase	11865828	-1.4	0.261764	-1	0.989494	-1.06	0.897103	1.87	0.099274	1.7	0.009874	1.21	0.700529	1.68	0.125816	-1.3	0.567184	2.03	0.035106	-1.12	0.803649	-1.28	0.151112	-1.92	0.276601
Glyma.13G181900	GLYMA13G25030	Cytochrome P450	12050882	1.11	0.696497	1.1	0.711319	-1.35	0.472742	-1.07	0.825155	1.14	0.739124	1.09	0.347983	1.9	0.08241	1.5	0.008979	3.54	0.035233	1.81	0.296316	2.97	0.025857	1.38	0.253809
Glyma.13G029900	GLYMA02G25930	GLUCOSYL/GLUCURONOSYL TRANSFERASES	11791540	-2.5	0.363946	-1.3	0.494838	-1.37	0.702252	-1.24	0.718732	-1.31	0.442834	1.7	0.358004	2.14	0.180126	1.8	0.587171	2.21	0.035736	1.32	0.622231	1.87	0.120696	-2.88	0.017563
Glyma.11G249900	GLYMA11G37140	PROTEIN REGULATOR OF CYTOKINESIS 1 PRC1-RELATED	12022546	-1.15	0.798441	-1.1	0.815414	1.52	0.379757	-1.21	0.73632	1.1	0.795643	1.79	0.033137	1.29	0.504556	1.13	0.430047	2.59	0.035892	-1.11	0.783627	1.47	0.118831	-1.1	0.635233
Glyma.18G195900	GLYMA18G42300	Acetyl co-enzyme A carboxylase carboxyltransferase alpha subunit	12162023	-1.02	0.888092	-1.99	0.07413	-1.85	0.290035	-1.21	0.763293	-1.03	0.840678	1.37	0.459021	-1.76	0.086187	1.08	0.831369	2.23	0.035906	1.82	0.232051	1.12	0.577388	-1.3	0.457047
Glyma.15G011900	GLYMA15G01470	ABC-2 type transporter	12091655	-1.11	0.829822	-1.31	0.506649	-1.93	0.281941	-1.48	0.54186	1.37	0.254953	-1.06	0.91122	1.19	0.744216	-1.13	0.78601	2.62	0.035992	1.11	0.648635	-1.15	0.537309	-1.79	0.385845
Glyma.10G138700	GLYMA10G27900	AT2G46980	11982037	-1.45	0.533854	-1.96	0.134981	-2.46	0.03977	-1.29	0.661611	-1.92	0.059561	-1.16	0.615301	-1.89	0.068036	-1.11	0.765713	2.64	0.036548	2.2	0.282023	2.16	0.019076	-1.13	0.795559
Glyma.09G249500	GLYMA09G38500	Serine carboxypeptidase	11963245	-1.73	0.440193	-1.47	0.273447	-1.47	0.175751	-1.38	0.573206	-1.09	0.761218	-1.11	0.745633	1.58	0.127775	2.47	0.23346	2.04	0.036596	2.08	0.081967	2.01	0.095489	2.74	0.230634
Glyma.20G163900	GLYMA20G30360	ATPase family associated with various cellular activities (AAA)	12215296	-1.2	0.768946	-2.04	0.365178	1.47	0.468529	1.17	0.713807	-1.44	0.573245	1.83	0.247319	1.49	0.380473	6.08	0.182213	3.39	0.036699	2.41	0.149337	2.16	0.028126	2.42	0.253511
Glyma.03G220000	GLYMA03G37860	AT1G02570	11829974	-1.93	0.334987	-1.67	0.243073	-1.01	0.986556	-2.38	0.250639	-1.55	0.258035	1.15	0.683438	1.19	0.550764	1.03	0.879883	2.49	0.036927	-1.1	0.761664	1.55	0.247518	-1.15	0.661994
Glyma.18G026500	GLYMA18G03020	2OG-Fe(II) oxygenase superfamily	12154665	-1.17	0.634136	-1.23	0.2537	1.12	0.804728	-1.41	0.361807	-1.01	0.972379	1.11	0.568127	1.38	0.285092	-1.17	0.433351	2.15	0.036978	-1	0.996236	1.53	0.028278	-1.26	0.470074
Glyma.16G113000	GLYMA16G21620	Hydroxymethylglutaryl-coenzyme A reductase	12118751	1.83	0.053151	-1.1	0.594343	-1.46	0.41139	2.62	0.010797	1.14	0.552969	-1.25	0.571986	1.52	0.135324	-1.53	0.338149	2.8	0.037154	-1.25	0.570614	1.49	0.127375	1.03	0.88786
Glyma.07G147200	GLYMA07G17830	Plant protein of unknown function	11906557	-1.42	0.321003	-1.15	0.59179	-2.32	0.237906	-1.83	0.330736	-1.5	0.250766	-1.56	0.414005	1.27	0.412914	-1.06	0.883219	2.23	0.037655	2.75	0.122562	2.35	0.088798	1.29	0.227708
Glyma.20G110500	GLYMA20G24460	Family of unknown function (DUF716)	12213221	1.49	0.580887	1.05	0.928932	2.21	0.24635	1.73	0.379633	-1.26	0.655692	2.36	0.098074	1.77	0.217669	3.37	0.108162	2.34	0.037911	2	0.328985	2.81	0.098169	1.47	0.337541
Glyma.15G081000	GLYMA15G08730	GDSL-like Lipase/Acylhydrolase	12094471	1.44	0.273898	1.19	0.589408	-1.01	0.984096	1.34	0.293175	1.19	0.577783	1.19	0.776061	1.22	0.360643	1.3	0.766514	2.04	0.038607	1.92	0.357341	2	0.165747	1.68	0.293679
Glyma.04G248500	GLYMA04G42740	Aldehyde dehydrogenase family	11842690	-1.49	0.07385	-1.34	0.218706	-1.58	0.007242	-1.44	0.098287	-1.07	0.693699	-1.42	0.014971	1.5	0.052237	1.43	0.053194	2.01	0.03863	1.59	0.265581	1.32	0.132541	1.41	0.268286
Glyma.06G162300	GLYMA06G17030	Ferric reductase NAD binding domain	11880759	1.15	0.695455	1.07	0.509331	1.22	0.541352	1.62	0.245719	1.85	0.009422	1.07	0.687344	1.75	0.002983	-1.09	0.649063	2.56	0.038693	1.17	0.555884	1.38	0.089471	1.19	0.331968
Glyma.04G225500	GLYMA04G40350	response to low sulfur 2	11841802	1.79	0.491095	-1.36	0.347017	-1.26	0.227914	1.68	0.576431	1.24	0.557632	1.76	0.014937	1.45	0.330493	1.49	0.155222	2.32	0.038833	1.67	0.423865	1.21	0.616225	-1.04	0.879871
Glyma.09G244600	GLYMA09G37980	PRENYLATED RAB ACCEPTOR 1-RELATED	11974366	1.79	0.327611	1.19	0.384436	1.02	0.896384	1.09	0.495995	1.27	0.256572	-1.31	0.4763	1.14	0.645509	1.72	0.427552	3.76	0.039146	4.23	0.223803	2.06	0.181257	3.05	0.163301
Glyma.12G203600	GLYMA12G33070	Pollen allergen	12041452	1.62	0.35763	1.48	0.208147	1.45	0.460379	1.42	0.471479	1.58	0.321954	1.72	0.262894	1.54	0.077075	1.17	0.781286	2.3	0.039167	1.78	0.404612	2.84	0.144306	2.09	0.241779
Glyma.04G069500	GLYMA04G07390	ANION EXCHANGE PROTEIN	11845798	-1.88	0.163969	1.46	0.508247	-2.43	0.286272	1.88	0.031575	3.63	0.309947	-1.37	0.651871	3.1	0.432223	-2	0.343021	3.01	0.039356	-1.14	0.854079	-2.02	0.45107	-2.44	0.379671
Glyma.09G274000	GLYMA09G41050	WRKY DNA -binding domain	11964292	-1.33	0.586885	-1.24	0.676158	-2.08	0.316388	1.05	0.897425	1.31	0.454608	-1.41	0.549196	2.76	0.068096	1.46	0.499815	3.45	0.039388	1.75	0.58978	1.37	0.38793	1.32	0.646284
Glyma.03G069300	GLYMA03G12230	Protein tyrosine kinase	11823751	1.87	0.387074	-1.15	0.718291	-2.23	0.303439	1.49	0.659885	2.25	0.131644	1.05	0.935179	1.23	0.636696	-1.63	0.437826	2.58	0.039469	1.72	0.350662	-1.23	0.657147	-2.2	0.280524
Glyma.11G242100	GLYMA11G37930	AT3G06868	12022800	-1.5	0.602371	-1.95	0.484554	-1.3	0.655923	-1.54	0.558042	1.07	0.924678	1.07	0.912519	1.45	0.687152	-1.29	0.566724	2.31	0.039723	-2.07	0.394228	-1.57	0.439754	-3.35	0.275417
Glyma.06G187300	GLYMA06G19900	Lipase (class 3)	11881848	-1.14	0.870269	-1.41	0.443126	-3.57	0.043492	1.02	0.981875	-1.15	0.771094	-2.06	0.06521	4.57	0.112095	3.35	0.150585	4.34	0.039794	4.99	0.174223	2.89	0.026368	4.64	0.188166
Glyma.09G195400	GLYMA09G32790	Diacylglycerol acyltransferase	11961090	1.74	0.496909	-1.09	0.861535	-1.18	0.565533	1.35	0.703431	1.06	0.912554	-1.37	0.273229	1.57	0.294496	-1.84	0.099381	2.68	0.039897	1.02	0.963147	1.71	0.072692	1.04	0.86008
Glyma.12G110100	GLYMA12G12260	No annotation in Soybase	12027636	-1.25	0.642297	-1.34	0.594996	-1.88	0.268151	1.87	0.222853	1.86	0.078922	1.12	0.761041	2.12	0.167316	-1.03	0.932435	3.48	0.040202	1.03	0.962172	1.18	0.282716	-1.74	0.133241
Glyma.01G200100	GLYMA01G40850	POT family	11772671	1.6	0.009974	-1.59	0.4779	1.73	0.403679	1.46	0.220833	-1.28	0.722905	1.17	0.744094	-1.42	0.572733	-1.17	0.704479	2.57	0.040324	1.06	0.903269	1.93	0.310743	2.05	0.208863
Glyma.17G185000	GLYMA17G23740	No apical meristem (NAM) protein	12138972	-2.02	0.22361	-1.55	0.252713	-1.8	0.043013	-1.06	0.866192	1.25	0.566525	1.01	0.97308	1.75	0.011269	1.18	0.492665	2.69	0.040526	1.18	0.781462	-1.3	0.533382	-1.83	0.224084
Glyma.07G053300	GLYMA07G05910	EF hand	11914191	1.21	0.583111	1.02	0.788291	1.08	0.844522	1.27	0.611263	1.21	0.251956	-1.07	0.859444	1.94	0.199577	1.6	0.182343	2.34	0.040603	1.01	0.949579	1.28	0.258202	1.27	0.18985
Glyma.08G359500	GLYMA08G47420	AT1G71110	11938161	-1.75	0.43758	-1.99	0.049588	1.18	0.766936	-1.42	0.498803	-1.1	0.436007	1.61	0.449151	1.48	0.007985	1.13	0.770702	3.66	0.041012	1.04	0.91656	1.6	0.257812	-1.51	0.459163
Glyma.18G116300	GLYMA18G14620	Flavin containing amine oxidoreductase	12158034	1.19	0.634612	-1.27	0.518098	-1.35	0.450884	1.1	0.799644	1.36	0.451853	1.38	0.470729	2.23	0.174657	1	0.991144	3.36	0.041336	1.31	0.608516	1.44	0.251976	-1.29	0.513125
Glyma.11G010500	GLYMA11G01240	AMP-binding enzyme	12001048	-1.02	0.911012	-1.07	0.642886	-1.13	0.808765	1.49	0.134895	2.26	0.001618	1.47	0.525539	3.02	0.103419	1.41	0.426645	4.3	0.041523	1.53	0.467459	2.28	0.0727	1.13	0.813465
Glyma.08G091900	GLYMA08G09720	K+ potassium transporter	11926913	1.61	0.325018	1.09	0.757465	1.52	0.179129	3.34	0.079488	2.77	0.005803	3.05	0.058037	1.64	0.136128	1.51	0.139147	2.57	0.041674	1.35	0.411807	1.4	0.257036	1.22	0.594908
Glyma.07G121900	GLYMA07G12680	ABC transporter	11916426	3.88	0.067476	1.22	0.627664	2.02	0.23218	5.79	0.102835	2.15	0.074232	2.44	0.077016	1.61	0.207642	2.49	0.254432	2.07	0.041729	1.24	0.646009	1.46	0.203003	1.93	0.238532
Glyma.08G116400	GLYMA08G12280	Papain family cysteine protease	11943198	18.95	0.182787	8.61	0.013827	8.27	0.083595	15.99	0.14266	4.82	0.089293	2.94	0.193369	1.09	0.748053	1.06	0.905498	4.37	0.042294	2.01	0.43152	2.44	0.044927	2.57	0.347927
Glyma.04G110400	GLYMA04G12180	Cytochrome P450	11836732	1.98	0.127083	1.37	0.323832	1.32	0.378241	1.95	0.113481	2.06	0.258496	1.36	0.181884	1.2	0.409034	1	0.996917	2.48	0.042387	1.22	0.462168	1.69	0.180838	1.01	0.965012
Glyma.03G007500	GLYMA03G00980	Myb-like DNA-binding domain	11810397	2.73	0.05759	-1.7	0.170416	-1.82	0.25201	1.27	0.361047	-1.04	0.923518	-1.11	0.784497	1.72	0.10847	1.28	0.496354	4.07	0.042976	1.39	0.497723	1.76	0.207208	-1.07	0.88069
Glyma.16G021000	GLYMA16G02390	Homeobox associated leucine zipper	12114823	3.1	0.29169	1.03	0.956301	2.68	0.458225	2.43	0.396277	1.62	0.412977	1.45	0.66776	1.74	0.487401	-1.54	0.702356	3.21	0.043071	-3.2	0.411145	1.69	0.212295	-1.18	0.779256
Glyma.06G136200	GLYMA06G14120	PHOSPHATIDYLCHOLINE TRANSFER PROTEIN	11892554	1.34	0.395796	-1.22	0.806728	-2.48	0.269123	2.08	0.022094	2.24	0.233188	1.42	0.496762	1.84	0.505766	-1.18	0.76527	2.53	0.043109	-1.07	0.890984	-1.45	0.43301	-2.71	0.146043
Glyma.08G174300	GLYMA08G18590	Kinesin motor domain	11930227	1.24	0.732642	-2.05	0.091215	-1.51	0.302254	-1.04	0.951435	-1.33	0.399956	1.1	0.760022	-1.73	0.234991	-1.15	0.712918	2.18	0.043123	1.36	0.302531	2.03	0.159578	-1.05	0.863845
Glyma.13G329000	GLYMA13G40420	"Dof domain, zinc finger"	12070461	1.22	0.665306	1.03	0.900592	-1.21	0.659779	2.03	0.333069	1.61	0.249282	1.45	0.378462	2.83	0.075068	1.34	0.375884	3.68	0.043169	1.69	0.107405	2.01	0.036487	-1.18	0.619909
Glyma.08G080400	GLYMA08G08520	Berberine and berberine like	11926408	-1.58	0.267656	-1.36	0.158109	-3.01	0.06234	1.04	0.875083	1.72	0.320067	1.29	0.257907	1.65	0.138044	-1.15	0.560188	3.08	0.043522	2.56	0.041469	1.06	0.869475	-1.25	0.108148
Glyma.09G071600	GLYMA09G08290	Divergent CCT motif	11956141	1.14	0.722265	1.01	0.983701	-1.33	0.719835	-2.64	0.165728	1.18	0.595004	-1.53	0.524617	2.64	0.152222	-1.13	0.822876	3.71	0.043646	-1.48	0.675431	-1.24	0.338947	-2.62	0.173869
Glyma.04G190400	GLYMA04G36450	Leucine Rich Repeat	11840127	-1.47	0.187748	-1.36	0.453545	-2.1	0.20018	1.07	0.678157	1.11	0.58277	-1.05	0.895293	2.28	0.075668	3.52	0.152132	2.73	0.044008	4.59	0.201575	1.13	0.519427	3.98	0.233477
Glyma.07G039800	GLYMA07G04470	Cytochrome P450	11913627	-1.07	0.868269	-1.09	0.642897	-1.03	0.947701	-1.22	0.647574	-1.07	0.611254	-1.13	0.769972	1.65	0.002539	1.71	0.32127	2.11	0.044105	2.04	0.244212	1.37	0.048486	1.88	0.275446
Glyma.07G268400	GLYMA07G39860	C2 domain	11911554	-1.78	0.507459	-1.98	0.272705	-1.87	0.175823	-1.06	0.915145	2.14	0.279486	1.25	0.523756	2.2	0.249673	-1.07	0.839487	5.23	0.04431	1.3	0.711087	-1.72	0.372525	-2.43	0.112678
Glyma.16G020500	GLYMA16G02320	Helix-loop-helix DNA-binding domain	12123590	2.78	0.171925	-1.07	0.833784	-1.29	0.546389	1.28	0.390141	1.85	0.488256	-1.31	0.564171	2.82	0.146434	-1.42	0.339397	5.78	0.044317	-1.02	0.969608	1.83	0.291251	-1.64	0.445637
Glyma.06G300400	GLYMA06G45570	Myb-like DNA-binding domain	11899374	1.06	0.831371	-1.47	0.431439	1.53	0.076251	1	1	-1.21	0.64088	1.17	0.70586	6.15	0.072378	7.62	0.155194	7.35	0.044738	2.62	0.151235	5.82	0.079462	3.97	0.277935
Glyma.15G052700	GLYMA15G05820	Peroxidase	12104931	1.16	0.756434	-1.32	0.588684	1.54	0.663759	-1.06	0.908814	1.33	0.484626	2.49	0.358723	-1.06	0.922776	2.8	0.191275	2.54	0.044827	1.56	0.557458	1.32	0.517659	-1.02	0.975658
Glyma.04G228700	GLYMA04G40680	PHOSPHATIDYLCHOLINE TRANSFER PROTEIN	11841905	1.17	0.338427	-1.24	0.659757	-1.75	0.425273	1.65	0.059578	1.77	0.286633	-1.07	0.908265	1.7	0.325802	-1.42	0.593177	2.11	0.045199	-1.58	0.44672	-1.72	0.274161	-2.44	0.261842
Glyma.08G069200	GLYMA08G07370	No annotation in Soybase	11925999	-2.03	0.274616	-2.16	0.157657	-2.22	0.28832	-2.47	0.013854	-1.47	0.33975	-1.95	0.334128	1.48	0.499058	-1.11	0.865808	2.3	0.045231	-1.05	0.896782	1.53	0.287529	1.08	0.829193
Glyma.17G227500	GLYMA17G34530	Cytochrome P450	12152123	2.06	0.018443	1.08	0.879094	-1.26	0.742233	1.01	0.956544	-1.05	0.929052	1.04	0.940254	1.5	0.526265	1.45	0.449638	2.36	0.045386	1.66	0.353037	2.42	0.057118	1.23	0.732345
Glyma.02G269400	GLYMA02G43680	Glycosyl hydrolase family 9	11795768	1.58	0.368651	-1.28	0.36279	-1.54	0.21264	1.4	0.257542	-1.13	0.686429	-1.14	0.737236	1.4	0.264812	1.22	0.699231	2.12	0.045534	1.6	0.332282	2.09	0.187426	1.73	0.16414
Glyma.11G048700	GLYMA11G05230	X8 domain	12002705	1.53	0.605496	-2.08	0.189008	-1.76	0.439572	1.38	0.529544	-1.1	0.838779	-1.1	0.86209	1.45	0.419013	1.18	0.823247	2.26	0.04576	1.77	0.202811	1.18	0.673666	1.34	0.371509
Glyma.11G219000	GLYMA11G34000	C2 domain	12010774	1.69	0.242926	1.31	0.57771	1.45	0.371913	-1.17	0.677974	2.29	0.278446	2.53	0.293083	3.89	0.055149	1.29	0.174133	5.17	0.045882	1.4	0.579173	1.47	0.384891	-1.81	0.40772
Glyma.11G008600	GLYMA11G01070	PHD-finger	12000943	2.34	0.118821	-1.27	0.501145	1.25	0.641644	2.41	0.16492	1.67	0.032308	1.17	0.698474	1.16	0.680938	1.34	0.575172	2.07	0.046135	-1.04	0.901012	-1.45	0.270054	1.76	0.163114
Glyma.02G009400	GLYMA02G01240	No annotation in Soybase	11785434	-1.38	0.06415	1.04	0.898408	-1.13	0.586676	-1.28	0.198727	-1.22	0.543048	-1.38	0.258591	1.83	0.092428	3.35	0.222252	2.07	0.046141	2.39	0.241317	1.7	0.010527	3.19	0.246219
Glyma.01G239600	GLYMA01G45020	alpha/beta hydrolase fold	11774399	-1.54	0.561152	-1.7	0.204801	-2.13	0.119978	-1.12	0.848104	1.33	0.411974	-1.3	0.433895	1.75	0.173474	1.03	0.91571	2.14	0.046262	1.57	0.404076	1.19	0.465289	1.13	0.758841
Glyma.20G178300	GLYMA20G31850	AT4G25030	12205743	2.1	0.350327	1.24	0.624525	-1.23	0.725858	1.21	0.836287	1.54	0.264669	1.35	0.540139	2.26	0.133052	1.02	0.964287	2.11	0.046316	1.12	0.776175	1.43	0.178705	-1.28	0.435013
Glyma.15G120400	GLYMA15G12690	C2 domain	12095859	2.03	0.41059	-1.02	0.900282	-2	0.29028	-1.23	0.822708	-1.33	0.283907	-1.45	0.502543	1.48	0.233185	-1.25	0.700037	2.81	0.046523	1.56	0.377559	2.22	0.029677	-1.37	0.521648
Glyma.12G035000	GLYMA12G03910	Auxin responsive protein	12034401	1.3	0.575668	-1.56	0.044457	-1.02	0.962574	2.07	0.517854	-1.28	0.248542	-1.11	0.804914	-1.28	0.183045	1.22	0.596584	3.8	0.046829	-1.74	0.109709	6.07	0.083932	1.44	0.459847
Glyma.17G088500	GLYMA17G09630	Integral membrane protein DUF6	12134981	1.52	0.533007	-1.41	0.15676	1.17	0.691284	2.27	0.235343	1.39	0.135266	1.79	0.086115	1.29	0.164144	1.23	0.399716	2.27	0.046831	1.21	0.562884	1.1	0.727434	-1.04	0.815483
Glyma.20G139400	GLYMA20G27660	Protein tyrosine kinase	12214428	-2.52	0.254267	-2.45	0.008528	-1.21	0.420804	-1.98	0.286488	1.13	0.375613	1.28	0.312058	1.2	0.400843	1.63	0.126309	2.41	0.046928	1.37	0.542833	-1.13	0.51428	-1.07	0.851431
Glyma.11G226000	GLYMA11G34780	Transmembrane amino acid transporter protein	12011048	1.23	0.484011	-1.58	0.319391	-3.02	0.15776	1.08	0.848937	1.24	0.634482	-1.55	0.394127	2.26	0.146426	1.54	0.222459	4.86	0.046984	3.94	0.222395	2.12	0.234467	2.1	0.196619
Glyma.12G129500	GLYMA12G15460	Peroxidase	12028337	-1.78	0.387032	-3.53	0.076785	-1.19	0.663625	-1.71	0.390499	-1.81	0.166153	-1.31	0.595183	1.09	0.836621	1.73	0.352557	4.04	0.047077	1.34	0.556	1.76	0.277668	1.52	0.452886
Glyma.15G026500	GLYMA15G03050	Lipoxygenase	12092382	1.25	0.789857	-2.3	0.461946	-1.53	0.495037	1.23	0.8141	-2.28	0.460038	-1.36	0.307103	5.01	0.162875	2.09	0.171271	27.09	0.047133	7.84	0.198697	2.57	0.067301	-1.25	0.501602
Glyma.10G070500	GLYMA10G08210	GDSL-like Lipase/Acylhydrolase	11991369	1.16	0.563623	1.02	0.958649	-1.17	0.74261	1.23	0.517242	1.59	0.253994	1.05	0.919187	1.67	0.211829	-1.23	0.620173	2.02	0.04728	-1.09	0.802519	1.19	0.540385	1.04	0.914652
Glyma.13G361900	GLYMA13G43870	Plant PDR ABC transporter associated	12071828	-1.44	0.577651	-1.65	0.192831	-1.43	0.422655	-1.54	0.533243	1.66	0.145177	1.43	0.265193	1.6	0.278951	-1.1	0.805245	2.31	0.04733	-1.25	0.695332	-2.05	0.101834	-1.33	0.340872
Glyma.18G018100	GLYMA18G02160	Trehalose-phosphatase	12166507	1.04	0.873371	1.06	0.913633	1.65	0.435435	1.79	0.289464	2.16	0.170251	1.53	0.502624	-1.04	0.930102	-1.37	0.565247	2.61	0.047359	1.76	0.222109	-1.02	0.964052	1.24	0.624786
Glyma.13G057700	GLYMA13G06050	"UDP-glucose/GDP-mannose dehydrogenase family, UDP binding domain"	12060145	1.38	0.712898	-1.16	0.760661	1.15	0.729662	1.29	0.586549	1.05	0.809922	1.09	0.730624	1.19	0.501357	-1.97	0.061227	2.56	0.047374	-1.25	0.635659	1.76	0.12834	1.1	0.73556
Glyma.20G140600	GLYMA20G27790	Protein tyrosine kinase	12214519	1.09	0.336159	1.18	0.712133	-1.18	0.738564	1.6	0.460259	2.17	0.165574	1.85	0.303121	2.09	0.112785	-1.06	0.898362	3.7	0.047388	1.02	0.971331	1.45	0.244485	-2.18	0.239095
Glyma.18G055600	GLYMA18G06250	Peroxidase	12167833	-1.18	0.184196	1.07	0.618073	1.24	0.31592	1.62	0.162521	1.48	0.296992	1.15	0.398087	9.93	0.091621	3.06	0.303854	13.7	0.047477	11.47	0.197777	9.52	0.103397	7.97	0.167028
Glyma.01G085700	GLYMA01G21590	GLUCOSYL/GLUCURONOSYL TRANSFERASES	11768069	2.95	0.11004	1.19	0.702333	1.11	0.639837	2.01	0.508399	-1.33	0.545746	1.15	0.666701	1.42	0.338762	1.33	0.267718	3.85	0.047923	3.93	0.335121	3.67	0.167228	2.04	0.327513
Glyma.16G013000	GLYMA16G01550	Protein of unknown function (DUF581)	12123331	1.42	0.411171	-1.57	0.441121	1.01	0.976499	1.31	0.091628	1.67	0.465229	1.54	0.413296	2.17	0.210104	1.21	0.630725	4.47	0.047969	-1.23	0.688146	1.44	0.502982	-1.94	0.277173
Glyma.16G096200	GLYMA16G19800	LIPOXYGENASE	12118487	1.37	0.483729	-1.2	0.623632	-2.33	0.382476	2.29	0.117741	1.46	0.291523	-1.05	0.939069	2.63	0.081751	-1.72	0.503042	5.79	0.048171	1.71	0.016434	5.56	0.056052	1.28	0.395573
Glyma.08G116900	GLYMA08G12340	Papain family cysteine protease	11927840	-2.17	0.460362	-1.39	0.427752	1.09	0.683179	-1.01	0.992561	-1.01	0.975193	-1.15	0.567251	3.42	0.137057	1.5	0.09094	7.62	0.048179	1.26	0.551801	2.95	0.191617	-1.02	0.931556
Glyma.04G009400	GLYMA04G01130	Dehydrin	11843497	1.47	0.040258	1.32	0.209681	1.32	0.41411	1.29	0.146973	1.85	0.248386	-1.01	0.973226	1.52	0.326317	-1.09	0.817943	2.3	0.048224	-1.17	0.404867	1.52	0.483495	1.45	0.030525
Glyma.04G247800	GLYMA04G42680	Response regulator receiver domain	11842682	-2.49	0.348011	-2.26	0.062335	1.08	0.87808	-5.03	0.272985	-1.65	0.102691	1.02	0.968938	1.39	0.110994	1.78	0.275648	2.36	0.048387	1.39	0.484542	1.21	0.660565	1.3	0.471256
Glyma.04G033100	GLYMA04G03540	AT1G75150	11833279	1.4	0.630798	-2.22	0.189336	-1.21	0.608332	1.22	0.785674	-1.5	0.395682	1.59	0.409437	-1.36	0.519201	1.23	0.687832	2.91	0.048665	1.71	0.342342	2.2	0.054153	-1.38	0.533925
Glyma.11G147800	GLYMA11G20720	Fasciclin domain	12019271	-1.32	0.470634	-1.92	0.22482	1.25	0.675965	-1.86	0.260686	-1.28	0.525917	1.34	0.504501	1.27	0.460337	-1.38	0.532264	2.82	0.048731	-1.51	0.423804	2.26	0.050839	-1.54	0.239808
Glyma.U014500	GLYMA11G17160	Pollen allergen	12018287	-1.02	0.900847	-2.03	0.226229	1.12	0.823363	-1.13	0.586846	-1.36	0.580618	1.16	0.621468	1.6	0.260811	4.21	0.208826	4.31	0.048814	3.5	0.24068	2.98	0.291906	2.81	0.194084
Glyma.10G185900	GLYMA10G32980	THIOREDOXIN - RELATED	11984138	1.34	0.055992	-1.04	0.906498	-1.11	0.62849	-1.19	0.317884	1.31	0.379303	-1.28	0.293739	8.34	0.054582	5.98	0.194757	18.01	0.048893	10.49	0.199722	8.06	0.082959	9.21	0.188336
Glyma.12G015000	GLYMA12G01760	Zinc-binding alcohol dehydrogenase family protein	12023699	3.72	0.117009	1.7	0.094944	-1.44	0.627088	2.53	0.112022	2.49	0.071819	-1.25	0.747495	1.14	0.458265	-1.49	0.604339	2.2	0.049035	1.41	0.451917	-1.02	0.96597	1.17	0.685509
Glyma.01G012200	GLYMA01G01580	Lipase (class 3)	11775268	1.77	0.276382	1.77	0.241083	1.87	0.156353	1.32	0.482575	1.03	0.873852	-1.22	0.471974	1.74	0.003772	1.4	0.290553	2.65	0.049185	1.11	0.676047	1.82	0.052952	2.34	0.008837
Glyma.20G178600	GLYMA20G31890	Serine carboxypeptidase	12205766	1.68	0.550567	1.12	0.717217	1.08	0.868651	1.53	0.626439	1.21	0.339709	1.48	0.324277	1.32	0.011457	1.52	0.364983	2.01	0.049279	1.72	0.315676	1.78	0.273774	1.29	0.520956
Glyma.05G101300	GLYMA05G21680	GH3 auxin-responsive promoter	11857831	2.11	0.499434	-1.32	0.51294	-1.05	0.857635	1.78	0.510327	1.14	0.616828	1.54	0.126694	2.28	0.06623	1.61	0.208528	2.67	0.049326	1.51	0.526308	1.76	0.142733	1.15	0.758279
Glyma.13G332300	GLYMA13G40740	sequence-specific DNA binding;sequence-specific DNA binding transcription factors	12056618	-1.52	0.432305	-1.55	0.439571	-1.02	0.962861	-3.18	0.041513	1.1	0.813066	1.14	0.733954	1.35	0.43526	1.09	0.380563	2.23	0.049562	1.1	0.87157	-1.33	0.262525	1.14	0.809515
Glyma.09G022900	GLYMA09G02670	Peroxidase	11954257	-1.52	0.337856	-1.27	0.074955	1.19	0.76147	-1.42	0.357563	-1.1	0.766153	1.15	0.811303	2.1	0.171249	1.55	0.520047	3.18	0.049577	1.85	0.383858	2.07	0.098782	1.81	0.353275
Glyma.18G202600	GLYMA18G43210	Fatty acid desaturase	12173546	1.55	0.662161	-1.72	0.355274	-1.28	0.709914	1.6	0.611491	1.13	0.743246	1.61	0.34132	1.31	0.620586	1.04	0.949071	3.08	0.049577	-1.59	0.594412	-1.53	0.185539	-3.36	0.102905
Glyma.02G085600	GLYMA02G09400	Hsp70 protein	11788304	1.02	0.972295	-1	0.990355	1.37	0.602215	1.14	0.79992	1.04	0.926134	1.01	0.978242	2.18	0.060963	2.97	0.155092	2.2	0.049656	2	0.303914	1.62	0.217767	3.28	0.133855
Glyma.06G182700	GLYMA06G19400	Carbonic anhydrase	11881653	1.18	0.793764	-1.29	0.576041	3.54	0.434466	1.04	0.955558	-1.25	0.397561	7.5	0.444438	3.22	0.194545	2.48	0.453155	11	0.04966	-2.19	0.540988	3.88	0.079378	-2.97	0.54541
Glyma.06G300100	GLYMA06G45540	Myb-like DNA-binding domain	11899361	1.3	0.607956	-1.55	0.576581	1.35	0.69195	1.24	0.67697	1.22	0.763668	3.38	0.207346	1.75	0.313687	1.95	0.11395	3.92	0.049672	1.03	0.971503	1.02	0.972326	-2.19	0.294673
Glyma.13G226000	GLYMA13G29790	Fasciclin domain	12066682	-1.92	0.295519	-2.39	0.202886	1.04	0.869411	-2.11	0.283827	-1.65	0.346334	1.01	0.980605	1.41	0.324402	-1.13	0.492352	2.61	0.049893	-1.1	0.700788	1.89	0.089045	-1.12	0.703113
Glyma.03G165000	GLYMA03G32200	Domain of unknown function (DUF1984)	11816833	1.16	0.751762	1.73	0.158753	-1.9	0.084491	-1.36	0.649299	1.79	0.292757	-1	0.998578	1.5	0.219427	1.05	0.816365	1.24	0.679383	2.25	0.000952	-1.04	0.931986	-1.14	0.443583
Glyma.14G028200	GLYMA14G03200	Eukaryotic and archaeal DNA primase small subunit	12082872	1.79	0.328333	-1.49	0.260872	-2.69	0.277696	1	1	-1.44	0.269933	-1.12	0.828837	1.07	0.826762	-2.54	0.288939	1.33	0.257562	2.34	0.001294	1.08	0.697121	-1.19	0.307671
Glyma.01G160300	GLYMA01G36500	'chromo' (CHRromatin Organisation MOdifier) domain	11771222	-1.1	0.89918	1.39	0.453364	-1.04	0.928061	1.11	0.80669	1.19	0.697268	1.79	0.173697	1.07	0.88643	1.5	0.291662	-1.47	0.057777	2.5	0.002853	1.09	0.695834	1.15	0.530998
Glyma.11G252700	GLYMA11G36850	MAC/Perforin domain	12011788	1.48	0.525706	2.82	0.014479	-1.84	0.313288	1.38	0.703646	2.57	0.272123	1.09	0.813147	1.51	0.239672	1.48	0.49378	-1.19	0.375273	2.96	0.003601	-1.29	0.642892	1.06	0.792767
Glyma.20G056900	GLYMA20G13540	Permease family	12211068	-1.23	0.791176	1.3	0.644246	-1.08	0.905841	1.21	0.709503	1.09	0.837729	1.3	0.69247	1.04	0.921114	1.35	0.649043	1.09	0.842852	3.82	0.004521	1.01	0.976957	1.49	0.347964
Glyma.09G100100	GLYMA09G15210	AT5G54850	11968763	-1.2	0.627418	-1.24	0.550564	-4.12	0.004554	-1.41	0.356708	-1.92	0.008258	-3.25	0.009208	1.46	0.167259	-1.47	0.049036	-1.1	0.844535	2.38	0.005319	-1.18	0.542488	1.73	0.169756
Glyma.15G015300	GLYMA15G01840	Kinesin motor domain	12091805	-1.66	0.60039	-1.36	0.333243	-1.99	0.381163	-1.83	0.562887	-1.11	0.737748	1.06	0.903689	-1.03	0.850502	1.23	0.664016	1.08	0.816711	2.01	0.006366	1.28	0.537202	1.28	0.335628
Glyma.02G004200	GLYMA02G00690	COP1-interacting protein-related	11797624	1.15	0.605669	1.84	0.056117	-1.46	0.315448	1.73	0.155607	1.21	0.550288	-1.15	0.700059	1.24	0.462614	1.22	0.45513	1.06	0.652479	2.17	0.007022	1.92	0.087619	1.73	0.330472
Glyma.09G066800	GLYMA09G07680	"60S RIBOSOMAL PROTEIN L18A, PLANT"	11955903	1.17	0.632875	-1.18	0.505044	1.11	0.529838	-1.06	0.758167	-1	0.992107	1.44	0.215231	-1.07	0.837426	2.26	0.327615	1.45	0.228282	2.45	0.007645	1.3	0.485081	1.21	0.52716
Glyma.04G040500	GLYMA04G04280	"transferase activity, transferring acyl groups other than amino-acyl groups"	11844689	-1.51	0.432298	-1.28	0.538407	1.1	0.76439	-1.51	0.432298	-1.09	0.798936	1.18	0.545014	-1.66	0.247622	1.73	0.089894	1.54	0.380714	2.68	0.008235	1.12	0.822689	1.04	0.861266
Glyma.19G218300	GLYMA19G40610	AMP-binding enzyme	12196531	1.73	0.631021	1.47	0.295437	-1.23	0.59481	2.49	0.279055	1.83	0.110396	2.35	0.280634	1.54	0.191366	1.92	0.312793	1.57	0.06571	2.93	0.009151	1.11	0.742365	1.44	0.449465
Glyma.09G002500	GLYMA09G00480	Peroxidase	11964746	1.5	0.173962	1.34	0.256819	-1.76	0.21089	1.19	0.7233	1.14	0.549332	1.07	0.812566	1.01	0.956667	-1.06	0.86186	1.34	0.220843	2.17	0.009357	1.46	0.064692	1.15	0.684998
Glyma.06G024300	GLYMA06G02670	AT1G19990	11888246	1.72	0.182047	-1.31	0.154631	-2.15	0.005505	1.33	0.210934	-1.52	0.030304	-1.33	0.263425	-1.2	0.188441	-1.08	0.384554	1.32	0.274465	2.13	0.009411	1.71	0.127606	1.35	0.297157
Glyma.04G095700	GLYMA04G10230	Double-stranded RNA binding motif	11836091	1.01	0.942529	-1.29	0.346635	-2.29	0.060724	1.52	0.575215	1.07	0.712987	-1.06	0.799096	-1.03	0.907708	-1.15	0.720488	1.27	0.348017	2.06	0.010876	1.07	0.831504	-1.09	0.724854
Glyma.12G191000	GLYMA12G31730	Kinesin motor domain	12040962	1.27	0.724068	-1.37	0.341522	-1.46	0.03437	1.2	0.558346	-1	0.989517	2.31	0.028223	-1.14	0.564999	1.87	0.216386	2	0.124415	3.4	0.013713	2.37	0.000845	1.1	0.686772
Glyma.07G223000	GLYMA07G34900	Synaptobrevin	11909791	-2.79	0.087872	-1.26	0.671287	-1.85	0.382042	-1.34	0.492796	-1.48	0.51622	1.42	0.455497	-1.17	0.769481	-1.23	0.702878	-1.07	0.861928	2.29	0.013911	1.36	0.518966	-1.38	0.344184
Glyma.06G173800	GLYMA06G18290	"Zinc finger, C2H2 type"	11881349	1.29	0.691728	1.51	0.327102	-1.28	0.623781	1.47	0.602918	1.24	0.619698	1.18	0.669242	1.19	0.695577	1.11	0.818229	-1.21	0.337715	2.17	0.014882	1.2	0.285915	-1.02	0.969156
Glyma.07G139800	GLYMA07G16830	"Glutathione S-transferase, C-terminal domain"	11906236	4.83	0.071605	3.53	0.015168	1.31	0.663678	1.39	0.526572	-1.29	0.482131	-1.95	0.358463	3.71	0.174625	-2.14	0.323872	4.25	0.148642	3.24	0.014899	1.73	0.10428	1.01	0.980625
Glyma.15G147400	GLYMA15G15780	Heavy-metal-associated domain	12096983	-1.58	0.650021	1.12	0.773619	-1.66	0.535226	-1.25	0.804478	1.19	0.751481	1.77	0.287098	1.1	0.818324	1.46	0.487407	1.32	0.429803	2.63	0.017867	-1.42	0.555985	-3.39	0.040307
Glyma.17G259000	GLYMA17G37850	C2 domain	12153270	-1.36	0.637252	1.07	0.87908	-1.55	0.570187	2	0.601825	1.87	0.284369	1.49	0.478444	-1.78	0.295504	1.92	0.346812	1.31	0.717994	3.23	0.018825	1.1	0.832072	1.27	0.595054
Glyma.07G007700	GLYMA07G00980	haloacid dehalogenase-like hydrolase	11912195	-1.12	0.822599	-1.32	0.334516	-2.77	0.01336	-1.08	0.902286	-1.18	0.59085	-1.37	0.374879	1.06	0.803027	1.01	0.954323	1.16	0.725775	2.46	0.019881	1.23	0.548127	1.15	0.727882
Glyma.18G044800	GLYMA18G05100	No annotation in Soybase	12155315	2.57	0.105658	2.08	0.011568	1.57	0.028569	-1.63	0.343201	-1.22	0.221533	-1.39	0.152839	-1.07	0.850992	1.25	0.187111	1.19	0.167392	1.98	0.025201	1.27	0.672524	1.67	0.005387
Glyma.12G131700	GLYMA12G15800	ribosomal L5P family C-terminus	12038114	-1.06	0.872205	-1.26	0.431313	-1.9	0.13168	1.14	0.67647	-1.16	0.62689	-1.06	0.81981	1.04	0.875934	1.11	0.711793	1.25	0.454837	2.28	0.026126	1.37	0.413397	-1.33	0.131402
Glyma.20G168200	GLYMA20G30790	Cupredoxin superfamily protein	12205299	1.09	0.798722	1.04	0.880209	-3.14	0.073356	1.1	0.903665	-1.32	0.555266	-1.43	0.288911	1.27	0.675092	-1.14	0.78451	-1.05	0.831942	3.87	0.027086	1.62	0.324503	1.12	0.732152
Glyma.10G041400	GLYMA10G04710	pfkB family carbohydrate kinase	11977702	2.57	0.057338	1.25	0.489756	1.15	0.744448	2.15	0.147602	1.01	0.973925	1.91	0.106179	1.17	0.313298	1.63	0.222769	1.75	0.079015	2.03	0.028613	1.89	0.08983	1.21	0.255732
Glyma.07G143000	GLYMA07G17230	Legume lectin domain	11906395	-1.02	0.934673	1.01	0.955912	-1.45	0.347674	-1.55	0.330944	1.13	0.576345	1.15	0.608679	1.47	0.194972	1.5	0.344578	1.38	0.109985	2.13	0.032003	1.62	0.039116	1.35	0.38605
Glyma.14G135400	GLYMA14G17730	WRKY DNA -binding domain	12087106	-1.08	0.888221	-1.11	0.456754	-2.94	0.34648	-1.57	0.348726	-1.19	0.518441	-1.3	0.718495	1.15	0.754719	1.25	0.807584	1.31	0.424617	2.49	0.032281	1.18	0.697515	-1.1	0.814467
Glyma.12G230600	GLYMA12G35970	Miro-like protein	12042412	-1.53	0.552867	1.05	0.791896	-2.57	0.326753	-1.43	0.593736	-1.36	0.374546	-1.36	0.640027	-2.01	0.086513	-1.29	0.707866	1	0.992194	2.58	0.032961	1.42	0.334983	-1.04	0.923987
Glyma.12G201100	GLYMA12G32780	Pep3/Vps18/deep orange family	12041354	-1.32	0.543417	1.63	0.067447	-1.97	0.190664	-5.84	0.169403	-4.28	0.043342	-6.56	0.075738	-1.01	0.98078	-1.12	0.841008	-1.35	0.257607	1.99	0.034893	-2.51	0.030274	1.04	0.948592
Glyma.04G047900	GLYMA04G05080	AP2 domain	11833972	-1.21	0.585888	-1.62	0.177735	-3.37	0.026748	1.69	0.567238	-1.72	0.150501	-1.35	0.092634	-1.11	0.737547	1.02	0.950754	-1.24	0.460957	2.97	0.037658	1.43	0.335989	-1.1	0.617023
Glyma.10G151500	GLYMA10G29230	"Zinc finger, C3HC4 type (RING finger)"	11994932	-1.51	0.639245	-1.02	0.957884	-2.42	0.025246	-1.65	0.590865	-1.06	0.864701	1.16	0.446948	-1.13	0.79342	1.55	0.459118	1.23	0.460754	2.67	0.040165	1.04	0.850906	-1.2	0.614725
Glyma.06G163300	GLYMA06G17140	Exostosin family	11893708	1.93	0.424818	1.27	0.721717	1.11	0.83129	1.25	0.577703	-1.2	0.760861	1.95	0.111457	-1.45	0.60995	1.09	0.832314	1.12	0.825793	3.34	0.041285	1.03	0.940026	1.04	0.877578
Glyma.13G135100	GLYMA13G19790	"Zinc finger, C3HC4 type (RING finger)"	12048980	-1.16	0.229466	1.54	0.169782	-1	0.998443	-1.16	0.44854	1.14	0.651809	1.92	0.088365	1.04	0.92849	1.23	0.56335	1.09	0.672118	2.3	0.041401	1.49	0.091035	1.05	0.869557
Glyma.13G224000	GLYMA13G29580	Hsp70 protein	12052635	-3.93	0.267495	-2.92	0.094538	-3.71	0.143024	-2.2	0.3358	-3.51	0.082312	-2.71	0.181341	1.75	0.151431	1.8	0.342845	2.42	0.18036	2.36	0.041938	1.86	0.042286	2.35	0.143407
Glyma.01G175500	GLYMA01G38180	Cytochrome P450	11771748	1.11	0.88925	1.2	0.568799	-1.73	0.364088	1.47	0.590412	1.05	0.907815	-1.06	0.910717	-1.34	0.489939	-1.82	0.338793	1.18	0.598172	2.09	0.04452	-1.08	0.841793	1.43	0.267851
Glyma.13G120000	GLYMA13G18040	Triose-phosphate Transporter family	12062577	-2.31	0.214017	-1.18	0.676212	-1.77	0.166662	-2.66	0.191342	1.23	0.726389	-1.58	0.254952	1.02	0.959809	1.37	0.460359	1.27	0.586208	3.14	0.045538	-2.1	0.355428	-1	0.997465
Glyma.07G084200	GLYMA07G09250	Miro-like protein	11903872	1.33	0.683992	-1.47	0.16569	-1.26	0.738792	1.34	0.734872	-1.09	0.819498	-1.55	0.5653	-1.35	0.34051	1.47	0.550936	-1.12	0.672311	2.09	0.04609	1.71	0.250016	4.18	0.007374
Glyma.10G093300	GLYMA10G12180	OTU-like cysteine protease	11992297	-1.1	0.732471	1.13	0.519189	-1.36	0.313201	-1.27	0.348544	-1.07	0.807455	1.24	0.224912	1.09	0.722498	-1.12	0.590628	1.2	0.252527	2.22	0.04798	1.65	0.069131	1.54	0.230122
Glyma.06G268600	GLYMA06G41880	NB-ARC domain	11885313	1.39	0.475294	-1.15	0.783799	-1.14	0.744393	1.89	0.031678	-1.07	0.882256	1.08	0.796813	-1.12	0.825701	1.15	0.625798	1.43	0.223256	2.01	0.048151	-1.03	0.74103	-1.12	0.744147
Glyma.06G105600	GLYMA06G11070	Phosphoglycerate mutase family	11891393	-1.35	0.14698	-1.14	0.666798	2.29	0.237859	-1.02	0.97412	2.5	0.020793	3.64	0.194844	5.22	0.162254	2.14	0.34585	10.09	0.085123	1.04	0.928503	2.77	0.000362	-1.3	0.624842
Glyma.19G235200	GLYMA19G42340	Protein tyrosine kinase	12186822	1.81	0.359361	-1.32	0.583575	-1.44	0.48064	-1.08	0.924503	-1.18	0.697028	1.08	0.846051	-1.43	0.45715	1.04	0.937846	2.46	0.129519	1.5	0.454281	2.55	0.001084	1.1	0.846426
Glyma.20G163100	GLYMA20G30280	Ornithine cyclodeaminase/mu-crystallin family	12205128	1.91	0.317917	1.15	0.580669	-1.29	0.572302	-1.12	0.883325	-1.03	0.906284	1.48	0.252888	2.18	0.129929	2.28	0.116277	3.4	0.104219	3.19	0.166797	2.29	0.001183	1.56	0.351278
Glyma.07G100500	GLYMA07G11310	Glycosyl hydrolase family 1	11904580	2.47	0.453583	-1.11	0.681084	-1.56	0.301481	-1.02	0.933582	-1.17	0.568108	-1.62	0.277844	2.63	0.410278	1.1	0.76795	4.87	0.175383	6.4	0.227268	5.32	0.001561	1.86	0.253163
Glyma.03G236600	GLYMA03G39650	"Zinc finger, C2H2 type"	11830726	1.2	0.716724	-1.14	0.395141	-1.21	0.421364	1.17	0.758162	-1.38	0.115196	-1	0.997774	1.08	0.702547	1.09	0.791841	2.22	0.057467	1.44	0.339517	2.16	0.001767	1.23	0.394395
Glyma.20G148600	GLYMA20G28680	Endonuclease/Exonuclease/phosphatase family	12214764	1.73	0.549928	-1.01	0.989738	-1.32	0.659302	1.15	0.829115	-1.42	0.080616	1.71	0.23675	-1.29	0.040643	1.03	0.955694	1.09	0.848	2.07	0.329008	2.59	0.001852	-1.44	0.286433
Glyma.05G160000	GLYMA05G29240	Cellulose synthase	11869977	1.12	0.643697	1.02	0.925202	1.88	0.329379	-1.51	0.324228	-2.22	0.089551	2.7	0.19742	-1.03	0.963107	1.7	0.463021	1.39	0.144055	-1.48	0.46232	3.31	0.00221	-2.28	0.237992
Glyma.20G129200	GLYMA20G26510	Protein kinase domain	12203806	-1.81	0.356328	-1.88	0.271754	1.01	0.978969	1.76	0.632006	-1.75	0.303975	1.17	0.80663	1.04	0.907883	2.29	0.186078	-1.13	0.683892	1.3	0.175522	2.19	0.002331	1.74	0.259968
Glyma.02G064300	GLYMA02G07140	Ribonuclease T2 family	11787568	-4.51	0.404096	-1	0.991927	-3.23	0.061702	-1.89	0.56368	-1.91	0.027081	-3.52	0.068224	1.74	0.077624	1.05	0.859909	2.44	0.233451	1.64	0.457041	2.8	0.002383	1.91	0.150411
Glyma.02G296800	GLYMA02G46630	Kinesin-related	11809480	1.85	0.450272	1.11	0.811509	-1.84	0.345152	1.55	0.294182	-1.14	0.783326	1.51	0.533433	1.15	0.764095	1.15	0.817425	1.39	0.3104	2.12	0.254833	2.75	0.002534	-1	0.99696
Glyma.14G061900	GLYMA14G06720	Microsomal signal peptidase 25 kDa subunit (SPC25)	12074947	-1.47	0.634485	-1.48	0.120213	-3.47	0.090507	1.64	0.500431	1.56	0.070676	1.11	0.70911	-1.13	0.621124	-1.28	0.456701	1.09	0.749488	1.18	0.420167	2.03	0.00313	1.24	0.160534
Glyma.15G015400	GLYMA15G01850	AT1G15260	12103376	3.74	0.399303	4	0.064606	2.56	0.044103	3.46	0.307982	2.33	0.06705	2.25	0.014112	1.15	0.610743	-1.25	0.522499	-1.09	0.752201	1.15	0.685387	2.37	0.003296	1.41	0.423932
Glyma.20G135400	GLYMA20G27180	"Cyclin, C-terminal domain"	12204046	-1.12	0.865091	1.08	0.75513	-1.21	0.562186	-1.24	0.760815	-1.18	0.553524	-1.14	0.542392	1.97	0.16261	1.1	0.748001	1.31	0.110593	-1.04	0.896685	2.21	0.003397	1.05	0.8598
Glyma.08G196700	GLYMA08G20980	"Protein of unknown function, DUF590"	11946525	-2.42	0.494548	1.84	0.073033	1.28	0.572758	-1.41	0.703336	-1.61	0.280755	-1.28	0.660766	-2.08	0.199503	-1.22	0.729116	-2.47	0.020794	-1.16	0.719235	2.31	0.004629	1.19	0.55025
Glyma.06G258500	GLYMA06G40620	Protein tyrosine kinase	11898011	1.25	0.239559	-1.03	0.887165	1.58	0.280082	-1.3	0.438405	-1.46	0.093417	1.04	0.880205	1.12	0.464979	-1.2	0.553663	1.11	0.592795	-1.08	0.829188	2.29	0.00499	1.04	0.867371
Glyma.02G019400	GLYMA02G02330	UAA transporter family	11798070	-1.27	0.678245	1.13	0.571601	-1.92	0.413296	-1.06	0.853892	-1.72	0.051359	-1.17	0.799146	1.26	0.458736	-1.03	0.961304	-1.05	0.903282	1.03	0.91212	2.63	0.005454	-1.39	0.548034
Glyma.12G217300	GLYMA12G34550	BURP domain	12031975	-1.13	0.516446	-1.94	0.275215	-1.93	0.218153	-1.15	0.140757	-2.08	0.243744	-2.18	0.16129	1.08	0.829192	-1.3	0.470973	2.16	0.055885	1.24	0.601218	2.82	0.006545	1.3	0.455499
Glyma.08G072400	GLYMA08G07710	haloacid dehalogenase-like hydrolase	11926097	1.36	0.369763	1.05	0.856719	1.17	0.781857	1.17	0.801889	-1.04	0.801835	1.19	0.794893	1.34	0.247984	1.96	0.431154	1.73	0.26994	2.02	0.308072	2.62	0.006561	2.2	0.064898
Glyma.14G017400	GLYMA14G02090	Calponin homology (CH) domain	12073080	1.02	0.966042	-1.06	0.568012	-1.58	0.23732	1.34	0.571324	-1.51	0.070352	-1.14	0.631118	1.18	0.271825	-1.16	0.638591	1.43	0.024496	1.34	0.347106	2.24	0.006638	-1.16	0.097154
Glyma.01G028600	GLYMA01G03480	Arabidopsis proteins of unknown function	11775988	1.31	0.696793	1.11	0.8097	-2.05	0.382516	-1.42	0.708549	-1.13	0.59182	-1.14	0.834723	1.97	0.217564	-1.23	0.771204	2.11	0.092671	1.61	0.479377	2.54	0.006871	1.38	0.423101
Glyma.15G267000	GLYMA15G42140	ATP-CITRATE SYNTHASE	12113433	1.32	0.464313	1.24	0.563678	-1.26	0.409661	2.2	0.071357	1.55	0.161914	1.12	0.694115	1.14	0.531487	-1.61	0.101101	2.6	0.299593	1.46	0.182827	2.87	0.007307	1.48	0.327236
Glyma.18G260800	GLYMA18G49560	Thioesterase superfamily	12175655	-1.05	0.806955	-1.46	0.136106	-1.31	0.641557	1.13	0.464657	-1.06	0.761863	1.18	0.706228	1.49	0.095346	1.82	0.238753	1.99	0.061837	1.81	0.050291	2.1	0.007594	1.43	0.267918
Glyma.11G049600	GLYMA11G05300	Peroxidase	12014348	-1.23	0.655486	-1.6	0.385222	-2.13	0.210534	-1.21	0.671755	-1.56	0.40563	-1.4	0.465298	1.32	0.456114	1.01	0.976085	1.51	0.339969	1.05	0.905866	2.55	0.007623	-1.04	0.91134
Glyma.14G058700	GLYMA14G06400	2OG-Fe(II) oxygenase superfamily	12074849	-1.06	0.760497	-1.12	0.753406	-1.06	0.906462	-1.17	0.126297	1.34	0.585273	-1.16	0.776689	4.5	0.130106	1.86	0.32542	9.83	0.111953	3.84	0.248219	4.85	0.007741	2.24	0.210328
Glyma.15G090300	GLYMA15G09700	Serine carboxypeptidase	12094788	2.07	0.148358	-1.04	0.725005	-1.39	0.424193	1.55	0.599447	-1.12	0.510917	-1.04	0.903962	1.61	0.031294	-1.03	0.936166	2.88	0.05695	1.32	0.357654	2.94	0.007959	1.01	0.967026
Glyma.04G150900	GLYMA04G21450	PAZ domain	11848610	1.7	0.270111	2.21	0.140626	-1.12	0.798707	1.43	0.417539	-1.15	0.79574	1.47	0.131515	1.41	0.482266	-1.66	0.210499	-1.34	0.449274	1.49	0.532552	2.89	0.008004	-2.29	0.083292
Glyma.16G064200	GLYMA16G06950	Protein tyrosine kinase	12125223	-1.43	0.460427	-1.13	0.741777	-2.21	0.266353	1.46	0.009595	1.29	0.579395	1.38	0.521449	2.15	0.25718	4.42	0.241669	1.04	0.921228	5.56	0.172858	3.25	0.008598	3.56	0.279658
Glyma.06G057300	GLYMA06G05990	Protein tyrosine kinase	11876234	1.11	0.682986	-1.02	0.909047	-1.11	0.557958	1.28	0.399621	1.52	0.202246	-1.17	0.339898	2.94	0.074434	1.02	0.91704	5.53	0.059317	-1.01	0.97696	2.73	0.009418	1.41	0.271843
Glyma.08G217000	GLYMA08G23200	Mitochondrial glycoprotein	11932290	1.21	0.683937	-2.96	0.014344	-1.66	0.206718	1.08	0.880392	-3.43	0.002315	-1.86	0.125158	-1.08	0.730416	-1.08	0.764243	1.46	0.193822	1.09	0.79445	2.11	0.009912	1.18	0.473718
Glyma.18G062000	GLYMA18G06950	Fatty acid desaturase	12155924	-1.34	0.781234	-1.05	0.936375	2.65	0.016058	1.21	0.821136	-1.15	0.602172	2.54	0.141524	1.2	0.66983	1.3	0.704531	-1.07	0.917177	-1.99	0.071662	2.47	0.009987	-1.11	0.752577
Glyma.02G108500	GLYMA02G12070	Myb-like DNA-binding domain	11801495	-1.49	0.490452	1.64	0.178009	1.39	0.511547	-2.63	0.281534	-1.63	0.305686	-1.17	0.752732	1.39	0.443642	1.09	0.856641	-1.09	0.747154	1.07	0.831977	2.54	0.010175	2.19	0.019343
Glyma.16G033700	GLYMA16G03760	GLUCOSYL/GLUCURONOSYL TRANSFERASES	12124065	1.54	0.260968	1.19	0.757594	-1.29	0.621803	1.24	0.660594	-1.27	0.69362	-1.55	0.439753	2.49	0.274442	-1.28	0.659309	4.55	0.141295	1.18	0.671727	3.49	0.010207	1.46	0.577214
Glyma.06G163700	GLYMA06G17180	AP2 domain	11893713	2.86	0.182617	-1.56	0.327497	1.18	0.597285	1.8	0.403499	-1.45	0.374846	1.38	0.599906	2.71	0.079605	1.23	0.707643	4.03	0.080725	2.29	0.172901	3.12	0.010345	1.66	0.43047
Glyma.02G018700	GLYMA02G02230	Glycosyl hydrolase family 1	11785899	2.96	0.194147	2.57	0.105902	2.47	0.093851	4.77	0.241455	2.2	0.186512	2.86	0.110082	2.44	0.126181	1.6	0.111415	1.8	0.018867	-1.2	0.621591	2.36	0.011129	-1.32	0.422678
Glyma.12G224000	GLYMA12G35250	Protein of unknown function (DUF2921)	12042119	-2.57	0.477475	-3.03	0.082431	-1.17	0.708249	-4.33	0.408932	-1.46	0.454286	-1.43	0.459093	4.79	0.081199	12.57	0.18898	16	0.081974	8.29	0.176001	3.74	0.011934	14.08	0.181534
Glyma.08G092100	GLYMA08G09740	Endomembrane protein 70	11926949	1.05	0.928659	-1.02	0.939882	-1.02	0.885359	-1.28	0.715437	-1.91	0.146893	-1.66	0.068163	-1.31	0.410547	-1.49	0.108375	1.16	0.474885	-1.06	0.54494	2.08	0.012843	1.24	0.208105
Glyma.11G116800	GLYMA11G12430	Spb1 C-terminal domain	12005627	1.07	0.133592	1.15	0.570489	1.09	0.76445	1.18	0.721127	-1.51	0.266195	1.08	0.762263	1.1	0.706142	1.34	0.324902	1.3	0.227339	-1.35	0.23034	2.11	0.013102	-1.04	0.851562
Glyma.13G248200	GLYMA13G32180	EF hand	12067505	1.12	0.801927	-1.59	0.08911	1.38	0.225624	-1.34	0.609698	-1.36	0.345864	1.46	0.28117	1.29	0.455515	4.99	0.067914	7.97	0.058809	3.63	0.233624	4.62	0.013452	2.6	0.18398
Glyma.02G134700	GLYMA02G15230	Cupredoxin superfamily protein	11802500	1.99	0.337161	-1.43	0.534045	-1.07	0.904363	1.15	0.665682	-1.14	0.793416	-1.19	0.704639	2.67	0.165383	2.11	0.095164	6.26	0.061313	4.67	0.230726	3.17	0.013532	3.43	0.179068
Glyma.12G056900	GLYMA12G06060	GUFA PROTEIN - RELATED	12025605	1.49	0.653294	1.44	0.236845	2.79	0.018027	1.87	0.233767	1.35	0.094554	2.73	0.259348	-1.5	0.08001	2.32	0.184871	-1.3	0.407317	1.02	0.937398	2.01	0.013959	1.33	0.534485
Glyma.15G234700	GLYMA15G37520	UDP-glucoronosyl and UDP-glucosyl transferase	12112100	-1.21	0.379309	-1.84	0.11254	1.33	0.466326	6.98	0.340907	2.63	0.076212	5.04	0.157922	-1.4	0.220722	-1.07	0.7739	1.25	0.119583	-1.33	0.466326	3.36	0.014097	1.43	0.625622
Glyma.17G138500	GLYMA17G14750	Glycosyl hydrolases family 32 N terminal	12148308	2.12	0.01153	-1.61	0.577638	-1.89	0.363169	2.09	0.268597	-1.36	0.690981	-1.74	0.397277	7.92	0.127864	1.86	0.529837	40.92	0.078306	2.22	0.457984	13.65	0.014099	2.99	0.301618
Glyma.03G027200	GLYMA03G03170	Protein tyrosine kinase	11811132	-1.04	0.945638	-1.09	0.794466	2.31	0.202651	-1.24	0.728483	-2.96	0.046129	-1.48	0.207686	-1.04	0.845828	4.03	0.071976	1.38	0.316008	1.32	0.567186	2.25	0.015032	3.84	0.200316
Glyma.12G100600	GLYMA12G10790	Myb-like DNA-binding domain	12036880	-1.2	0.709776	-1.28	0.55078	1.06	0.873424	-1.99	0.376746	-1.44	0.340215	-1.36	0.359008	1.97	0.282935	3.29	0.207	2.22	0.332818	2.7	0.206996	3.18	0.017071	3.58	0.123105
Glyma.09G003200	GLYMA09G00550	Glycosyl hydrolase family 1	11953362	3.6	0.142832	1.42	0.343494	2.63	0.05993	1.63	0.593918	1.06	0.888801	3.11	0.06304	1.25	0.478037	1.66	0.279526	1.28	0.389637	1.09	0.85109	2.18	0.018139	-1.07	0.793165
Glyma.03G143700	GLYMA03G29950	Cytochrome P450	11827083	1	0.998621	-1.93	0.281198	-1.09	0.877746	-1.3	0.746702	-2.62	0.191894	-1.47	0.000611	2.2	0.290248	3.33	0.216465	6.61	0.056191	4.43	0.299804	5.33	0.018331	2.54	0.320072
Glyma.11G256500	GLYMA11G36410	Methyltransferase domain	12022275	1.33	0.350799	1.13	0.582943	-1.17	0.716883	1.29	0.391656	1.03	0.78445	-1.23	0.587365	1.81	0.037577	-1.05	0.858619	2.18	0.095645	1.14	0.731843	2.08	0.019055	1.27	0.466316
Glyma.16G059700	GLYMA16G06440	Leucine Rich Repeat	12125062	1.57	0.616273	1.87	0.412698	1.78	0.218174	1.57	0.377312	-1.03	0.956079	-1.29	0.310297	1.06	0.892307	-1.14	0.552996	-1.82	0.420801	-1.22	0.626464	2.63	0.020546	1.55	0.3118
Glyma.17G046900	GLYMA17G05190	NUC173 domain	12133303	1.14	0.564239	-1.04	0.86758	-1.37	0.509013	1.04	0.843193	-2.49	0.041138	-1.23	0.629789	-1.11	0.620545	1.09	0.824598	-1.15	0.434156	-1.47	0.384435	1.95	0.020778	1.03	0.702632
Glyma.05G129700	GLYMA05G25980	MCM2/3/5 family	11858957	1.17	0.819617	-1.08	0.594928	-1.1	0.797386	-1.07	0.94471	-1.12	0.676537	1.3	0.569755	1.15	0.447214	2.01	0.080378	1.69	0.122103	1.98	0.126341	2.29	0.021182	1.79	0.156809
Glyma.03G181600	GLYMA03G33880	Phenylalanine and histidine ammonia-lyase	11817558	-1.18	0.780142	1.48	0.390098	1.27	0.547935	2.14	0.027594	1.08	0.743805	1.42	0.166479	3.2	0.07663	-1.21	0.500801	1.9	0.180723	1.21	0.610692	5.07	0.022955	1.49	0.019588
Glyma.15G243300	GLYMA15G39090	Cytochrome P450	12101271	2.22	0.574788	1.53	0.393125	-1.58	0.387996	3.16	0.246778	-1.15	0.66132	1.03	0.941517	-1.58	0.29446	-1.79	0.305582	1.49	0.281526	1.92	0.045577	2.31	0.023993	1.09	0.860769
Glyma.07G097700	GLYMA07G10930	"Zinc finger, C3HC4 type (RING finger)"	11904464	-1.41	0.157295	1.27	0.408854	-1.41	0.309544	1.04	0.926899	-1.91	0.143596	1.02	0.891746	1.09	0.667566	1.17	0.62971	1.11	0.67599	1.28	0.579275	2.81	0.024202	-1.46	0.131933
Glyma.11G148700	GLYMA11G20820	Fasciclin domain	12019308	-1.31	0.625383	1.4	0.548796	-1.1	0.701437	-1.48	0.485889	1.2	0.664	1.67	0.333611	1.53	0.378994	-1.12	0.852109	1.59	0.259802	-1.33	0.137206	2.79	0.024968	1.05	0.910067
Glyma.08G205700	GLYMA08G21980	Kinesin motor domain	11946940	-2.21	0.127381	-2.71	0.108459	-1.55	0.389303	1.3	0.793568	-2.02	0.168465	1.09	0.821741	-1.18	0.617289	1.27	0.500873	1.6	0.261527	1.64	0.161432	2.27	0.026036	1.49	0.054064
Glyma.20G220800	GLYMA20G36300	Cupin domain	12207444	-4.36	0.35594	-1.78	0.440126	-1.19	0.341287	-2.59	0.424255	-1.93	0.389702	1.09	0.57391	1.7	0.381296	1.4	0.389381	3.15	0.122516	4.28	0.187476	3.78	0.028287	2.62	0.282725
Glyma.04G174800	GLYMA04G34370	haloacid dehalogenase-like hydrolase	11850023	1	0.996421	-1.06	0.79239	-1.51	0.183714	-1.38	0.379921	-1.45	0.100324	-1.16	0.52173	1.39	0.053224	1.48	0.091553	1.36	0.14054	1.63	0.073724	2.05	0.029513	1.06	0.505055
Glyma.07G004200	GLYMA07G00620	GDP-fucose protein O-fucosyltransferase	11900592	2.97	0.179418	1.12	0.66054	1.08	0.716082	2.23	0.297687	1	0.999246	1.32	0.462004	-1.17	0.59752	1.18	0.674134	1.36	0.041028	1.55	0.35178	2.3	0.029595	1.38	0.303906
Glyma.18G250500	GLYMA18G48560	Protein tyrosine kinase	12164132	-1.75	0.038736	-2.05	0.048665	-1.97	0.035661	-1.28	0.317299	-1.82	0.080965	-1.53	0.067816	1.29	0.374553	2.4	0.163819	1.51	0.040503	1.45	0.383069	1.95	0.031236	2.53	0.255949
Glyma.19G180600	GLYMA19G36460	DnaJ domain	12184478	-1.01	0.97836	1.22	0.567971	-1.03	0.945679	-1.14	0.44356	1.08	0.811995	-1.04	0.911692	1.56	0.354422	1.33	0.635993	1.26	0.439283	1.05	0.878854	2.09	0.031421	1.32	0.508854
Glyma.U032200	GLYMA10G23840	ATP-DEPENDENT CLP PROTEASE	11993775	-2.24	0.085947	-1.16	0.659334	-1.02	0.957494	-1.7	0.214369	-1.07	0.844789	1.68	0.072661	-1.23	0.558259	1.5	0.27365	2.11	0.098979	1.5	0.411269	2.59	0.031445	1.15	0.637931
Glyma.13G200000	GLYMA13G27010	Annexin	12065620	1.92	0.482849	-2.34	0.00997	-1.21	0.551341	1.39	0.67562	-1.4	0.11421	-1.09	0.841477	5.98	0.167179	2.13	0.055283	36.3	0.085969	1.92	0.394005	6.16	0.032061	2.09	0.216794
Glyma.18G242900	GLYMA18G47820	Serine carboxypeptidase	12175051	-1.63	0.415458	-1.63	0.068191	-1.67	0.336723	1.1	0.835051	-1.04	0.781892	1.14	0.758604	2.01	0.127127	2.06	0.278145	2.53	0.115114	2.25	0.126406	2.04	0.032199	2.04	0.423179
Glyma.05G052300	GLYMA05G03850	Ribosomal protein S15	11864865	-1.21	0.713464	-1.12	0.704597	-1.22	0.83499	2.13	0.449083	-1.29	0.356165	2.27	0.269901	-1.24	0.411654	-1.51	0.658001	1.03	0.94297	1.17	0.813908	2.28	0.032309	-1.07	0.865159
Glyma.19G193300	GLYMA19G37790	IQ calmodulin-binding motif family protein	12184986	-1.72	0.53045	-1.46	0.381077	1.16	0.753389	-3.79	0.310326	-2.8	0.068146	1.07	0.926534	-1.41	0.268957	1.45	0.554638	1.13	0.793171	1.43	0.526447	2.23	0.032445	1.55	0.423184
Glyma.10G200800	GLYMA10G34460	Cytochrome P450	11984614	3.41	0.119154	-1.13	0.851992	-1.2	0.768904	7.17	0.180823	1.27	0.715656	1.55	0.376249	1.58	0.526873	2.45	0.298057	15.97	0.051127	8.85	0.239812	11.51	0.033857	8.13	0.20881
Glyma.15G209300	GLYMA15G26790	Leucine Rich Repeat	12110755	1.78	0.339525	-3.31	0.088492	-2.43	0.515374	-1.2	0.800455	-1.73	0.390029	-1.83	0.612014	2.81	0.070092	1.01	0.992593	29.95	0.117341	3.26	0.400882	6.2	0.034473	1.46	0.626241
Glyma.11G022400	GLYMA11G02470	"Zinc finger, C3HC4 type (RING finger)"	12001672	-1.1	0.904867	1.17	0.355786	-1.62	0.201632	1.8	0.389955	-1.24	0.481926	-1.81	0.084005	1.14	0.777158	-1.79	0.064572	-1.15	0.613784	-1.3	0.609074	2.1	0.034691	-1.14	0.729334
Glyma.04G235400	GLYMA04G41380	IQ calmodulin-binding motif	11852410	-1.01	0.96076	-1.77	0.109499	1.26	0.396017	-1.92	0.09031	-1.66	0.134884	1.46	0.204171	-1.24	0.380383	1.44	0.175853	1.64	0.133484	-1.23	0.544122	2.22	0.035534	-1.31	0.301898
Glyma.16G028700	GLYMA16G03160	NAD binding domain of 6-phosphogluconate dehydrogenase	12115127	-1.49	0.46839	-1.12	0.623778	1.06	0.906001	-1.9	0.417458	-1.71	0.140398	-1.02	0.945121	1.34	0.429288	-1.06	0.856527	1.82	0.010417	-1.3	0.610418	2.77	0.035766	-1.34	0.449828
Glyma.01G054100	GLYMA01G06610	"WD domain, G-beta repeat"	11776997	1.03	0.926154	1.3	0.409596	-1.68	0.171593	-1.33	0.50481	-1.18	0.561915	-1.44	0.272616	-1.03	0.923792	-1.19	0.542777	-1.32	0.369606	1.14	0.726213	2.21	0.036136	-1.07	0.760935
Glyma.16G197200	GLYMA16G32180	Putative methyltransferase	12130387	-1.33	0.199291	1.48	0.289275	1.1	0.745395	1.02	0.931824	-1.15	0.713953	1.01	0.980553	1.55	0.190214	1.66	0.026729	1.52	0.132225	1.04	0.899325	2.56	0.038483	1.03	0.94003
Glyma.15G179800	GLYMA15G19900	Protein of unknown function (DUF581)	12109566	-3.18	0.098928	-8.77	0.010635	-4.8	0.079268	-1.16	0.737393	-3.1	0.011537	-1.72	0.227599	1.05	0.813734	1.01	0.965723	2.27	0.363483	1.74	0.36725	1.99	0.038701	1.1	0.737184
Glyma.17G238200	GLYMA17G35650	Asparaginase	12152459	1.77	0.180433	-1.01	0.938444	-1.2	0.462811	1.83	0.449097	-1.29	0.206729	1.1	0.726317	1.73	0.065271	1.56	0.480321	1.67	0.011709	1.24	0.418283	2.83	0.0397	1.24	0.530117
Glyma.12G086300	GLYMA12G09140	TRNA DELTA(2)-ISOPENTENYLPYROPHOSPHATE TRANSFERASE-RELATED	12036303	-1.91	0.391767	-1.19	0.5308	1.1	0.788878	-1.22	0.737184	-2.04	0.066597	-1.3	0.290359	-1.99	0.017988	1.03	0.861167	-1.06	0.841921	-1.02	0.950906	2.42	0.040419	1.53	0.111655
Glyma.09G247000	GLYMA09G38250	basic helix-loop-helix (bHLH) DNA-binding superfamily protein	11974409	1.42	0.409543	1.37	0.207669	1.75	0.087525	1.56	0.197005	1.51	0.125177	2.05	0.303571	1.9	0.058619	1.7	0.375333	3.57	0.121027	1.34	0.153595	2.67	0.040451	1.37	0.510131
Glyma.18G286000	GLYMA18G52270	STAS domain	12176453	1.15	0.607487	-1.41	0.406225	1.32	0.620108	-6.03	0.073725	-17.85	0.051821	-15	0.057619	-1.02	0.962303	-1.19	0.571469	1.14	0.701758	1.04	0.927812	2.03	0.041499	2.76	0.180711
Glyma.10G185000	GLYMA10G32860	Targeting protein for Xklp2 (TPX2)	11984084	1.2	0.751675	1.17	0.790139	-1.28	0.609272	-1.03	0.85457	1.08	0.831597	-1.3	0.57905	-1.1	0.824747	-1.25	0.625701	1.54	0.3428	-1.97	0.286552	2.26	0.042328	1.06	0.867472
Glyma.01G244000	GLYMA01G45500	No annotation in Soybase	11774639	1.76	0.091872	1.4	0.474282	-1.16	0.774429	1.7	0.477339	1.4	0.512701	1.89	0.122857	3.32	0.091437	1.96	0.274381	2.45	0.053955	3.09	0.311338	2.47	0.042382	1.43	0.443505
Glyma.16G039300	GLYMA16G04330	Glycosyl hydrolase family 3 C terminal domain	12115575	1.93	0.3483	1.79	0.069687	2.72	0.035363	-1.54	0.669663	-1.72	0.140381	1.57	0.318682	1.83	0.215719	2.24	0.147382	1.3	0.161961	1.12	0.460333	2.21	0.043624	-1.1	0.614466
Glyma.17G009000	GLYMA17G01260	Alkaline phytoceramidase (aPHC)	12142789	-1.91	0.276267	-1.03	0.919132	-2.76	0.172642	-2.42	0.051102	-2.06	0.082698	-2.55	0.18302	1.46	0.356895	-2.46	0.185459	1.22	0.555876	1.34	0.452684	2.91	0.045239	-1.1	0.732514
Glyma.12G224400	GLYMA12G35300	Protein of unknown function (DUF616)	12042147	1.8	0.47833	-2.41	0.103208	-2.45	0.293577	1.86	0.461149	-3.48	0.072044	-1.38	0.594582	-1.34	0.374429	-1.43	0.553237	2.81	0.128625	1.66	0.320624	3.43	0.045485	1.22	0.500454
Glyma.05G023900	GLYMA05G00750	MazG nucleotide pyrophosphohydrolase domain	11863930	-1.5	0.694608	-1.52	0.160657	-1.23	0.681031	-1.89	0.597236	-1.72	0.128553	-1.6	0.397767	1.23	0.463125	1.08	0.894899	1.91	0.148092	-1.03	0.947332	2.11	0.045688	-1.12	0.663066
Glyma.05G023700	GLYMA05G00730	DIMETHYLANILINE MONOOXYGENASE	11853674	1.77	0.004436	1.34	0.374298	1.26	0.690491	1.68	0.301456	1.31	0.280848	1.68	0.298157	1.52	0.120891	1.91	0.030622	2.28	0.109544	1.87	0.234762	2.24	0.045905	1.62	0.378182
Glyma.04G041500	GLYMA04G04400	cathepsin V [EC:3.4.22.43]	11833638	2.53	0.312875	1.25	0.547733	1.01	0.974702	1.8	0.161335	-1.14	0.684617	-1.57	0.290932	1.67	0.106279	-1.44	0.399601	2.4	0.058308	-1.07	0.799067	2.09	0.045913	1.3	0.150075
Glyma.06G131600	GLYMA06G13680	Yippee putative zinc-binding protein	11892361	1.05	0.796713	1.11	0.794021	1.73	0.151322	-1.95	0.214743	-1.44	0.47419	1.41	0.350201	-1.2	0.679904	1.52	0.502045	-1.01	0.965361	1.16	0.41235	2.03	0.046309	1.04	0.902916
Glyma.08G127200	GLYMA08G13400	UDP-glucose:Glycoprotein Glucosyltransferase	11943624	1.77	0.567589	1.36	0.291107	1.89	0.173532	1.08	0.913782	-1.61	0.311147	2.19	0.07052	1.56	0.187144	2.21	0.093349	1.15	0.404029	1.6	0.400468	2.36	0.047074	1.54	0.251389
Glyma.08G311500	GLYMA08G42440	Transferase family	11936474	-1.65	0.353454	1.04	0.911699	-2.61	0.00177	1.33	0.463599	1.26	0.360688	-1.15	0.674092	1.46	0.158334	-1.22	0.578104	1.22	0.586655	1.96	0.100555	2.17	0.047889	1.32	0.415483
Glyma.13G108600	GLYMA13G16850	Protein of unknown function (DUF1313)	12062047	1.3	0.588209	1.02	0.965632	1.12	0.851083	1.26	0.574236	-3.75	0.109779	-1.25	0.763477	-1.89	0.234447	-1.11	0.845549	-1.81	0.192841	-1.11	0.842266	2.7	0.047977	-1.25	0.750896
Glyma.04G000600	GLYMA04G00210	PB1 domain	11843089	1.36	0.682787	1.15	0.608305	2.84	0.503216	2.31	0.262502	-1.45	0.373548	9.67	0.427399	1.71	0.223069	1.3	0.732942	-1.11	0.690881	-3	0.492599	2.3	0.049263	-4.32	0.486415
Glyma.03G144800	GLYMA03G30110	Actin	11827097	-1.81	0.386568	-1	0.982708	-1.06	0.833788	-1.15	0.770562	-1.56	0.030876	1.15	0.573238	1.01	0.916149	1.17	0.575577	-1.24	0.260189	1.19	0.440254	2.09	0.049653	1.02	0.948752
Glyma.08G134300	GLYMA08G14280	haloacid dehalogenase-like hydrolase	11928679	-1.05	0.952412	-1.16	0.634823	-1.28	0.341794	1.4	0.619268	1.02	0.931347	1.04	0.790073	-1.05	0.905672	1.06	0.901786	1.09	0.812872	1.8	0.196831	1.19	0.653272	2.13	0.002312
Glyma.06G048600	GLYMA06G05120	No annotation in Soybase	11875829	1.43	0.528104	1.11	0.779122	1.65	0.376588	1.24	0.703231	-1.87	0.24869	-1.39	0.667818	-1.3	0.553108	1.67	0.384833	1.22	0.393072	-1.07	0.769488	2.16	0.102078	2.54	0.002661
Glyma.08G142800	GLYMA08G15100	copper ion binding;cobalt ion binding;zinc ion binding	11928907	-3.45	0.329313	-1.09	0.747627	-1.12	0.751766	-3.11	0.336924	-1.35	0.284692	-2.17	0.156065	-1.34	0.421691	-1.72	0.275513	1.1	0.603122	-1.3	0.465153	1.06	0.634344	2.45	0.003886
Glyma.12G115200	GLYMA12G13060	F-box domain	12037425	1.15	0.357699	-1.52	0.094711	-1.34	0.218289	1.13	0.536098	-1.62	0.089299	-3.01	0.039251	-1.31	0.222341	-1.7	0.087953	-1.24	0.18986	-1.41	0.046067	-1.12	0.454324	1.99	0.005969
Glyma.13G049500	GLYMA13G07130	Pyridoxal-phosphate dependent enzyme	12045162	1.25	0.418506	1.43	0.023804	1.22	0.568859	-1.17	0.485086	1.06	0.569541	-1.46	0.257233	1.09	0.731647	1.27	0.480704	1.05	0.560541	1.02	0.939099	1.41	0.013161	2.14	0.006294
Glyma.13G305100	GLYMA13G38100	Protein of unknown function (DUF1218)	12055559	2.45	0.220514	1.33	0.11695	1.27	0.72099	1.47	0.58697	1.64	0.207896	-1.34	0.646221	-2.24	0.035423	-2.03	0.381927	1.19	0.205351	1.32	0.576397	1.56	0.235872	2.86	0.007181
Glyma.08G351100	GLYMA08G46560	x-ray induced transcript 1	11952477	1.45	0.536258	-1.41	0.408796	-1.53	0.512625	1.62	0.379393	-1.83	0.230269	-2.45	0.306892	1.11	0.730083	1.1	0.891797	1.45	0.557107	1.54	0.073199	1.32	0.331571	2.14	0.00865
Glyma.10G271900	GLYMA10G41830	Protein kinase domain	11987405	-1.32	0.439289	-1.7	0.319008	-1.2	0.653031	-1.08	0.785111	-1.26	0.576884	-2.09	0.131709	-1.01	0.984732	-1.07	0.834002	1.31	0.353889	-1.04	0.93149	1.42	0.263048	2.72	0.009094
Glyma.18G093300	GLYMA18G10470	Leucine Rich Repeat	12157009	-1.34	0.434156	-1.02	0.912472	-1.05	0.854446	-1.79	0.251107	-1.06	0.635664	-1.24	0.489455	1.21	0.627888	1.92	0.198645	1.42	0.174325	1.91	0.321344	1.38	0.071457	2.81	0.012188
Glyma.10G007700	GLYMA10G01050	2OG-Fe(II) oxygenase superfamily	11989043	1.13	0.845401	1.48	0.299553	1.14	0.716389	-1.21	0.799589	1.37	0.381429	-1.63	0.273535	-1.22	0.517185	-1.44	0.356883	-1.16	0.619255	1.19	0.541142	-1.12	0.809069	2.34	0.012532
Glyma.20G193900	GLYMA20G33570	ATP-DEPENDENT CLP PROTEASE	12206468	1.93	0.606493	-1.15	0.853164	1.05	0.933246	-1.06	0.884112	1.12	0.727105	-1.01	0.982114	-1.01	0.983622	1.6	0.35639	2.54	0.18011	1.79	0.283514	2.23	0.241475	2.39	0.01398
Glyma.05G058300	GLYMA05G04540	"Microtubule associated protein 1A/1B, light chain 3"	11865083	-1.78	0.543294	1.07	0.849582	1.02	0.925258	-3.09	0.403174	-1.47	0.446527	-1.75	0.061195	-1.31	0.56082	1.51	0.057592	1.11	0.261494	-1.02	0.948021	-1.07	0.702131	2.07	0.014699
Glyma.08G086800	GLYMA08G09180	Inositol monophosphatase family	11941986	1.17	0.449682	1.16	0.743946	1.18	0.339557	-1.07	0.711723	1.75	0.065658	-1.86	0.050778	1.28	0.458395	1.09	0.787411	1.26	0.617797	1.04	0.832483	-1.18	0.353007	2.52	0.018986
Glyma.06G297300	GLYMA06G45200	Core-2/I-Branching enzyme	11886251	1.61	0.495827	1	0.999498	-1.07	0.80993	1.4	0.458524	-1.36	0.32779	-1.4	0.348128	1.05	0.892085	-1.15	0.637391	-1.33	0.327939	1.33	0.277699	1.6	0.13824	2.29	0.019106
Glyma.09G133100	GLYMA09G24660	FAMILY NOT NAMED	11958652	1.34	0.514281	-1.19	0.384263	1.05	0.868026	1.36	0.445734	-2.12	0.025756	-1.16	0.4791	-1.34	0.0695	1.33	0.375451	-1.13	0.700183	1.35	0.328483	1.46	0.20116	2	0.019457
Glyma.16G217200	GLYMA16G34290	Glycosyl transferases group 1	12131050	1.19	0.349908	1.04	0.943995	1.75	0.200427	-1.29	0.722808	-1.12	0.848675	-1.23	0.612601	-1.67	0.464977	1.8	0.266636	1.29	0.387113	1.03	0.914209	1.39	0.451303	2.46	0.022704
Glyma.06G031300	GLYMA06G03450	CBS domain pair	11875098	-1.08	0.781407	1.71	0.073207	1.19	0.635909	1.66	0.127951	1.69	0.081344	-1.12	0.71265	1.38	0.39398	1.63	0.214702	1.43	0.258475	1.21	0.636517	1.35	0.113893	2.44	0.023193
Glyma.08G080900	GLYMA08G08570	Berberine and berberine like	11926422	1.76	0.118059	1.02	0.914644	-1.18	0.42995	-1.88	0.318872	1.12	0.592625	-1.26	0.176739	1.48	0.251901	1.1	0.752371	2.4	0.093327	1.89	0.09877	1.24	0.393207	2.09	0.024536
Glyma.09G011400	GLYMA09G01410	Major Facilitator Superfamily	11965047	1.51	0.575843	1.31	0.492885	1.54	0.479123	1.47	0.52618	1.16	0.660987	1.43	0.07296	1.23	0.663816	1.43	0.381332	-1.12	0.691018	-1.02	0.965709	-1.01	0.958489	2.06	0.024865
Glyma.08G138700	GLYMA08G14710	Exonuclease	11944168	2.03	0.349345	1.05	0.911175	1.24	0.271232	1.71	0.46754	-1.01	0.988018	1.01	0.983435	1.01	0.991244	1.5	0.3816	1.3	0.31094	1.38	0.19467	2.26	0.128934	2.45	0.025036
Glyma.10G170200	GLYMA10G31310	eRF1 domain 3	11983403	-1.7	0.223622	-1.24	0.590083	1.22	0.585862	1.22	0.630079	1.01	0.977209	-1.5	0.316249	-1.13	0.739488	1.11	0.722874	-1.06	0.87512	-1.76	0.21372	-1.1	0.684874	2.46	0.025898
Glyma.18G054800	GLYMA18G06160	PROTEIN-L-ISOASPARTATE METHYLTRANSFERASE	12155706	1.27	0.332107	1.17	0.691492	1.3	0.450027	-1.35	0.358442	-1.41	0.55364	1.13	0.776716	-1.1	0.860094	1.08	0.838034	-1.22	0.215165	1.13	0.215521	1.21	0.625757	2.13	0.02635
Glyma.06G311100	GLYMA06G46810	Leucine Rich Repeat	11899766	3.14	0.306315	4.7	0.067381	3.15	0.137671	1.52	0.6666	2.31	0.148572	2.62	0.12255	1.09	0.875114	1.35	0.606065	-1.06	0.845927	1.54	0.199657	1.31	0.594111	2.2	0.027685
Glyma.03G113700	GLYMA03G26650	AT4G37445	11814940	1.7	0.461686	-1.06	0.936481	2.83	0.238147	1.25	0.816294	1.44	0.142666	1.36	0.447114	-1.11	0.659521	3.05	0.095771	2.07	0.221968	1.09	0.857041	1.31	0.17847	2.06	0.029081
Glyma.17G040600	GLYMA17G04520	No annotation in Soybase	12144116	-33.63	0.083619	-12.74	0.036013	-7.17	0.090952	-29	0.082762	-16.58	0.035446	-15.66	0.083493	-1.38	0.278338	1.15	0.675569	-1.67	0.251567	1.36	0.635886	-1.53	0.243228	1.95	0.031268
Glyma.08G212400	GLYMA08G22670	Glycosyl hydrolases family 17	11932076	1.84	0.224055	1.22	0.329835	1.42	0.076334	2.55	0.19118	1.99	0.224343	1.22	0.136885	1.58	0.482677	2.03	0.227337	1.92	0.303291	1.11	0.632289	1.61	0.237483	2.04	0.032596
Glyma.U027700	GLYMA03G15830	"SERINE-THREONINE PROTEIN KINASE, PLANT-TYPE"	11824054	-1.12	0.902022	-1.13	0.576961	1.2	0.730079	1.73	0.464985	-1.1	0.659813	1.57	0.36492	1.12	0.689945	1.9	0.237263	1.05	0.810876	1.47	0.189812	1.11	0.604813	2.05	0.034603
Glyma.16G051000	GLYMA16G05550	BRO1-like domain	12116027	1.53	0.608162	-1.13	0.740996	1.58	0.282487	2	0.367389	1.27	0.500878	-1.23	0.11765	-1.53	0.409937	-1.38	0.32499	1.23	0.435915	1.4	0.319017	-1.52	0.251641	2.58	0.036517
Glyma.13G088400	GLYMA13G01900	Thioredoxin	12043464	1.63	0.275722	-1.07	0.811881	1.05	0.918506	1.25	0.6417	-1.32	0.408825	-1.39	0.360325	-1.17	0.609351	1.37	0.145647	-1.18	0.416253	1.31	0.516366	1.42	0.200944	2.3	0.038494
Glyma.11G239300	GLYMA11G38230	Trehalose-phosphatase	12022935	-1.5	0.187709	-2.38	0.143483	1.16	0.735578	-1	0.991906	-1.29	0.607651	1.53	0.398268	1.72	0.240937	1.37	0.516225	2.78	0.092662	2.33	0.376672	2.44	0.110827	2.17	0.0391
Glyma.02G294800	GLYMA02G46420	F-box domain	11809370	-1.4	0.307136	1.15	0.733114	1.54	0.274581	-1.04	0.939691	1.11	0.790854	-1.27	0.605832	-1.18	0.647446	-1.12	0.816789	-1.02	0.968648	-1.45	0.349615	1.14	0.747756	2.14	0.041558
Glyma.12G064700	GLYMA12G06990	NAD dependent epimerase/dehydratase family	12025899	-1.23	0.778492	-1.56	0.324897	1.54	0.515274	1.86	0.238677	1.07	0.899041	1.7	0.420248	-1.33	0.563152	2.22	0.203584	-1.23	0.677157	1.04	0.862085	1.17	0.719093	2.04	0.042165
Glyma.18G204500	GLYMA18G43520	Leucine Rich Repeat	12162429	2.41	0.174691	2.34	0.016802	1.89	0.214914	-1.26	0.754285	-1.21	0.59299	-1.86	0.375192	-1.12	0.764088	1.75	0.37259	-1.3	0.096701	1.64	0.169599	-1.17	0.639823	3.08	0.042833
Glyma.02G225000	GLYMA02G39010	Glycosyl hydrolase family 3 C terminal domain	11806595	1.87	0.490179	1.02	0.922775	1.54	0.260672	2.49	0.270774	1.33	0.398785	1.46	0.408307	-1.18	0.659783	1.22	0.654518	1.63	0.068044	1.64	0.057156	1.41	0.280356	2.47	0.045058
Glyma.11G012400	GLYMA11G01450	"WD domain, G-beta repeat"	12001196	-1.91	0.310348	-2.55	0.022083	-3.03	0.006122	-4.19	0.208816	-3.36	0.004506	-2.06	0.082419	-1.03	0.820881	1.51	0.234346	1.24	0.501352	1.77	0.184541	1.77	0.140993	2.26	0.045117
Glyma.06G308500	GLYMA06G46520	alpha/beta hydrolase fold	11899695	1.55	0.113151	1.06	0.795849	1.47	0.302703	1.04	0.709827	-1.21	0.265628	-1.18	0.551958	1.05	0.852547	1.2	0.364311	1.01	0.980322	1.05	0.882561	1.27	0.40997	2.05	0.045806
Glyma.08G326900	GLYMA08G43890	Cytochrome P450	11951679	-2.27	0.439544	-2.68	0.002554	-1.5	0.316406	-1.43	0.63208	-2.16	0.037881	-1.9	0.192435	-3.66	0.001145	-2.04	0.180809	-1.67	0.145347	-1.23	0.669748	-1.77	0.265785	1.09	0.830429
Glyma.16G211500	GLYMA16G33690	kokopelli	12122481	-1.04	0.963724	-2.22	0.089573	-2	0.240137	-2	0.57252	-2.47	0.011233	-1.13	0.777674	-3.13	0.004655	1.05	0.912407	-1.1	0.858471	1.48	0.331201	1.48	0.428443	1.3	0.436233
Glyma.06G066200	GLYMA06G06980	"WD domain, G-beta repeat"	11889718	1.7	0.135716	-1.19	0.369567	-1.19	0.353457	1.86	0.085027	-1.17	0.582427	-1.42	0.320696	-2.25	0.004723	-1.3	0.180792	-1.31	0.380505	-1.53	0.121855	-1.39	0.428978	1.31	0.451653
Glyma.15G087700	GLYMA15G09410	Mov34/MPN/PAD-1 family	12106078	1.57	0.386708	-1.21	0.191828	1.07	0.829455	2.22	0.342216	-1.27	0.220686	-1.73	0.222328	-2.55	0.00483	-2.42	0.047851	-1.48	0.332887	-1.31	0.43823	1.1	0.710111	1.39	0.512783
Glyma.02G052300	GLYMA02G05880	alpha/beta hydrolase fold	11787252	1.3	0.70463	1.14	0.2264	1.67	0.266104	-1.19	0.795285	-1.34	0.098116	1.09	0.836021	-2.26	0.00484	1.51	0.437496	-1.81	0.024929	-1.08	0.778338	-1.02	0.910627	1.13	0.749165
Glyma.10G276000	GLYMA10G42270	No annotation in Soybase	11987598	1.34	0.744548	-1.59	0.045407	1.4	0.735139	-1.92	0.138844	-2.2	0.014419	-1.18	0.846646	-2.7	0.007692	1.05	0.947699	-3.26	0.031887	-2.12	0.502279	-2.56	0.088895	-1.5	0.583894
Glyma.13G348200	GLYMA13G42390	haloacid dehalogenase-like hydrolase	12071193	-1.8	0.296254	-1.5	0.008046	-2.49	0.292541	1.35	0.320195	-1.13	0.766913	-1.09	0.868673	-2.02	0.007832	-1.29	0.656257	1.36	0.458291	2.27	0.159974	-1.22	0.69879	-1.1	0.726597
Glyma.02G070000	GLYMA02G07700	No apical meristem (NAM) protein	11787810	-4.49	0.095984	-2.82	0.009726	-3.29	0.192035	-7.62	0.132474	-3.04	0.007433	-2.66	0.226699	-2.14	0.008523	-1.29	0.621258	-1.97	0.222888	-1.2	0.711715	-1.46	0.534046	-1.57	0.335477
Glyma.10G266400	GLYMA10G41270	Tetratricopeptide repeat	11987172	1.39	0.650043	-1.09	0.772133	-1.1	0.857728	1.93	0.362867	-1.01	0.949058	1.07	0.890978	-2	0.008688	1.17	0.746413	-1.16	0.687985	1.04	0.893971	-1.6	0.166786	-1	0.988506
Glyma.03G146000	GLYMA03G30220	Thioredoxin	11816146	1.07	0.433552	-1.13	0.112913	-1.11	0.622785	1.01	0.930039	-1.05	0.6543	-1.39	0.297156	-2.08	0.009051	-1.2	0.456231	-1.62	0.00154	1.07	0.67217	-1.36	0.188011	1.1	0.836937
Glyma.09G062600	GLYMA09G07070	Xyloglucan endo-transglycosylase (XET) C-terminus	11955697	-1.01	0.941732	-1.47	0.017131	1.06	0.782083	-1.1	0.603197	-1.42	0.024087	1.08	0.748625	-2.12	0.00912	-1.87	0.081981	-2.02	0.004157	-3	0.069155	-1.46	0.06435	-2.19	0.060918
Glyma.20G121600	GLYMA20G25690	Ubiquitin family	12203522	2.7	0.04808	-1.92	0.029045	1.72	0.176452	1.9	0.205235	-2.61	0.007157	1.28	0.56029	-2	0.009209	-1.15	0.755379	1.32	0.2016	-1.35	0.295878	1.8	0.075055	-2.27	0.122619
Glyma.13G279200	GLYMA13G35480	ASPARAGINE SYNTHETASE	12054701	-2.04	0.157409	1.07	0.732783	1.24	0.443563	-1.62	0.160907	-1.68	0.259239	-1.51	0.328853	-2.37	0.009663	-1.48	0.364404	-3.09	0.027239	-1.49	0.032745	-2.05	0.366233	-1.41	0.305129
Glyma.12G168400	GLYMA12G28980	Protein tyrosine kinase	12030059	-1.13	0.195291	-1	0.991873	1.43	0.318583	1.09	0.75355	1.31	0.079431	1.55	0.337905	-2.03	0.010922	1.08	0.837755	-1.06	0.822004	1.05	0.703935	-1.24	0.116	1.14	0.675714
Glyma.09G070300	GLYMA09G08150	Aldehyde dehydrogenase family	11956062	1.19	0.776358	-1.46	0.164979	1.46	0.377843	1.26	0.69739	1.05	0.323362	1.65	0.319661	-3.17	0.011224	-1.22	0.421529	1.18	0.767216	-1.02	0.94764	-1.42	0.128316	1.04	0.90948
Glyma.05G013600	GLYMA05G07900	CLAVATA3/ESR-RELATED 13	11865889	1.76	0.160366	1.25	0.338927	1.18	0.774644	1.26	0.152562	1.41	0.029223	1.08	0.904881	-2	0.012046	1.04	0.947628	-1.07	0.878187	1.5	0.696158	1.1	0.811036	1.43	0.67651
Glyma.18G061300	GLYMA18G06870	2OG-Fe(II) oxygenase superfamily	12168083	-12	0.333665	-8.75	0.001645	-19.69	0.12994	-12	0.333665	-18.89	0.007985	-19.36	0.130181	-1.98	0.012501	-1.03	0.957811	-2.77	0.404903	2.12	0.431098	1.02	0.923612	1.23	0.245916
Glyma.07G135900	GLYMA07G16300	"Zinc finger, C2H2 type"	11917577	1.05	0.959128	-1.52	0.039201	-1.16	0.741229	-1.9	0.632127	-2.72	0.021141	-1.73	0.319728	-2.31	0.01275	1.3	0.471458	-1.69	0.087536	1.66	0.241354	1.27	0.523956	3.42	0.064317
Glyma.19G173800	GLYMA19G35720	Integral membrane protein DUF6	12184205	-2.02	0.328613	-1.08	0.846599	-1.36	0.439936	-3.65	0.232519	-1	0.99291	-1.21	0.684581	-4.31	0.013528	1.16	0.68091	-2.41	0.247167	-1.45	0.379422	-1.89	0.136895	1.06	0.928873
Glyma.13G159400	GLYMA13G22790	Protein tyrosine kinase	12064201	1.59	0.220933	-1.31	0.221931	-1.15	0.775988	3.07	0.442537	1.29	0.537139	1.28	0.313491	-3.06	0.014263	-1.15	0.751006	1.36	0.112162	1.41	0.549493	-1.33	0.505115	-2.05	0.027213
Glyma.04G247500	GLYMA04G42640	F-box domain	11852928	1.05	0.962623	-1.03	0.928938	1.9	0.047006	1.06	0.9524	-1.37	0.142837	1.76	0.126613	-2.48	0.017473	1.47	0.28626	-1.36	0.454382	-1.23	0.368082	-1.18	0.412965	-1.05	0.847028
Glyma.01G145400	GLYMA01G34700	Elongation factor TS	11781014	-1.14	0.843582	-1.54	0.075524	-1.15	0.696909	1.13	0.840261	-2.47	0.034364	-1.18	0.557064	-2.14	0.017667	1.02	0.931881	-1.28	0.459053	-1.18	0.697164	1.77	0.113882	-1.44	0.352385
Glyma.02G292300	GLYMA02G46190	FAMILY NOT NAMED	11796690	1.57	0.523606	1.09	0.560528	1.78	0.210801	1.85	0.389571	1.1	0.507699	1.45	0.53612	-2.94	0.018188	1.44	0.433136	-1.45	0.05393	-1.3	0.255996	-1.31	0.009847	1.08	0.843016
Glyma.17G174300	GLYMA17G20000	"Remorin, C-terminal region"	12149610	-1.18	0.54725	-1.14	0.453957	-1.39	0.396421	-1.26	0.19583	-1.3	0.368209	-1.1	0.764003	-2.59	0.018772	-1.06	0.893436	-1.64	0.04934	-1.03	0.922859	-1.81	0.199202	-1.36	0.428552
Glyma.08G006300	GLYMA08G00900	Amidase	11923436	1.6	0.575099	1.15	0.666234	1.19	0.543391	2.72	0.317344	1.38	0.418112	1.63	0.048708	-2.38	0.019246	2.03	0.522629	-1.93	0.184211	1.68	0.211624	-2.07	0.190602	-1.17	0.445835
Glyma.19G173000	GLYMA19G35650	Major Facilitator Superfamily	12194807	-1.34	0.270882	-1.52	0.140343	1.26	0.231558	1.1	0.564336	-1.09	0.652016	1.45	0.092288	-2.02	0.019882	-1.05	0.918439	-1.35	0.379538	-1.33	0.599424	-1.32	0.394632	-1.14	0.746731
Glyma.14G161400	GLYMA14G31890	Protein phosphatase 2C	12088625	-1.23	0.642259	-1.22	0.231521	-1.23	0.06503	-1.33	0.556778	-1.57	0.05675	1.03	0.774032	-2.04	0.021047	-1.4	0.006114	1.15	0.134758	1.43	0.052665	1.33	0.162707	-1.45	0.089008
Glyma.08G214700	GLYMA08G22920	RIBOSE-5-PHOSPHATE ISOMERASE	11932219	-1.13	0.5791	-4.06	0.012932	-2.1	0.321122	-1.25	0.288142	-4.21	0.011507	-3.44	0.2187	-2.42	0.0232	1.38	0.47555	-1.12	0.581344	-1.16	0.610664	-1.22	0.421048	1.5	0.129264
Glyma.08G097300	GLYMA08G10290	FMN-dependent dehydrogenase	11942419	1.31	0.656169	-1.6	0.074401	1.53	0.479328	1.06	0.928375	-2.24	0.018693	3.04	0.401775	-2	0.024726	1.16	0.696999	-1.01	0.971156	-2.52	0.269292	-1.13	0.800202	-3.01	0.404174
Glyma.11G184800	GLYMA11G19130	PA domain	12007824	-1.66	0.445646	-1.68	0.048222	1.07	0.861426	-2.62	0.256145	-1.22	0.323219	-1.42	0.496553	-2.02	0.025672	-1.59	0.275904	-3.03	0.027708	1.06	0.869843	-1.2	0.694164	1.19	0.696103
Glyma.11G068300	GLYMA11G07300	Vacuolar sorting protein 39 domain 2	12003498	-1.03	0.923786	-1.39	0.040523	-2.54	0.019023	-1.26	0.43708	-1.26	0.518687	-1.28	0.275109	-2.28	0.026083	-1.66	0.033577	1.18	0.639524	1.53	0.241264	-1.15	0.750942	-1.3	0.571263
Glyma.03G221900	GLYMA03G38070	Myb-like DNA-binding domain	11830083	1.81	0.535378	-4.2	0.028327	1.81	0.209887	-1.24	0.777288	-1.57	0.178751	-1.11	0.765201	-2.92	0.026944	1.45	0.441733	1.83	0.29145	-1.6	0.307613	-2.05	0.192898	1.19	0.477845
Glyma.04G217200	GLYMA04G39490	Protein of unknown function (DUF502)	11851743	1.45	0.393893	-1.39	0.07264	1.2	0.713421	1.32	0.347063	-1.37	0.197647	1.03	0.943122	-2.02	0.026992	-1.33	0.655579	1.08	0.731136	-1.43	0.554908	1.21	0.431571	-1.12	0.804337
Glyma.14G197100	GLYMA14G37640	Tetratricopeptide repeat	12090032	2.9	0.028985	1.45	0.235157	1.39	0.492481	2.12	0.295188	-1.07	0.679938	1.41	0.373418	-2.9	0.027445	1.02	0.960587	-1.4	0.26444	-1.07	0.846693	-1.03	0.818091	1.09	0.837232
Glyma.03G202100	GLYMA03G36050	Glycosyl transferases group 1	11818330	-1.39	0.72558	-1.52	0.297564	1.36	0.562237	-1.03	0.969505	1.23	0.163455	1.49	0.436859	-2.22	0.028423	-1.01	0.990927	-1.4	0.526167	-2.47	0.049703	-2.7	0.005664	-1.36	0.224833
Glyma.11G096100	GLYMA11G10180	DHHC zinc finger domain	12016150	-1.52	0.07424	-1.02	0.882435	1.18	0.799103	1.16	0.82666	-1.16	0.278643	1.32	0.689811	-2.37	0.029537	1.05	0.945352	-1.84	0.016059	-1.09	0.748683	1.01	0.843172	-1.14	0.740459
Glyma.15G017900	GLYMA15G02070	ELAC RELATED	12103480	1.13	0.655121	-1.37	0.073172	1.2	0.715501	1.16	0.592045	-1.45	0.010254	1.21	0.61174	-2.52	0.029926	-1.23	0.645969	-1.01	0.962174	1.23	0.600359	-1.46	0.271438	-1.25	0.160277
Glyma.06G124400	GLYMA06G12960	VQ motif	11879241	1.68	0.527643	-1.25	0.256397	1.45	0.282147	1.42	0.677563	-1.01	0.949116	1.29	0.360591	-2.04	0.030921	1.12	0.794365	-1.06	0.675753	-1.15	0.718378	-1.16	0.638758	1.26	0.293452
Glyma.13G036600	GLYMA13G09290	F-box domain	12060879	2.49	0.410394	-1.53	0.108718	1.5	0.659231	1.09	0.916519	-2.24	0.034711	1.23	0.803624	-2.32	0.031042	-1.86	0.52916	-1.27	0.285397	-1.27	0.743428	-1.52	0.155871	-2.09	0.414212
Glyma.08G194300	GLYMA08G20730	"RNA recognition motif. (a.k.a. RRM, RBD, or RNP domain)"	11931155	-4.27	0.038833	-2.09	0.077601	-2.79	0.158326	-1.43	0.069061	-1.14	0.675503	-1.39	0.452576	-2.52	0.031996	-1.71	0.305348	-1.16	0.755385	1.25	0.660235	1.08	0.862396	1.36	0.106696
Glyma.10G259000	GLYMA10G40510	SWIM zinc finger	11999097	-1.11	0.428817	-2.32	0.021952	1.17	0.723126	-1.25	0.750185	-1.6	0.065583	-1.35	0.597779	-2	0.032698	1.09	0.867005	1.35	0.293399	-1.48	0.166936	-1.42	0.07593	-1.51	0.288084
Glyma.17G012300	GLYMA17G01580	Multicopper oxidase	12142894	1.29	0.717078	-1.21	0.492662	1.02	0.92737	-1.07	0.917146	-1.47	0.227409	-1.02	0.96845	-2.29	0.03311	-1.07	0.785226	-1.54	0.258053	1.41	0.428448	1	0.999218	1.32	0.526287
Glyma.03G177300	GLYMA03G33440	Myb-like DNA-binding domain	11817387	-1.84	0.062005	-2.02	0.009553	-2.18	0.186405	-1.44	0.125237	-1.1	0.514586	-1.44	0.435305	-2.05	0.034636	-1.61	0.35638	-1.28	0.119061	-1.51	0.407158	-1.34	0.315856	-1.14	0.785493
Glyma.12G007500	GLYMA12G01000	Calcineurin-like phosphoesterase	12023286	-1.27	0.740639	-1.95	0.105938	1.25	0.584854	1.12	0.844254	1.28	0.339987	1.39	0.614201	-2.08	0.035793	1.14	0.536498	1.36	0.445542	1.23	0.579681	-1.51	0.295121	1.04	0.941407
Glyma.05G214200	GLYMA05G37150	ATP synthase (E/31 kDa) subunit	11863150	-1.16	0.791312	1.12	0.534411	1.11	0.71655	-1.42	0.587685	1.17	0.49737	-1.01	0.976732	-2.13	0.036802	1.02	0.884062	-1.21	0.529883	-1.12	0.703006	1.03	0.92663	-1.02	0.95107
Glyma.07G063600	GLYMA07G07100	Leucine Rich Repeat	11903085	-7.25	0.102444	-5.38	0.024248	-4.71	0.316853	-8.82	0.098877	-12.68	0.031494	-4.56	0.320307	-3.29	0.038788	-1.87	0.524499	-1.65	0.465254	1.12	0.748743	1.51	0.125866	1.02	0.929403
Glyma.17G028000	GLYMA17G03110	e3 binding domain	12132371	1.15	0.804916	-1.13	0.277854	1.51	0.457429	-1.12	0.860732	-1.16	0.449738	-1.07	0.923808	-2.39	0.039243	1.14	0.849675	-1.4	0.354061	-1.22	0.553136	-1.18	0.49637	1.49	0.584587
Glyma.08G008300	GLYMA08G01130	CT20 family	11923533	-1.26	0.612484	-2.32	0.027145	1.21	0.772851	-1.61	0.541872	-1.04	0.861874	1.1	0.889047	-2.01	0.039608	1.09	0.895958	1.99	0.346427	1.05	0.916574	-1.3	0.343056	1.14	0.393038
Glyma.02G264200	GLYMA02G43190	Armadillo/beta-catenin-like repeat	11808049	-1.11	0.858593	-1.05	0.815753	1.36	0.563759	-1.16	0.811346	-1.01	0.933774	-1.03	0.832109	-2.06	0.04084	-1.3	0.452931	-2.2	0.058631	-1.57	0.452156	-3.5	0.010753	-1.36	0.350968
Glyma.01G049400	GLYMA01G05960	"Dof domain, zinc finger"	11766365	1.2	0.691794	1.12	0.594565	2.07	0.134246	1.49	0.516618	1.09	0.768051	1.73	0.250307	-2.16	0.041005	1.12	0.845433	-1.38	0.24447	1.02	0.860995	-1.42	0.307567	1.26	0.345683
Glyma.03G181300	GLYMA03G33840	Possible lysine decarboxylase	11828431	1.68	0.226649	-1.74	0.111674	-1.1	0.732842	-1.14	0.817931	-1.96	0.051785	-1.2	0.621014	-2.19	0.042465	1.3	0.136506	1.44	0.406717	1.96	0.17373	1.65	0.137383	1.57	0.231445
Glyma.U037300	GLYMA19G45410	eIF4-gamma/eIF5/eIF2-epsilon	12198452	2.21	0.232254	1.12	0.620367	1.29	0.559707	3.13	0.084196	-1.09	0.799936	-1.07	0.844651	-2.1	0.042744	-1.73	0.283231	-1.19	0.487955	-1.16	0.685206	-1.04	0.943486	1.3	0.3688
Glyma.06G312400	GLYMA06G46950	AT4G10800	11886786	1.96	0.038272	-1.14	0.555392	-1	0.995257	1.32	0.180213	-1.43	0.38533	-1.04	0.923052	-2.41	0.043457	-1.04	0.945098	-1.15	0.612138	1.81	0.290089	-1.04	0.934533	1.9	0.479291
Glyma.05G121300	GLYMA05G24980	Integral membrane protein DUF125	11858627	1.31	0.655464	-1.65	0.066113	-1.07	0.844509	1.78	0.562177	-1.36	0.188124	-1.08	0.864908	-2.39	0.044168	-1.04	0.954369	-1.96	0.017714	1.43	0.619888	-3.09	0.029961	-1.31	0.55527
Glyma.04G210000	GLYMA04G38730	Sir2 family	11841123	1.19	0.748428	-1.53	0.143345	1.43	0.302056	1.63	0.381098	-1.02	0.947492	1.19	0.59249	-2.51	0.046451	-1.02	0.968376	1.12	0.417151	-1.17	0.474836	-1.13	0.659559	-1.85	0.042622
Glyma.09G180200	GLYMA09G31160	LYSOSOMAL ACID LIPASE-RELATED	11960548	1.62	0.434267	-2.04	0.080736	1.29	0.720127	1.58	0.449962	-1.05	0.851955	1.16	0.77283	-2.39	0.046856	1.05	0.926497	1.35	0.02461	1.23	0.684203	-1.27	0.548326	1.29	0.45326
Glyma.19G230300	GLYMA19G41820	Protein kinase family protein	12196976	-1.5	0.194459	-1.34	0.365565	-1.82	0.338995	-1.56	0.114735	-1.23	0.450408	1.12	0.825616	-2.13	0.048174	-2.26	0.243798	-2.69	0.127573	-1.11	0.831801	-1.21	0.56108	-1.48	0.472498
Glyma.14G092800	GLYMA14G10620	Peptidase C13 family	12085491	-1.63	0.418883	-1.8	0.076918	-1.12	0.686483	1.09	0.819076	-1.64	0.116342	-1.35	0.395625	-2.14	0.048274	-1.17	0.580704	-1.3	0.229254	1.01	0.97577	-1.01	0.940817	1.35	0.293576
Glyma.05G030800	GLYMA05G01470	EF hand	11864197	-2.44	0.388287	-1.44	0.208076	-1.13	0.738344	-1.05	0.941772	-1.11	0.682842	1.38	0.290618	-2.38	0.048869	-1.21	0.593409	1.01	0.978337	2.05	0.14693	-2.04	0.102837	-1.54	0.062036
Glyma.09G047700	GLYMA09G05280	AT4G20190	11955115	-1.28	0.798519	1.21	0.715371	-1.04	0.7686	-1.53	0.691915	1.11	0.807775	-1.24	0.199199	-2.56	0.213116	-2.92	0.003627	-1.99	0.288618	1.11	0.786178	1.22	0.483894	1.27	0.331297
Glyma.02G026000	GLYMA02G03000	AT1G69980	11798315	-1.12	0.741369	1.29	0.130505	-1.63	0.042988	-1.14	0.60064	1.33	0.210202	-1.35	0.358571	-1.14	0.586367	-2.28	0.010494	-1.16	0.371456	-1.14	0.543254	-1.34	0.20639	1.02	0.947347
Glyma.10G164800	GLYMA10G30720	ATPase family associated with various cellular activities (AAA)	11995585	1.67	0.388186	1.98	0.010382	1.13	0.447013	1.35	0.457539	1.9	0.069637	1.28	0.363304	1.15	0.642552	-2.3	0.011179	-1.38	0.202701	-1.26	0.257971	-1.21	0.396152	-1.02	0.937824
Glyma.04G070500	GLYMA04G07480	2OG-Fe(II) oxygenase superfamily	11834934	-1.1	0.932	-1.43	0.40762	1.68	0.399567	-1.11	0.928476	-1.33	0.492556	-1.16	0.550554	-2.08	0.204738	-2.34	0.014653	-1.42	0.165661	-1.28	0.644149	1.12	0.824281	1.16	0.690409
Glyma.11G086500	GLYMA11G09180	Protein kinase domain	12015616	-1.06	0.750103	1.34	0.428754	1.09	0.689648	-1.32	0.125249	-1.02	0.949763	-1.05	0.781887	1.02	0.967872	-2.08	0.019453	-1.69	0.207661	-1.18	0.465615	1.25	0.30663	-1.03	0.904669
Glyma.18G111800	GLYMA18G13690	Transferase family	12157879	-1.06	0.818701	1.02	0.933558	1.04	0.805136	-1.19	0.421557	1.04	0.897339	-1.6	0.026113	-1.24	0.453494	-2.04	0.019799	-1.23	0.389131	-1.37	0.363182	-1.17	0.645017	1.02	0.863765
Glyma.05G228700	GLYMA05G35680	Protein kinase domain	11862683	1.51	0.530888	1.51	0.493025	1.08	0.796625	1.8	0.368213	1.16	0.789357	1.06	0.871096	-1.58	0.3094	-4.24	0.022153	-1.62	0.467576	-1.52	0.313141	1.24	0.661035	-1.21	0.653882
Glyma.05G242300	GLYMA05G34230	"Protein of unknown function, DUF599"	11862111	-1.68	0.513306	-1.33	0.381479	-1.25	0.634756	-3.57	0.343536	-2.08	0.133028	-1.96	0.043146	-1.74	0.256672	-2.45	0.023036	-1.85	0.111508	-1.61	0.509263	-1.65	0.294411	-1.35	0.460885
Glyma.09G190600	GLYMA09G32300	HSF-type DNA-binding	11960876	1.57	0.421884	1.5	0.148857	1.39	0.647054	1.6	0.450408	1.45	0.251234	1.04	0.896722	-1.11	0.716505	-2.21	0.025657	-1.62	0.102031	-1.52	0.617298	-1.13	0.614489	-1.02	0.967095
Glyma.06G179200	GLYMA06G18890	Raffinose synthase or seed inhibition protein Sip1	11894475	1.48	0.195163	-1.06	0.713178	1.14	0.283981	1.06	0.798917	-1.12	0.675302	1.11	0.693881	-1.54	0.130483	-2.15	0.025714	-1.19	0.227147	-1.47	0.30376	-1.09	0.825566	-1.82	0.171956
Glyma.15G096200	GLYMA15G10310	Kelch motif	12106364	1.38	0.555853	1.32	0.569319	-1.6	0.079583	-1.08	0.454274	1.24	0.699131	-1.53	0.11231	-1.06	0.918332	-2.48	0.026407	1.11	0.632016	-1.28	0.180762	-1.06	0.864161	-1.1	0.53163
Glyma.13G247100	GLYMA13G32080	Inositol monophosphatase family	12053513	-1.58	0.247257	1.83	0.072475	-1.1	0.808911	-1.3	0.284612	-1.08	0.859734	-1.07	0.880572	1.1	0.749044	-2.02	0.027902	-2.13	0.044886	1.19	0.643741	1.16	0.727465	-1.06	0.909074
Glyma.05G037000	GLYMA05G02130	"Zinc finger, C3HC4 type (RING finger)"	11854242	-1.65	0.630454	1.14	0.62068	-1.3	0.444231	-3.3	0.453494	1.84	0.032027	-1.6	0.074336	1.53	0.462999	-2.11	0.02808	1.33	0.410887	-1.23	0.653018	1.06	0.759759	1.5	0.198224
Glyma.01G151500	GLYMA01G35470	Endonuclease/Exonuclease/phosphatase family	11781208	-1.38	0.342243	-1.22	0.575291	-1.7	0.090112	-1.26	0.441429	-1.14	0.696648	-2.2	0.047605	-1.68	0.237102	-2.27	0.031063	-1.33	0.336447	1.06	0.824087	-1.08	0.839954	1.4	0.286105
Glyma.19G119000	GLYMA19G29720	Oxidoreductase NAD-binding domain	12182021	1.39	0.39456	-2.22	0.225387	-2.85	0.036728	1.52	0.550939	-1.49	0.424992	-2.22	0.045981	1.09	0.869586	-2.61	0.032887	2.33	0.297459	1.09	0.659625	1.7	0.447427	1.22	0.759713
Glyma.02G016200	GLYMA02G01970	Pollen proteins Ole e I family	11785826	-4.53	0.489698	-2.37	0.300149	-1.15	0.515695	-4.06	0.497096	-1.02	0.975252	-1.33	0.435945	-1.42	0.569983	-2.37	0.033771	-1.72	0.455638	-1.02	0.980127	-1.31	0.622581	-1.04	0.929126
Glyma.16G001700	GLYMA16G00340	Miro-like protein	12113960	-1.38	0.333064	1.63	0.121781	1.31	0.049142	-1.34	0.357772	1.1	0.697574	-1.66	0.004761	1.09	0.702423	-2.1	0.034038	-1.38	0.234264	-1.18	0.455944	1.04	0.858497	1.44	0.24141
Glyma.12G110600	GLYMA12G12290	Major Facilitator Superfamily	12027648	-1.12	0.83876	1.13	0.71061	1.24	0.132541	-1.23	0.504483	-1.03	0.940644	-1.07	0.062882	-1	0.989658	-2.83	0.03506	-1.21	0.170411	-1.82	0.016342	1.11	0.448092	-1.18	0.407688
Glyma.12G197600	GLYMA12G32390	Xyloglucan endo-transglycosylase (XET) C-terminus	12031283	1.72	0.348544	1.54	0.600287	-2	0.089984	-1.1	0.784457	1.34	0.210008	-1.9	0.109413	-1.23	0.486294	-3.36	0.037894	-1.12	0.866595	1.53	0.141309	-1.29	0.267222	1.06	0.796843
Glyma.14G131700	GLYMA14G16950	Protein of unknown function (DUF1218)	12077650	1.59	0.328087	1.12	0.740375	-1.16	0.635149	1.2	0.60664	1.16	0.690453	-1.2	0.335532	1.04	0.922599	-2.06	0.039026	-1.16	0.143364	-1.06	0.855957	-1.15	0.468472	-1.15	0.394843
Glyma.20G066100	GLYMA20G16100	Development and cell death domain	12211323	1.17	0.388616	-1.25	0.552697	-2.12	0.044621	1.43	0.644805	-1.59	0.241616	-1.04	0.884437	-1.32	0.398118	-2.43	0.0393	-1.2	0.63862	-1.22	0.590805	-1.04	0.904578	-1.53	0.292944
Glyma.11G255300	GLYMA11G36560	Rhodanese-like domain	12022319	-1.14	0.608145	1.57	0.326241	-1.3	0.349819	1.13	0.527731	-1	0.993717	-1.57	0.129385	1.39	0.338961	-2.39	0.042542	1.18	0.665373	-1.29	0.484169	1.24	0.464807	1.63	0.368355
Glyma.20G167900	GLYMA20G30760	Glycosyltransferase family 28 N-terminal domain	12215470	-1.81	0.25432	-1.92	0.330688	-1.38	0.252417	-1.36	0.521003	-1.68	0.352469	-1.46	0.209595	-1.09	0.848573	-3.35	0.043219	1.3	0.615583	-1.32	0.262817	2.21	0.352299	1.1	0.775362
Glyma.13G322500	GLYMA13G39710	Xyloglucan endo-transglycosylase (XET) C-terminus	12070147	-3.35	0.160947	-1.54	0.193852	-1.28	0.247333	-2.74	0.125908	-1.24	0.41476	-1.35	0.207853	-1.88	0.082728	-2.01	0.043684	-2.75	0.115462	-1.18	0.613412	-1.53	0.25985	-1.19	0.456107
Glyma.05G240900	GLYMA05G34400	Protein of unknown function (DUF2049)	11862211	-1.32	0.629436	1.52	0.37622	-1.69	0.159925	1.22	0.69309	1.34	0.543773	-2.28	0.055528	-1.47	0.277345	-2.6	0.04409	-1.1	0.789702	1.08	0.884932	-1.28	0.603093	1.16	0.66865
Glyma.12G055500	GLYMA12G05940	Leucine Rich Repeat	12025583	1.73	0.450293	1.36	0.233382	-1.32	0.603043	1.38	0.689229	-1.12	0.661992	-1.09	0.817887	-2.29	0.108045	-2.07	0.044779	-1.63	0.006231	-1.22	0.763882	1.17	0.609537	-1.65	0.361759
Glyma.09G274200	GLYMA09G41060	"Protein of unknown function, DUF599"	11975475	1.73	0.520596	-1.36	0.305308	-1.01	0.951818	1.44	0.420948	-1.25	0.494641	-1.45	0.159843	-1.56	0.193233	-2.32	0.045059	-1.14	0.555884	-1.28	0.215721	-1.04	0.939432	1.22	0.573367
Glyma.06G092300	GLYMA06G09700	NAF domain	11877751	-1.01	0.978636	-1.29	0.540011	-1.65	0.08684	1.03	0.946444	-1.18	0.657129	-2.46	0.022053	-1.27	0.570343	-2.23	0.047201	1.01	0.979425	-1.01	0.973091	-1.23	0.66619	1.25	0.605416
Glyma.19G077100	GLYMA19G22670	Mitochondrial ribosomal protein L37	12191040	-1.7	0.17723	-1.18	0.687832	-2.11	0.051896	-1.16	0.368373	1.26	0.488481	-1.72	0.100611	1.03	0.930805	-2.18	0.047205	1.17	0.571773	1.68	0.120386	-1.49	0.133617	1.12	0.413427
Glyma.20G036300	GLYMA20G04840	Transmembrane amino acid transporter protein	12210083	-1.31	0.650574	1.62	0.085083	3.65	0.213166	1.13	0.784337	1.1	0.76031	2.54	0.271312	-2.35	0.10972	-1.02	0.976618	-3.98	0.000687	-2.54	0.275083	-2.89	0.049572	-1.19	0.758443
Glyma.03G020100	GLYMA03G02290	Poly(A) polymerase	11821754	1.4	0.26603	1.19	0.068056	1.02	0.957423	-1.36	0.401013	-1.04	0.755994	1.06	0.81504	1.01	0.951194	1.23	0.463322	-2.07	0.000744	1.1	0.617118	-1.27	0.385184	-1.27	0.255214
Glyma.04G190700	GLYMA04G36470	Papain family cysteine protease	11840138	-1.95	0.175285	-1.38	0.126988	-1.41	0.47876	-1.79	0.214962	1.2	0.398284	-1.4	0.471969	-1.51	0.206679	-1.4	0.483702	-2.72	0.00124	1.02	0.953897	-2.28	0.041315	-1.08	0.751888
Glyma.10G213200	GLYMA10G35730	Mitochondrial carrier protein	11985240	-1.05	0.86663	-1.03	0.911599	1.31	0.553736	-1.69	0.224628	1.05	0.838077	-1.08	0.880194	-1.52	0.241657	-1.45	0.563433	-2.13	0.00144	-1.15	0.624699	-1.52	0.253806	1.23	0.509553
Glyma.13G331600	GLYMA13G40670	3-Oxoacyl-[acyl-carrier-protein (ACP)] synthase III C terminal	12070546	-1.65	0.326594	2.07	0.047503	-1.86	0.286743	-1.41	0.430551	1.76	0.16043	1.16	0.769959	1.19	0.749777	-2.6	0.195936	-2.06	0.001728	1.38	0.452628	-1.25	0.43015	-2.16	0.261139
Glyma.03G028600	GLYMA03G03330	Plant invertase/pectin methylesterase inhibitor	11811152	-1.15	0.706651	1.13	0.261516	-1.66	0.315577	-1.82	0.309552	-1.98	0.016947	-3.05	0.108127	-1.09	0.604679	-2.36	0.13826	-2.43	0.001872	1.69	0.336794	1.18	0.680615	1.33	0.147009
Glyma.07G110200	GLYMA07G14540	DnaJ C terminal region	11905540	-1.31	0.680649	1.18	0.645576	-1.07	0.911163	-1.62	0.492478	-1.53	0.415189	-1.16	0.703213	-1.03	0.945103	-1.03	0.905784	-2.11	0.002126	1.07	0.911958	-1.36	0.452424	-1.22	0.606898
Glyma.18G005000	GLYMA18G00830	biological_process	12166038	-3.82	0.112587	-1.85	0.00055	-1.68	0.477846	-5.14	0.133053	-2.45	0.000296	-2.94	0.240746	-1.41	0.332545	-2.73	0.257585	-2.77	0.0036	-2.06	0.431414	-2.78	0.016812	-1.51	0.531408
Glyma.08G182100	GLYMA08G19410	Cytochrome P450	11945886	1.25	0.683888	1.53	0.148414	-1.17	0.643965	1.56	0.689432	-1.02	0.941807	1.35	0.58511	-1.46	0.339407	-1.04	0.854115	-4.17	0.004742	-1.19	0.621	-1.21	0.545847	-1.32	0.603689
Glyma.13G159700	GLYMA13G22840	No annotation in Soybase	12064218	-1.98	0.064831	-1.49	0.265115	-1.31	0.612868	-1.57	0.160854	-2.28	0.116972	-1.53	0.43859	-1.72	0.215772	-1.37	0.571574	-2.5	0.004883	-1.07	0.921369	-1.01	0.983842	1.27	0.689193
Glyma.06G174800	GLYMA06G18390	Papain family cysteine protease	11894274	-2.46	0.563909	-3.53	0.071976	-2.28	0.358508	1.18	0.869482	-1.17	0.644297	1.02	0.968341	-4.12	0.06029	-1.2	0.802108	-2.32	0.005153	-2.39	0.057791	-1.96	0.167742	-1.01	0.964445
Glyma.01G194500	GLYMA01G40210	Miro-like protein	11772488	3.92	0.262473	1.84	0.121601	1.49	0.66748	2.88	0.305469	1.11	0.846127	-1	0.999529	-1.38	0.523354	-1.65	0.630208	-2.99	0.005726	-2.09	0.43628	-1.17	0.79009	-1.58	0.596591
Glyma.11G123300	GLYMA11G13130	AT2G15960	12017198	-2.22	0.537754	-1.01	0.978976	-1.08	0.883195	-4.37	0.432089	-1.74	0.164331	-1.14	0.813583	-1.33	0.378436	1.09	0.893633	-2.62	0.005799	-1.08	0.857627	-1.72	0.107209	-1.44	0.394101
Glyma.20G131700	GLYMA20G26790	AT3G19550	12214135	1.11	0.882141	2.44	0.077445	1.74	0.23514	1.25	0.453322	2.8	0.142946	1.06	0.904124	-1.06	0.920211	-1.11	0.841834	-2.49	0.00602	1.52	0.380426	-2.2	0.19066	2.23	0.241329
Glyma.02G051900	GLYMA02G05830	Domain of unknown function (DUF702)	11799260	-2.26	0.272069	1.77	0.058206	-1.71	0.491305	-1.18	0.673958	1.03	0.943595	-2	0.417938	1.45	0.198587	-1.44	0.623431	-2.25	0.006467	-1.36	0.403708	1.07	0.900411	-1.22	0.680809
Glyma.06G105800	GLYMA06G11090	Protein of unknown function (DUF581)	11878307	1.56	0.532344	1.35	0.317439	1.71	0.204522	-1.6	0.601616	-1.49	0.356813	1.27	0.28636	-1.41	0.391304	1.06	0.771091	-2.3	0.007009	-1.08	0.827143	-1.47	0.32991	-1.23	0.42125
Glyma.05G029900	GLYMA05G01380	POT family	11864148	1	0.997097	1	0.990893	1.61	0.253066	1.41	0.51159	-1.53	0.269235	1.21	0.460724	-1.69	0.232459	-1.15	0.759848	-2.35	0.007967	-1.61	0.251683	-1.36	0.341983	-1.26	0.366654
Glyma.19G016700	GLYMA19G01980	ABC transporter	12188569	-1.96	0.23086	-1.02	0.964747	1.7	0.466971	-2.01	0.181484	-3.05	0.230212	1.24	0.737768	-1.91	0.355196	-1.03	0.964348	-2.89	0.008907	1.3	0.691778	-1.05	0.891757	-1.69	0.5027
Glyma.14G182700	GLYMA14G36140	Protein kinase domain	12089551	1.38	0.596706	1.42	0.079763	1.04	0.903288	1.11	0.893025	1.17	0.53809	-1.17	0.693193	-1.14	0.509254	-1.86	0.188161	-2.8	0.009224	-2.12	0.109245	-1.83	0.158833	-1.26	0.643979
Glyma.17G086400	GLYMA17G09390	Oleosin	12134894	3.12	0.413442	1.63	0.095503	-1.17	0.804526	1.35	0.420686	-1.21	0.668691	-1.73	0.523721	-1.3	0.446697	-2.04	0.425025	-3.46	0.009691	-1.55	0.173697	-6.15	0.140651	-1.58	0.560985
Glyma.06G179400	GLYMA06G18910	SUBFAMILY NOT NAMED	11894482	-1.15	0.404627	1.69	0.120659	-1.41	0.030243	-1.01	0.959922	1.2	0.587175	-1.24	0.119399	1.18	0.681459	-1.46	0.380219	-2.38	0.010168	1.02	0.893295	-1.07	0.709709	-1.08	0.748826
Glyma.06G203900	GLYMA06G22160	Exo70 exocyst complex subunit	11895522	-1.13	0.88953	1.38	0.251259	-1.02	0.938445	-1.2	0.825161	1.08	0.806069	1.23	0.624015	-1.03	0.928436	-1.24	0.606287	-2.39	0.010398	-1.43	0.290148	-1.34	0.410884	-1.28	0.632399
Glyma.17G237100	GLYMA17G35530	Gibberellin regulated protein	12141475	-1.05	0.740417	1.11	0.599711	-1.09	0.774211	-1.88	0.081804	1.07	0.811663	-1.76	0.224141	-1.56	0.136179	-3.15	0.095065	-2.43	0.010784	-1.73	0.203687	-2.15	0.096566	-1.47	0.461817
Glyma.14G023700	GLYMA14G02700	OTU-like cysteine protease	12073316	1.28	0.569515	2	0.127884	1.39	0.426321	-1	0.991119	1.49	0.410252	1.93	0.132113	-1.15	0.82456	1.36	0.531219	-2.02	0.010889	1.52	0.469995	-1.39	0.382656	1.12	0.742691
Glyma.17G228800	GLYMA17G34690	"E1.4.4.2A, gcvPA; glycine dehydrogenase subunit 1 [EC:1.4.4.2 ] [COG:COG0403 ] [GO:0004375 ]"	12141084	-1.49	0.640921	-1.08	0.657402	1.14	0.664525	-1.07	0.903386	-1.33	0.342306	1.97	0.113393	1.68	0.34261	2.48	0.157252	-2.12	0.012089	-1.1	0.907085	1.73	0.339634	-1.39	0.291136
Glyma.11G138500	GLYMA11G14740	GRAS family transcription factor	12017737	-1.48	0.107805	1.03	0.748167	-1.07	0.870167	-2.14	0.255491	1.1	0.644944	1.58	0.313918	-1.16	0.257063	1.33	0.094572	-2.08	0.012405	1.58	0.259126	-1.14	0.5807	-1.38	0.45136
Glyma.05G168400	GLYMA05G30200	2Fe-2S iron-sulfur cluster binding domain	11870360	1.02	0.951255	1.25	0.21774	1.55	0.311565	-1.15	0.664425	1.06	0.895778	1.51	0.457504	-1.47	0.007195	-1.44	0.425164	-2.99	0.01289	-1.69	0.218026	-1.66	0.395683	-1.9	0.303292
Glyma.10G052600	GLYMA10G06000	Protein tyrosine kinase	11990659	1.32	0.45603	2.11	0.006748	-1.3	0.613246	1.81	0.284291	1.81	0.067243	1.22	0.604945	1.11	0.833407	-1.2	0.685052	-1.95	0.013654	1.36	0.488233	-1.07	0.794157	1.05	0.827136
Glyma.05G236900	GLYMA05G34800	Pectinesterase	11872236	-1.04	0.864655	-1.05	0.866187	-1.29	0.483557	-1.23	0.405489	-1.47	0.332146	-1.74	0.245722	-1.59	0.261705	-1.48	0.348184	-2.04	0.013873	-1.06	0.66659	-1.42	0.318933	-1.54	0.207629
Glyma.15G041100	GLYMA15G04620	Myb-like DNA-binding domain	12092943	-1.01	0.940254	1.23	0.449964	1.34	0.412436	-1.23	0.517179	1.12	0.751359	-1.01	0.975514	-1.56	0.271743	-1.04	0.920732	-2.06	0.01401	-1.07	0.878641	-1.88	0.18673	1.03	0.96192
Glyma.06G271600	GLYMA06G42340	Cation transport protein	11898558	-1.79	0.088416	-1.79	0.231897	-1.44	0.319923	-2.46	0.148304	-2.22	0.161121	-1.71	0.209759	-1.58	0.294078	-1.11	0.85871	-2.4	0.014298	-1.34	0.55482	-1.77	0.150791	-1.29	0.548636
Glyma.03G231000	GLYMA03G39030	Kelch motif	11819546	1.44	0.294337	1.25	0.125145	1.07	0.86225	1.2	0.600178	-1.05	0.57277	1.11	0.785148	-1.28	0.185776	1.09	0.833657	-2.03	0.014717	-1.22	0.358397	-1.21	0.264211	-1.3	0.3175
Glyma.12G134700	GLYMA12G16330	No annotation in Soybase	12038294	-3.78	0.239347	-2.34	0.105104	-3.13	0.022291	-3.82	0.223433	-3.82	0.062325	-2.67	0.021267	-1.47	0.297589	-1.3	0.14918	-2.94	0.015373	1.09	0.799708	-1.41	0.380985	1.02	0.963325
Glyma.08G157300	GLYMA08G16700	"PRLI-interacting factor, putative"	11944915	-1.53	0.617307	1.33	0.151682	-1.14	0.797525	-3.02	0.397796	1.06	0.729101	-1.02	0.958942	1.05	0.879894	1.12	0.795531	-2.1	0.016436	1	0.989975	-1.41	0.097422	-1.2	0.47721
Glyma.18G020300	GLYMA18G02380	No annotation in Soybase	12166607	-1.21	0.703884	-1.36	0.377566	1.84	0.252878	-1.12	0.793741	-1.41	0.337834	1.56	0.353361	-1.69	0.233425	-1.64	0.265798	-2.11	0.017528	-1.45	0.445781	-2.08	0.022012	-1.87	0.265962
Glyma.15G008500	GLYMA15G01120	Phospholipase D Active site motif	12103018	1.3	0.642064	1.55	0.207529	1.16	0.68143	-1.61	0.370005	-1.77	0.292019	-1.42	0.34285	-1.3	0.533045	-1.23	0.658926	-2.03	0.017611	-1.2	0.663872	-1.46	0.246344	-1.37	0.472048
Glyma.10G069400	GLYMA10G07990	titan9	11978844	-1	0.996367	1.23	0.447387	-1.08	0.282367	-1.25	0.657815	1.23	0.438123	-1.68	0.021145	1.1	0.815887	-1.2	0.074194	-2.23	0.01806	1.2	0.018264	-1.29	0.281399	1.28	0.171928
Glyma.04G202700	GLYMA04G37980	short chain dehydrogenase	11851189	-3.12	0.20861	1.54	0.180821	-1.46	0.344407	-3.23	0.178525	1.24	0.507671	1.13	0.81407	1.14	0.672038	1.04	0.909963	-2.56	0.018781	1.51	0.531021	-1.39	0.175416	-1.02	0.969234
Glyma.04G061200	GLYMA04G06460	WRKY family transcription factor	11845379	2.41	0.160716	1.28	0.154881	1.57	0.184261	1.13	0.849036	-1.22	0.351621	1.09	0.797571	-1.56	0.149336	-1.47	0.358318	-2.04	0.019403	-1.23	0.554612	-1.37	0.348439	-1.14	0.697586
Glyma.19G263600	GLYMA19G45320	La domain	12187917	1.1	0.745242	-1.16	0.494304	1.9	0.15494	-1.18	0.538686	-1.65	0.121319	1.14	0.710516	-1.41	0.19705	1.56	0.297306	-2.13	0.01952	-1.45	0.287515	1.04	0.869045	1.16	0.727289
Glyma.04G017500	GLYMA04G01920	Catalase-related immune-responsive	11843825	-1.38	0.636891	-1.39	0.428832	-1.21	0.662098	-1.26	0.409896	-1.74	0.27247	-1.73	0.083015	-1.86	0.24072	1.2	0.616985	-2.12	0.019804	1.02	0.971933	-1.23	0.486484	-1.03	0.939584
Glyma.20G192200	GLYMA20G33380	"lactate/malate dehydrogenase, alpha/beta C-terminal domain"	12206397	-1.15	0.635224	1.63	0.015256	1.75	0.284477	-1.32	0.441282	1.13	0.69722	-1.05	0.9429	1.07	0.843177	1.63	0.346156	-2.08	0.020211	-1.45	0.269064	-1.57	0.322295	1.11	0.750612
Glyma.04G005500	GLYMA04G00730	AT2G21180	11843333	2.02	0.496022	1.21	0.127258	1.76	0.361432	-1.22	0.854697	1.61	0.009016	1.92	0.091872	-1.44	0.060487	-1.61	0.330335	-2.35	0.021026	-1.6	0.408294	-2.67	0.039731	-1.6	0.229664
Glyma.11G033400	GLYMA11G03630	Matrixin	12013720	-2.32	0.329323	-1.55	0.28243	-1.13	0.773312	-1.8	0.415747	-1.32	0.436082	-1.19	0.706641	-1.56	0.286204	-1.21	0.576554	-2.05	0.021268	-1.17	0.726556	-1.58	0.099714	-1.29	0.663734
Glyma.10G119300	GLYMA10G23510	PA domain	11993654	-1.99	0.270969	-1.03	0.879686	1.22	0.426595	-1.13	0.816179	1.18	0.573743	1.86	0.123533	-1.41	0.206336	1.45	0.03391	-2.65	0.02215	-1.53	0.188933	-1.56	0.222929	-1.12	0.651589
Glyma.10G162200	GLYMA10G30420	mttA/Hcf106 family	11982969	-1.51	0.5	1.3	0.187459	1.02	0.941909	-1.3	0.661032	1.16	0.446995	-1.35	0.422049	-1.01	0.965039	-1.22	0.080382	-2.26	0.023336	-1.2	0.60407	-1.94	0.046407	-1.03	0.93567
Glyma.04G199000	GLYMA04G37590	"regulation of transcription, DNA-dependent"	11840538	1.07	0.5	3.65	0.020205	1.19	0.61001	-1.04	0.912285	1.26	0.382443	-1.27	0.256648	1.49	0.29412	-1.06	0.893451	-2.72	0.025177	1.16	0.735515	1.44	0.611638	1.22	0.748669
Glyma.07G129200	GLYMA07G15500	Methyltransferase domain	11917302	1.11	0.82661	1.02	0.91597	-1.38	0.357673	-1.29	0.699522	-1.05	0.888287	1.19	0.477864	-1.71	0.102822	-1.24	0.69298	-2.67	0.025373	-1.34	0.44766	-1.98	0.207554	-1.98	0.044015
Glyma.06G261000	GLYMA06G40900	Protein tyrosine kinase	11898125	-2.19	0.353705	-1.49	0.022412	-1.31	0.495678	-1.79	0.41468	-1.13	0.702811	-1.37	0.267778	-1.52	0.005227	-1.37	0.216944	-2.15	0.026304	-1.43	0.492644	-1.63	0.32739	-1.17	0.659655
Glyma.20G092200	GLYMA20G22420	AT1G57540	12202394	1.64	0.277363	1.6	0.098197	-1.76	0.251307	1.64	0.232491	-1.3	0.34045	-2.19	0.182596	1.26	0.3983	-1.06	0.897462	-2.6	0.027028	1.35	0.117732	1.03	0.917749	1.4	0.421364
Glyma.20G106600	GLYMA20G24080	Protein of unknown function (DUF3353)	12203023	-1.66	0.579663	1.39	0.432666	-1.91	0.049247	-3.87	0.386135	-2.27	0.277048	-2.14	0.040117	-1.56	0.487942	-1.6	0.087752	-3.07	0.028535	-1.29	0.33781	-1	0.996785	-1.4	0.398397
Glyma.17G140200	GLYMA17G14910	Protease inhibitor/seed storage/LTP family	12148363	-2	0.35881	-1.27	0.301888	-1.95	0.438346	-1.86	0.381979	-1.46	0.221708	-1.1	0.9162	-2	0.06925	-2.07	0.412519	-2.52	0.030105	-1.62	0.412433	-1.41	0.391364	-2.64	0.494631
Glyma.18G273600	GLYMA18G50910	K-box region	12164775	-1.25	0.561671	1.27	0.309633	2.14	0.054569	-3.07	0.019017	-2.45	0.060093	-2.26	0.17968	-1.05	0.894203	-1.28	0.520123	-2.38	0.030803	-2.44	0.040227	1.17	0.652729	1.02	0.951497
Glyma.18G000600	GLYMA18G00350	Squalene/phytoene synthase	12153492	-3.3	0.405499	-1.78	0.245919	1.45	0.323265	-1.66	0.597954	-1.01	0.970099	-1.2	0.508525	-1.72	0.258048	-1.32	0.237352	-2.02	0.031121	1.11	0.72249	-1.03	0.938899	1.76	0.122202
Glyma.10G103400	GLYMA10G17510	"Zinc finger, C2H2 type"	11993049	1.37	0.141659	1.45	0.114226	-1.38	0.28823	1.27	0.601425	1.18	0.662155	-1.56	0.206738	-1.22	0.582452	-1.24	0.670189	-2.14	0.033585	-1.33	0.284536	1.03	0.927113	1.4	0.242589
Glyma.11G097100	GLYMA11G10300	Harpin-induced protein 1 (Hin1)	12016183	1.16	0.832533	-1.18	0.637186	-1.34	0.220671	1.26	0.591915	-1.9	0.216218	-1.06	0.755737	-1.61	0.331302	-1.21	0.430697	-2.16	0.034356	-1.03	0.952664	1.18	0.5656	-1.82	0.107138
Glyma.19G034000	GLYMA19G04280	2OG-Fe(II) oxygenase superfamily	12189298	-1.47	0.534025	-1.04	0.852654	-1.77	0.226638	-1.63	0.450075	-1.22	0.470495	-1.66	0.268616	-2.06	0.072401	-1.99	0.183767	-2.62	0.035612	-1.61	0.175559	-1.49	0.235631	-1.15	0.830894
Glyma.03G187200	GLYMA03G34440	GLUCOSYL/GLUCURONOSYL TRANSFERASES	11817756	1.26	0.63567	-1.8	0.335162	-2.21	0.328916	1.14	0.793622	-1.99	0.292703	-2.02	0.360677	-1.77	0.343225	1.16	0.82785	-2.06	0.036399	-1.05	0.911191	-1.16	0.635472	1.04	0.916183
Glyma.19G233000	GLYMA19G42120	Uncharacterized conserved protein	12197090	-1.09	0.275591	1.5	0.206475	1.4	0.500636	-1.05	0.470996	-1.18	0.639359	1.19	0.705809	-1.11	0.798333	-1.19	0.760509	-2.24	0.036632	-1.55	0.444096	-1.26	0.385291	-1.23	0.720313
Glyma.19G222500	GLYMA19G41040	2-DEOXYGLUCOSE-6-PHOSPHATE PHOSPHATASE 2	12186263	1.94	0.11392	1.46	0.176044	2.51	0.176741	1.71	0.1991	1.25	0.438279	1.86	0.186648	-2.31	0.140857	-1.59	0.496737	-2.24	0.036646	-1.86	0.262965	-1.96	0.073227	-1.46	0.22373
Glyma.06G266700	GLYMA06G41610	Thioredoxin	11885249	-4.27	0.281788	-1.79	0.323354	1.33	0.600734	-3.03	0.318436	-1.12	0.812458	-1.43	0.537139	-1.42	0.476058	1.09	0.876417	-2.78	0.038638	1.3	0.480115	-3.13	0.13781	-1.92	0.157721
Glyma.13G315000	GLYMA13G39130	Domain of unknown function (DUF588)	12069973	1.38	0.627624	1.6	0.103092	1.19	0.773513	1.46	0.584991	2.09	0.004522	1.11	0.892391	-1.24	0.51916	-2.5	0.371792	-2.43	0.038737	-1	0.998045	-2.01	0.243728	1.17	0.781707
Glyma.02G232500	GLYMA02G39840	AT1G06980	11794525	1.04	0.943156	1.63	0.084813	-1.61	0.400332	-1.08	0.575548	1.53	0.351896	-1.47	0.481844	1.18	0.626324	-1.63	0.395137	-2.24	0.039418	1.04	0.91588	-1.39	0.445692	-1.26	0.543237
Glyma.08G175100	GLYMA08G18680	"Glutathione S-transferase, C-terminal domain"	11945589	1.29	0.362443	1	0.978225	-1.16	0.35954	1.02	0.941709	-1.05	0.749558	-1.1	0.464802	-1.47	0.181123	-1.33	0.11993	-2.3	0.04001	-1.07	0.648054	-1.3	0.197335	-1.08	0.419983
Glyma.17G011600	GLYMA17G01510	C4-dicarboxylate transporter/malic acid transport protein	12131774	2.12	0.357134	1.6	0.129014	2.09	0.150226	1.54	0.158449	1.44	0.22866	1.45	0.458897	-1.46	0.362929	-1.19	0.511699	-2.27	0.040779	-1.36	0.382253	-1.99	0.053532	1.07	0.880077
Glyma.13G089200	GLYMA13G01810	FAD binding domain of DNA photolyase	12059007	1.04	0.893705	1.19	0.341464	1.68	0.019739	1.04	0.928909	1.26	0.065798	1.34	0.145412	-1.34	0.192492	-1.13	0.656881	-2.14	0.040986	-1.51	0.059016	-1.66	0.088086	-1.09	0.742003
Glyma.10G204200	GLYMA10G34780	Myb-like DNA-binding domain	11984759	-2.48	0.498256	-1.73	0.152229	-1.65	0.472671	-2.76	0.477214	-1.94	0.141632	-2.71	0.283064	-1	0.988137	-1.18	0.811236	-2.59	0.042515	-1.01	0.986207	-1.47	0.448365	1.41	0.351004
Glyma.06G148000	GLYMA06G15300	Domain of unknown function (DUF3511)	11892996	-2.14	0.205685	1.28	0.687231	2.16	0.235709	-3.28	0.139952	1.2	0.785309	1.3	0.547462	1.01	0.987039	1.46	0.489304	-2.11	0.046329	1.12	0.778573	-2.17	0.222012	1.29	0.518429
Glyma.18G191400	GLYMA18G41540	Trypsin and protease inhibitor	12161794	-7.71	0.043301	-7.26	0.121482	-5.5	0.101794	-9.98	0.057053	-13.4	0.107718	-6.07	0.101547	-1.03	0.944631	1.1	0.787879	-2.23	0.047007	1.1	0.859309	1.21	0.639971	-1.13	0.677432
Glyma.10G151000	GLYMA10G29190	Dormancy/auxin associated protein	11994905	1.1	0.881197	-1.12	0.632709	1.68	0.498185	-1.59	0.414203	-1.85	0.093087	1.09	0.895736	-2.15	0.066893	-2.27	0.165568	-2.12	0.049028	-2.4	0.354036	-1.89	0.157225	-2.73	0.329625
Glyma.03G189900	GLYMA03G34760	Cytochrome P450	11817877	-1.52	0.1866	1.61	0.086256	1.55	0.334958	-1.02	0.954002	2.07	0.27429	1.37	0.491674	-1.35	0.260487	-1.59	0.331434	-2.12	0.049449	-1.28	0.527733	-1.61	0.403907	-1.26	0.538142
Glyma.16G011400	GLYMA16G01390	Dormancy/auxin associated protein	12123226	1.65	0.649843	1.21	0.463058	1.46	0.398166	-1.61	0.619919	-1.29	0.362035	-1.06	0.894477	-1.74	0.137369	-1.75	0.400358	-2.32	0.049691	-1.31	0.395536	-1.57	0.169731	-1.33	0.483105
Glyma.05G184400	GLYMA05G31790	Miro-like protein	11871074	2.87	0.207146	1.88	0.175102	1.86	0.161052	3.59	0.137564	1.27	0.669807	1.09	0.887689	1.36	0.530169	1.36	0.573117	-1.41	0.226104	-2.52	0.000591	1.01	0.983042	1.3	0.610684
Glyma.13G215300	GLYMA13G28660	NAD(P)-binding Rossmann-fold superfamily protein	12052318	-1.22	0.62374	-1.59	0.210695	-1.05	0.867969	-1.15	0.615935	-1.38	0.288822	-1.1	0.772797	-1.09	0.719099	1.48	0.293629	-1.25	0.516059	-2.03	0.007211	1.04	0.793959	-1.12	0.668649
Glyma.12G040200	GLYMA12G04400	Putative snoRNA binding domain	12034573	1.53	0.460983	1.17	0.557934	1.38	0.279939	-2.53	0.117431	-1.45	0.024499	-1.49	0.354114	-1.48	0.267612	1.01	0.976981	-1.25	0.606953	-2.7	0.016196	2.25	0.227555	1.26	0.632277
Glyma.02G121000	GLYMA02G13340	SAM dependent carboxyl methyltransferase	11801939	-2.62	0.28753	-1.3	0.477481	1.23	0.195356	-2.72	0.31041	-2	0.168478	-1.11	0.785761	-1.82	0.243313	-1.28	0.515399	-2.17	0.099048	-2.1	0.018523	-1.01	0.980089	-1.54	0.41886
Glyma.06G245300	GLYMA06G37990	PH domain	11897408	1.72	0.162888	1.22	0.642161	1.67	0.162458	1.54	0.236904	1.5	0.27583	1.12	0.767268	1.29	0.492581	1.01	0.987828	-1.05	0.866083	-2.96	0.019352	-1.86	0.004202	-1.14	0.671874
Glyma.07G236200	GLYMA07G36460	Bromodomain associated	11921536	-1.02	0.940126	-1.33	0.46257	1.38	0.487744	-1.6	0.246732	-1.49	0.35481	1.06	0.912286	1.09	0.812285	-1.04	0.955265	1.34	0.059649	-2.6	0.021116	1.4	0.285829	-1.64	0.001017
Glyma.04G248100	GLYMA04G42710	Protein of unknown function (DUF632)	11852980	-1.51	0.065519	-1.28	0.389047	1.28	0.238495	-1.28	0.270684	-1.02	0.92113	1.08	0.825819	-1.18	0.508265	-1.08	0.786737	-1.23	0.423996	-2.01	0.021857	-1.33	0.248189	-1.1	0.781471
Glyma.20G098300	GLYMA20G23070	Inorganic H+ pyrophosphatase	12202699	-1.24	0.470878	1.11	0.674233	1.29	0.367757	-1.83	0.233466	1.01	0.958849	-1.09	0.768891	-1.49	0.238783	-1.29	0.44922	-1.85	0.03059	-2.44	0.022688	-1.54	0.139708	-1.35	0.2159
Glyma.01G231700	GLYMA01G44200	De-etiolated protein 1 Det1	11774113	-1.33	0.717944	1.66	0.049698	1.64	0.165768	1.15	0.81065	1.03	0.898333	-1	0.994424	1.08	0.872559	-1.54	0.578014	-1.4	0.321844	-2.62	0.025273	-1.3	0.369919	-1.2	0.643978
Glyma.08G266400	GLYMA08G35470	"WW domain binding protein WBP-2, contains GRAM domain"	11949381	-1.6	0.341846	2.46	0.061889	3.93	0.027041	-2.9	0.116763	1.73	0.43097	4.02	0.020097	-1.6	0.500034	1.76	0.340285	-1.84	0.176806	-3.39	0.028131	-1.47	0.557375	-2.93	0.009995
Glyma.15G103700	GLYMA15G11030	CBS domain pair	12106729	1.6	0.422771	1.08	0.661017	1.3	0.387761	1.38	0.51409	-1.3	0.068629	1.04	0.907822	-1.11	0.477405	-1.01	0.98034	-1.47	0.155272	-2.19	0.030214	-1.29	0.110834	-1.18	0.554555
Glyma.01G230800	GLYMA01G44110	PROTEIN PHOSPHATASE METHYLESTERASE-1 RELATED	11774061	-1.04	0.927659	1.18	0.673684	-1.43	0.39748	1.3	0.550169	-1.01	0.98729	-1.93	0.221451	-1.06	0.911447	-1.18	0.726585	-1.16	0.304031	-2.06	0.033236	-1.13	0.810191	1.07	0.85261
Glyma.08G109100	GLYMA08G11510	NAD dependent epimerase/dehydratase family	11927558	-2.18	0.411957	-4.21	0.039236	-3.69	0.231739	-1.16	0.798643	-1.49	0.232565	-2.4	0.306617	-1.02	0.972814	1.04	0.94702	-1.01	0.968319	-1.99	0.033532	-1.62	0.249728	-1.44	0.306358
Glyma.15G098100	GLYMA15G10480	Glycosyl hydrolase family 14	12095103	-1.93	0.474061	-1.66	0.045792	1	0.990926	-2.5	0.408212	-1.09	0.790389	-1.36	0.50722	1.17	0.393415	-1.36	0.511227	-1.29	0.350155	-2.1	0.035554	-2.04	0.21953	-1.57	0.050456
Glyma.06G307400	GLYMA06G46390	Dirigent-like protein	11886554	-1.2	0.420724	1.54	0.167342	-1.47	0.672806	-1.15	0.395176	1.38	0.427634	-2.24	0.483857	1.12	0.701125	-2.38	0.466068	-1.22	0.100887	-2.02	0.043022	1.1	0.818462	-1.33	0.440813
Glyma.06G205800	GLYMA06G22650	K-box region	11882531	-1.13	0.51074	-1.25	0.065916	9.99	0.025096	1.21	0.504916	1.11	0.747571	1.48	0.395583	-1.11	0.691	-1.45	0.276449	1.33	0.360573	-2.36	0.043364	-1.37	0.405811	-2.38	0.186253
Glyma.13G224400	GLYMA13G29630	Dynamin GTPase effector domain	12052658	-2.33	0.326083	-1.19	0.268113	1.05	0.771293	-1.48	0.497335	1.15	0.262377	-1.11	0.805303	-1.07	0.804439	-1.5	0.118892	-1.49	0.056089	-1.38	0.105826	-2.02	0.001024	-1.44	0.519396
Glyma.12G205000	GLYMA12G33230	Protein tyrosine kinase	12031552	-1.09	0.746663	1.2	0.580483	1.04	0.782085	1.43	0.119279	1.41	0.011069	1.36	0.149513	1.12	0.363202	1.04	0.898555	-1.09	0.772999	1.09	0.506312	-2.32	0.001306	-1.76	0.059382
Glyma.01G101100	GLYMA01G24710	Protein of unknown function (DUF668)	11768604	-1.34	0.365268	-1.32	0.454391	-1.07	0.817296	-1.09	0.561315	-1.07	0.814248	-1.04	0.868279	-1.74	0.227278	-1.1	0.723255	-1.38	0.350375	-1.98	0.156047	-2.18	0.001709	-2.15	0.027831
Glyma.15G113700	GLYMA15G12030	AT1G12020	12107068	-1.46	0.476473	-1.54	0.050651	-1.35	0.533603	-1.31	0.572112	1.07	0.446143	-1.16	0.734914	1.26	0.0428	-1.12	0.797727	1.08	0.781168	-1.11	0.440667	-2.07	0.001955	-1.1	0.669092
Glyma.08G253700	GLYMA08G28090	UNCHARACTERIZED	11933846	1.83	0.365642	1.61	0.197476	1.42	0.344368	1.36	0.639908	1.2	0.603975	1.04	0.908408	-1.16	0.784766	-1.14	0.768829	-1.5	0.121266	-1.11	0.761537	-2.05	0.004198	1.12	0.663897
Glyma.14G014100	GLYMA14G01790	Ion channel	12082390	-1.03	0.914061	1.34	0.324693	-1.05	0.914325	-1.2	0.146237	1.33	0.302515	-1.06	0.872995	1.03	0.931782	1.08	0.819688	-1.28	0.393643	1.15	0.682594	-2.13	0.005241	-1	0.997432
Glyma.17G251800	GLYMA17G37020	AT1G19530	12141976	-1.9	0.147948	-1.19	0.581064	1.12	0.783558	-1.74	0.166661	1.23	0.394962	1.23	0.658005	-1.69	0.173619	-1.26	0.635351	-2.31	0.091094	-1.26	0.38627	-2.63	0.006541	-1.75	0.225526
Glyma.15G056000	GLYMA15G06150	"Zinc finger, C3HC4 type (RING finger)"	12093540	1.58	0.221497	-1.03	0.920999	1.49	0.415006	-1.18	0.639735	1.38	0.28518	1.01	0.986996	-1.41	0.420828	1.01	0.98154	-1.35	0.408584	-1.8	0.02606	-2.06	0.007704	1.14	0.643097
Glyma.05G218400	GLYMA05G36710	Glutaredoxin	11873124	1.12	0.647429	-1.07	0.796094	1.22	0.78505	-1.67	0.248109	1.23	0.320143	-1.32	0.503189	-1.19	0.546039	-1.39	0.135452	-1.18	0.493561	-2.1	0.465723	-2.4	0.008215	-1.58	0.459536
Glyma.11G058900	GLYMA11G06260	Leucine Rich Repeat	12014685	-1.11	0.357633	1.06	0.829191	1.18	0.66677	1.15	0.335616	1.46	0.035557	1.46	0.341592	-1.35	0.32735	1.26	0.686477	-1.07	0.858524	-1.18	0.653292	-2.25	0.008261	-1.31	0.177688
Glyma.18G005400	GLYMA18G00870	F-box domain	12166043	-1.64	0.304909	1.04	0.883978	-1.02	0.8894	-1.55	0.353796	1.45	0.047306	1.29	0.377697	-1.17	0.614517	1.33	0.347113	-1.25	0.473513	1.12	0.682291	-2.14	0.008961	-1.38	0.378137
Glyma.17G215500	GLYMA17G32980	ELK domain	12151613	1.56	0.361281	-1.09	0.8585	-1.1	0.748863	1.66	0.318396	1.25	0.535855	1.08	0.787355	1.09	0.857982	-1.2	0.178893	1.11	0.73611	1.23	0.507031	-2.66	0.009324	-1.22	0.678401
Glyma.19G133400	GLYMA19G31460	2OG-Fe(II) oxygenase superfamily	12193357	-1.28	0.735085	1.08	0.829592	1.06	0.915055	-1.14	0.82885	1.53	0.069525	1.03	0.936561	-2.21	0.070107	-1.4	0.507859	-4.35	0.111075	-1.14	0.769407	-2.54	0.00978	1.05	0.88229
Glyma.02G284800	GLYMA02G45420	ASPARTYL PROTEASES	11796427	-1.45	0.563584	-1.33	0.657223	-1.75	0.457974	-1.21	0.482796	-1	0.994291	-1.3	0.640789	1.14	0.822042	1.1	0.816614	1.05	0.887013	-1.08	0.937486	-2.05	0.011024	-1.95	0.279743
Glyma.04G040300	GLYMA04G04260	Transferase family	11844683	1.66	0.441905	1.13	0.834861	1.03	0.925534	3.03	0.123282	1.37	0.076059	2.15	0.001629	-1.27	0.197911	1.95	0.192004	-1.31	0.671946	1.27	0.659424	-2.03	0.011207	-1.68	0.064475
Glyma.10G115300	GLYMA10G22080	Cytochrome P450	11993481	1.52	0.423616	1.22	0.519092	2.45	0.101313	-1.37	0.092385	-1.02	0.925087	1.51	0.299779	-1.54	0.0972	-1.07	0.379483	-1.26	0.445784	-2.4	0.098723	-2.59	0.012464	-1.75	0.220937
Glyma.04G079200	GLYMA04G08380	Bacterial-like globin	11835235	1.11	0.82649	-1.65	0.12826	2.24	0.069495	-1.73	0.468443	1.21	0.261537	2.42	0.335204	-1.78	0.120685	-1.23	0.475248	-1.7	0.26211	-1.68	0.164533	-2.93	0.013502	-2.01	0.393861
Glyma.17G159600	GLYMA17G17210	VQ motif	12149042	-1.97	0.090611	-1.99	0.148044	-2.03	0.10374	-1.55	0.355088	-1.06	0.83703	-1.26	0.514632	-1.01	0.972777	-1.24	0.488943	-1.29	0.457989	-1.45	0.370849	-2.67	0.013535	-2.06	0.209084
Glyma.07G251800	GLYMA07G38150	Tub family	11922201	-2.79	0.042228	-1.83	0.105991	-1.7	0.386047	-1.92	0.034664	-1.3	0.319035	-1.29	0.632907	-1.37	0.285919	-1.01	0.986982	-1.24	0.440124	1.16	0.692835	-2.12	0.015788	-1.83	0.212877
Glyma.19G133600	GLYMA19G31480	Gibberellin regulated protein	12193362	-1.58	0.443483	1.16	0.371401	-2.82	0.099632	-1.61	0.432902	1.11	0.410162	-1.81	0.180793	1.14	0.491023	1.33	0.652022	-2.08	0.082908	-1.45	0.318312	-2	0.016155	-1.46	0.342387
Glyma.13G033900	GLYMA13G09690	Protein tyrosine kinase	12061033	-4.56	0.015458	-3.67	0.092649	-2.12	0.2657	1.63	0.026379	4.08	0.001819	3.79	0.054316	1.54	0.353811	1.31	0.472924	1.33	0.667389	-1.25	0.742864	-1.97	0.019257	-1.69	0.186767
Glyma.15G132800	GLYMA15G14040	Berberine and berberine like	12096474	-1.26	0.581878	-1.08	0.810062	-1.05	0.910142	1.52	0.49373	1.62	0.125443	1.56	0.09398	-1.08	0.802931	-1.24	0.41897	1.19	0.318326	-1.63	0.413048	-2.76	0.02006	-1.91	0.049034
Glyma.16G038900	GLYMA16G04300	Regulator of chromosome condensation (RCC1)	12115559	1.1	0.862969	-1.97	0.022149	-1.37	0.406902	-1.54	0.405703	1.89	0.008727	-1.42	0.334419	1.08	0.847617	1.02	0.932061	1.79	0.059	1.14	0.690755	-2.14	0.021074	1.06	0.822578
Glyma.13G251400	GLYMA13G32480	FAMILY NOT NAMED	12067582	-1.29	0.144121	1.05	0.945286	1.13	0.751444	1.21	0.021581	1.19	0.670783	1.45	0.276664	-1.93	0.33529	-1.08	0.889526	-1.43	0.604499	-1.31	0.667541	-2.08	0.021113	-1.25	0.644624
Glyma.18G083900	GLYMA18G09340	Leucine Rich Repeat	12168850	-1.86	0.33787	1.73	0.299408	2.02	0.065208	-1.61	0.570222	1.89	0.111906	2.58	0.143413	-1.75	0.356315	-1.21	0.676071	-1.15	0.737326	-1.37	0.116293	-2.17	0.021763	-1.85	0.233365
Glyma.06G135900	GLYMA06G14090	AT5G54165	11879704	1.11	0.876677	-1.38	0.479609	-1.31	0.56699	1.66	0.332838	1.12	0.743435	1.15	0.653603	-1.22	0.660132	-1.36	0.227781	1.53	0.236443	-1.79	0.468189	-2.03	0.023219	-2.51	0.121047
Glyma.05G001500	GLYMA05G09230	AT3G03280	11866379	-1.06	0.848965	1.02	0.959273	-1.46	0.57291	1.09	0.769581	1.21	0.528487	-1.11	0.845197	-1.11	0.763322	-1.05	0.91102	-1.49	0.380604	-1.48	0.630059	-2.04	0.023326	-1.54	0.462319
Glyma.18G244600	GLYMA18G47980	AP2 domain	12175127	1.9	0.20805	2.39	0.109776	1.43	0.528449	2.72	0.090964	2.38	0.109557	1.3	0.447266	1.1	0.870422	1.01	0.989753	-1.71	0.110046	-1.13	0.822455	-2.03	0.023353	-1.39	0.319718
Glyma.13G095000	GLYMA13G01140	Xyloglucan endo-transglycosylase (XET) C-terminus	12043203	-1.07	0.874985	1.11	0.874072	-1.08	0.859477	-1.04	0.951059	1.17	0.624018	1.05	0.916508	1.26	0.619046	-1.37	0.455144	-1.24	0.741211	-1.64	0.306927	-2.06	0.023755	-1.7	0.318293
Glyma.18G204800	GLYMA18G43540	Ammonium Transporter Family	12173622	1	0.994262	-1.04	0.85732	1.34	0.319153	-1.06	0.930321	1.09	0.704399	1.21	0.23073	1.23	0.394403	1.08	0.82412	1.34	0.135008	-1.26	0.561183	-2.21	0.02392	-1.58	0.053059
Glyma.18G100600	GLYMA18G11830	UNCHARACTERIZED	12169513	1.44	0.190598	-1.37	0.394081	-1.89	0.412607	1.09	0.657145	1.47	0.145718	-1.38	0.624359	1.3	0.31828	-1.77	0.442145	1.37	0.297269	1.51	0.03412	-2.01	0.024001	-1.44	0.4368
Glyma.13G236500	GLYMA13G30990	AP2 domain	12053154	1.09	0.909584	-1.38	0.529202	1.17	0.659826	1.08	0.860673	1.15	0.733853	1.71	0.254997	-1.18	0.768748	1.14	0.494315	-1.1	0.527492	-1.71	0.273734	-2.05	0.024222	-2.04	0.184174
Glyma.03G221700	GLYMA03G38040	Myb-like DNA-binding domain	11830074	1.08	0.902778	1.02	0.96694	-1.08	0.892904	1.29	0.408617	1.72	0.156368	-1.32	0.611994	1.2	0.779065	1.3	0.365269	1.77	0.13186	-1.07	0.922272	-2.22	0.024267	-1.1	0.870541
Glyma.13G094900	GLYMA13G01150	Xyloglucan endo-transglycosylase (XET) C-terminus	12043209	-1.25	0.629302	1.25	0.669425	-1.17	0.73457	-1.43	0.476136	1.77	0.055017	1.05	0.906423	-1.54	0.318427	-2.09	0.111326	1.02	0.962936	-1.28	0.686496	-2.43	0.024621	-2.85	0.179424
Glyma.13G211000	GLYMA13G28210	F-box domain	12052156	1.1	0.773676	-1.15	0.644394	1.14	0.853964	1.23	0.644072	1.02	0.908226	-1.02	0.973151	-1.58	0.186992	-1.07	0.885329	-1.8	0.234682	-1.2	0.807868	-2.53	0.024916	-1.36	0.693387
Glyma.15G197900	GLYMA15G23560	AP2 domain	12110416	1.21	0.845771	1.46	0.478346	-1.31	0.752792	1.23	0.819955	-1.09	0.638567	1.13	0.864737	-1.13	0.769803	-1.1	0.901461	-1.75	0.422624	2.05	0.321587	-2.7	0.025512	1.03	0.961947
Glyma.02G099500	GLYMA02G11060	B3 DNA binding domain	11801196	1.74	0.54712	-1.34	0.439327	1.34	0.686296	2.08	0.355159	1.46	0.174172	1.67	0.353976	1.29	0.551471	-1.37	0.51636	1.61	0.198119	-1.71	0.511522	-2.24	0.028784	-1.42	0.46495
Glyma.05G190100	GLYMA05G32360	Protein of unknown function (DUF506)	11861308	-1.34	0.460868	-1.05	0.880258	1.52	0.202565	-2.29	0.028818	1.51	0.151562	1.16	0.664651	-1.31	0.436519	-1.55	0.360449	-2.31	0.133093	-1.26	0.111792	-4.35	0.029055	-1.38	0.387844
Glyma.09G102500	GLYMA09G15470	EF hand	11968864	1	0.99911	-1.06	0.867602	1.08	0.800051	1.09	0.855124	1.09	0.638153	1.04	0.877898	-1.56	0.178859	-1.34	0.498874	-1.44	0.436556	-1.84	0.042844	-2.17	0.032148	-1.87	0.043414
Glyma.15G036100	GLYMA15G04080	Protein of unknown function (DUF1117)	12092765	-1.28	0.607723	-1.26	0.571727	-1.74	0.360448	-1.24	0.648418	1.23	0.542221	-1.61	0.395884	1.02	0.947602	-1.96	0.299203	1.12	0.645806	-1.13	0.726178	-2.24	0.032636	-1.98	0.010808
Glyma.13G111500	GLYMA13G17130	von Willebrand factor type A domain	12047864	1.13	0.481412	1.91	0.358471	1.31	0.450047	1.33	0.44991	1.85	0.060055	1.74	0.030952	1.1	0.453749	1.12	0.749113	-1.41	0.550727	-1.32	0.459339	-2.4	0.035164	-1.32	0.175998
Glyma.13G053000	GLYMA13G06690	Reversibly glycosylated polypeptide	12060298	-1.8	0.471947	1.19	0.57058	1.04	0.891892	-1.83	0.463512	1.91	0.074956	-1.06	0.828508	1.63	0.469769	1.51	0.287678	1.43	0.285789	1.2	0.726072	-2.46	0.035239	1.38	0.522408
Glyma.12G217500	GLYMA12G34580	EF hand	12041894	1.44	0.66589	1.15	0.798248	-1.11	0.870443	1.86	0.134335	1.24	0.63	1.53	0.486118	1.08	0.885409	1.01	0.977755	-1.06	0.873714	-1.17	0.859088	-2.11	0.037246	-2.59	0.236543
Glyma.11G085400	GLYMA11G09070	Protein tyrosine kinase	12015531	-1.7	0.184164	1.31	0.701084	-2.41	0.363614	1.08	0.817653	2.67	0.061399	1.43	0.570039	1.03	0.969241	-1.96	0.437151	1.21	0.686352	-1.22	0.74582	-2.16	0.037688	-4.07	0.152808
Glyma.13G010100	GLYMA13G11700	AMP-binding enzyme	12046349	-1.01	0.973188	-1.04	0.88399	-1.8	0.107848	-1.16	0.392728	1.1	0.743076	1.05	0.901793	-1.3	0.407123	-1.13	0.692733	1.26	0.411876	1.98	0.230443	-2.73	0.037945	-1.24	0.715147
Glyma.01G184500	GLYMA01G39110	"WD domain, G-beta repeat"	11772117	-1.22	0.37272	1.03	0.911393	-1.54	0.312345	-1.03	0.907292	1.34	0.19668	1.12	0.723385	-1.45	0.366911	1.22	0.510781	-1.5	0.10013	1.17	0.758912	-2.34	0.038051	1.21	0.494557
Glyma.03G189100	GLYMA03G34670	Exostosin family	11817848	-1.33	0.404313	-1.68	0.047232	1.24	0.693666	-2.43	0.040798	-1.53	0.056171	-1.06	0.909444	-1.55	0.054936	-1.39	0.540675	-1.85	0.101947	-1.48	0.44579	-2.14	0.038322	-1.49	0.430884
Glyma.18G084200	GLYMA18G09380	Papain family cysteine protease	12168876	-1.79	0.400368	-1.09	0.811663	-1.15	0.745476	-1.02	0.975121	1.04	0.906456	-1.68	0.309166	1.27	0.436851	-1.07	0.88781	-1.05	0.88554	-1.54	0.304386	-2.13	0.038526	-1.07	0.766517
Glyma.11G243400	GLYMA11G37780	"Zinc finger, C3HC4 type (RING finger)"	12012280	1.3	0.46559	1.34	0.512104	1.65	0.479228	1.99	0.581044	1.4	0.21538	1.1	0.829062	1.04	0.88352	-2.47	0.111851	-1.28	0.551983	-2.65	0.302237	-2.18	0.03873	-1.74	0.340531
Glyma.09G216800	GLYMA09G35050	Pectinacetylesterase	11962018	-2.09	0.347725	1.16	0.39597	1.23	0.484382	-1.97	0.378941	1.52	0.085141	1.17	0.445657	-1.14	0.509603	-1.61	0.212931	-1.27	0.064167	-1.97	0.130365	-2.14	0.04239	-1.32	0.220857
Glyma.04G006900	GLYMA04G00900	Auxin responsive protein	11832197	-1.01	0.994169	-1.45	0.442245	1.69	0.349507	-1.25	0.766816	1.18	0.647785	1.26	0.604723	1.08	0.861617	1.72	0.163347	1.02	0.952599	-2.35	0.205227	-3.05	0.04268	-1.34	0.480028
Glyma.10G115400	GLYMA10G22070	Cytochrome P450	11993478	1.7	0.175155	-1.02	0.955623	2.05	0.167273	-1.95	0.267734	-1.45	0.285828	1.18	0.682908	-1.85	0.162857	-1.12	0.616315	-1.38	0.295532	-2.16	0.154052	-2.37	0.043427	-2.32	0.204979
Glyma.10G290500	GLYMA10G43670	F-box domain	12000198	-1.22	0.797099	-1.35	0.406823	1.15	0.64418	-1.64	0.237504	1.16	0.535223	1.09	0.774698	-1.04	0.934603	-1.14	0.678154	-1.2	0.617808	-1.47	0.20735	-2.11	0.04427	-1.5	0.122699
Glyma.03G139800	GLYMA03G29610	"Zinc finger, C2H2 type"	11815930	2.06	0.410579	1.1	0.695987	1.79	0.336095	1.82	0.472686	1.41	0.161129	2.05	0.150397	-1.08	0.758594	1.41	0.376597	-1.09	0.784877	-1.25	0.650659	-2.15	0.044314	-1.28	0.451332
Glyma.12G042400	GLYMA12G04630	Bacterial transferase hexapeptide (three repeats)	12024836	-1.01	0.967053	1.04	0.87626	1.43	0.380021	-1.24	0.245316	1.15	0.541071	1.58	0.360958	-1.45	0.25158	1.11	0.802587	-1.43	0.079878	-1.78	0.10678	-2.42	0.044324	-1.25	0.548572
Glyma.01G011600	GLYMA01G01510	Lipase (class 3)	11775231	-3.62	0.277645	-2.28	0.024423	-1.8	0.496319	-2.11	0.355627	1.37	0.213121	-1.3	0.749256	-1.68	0.219087	-1.22	0.793759	-1.01	0.989333	1.45	0.543376	-2.42	0.044331	1.56	0.448397
Glyma.01G089800	GLYMA01G22670	GAMMA-BUTYROBETAINE HYDROXYLASE-RELATED	11768216	-1.64	0.063948	-1.65	0.114915	1.09	0.843228	-1.24	0.638836	1.06	0.790486	-1.3	0.433261	-1.6	0.196297	-1.07	0.774362	-1.71	0.031773	-1.04	0.924849	-2.12	0.044664	1.02	0.937907
Glyma.07G010800	GLYMA07G01300	EF hand	11912346	1.02	0.926158	1.19	0.379682	1.73	0.156911	1.01	0.966238	1.05	0.842147	1.29	0.204914	-1.11	0.638337	1.83	0.062629	-1.37	0.067341	1.21	0.5691	-3.09	0.04505	-1.09	0.596239
Glyma.13G215600	GLYMA13G28700	"Zinc finger, C3HC4 type (RING finger)"	12066247	-2.13	0.278348	1.28	0.418697	2.55	0.104419	-2.1	0.254912	1.21	0.553988	1.43	0.351159	-1.11	0.759565	1.75	0.368706	-1.8	0.027407	-1.34	0.448133	-2.83	0.045176	-1.25	0.501894
Glyma.13G205200	GLYMA13G27530	AT4G21920	12051931	1.13	0.709576	-1.43	0.262407	1.3	0.256755	-2.28	0.251468	-1.59	0.193403	-1.08	0.760894	-1.49	0.232516	-1	0.986512	-1.31	0.277936	-1.26	0.28583	-2.72	0.045503	-1.74	0.113877
Glyma.10G265100	GLYMA10G41130	AT2G01300	11987117	1.37	0.663729	-1.25	0.595841	-1.08	0.731638	1.26	0.6954	-1.4	0.418922	-1.01	0.935178	-1.61	0.31605	-1.32	0.320328	-1.25	0.579057	-1.69	0.178053	-2.26	0.04551	-1.65	0.06248
Glyma.18G102400	GLYMA18G12020	Miro-like protein	12157372	-1.3	0.772803	1.01	0.972902	-1.2	0.754383	-1.4	0.694179	1.2	0.612206	-1.1	0.856543	1.09	0.812572	-1.17	0.789453	1.51	0.144662	1.37	0.486808	-2.17	0.046749	1.55	0.113491
Glyma.13G151500	GLYMA13G21510	Phytosulfokine precursor protein (PSK)	12063720	1.69	0.402108	1.01	0.961188	1.95	0.179976	-1.36	0.497818	-1.01	0.969917	3.33	0.004615	-1.78	0.206185	1.17	0.704627	-1.51	0.018372	-1.16	0.624115	-1.05	0.914424	-3.89	0.002547
Glyma.13G248000	GLYMA13G32160	B-box zinc finger	12067501	-1.1	0.779274	1.1	0.818203	1.21	0.425051	-1.04	0.892876	1.46	0.247687	2.18	0.005583	1.09	0.808608	1.62	0.046586	-1.05	0.905679	1.27	0.631061	-1.59	0.170972	-2.17	0.002678
Glyma.13G221700	GLYMA13G29350	No annotation in Soybase	12066503	-1.86	0.388033	-1.8	0.176875	-1.29	0.409551	-1.5	0.503816	1.05	0.882982	1.11	0.620451	-1.51	0.27217	-1.53	0.202236	-1.11	0.782025	-1.35	0.390041	-1.87	0.121456	-2.83	0.002758
Glyma.08G021800	GLYMA08G02560	AT5G41810	11924047	2.61	0.151997	-1.14	0.596338	-1.06	0.783474	2.22	0.17343	1.36	0.272888	1.12	0.568811	1.44	0.505115	-1.42	0.228097	1.81	0.226001	-1.79	0.203438	-1.39	0.434569	-2.03	0.00416
Glyma.11G007300	GLYMA11G00950	Domain of unknown function(DUF1950)	12012729	-2.88	0.129844	-2.43	0.01003	-2.21	0.211052	-1.98	0.244727	-3.43	0.005285	-1.93	0.257642	-1.28	0.175644	1.17	0.645907	-2.72	0.102092	-1.15	0.73023	-1.07	0.850656	-2.9	0.006622
Glyma.04G087000	GLYMA04G09200	plastid transcriptionally active 6	11846427	-1.55	0.448366	-1.15	0.595987	-1.7	0.308289	1.25	0.799286	1.02	0.966065	-1.43	0.400081	1.21	0.43182	-1.85	0.243021	-1.24	0.455696	1.01	0.989229	-1.11	0.776001	-2.25	0.007005
Glyma.16G213700	GLYMA16G33910	Leucine Rich Repeat	12130878	3.63	0.031733	2.4	0.117675	3.35	0.224463	1.54	0.242409	1.7	0.252013	3.05	0.003613	1.56	0.143146	1.63	0.237102	2.14	0.203656	-1.29	0.769513	-1.43	0.370563	-2.11	0.009087
Glyma.20G195900	GLYMA20G33800	AP2 domain	12206533	1.07	0.622638	1.05	0.875503	1.48	0.363041	-1.36	0.149015	1.28	0.433693	-1.16	0.703664	-1.06	0.828928	-1.76	0.304247	-1.18	0.650587	-3.41	0.076468	-2.05	0.095454	-2.29	0.009401
Glyma.02G228200	GLYMA02G39340	Protein phosphatase 2C	11794326	-1.17	0.695011	-1.34	0.515612	-1.47	0.478895	1.26	0.473687	1.01	0.976437	1.1	0.818627	1.03	0.943665	-1.06	0.900776	1.27	0.303392	-1.07	0.851325	-1.66	0.065808	-2.03	0.009691
Glyma.08G260500	GLYMA08G29470	"Eukaryotic protein of unknown function, DUF292"	11949143	-1.12	0.8948	-1.03	0.959388	-1.82	0.328915	1.63	0.30731	1.18	0.659369	-1.39	0.429574	1.11	0.801588	-1.09	0.826574	1.41	0.473095	-1.42	0.692262	-1.77	0.183497	-2.09	0.011497
Glyma.18G029300	GLYMA18G03310	Hs1pro-1 protein C-terminus	12154749	1.58	0.188601	1.06	0.897717	-1.29	0.467722	1.25	0.515486	1.29	0.441472	1.39	0.187778	-1.36	0.445709	-1.32	0.439512	-1.08	0.845682	-1.22	0.672403	-2.03	0.055999	-2.46	0.014824
Glyma.07G266500	GLYMA07G39650	GRAS family transcription factor	11922792	-1.01	0.982157	1.02	0.971489	-1.33	0.441398	1.38	0.263896	-1.11	0.745407	1.21	0.428001	1.06	0.909021	-1.23	0.558274	-1.05	0.912889	-1.37	0.567044	-1.49	0.006339	-2	0.015043
Glyma.19G152500	GLYMA19G33500	Endonuclease/Exonuclease/phosphatase family	12194049	1.19	0.429061	1.27	0.61532	1.45	0.283123	1.72	0.314171	1.51	0.397667	2.04	0.032041	-1.08	0.886812	-1.23	0.508638	1.08	0.80039	-2.1	0.12378	-1.07	0.830849	-3.42	0.015577
Glyma.06G309500	GLYMA06G46620	Ribosomal L18p/L5e family	11886622	-1.31	0.199561	1.06	0.875096	1.04	0.91695	-1.12	0.85259	-1.13	0.774324	1.43	0.133721	1.36	0.38938	1.14	0.687531	1.1	0.784286	-1.68	0.335803	-1.31	0.540642	-2.15	0.016803
Glyma.15G056900	GLYMA15G06220	AT1G58120	12093569	-1.09	0.721984	-1.46	0.18466	-1.52	0.117173	-1.46	0.212612	-1.41	0.039387	1.11	0.485001	1.01	0.892156	-1.05	0.821885	-1.05	0.889823	1.03	0.908216	-1.11	0.503781	-2.13	0.017508
Glyma.17G053600	GLYMA17G06150	calmodulin-binding family protein	12144823	-1.15	0.618211	-1.08	0.876388	-1.63	0.200199	1.36	0.297337	-1.17	0.62413	-1.13	0.655119	-1.04	0.924342	-1.18	0.659458	-1.2	0.747615	-1.69	0.106581	-1.78	0.203104	-2.05	0.017516
Glyma.10G170800	GLYMA10G31370	Zinc finger C-x8-C-x5-C-x3-H type (and similar)	11995750	1.53	0.16713	1.16	0.451367	1.17	0.524562	1.22	0.635209	1.21	0.363238	1.25	0.373592	-1.07	0.800255	1.16	0.679069	1.15	0.333622	1.01	0.923007	-1.31	0.191528	-2.04	0.017703
Glyma.05G238100	GLYMA05G34670	NUDIX domain	11862338	1.42	0.479782	1.21	0.787958	-1.07	0.921476	1.74	0.450216	1.16	0.702972	1.66	0.272139	1.31	0.479026	1.02	0.978502	2.08	0.186294	-1.07	0.901044	-1.36	0.57819	-2.49	0.017953
Glyma.12G186800	GLYMA12G31200	F-box family protein	12030887	-1.88	0.493639	-1.95	0.488338	-1.66	0.34798	-1.59	0.566747	-1.25	0.767279	-1.06	0.871266	1.1	0.894014	-1.33	0.517625	1.43	0.260193	-1.28	0.543011	-1.4	0.35886	-2.46	0.018066
Glyma.15G251500	GLYMA15G40190	"Glutathione S-transferase, C-terminal domain"	12101570	-1.11	0.903362	-2.67	0.296603	-1.87	0.120138	2.14	0.514921	1.03	0.953308	1.34	0.125493	-1.14	0.821085	1.37	0.135587	-1.29	0.743083	-1.01	0.987788	-3.82	0.110782	-2.08	0.018198
Glyma.19G215700	GLYMA19G40320	AT1G18290	12196378	1.11	0.878077	1.53	0.49896	-1.06	0.794183	2.24	0.297384	1.14	0.649926	1.3	0.13823	-1.5	0.237704	-1.05	0.882831	-1.74	0.416553	-1.32	0.555253	-1.55	0.190538	-2.13	0.018776
Glyma.06G114200	GLYMA06G11990	ASPARTYL PROTEASES	11891703	-1.4	0.467753	-1.52	0.624192	-1.49	0.454454	-1.05	0.876735	1.43	0.546164	1.36	0.400668	-1.19	0.83084	-1.1	0.826188	1.29	0.156818	-1.14	0.839236	-1.73	0.081016	-2.38	0.019894
Glyma.01G046500	GLYMA01G05550	Fatty acid hydroxylase superfamily	11766227	-1.13	0.650844	1.06	0.59403	-1.15	0.607293	-1.24	0.400565	-1.18	0.305311	-1.13	0.653221	1.16	0.346681	-1.3	0.401448	-1.42	0.028783	-1.2	0.396109	1.12	0.39495	-2.3	0.020621
Glyma.07G165000	GLYMA07G21440	NUDIX domain	11907280	1.13	0.732934	1.19	0.402193	1.33	0.017916	-1.68	0.194408	-1.18	0.676247	1.43	0.038217	-1.06	0.80619	1.03	0.953991	-1.24	0.195725	-1.21	0.372137	-1.05	0.899428	-2.42	0.020649
Glyma.02G063400	GLYMA02G07040	alpha/beta hydrolase fold	11799817	3.09	0.263772	1.59	0.440903	-1.2	0.739618	4.8	0.031181	1.79	0.348192	1.06	0.899425	-1.02	0.972627	-1.42	0.562118	-1.66	0.352189	1.31	0.421423	1.09	0.827814	-2.47	0.020683
Glyma.14G022600	GLYMA14G02590	Bromodomain	12073270	1.84	0.30305	1.22	0.480238	1.04	0.949046	3.87	0.003974	-1.14	0.631942	-1	0.993378	-1.19	0.460996	-1.47	0.604242	-1.08	0.753498	-1.52	0.406681	1.55	0.104236	-2.58	0.021167
Glyma.12G216100	GLYMA12G34420	GRAS family transcription factor	12031941	1.77	0.000283	-1.13	0.848445	-1.37	0.123507	1.69	0.080585	2.36	0.210793	2.41	0.018927	1.62	0.549503	1.65	0.462028	1.9	0.342973	1.19	0.773366	-1.39	0.478342	-2.05	0.022256
Glyma.01G158200	GLYMA01G36260	Protein kinase domain	11771097	2.1	0.363959	1.44	0.315789	1.09	0.873121	1.34	0.72939	-1.31	0.672344	1.1	0.812372	1.29	0.746594	-1.35	0.582388	-1.84	0.07457	-1.7	0.400888	1.34	0.640872	-2.25	0.022451
Glyma.05G223000	GLYMA05G36250	Aminotransferase class I and II	11872898	1.79	0.458316	1.42	0.619918	-1.2	0.663369	1.72	0.481864	1.44	0.415958	1.08	0.827624	-1.9	0.126834	-1.27	0.721741	-1.67	0.534722	-1.76	0.221372	-4.14	0.117924	-3.03	0.022926
Glyma.07G013200	GLYMA07G01570	Peptidase dimerisation domain	11901050	-1.75	0.364269	-1.07	0.880085	1.02	0.955404	-1	0.999501	-1.12	0.816384	1.78	0.085078	-1.32	0.597296	-1.49	0.491357	-1.23	0.572341	1.18	0.574394	-1.18	0.701803	-2.95	0.023626
Glyma.06G295100	GLYMA06G44990	alpha/beta hydrolase fold	11899219	-1.22	0.851241	-1.23	0.660395	-1.15	0.72285	1.4	0.656833	1.48	0.320075	1.67	0.029086	1.03	0.953996	1.48	0.053513	-1.03	0.907891	1.48	0.458243	-1.32	0.157024	-2.24	0.026007
Glyma.06G102000	GLYMA06G10700	Phosphate-induced protein 1 conserved region	11891260	1.39	0.742173	1.18	0.817328	-1.63	0.35292	1.44	0.429994	-1.13	0.863418	-1.24	0.569887	-1.04	0.953433	-1.09	0.820377	-1.13	0.797938	-1.21	0.804939	-2.07	0.069803	-3.01	0.0265
Glyma.10G272000	GLYMA10G41840	"Domain of unknown function, DUF266"	11999586	1.39	0.718722	-1.33	0.5632	-1.88	0.087056	3.03	0.142333	1.23	0.661917	1.44	0.096957	1.09	0.863002	1.04	0.920061	-1.11	0.841353	-1.03	0.956954	-2.83	0.162485	-2.65	0.026922
Glyma.11G229100	GLYMA11G35170	UNCHARACTERIZED	12021835	-1.53	0.469146	-1.54	0.462037	-1.67	0.111802	-1.2	0.69357	1.1	0.825811	1.16	0.489316	-1.1	0.850719	-1.53	0.148771	1.06	0.813728	1.07	0.763466	-1.38	0.270551	-2.2	0.027875
Glyma.11G137300	GLYMA11G14580	Protein of unknown function (DUF1117)	12006554	-1.38	0.627933	-1.49	0.374362	-1.36	0.369616	-1.06	0.897865	-1.19	0.641353	1.25	0.413284	-1.31	0.554157	1.09	0.792292	-1.06	0.805753	-1.53	0.262932	-1.6	0.074787	-2.26	0.028083
Glyma.20G155100	GLYMA20G29410	AP2 domain	12215008	1.44	0.577493	1.18	0.785871	-1.14	0.737628	1.4	0.258796	1.88	0.286659	1.35	0.317133	1.26	0.743128	-1.28	0.556095	-1	0.994577	-1.39	0.595377	-2.47	0.117939	-2.07	0.028084
Glyma.13G112400	GLYMA13G17250	AP2 domain	12062192	1.29	0.803388	-1.46	0.651822	-1.07	0.93537	1.91	0.280846	1.03	0.963673	1.45	0.347508	1.11	0.869435	1.29	0.577172	2.34	0.102608	-1.85	0.585871	-1.04	0.882226	-2.65	0.028783
Glyma.12G085800	GLYMA12G09090	Ribosomal protein L24e	12026702	-1.15	0.837659	1.44	0.192013	1.26	0.314567	-1.05	0.695964	1.17	0.618309	1.67	0.051884	1.05	0.902449	1.19	0.508923	-1.13	0.57864	-1.2	0.438255	-1.61	0.26516	-2.24	0.028978
Glyma.14G215200	GLYMA14G39600	AT hook motif	12090677	-1.13	0.568484	-2.11	0.071303	-2.29	0.188038	-4.58	0.084739	-2.92	0.044969	-1.43	0.419773	-1.21	0.704326	-1.07	0.903569	-1.35	0.488285	-1.34	0.503947	1.04	0.946016	-4.41	0.029034
Glyma.20G225800	GLYMA20G36870	Protein tyrosine kinase	12207640	1.28	0.511417	1.77	0.113776	1.05	0.909244	1.15	0.860635	1.58	0.197745	1.07	0.883047	1.22	0.713101	-2.31	0.287468	-1.06	0.803944	-1.11	0.617291	-1.15	0.5943	-2.7	0.029987
Glyma.11G228100	GLYMA11G35050	Hs1pro-1 protein C-terminus	12021785	-1.64	0.275925	-1.01	0.962493	-2.29	0.182231	-1.33	0.441402	1.17	0.300375	-1.12	0.758203	-1.23	0.585313	-1.52	0.440135	-1.07	0.845153	-1	0.999059	-1.47	0.130077	-2.45	0.030102
Glyma.02G217500	GLYMA02G38200	PB1 domain	11806341	-1.86	0.03479	-1.09	0.70893	-1.28	0.694269	1.04	0.840829	-1.17	0.641799	1.08	0.890269	1.39	0.055056	-1.67	0.484693	1.06	0.857418	-1.59	0.223397	1.22	0.560822	-2.43	0.030867
Glyma.11G124700	GLYMA11G13290	No annotation in Soybase	12017252	-2.51	0.352607	-1.72	0.523923	-1.33	0.603217	-1.49	0.561888	-1.38	0.64618	-1.03	0.918996	-1.19	0.811933	1.06	0.836971	1.11	0.852571	-1.76	0.481298	-1.77	0.158484	-2.28	0.03098
Glyma.10G277800	GLYMA10G42450	Myb-like DNA-binding domain	11987686	1.28	0.445796	1.13	0.654072	-1.76	0.137763	-1.12	0.608634	1.21	0.465937	1.05	0.742755	1.26	0.028843	-1.02	0.928647	1.19	0.486254	1.33	0.622215	-1.07	0.77856	-2.22	0.0311
Glyma.13G363200	GLYMA13G44010	NUC189 domain	12057968	1.38	0.575516	1.08	0.46737	1.06	0.8861	1.83	0.279198	-1.18	0.484751	1.62	0.219562	-1.1	0.717497	-1.18	0.725663	-1.14	0.259911	-1.05	0.814264	-1.13	0.644345	-2.12	0.032236
Glyma.02G035200	GLYMA02G04000	Protein of unknown function (DUF1645)	11798639	-1.36	0.606188	-2.82	0.193947	-2.35	0.224911	-1.03	0.926204	-2.16	0.255913	-1.64	0.34602	1.14	0.786526	1.01	0.987365	1.37	0.419658	-1.42	0.684472	-1.89	0.157222	-2.44	0.032512
Glyma.02G050100	GLYMA02G05620	No apical meristem (NAM) protein	11799184	2.77	0.279133	1.62	0.212028	2.18	0.188392	1.38	0.589007	2.11	0.16372	3.75	0.02167	-1.8	0.22317	-1.28	0.744386	-1.04	0.869588	-1.26	0.475954	-1.27	0.602424	-3.02	0.033915
Glyma.05G236300	GLYMA05G34870	PLAC8 family	11862438	-1.24	0.429674	-1.46	0.304116	-1.43	0.344457	1.57	0.049148	-1.26	0.22578	-1.22	0.531619	-1.47	0.207053	-1.66	0.243275	1.17	0.713199	-2.06	0.187813	-1.82	0.042575	-2.22	0.034669
Glyma.01G231000	GLYMA01G44130	AP2 domain	11784415	1.73	0.438747	1	0.997687	-1.59	0.450513	1.34	0.686763	-1.05	0.933555	1.12	0.753268	-1.04	0.948291	-1.02	0.96688	-1.1	0.788477	-1.61	0.593052	-1.72	0.046898	-2.79	0.034895
Glyma.15G206800	GLYMA15G25060	Glycosyl hydrolases family 18	12110681	1.14	0.411117	-1.13	0.670028	1.18	0.390705	1.04	0.776207	1.43	0.014205	1.68	0.085348	-1.02	0.952045	-1.38	0.397513	1.19	0.537582	-1.52	0.243983	-1.18	0.192266	-2.1	0.036903
Glyma.13G245800	GLYMA13G31960	SNARE domain	12067423	-1.6	0.494737	-1.32	0.233247	-1.49	0.296829	-1.29	0.711714	-1.21	0.089249	-1.09	0.758028	-1.22	0.080235	-1.51	0.266064	-1	0.998457	-1.27	0.469856	-1.04	0.829337	-2.19	0.037075
Glyma.12G036600	GLYMA12G04070	DFG10 PROTEIN	12024583	1.54	0.50413	1.36	0.302029	1.21	0.572101	1.36	0.62919	1.08	0.674059	1.4	0.310164	1.13	0.561503	1.3	0.451947	-1.38	0.294292	1.01	0.942571	1.12	0.55407	-2.19	0.037433
Glyma.20G061300	GLYMA20G06780	NB-ARC domain	12210306	1.2	0.382945	1.57	0.477993	-1.64	0.24705	1.56	0.157326	1.93	0.153512	1.01	0.968738	1.33	0.513979	-1.6	0.282091	-1.08	0.876339	-1.26	0.195709	-1.59	0.235344	-2.2	0.038639
Glyma.10G015000	GLYMA10G01850	Cotton fibre expressed protein	11989225	-1.11	0.653941	1.3	0.732578	-1.15	0.675592	2.22	0.433582	-1.05	0.865051	1.26	0.336255	-1.44	0.525396	-1.89	0.102292	-1.41	0.6775	-1.98	0.1817	-1.06	0.839765	-2.26	0.040515
Glyma.17G008000	GLYMA17G01170	Protein of unknown function (DUF568)	12131601	1.07	0.768957	-1.02	0.962255	1.22	0.484005	1.21	0.455617	1.31	0.509573	1.7	0.087169	1.11	0.853173	-1.07	0.884629	1.04	0.727145	-1.48	0.169992	-1.28	0.366297	-2.09	0.040692
Glyma.08G245500	GLYMA08G26930	Serine carboxypeptidase	11948500	2.57	0.40775	-1.19	0.586001	-1.26	0.707593	1.34	0.600632	-1.3	0.452527	1.06	0.893259	-1.24	0.475289	1.08	0.881247	-1.15	0.671291	-1.32	0.651463	-1.55	0.26313	-2.35	0.044852
Glyma.01G032600	GLYMA01G03940	SERINE/THREONINE-PROTEIN KINASE WNK (WITH NO LYSINE)-RELATED	11776128	1.44	0.655636	-1.26	0.59691	1.43	0.543296	-1.5	0.727917	-1.87	0.296522	1.29	0.609151	-1.78	0.307889	-1.68	0.478786	-1.89	0.09131	-1.49	0.432409	-1.98	0.284414	-4.59	0.046314
Glyma.19G175400	GLYMA19G35900	Ankyrin repeat	12184257	-1.2	0.066033	1.12	0.779823	-1.19	0.486793	1.26	0.068574	1.21	0.427773	1.22	0.314376	-1.27	0.098239	1.05	0.897967	-1.1	0.83259	-1.18	0.649104	-1.48	0.212942	-2.03	0.046772
Glyma.05G150100	GLYMA05G28280	AT3G57450	11859790	-1.41	0.707199	1.02	0.975251	-1.25	0.619895	1.43	0.459802	1.02	0.954422	1.06	0.885626	1.33	0.558182	-1.28	0.637395	1.34	0.65223	-1.48	0.339521	-1.42	0.353763	-2.78	0.047012
Glyma.06G047600	GLYMA06G05030	Uncharacterised conserved protein UCP031279	11889034	1.25	0.557667	-1.64	0.164827	-1.07	0.853849	1.55	0.300808	-1.01	0.983733	1.06	0.828048	-1.13	0.769145	-1.1	0.761259	1.76	0.062313	-1.89	0.231644	-1.59	0.115817	-2.06	0.048935
