# Supplementary material for: Whole-genome gene expression profiling revealed genes and pathways potentially involved in regulating interactions of soybean with cyst nematode (Heterodera glycines Ichinohe)
Source: BMC Genomics. 2015 Mar 4;16(1):148. doi: 10.1186/s12864-015-1316-8 (PMC4351908; doi:10.1186/s12864-015-1316-8)
Supplement: Additional file 3: — Genes (297) constitutively regulated in two PI lines. The table contains all the genes that were constitutively regulated (at least 2 fold with a p value < 0.05) in the resistant PI lines (PI 437654 and PI 567516C) by comparing with the susceptible cultivar Magellan. 654: PI 437654; 516C: PI 567516C; Mag: Magellan; con: control (mock) treatment; D0: 0 day post-inoculation; D3: 3 days post-inoculation; D8: 8 days post-inoculation. Black: Genes (85) constitutively up- or down-regulated in both PI lines (PI654 and PI516C); Red: Genes (100) constitutively up- or down-regulated only in PI654; Green: Genes (112) constitutively up- or down-regulated only in PI516C. [file 12864_2015_1316_MOESM3_ESM.xlsx]

## Sheet: Sheet1
New gene ID (Wm82.a2.v1)	Old gene ID (Wm82.a1.v1.1)	Annotation	Probe Set	654conD0	P value	654conD3	P value	654conD8	P value	516CconD0	P value	516CconD3	P value	516CconD8	P value	MagD3	P value	MagD8	P value	654D3	P value	654D8	P value	516CD3	P value	516CD8	P value
Glyma.01G046900	GLYMA01G05710	Leucine Rich Repeat	11776741	14.02	0.091513	11.98	0.021238	7.69	0.026002	11.56	0.001678	11.2	0.082631	8.01	0.048027	-1.27	0.543455	1.14	0.724619	1.16	0.444329	1.3	0.185039	1.04	0.903341	1.25	0.34542
Glyma.05G236000	GLYMA05G34900	Arginosuccinate synthase	11862452	2.62	0.026832	2.38	0.104549	3.53	0.019491	2.53	0.024192	2.42	0.021956	3.82	0.070621	-1.19	0.620636	-1.04	0.929921	1.1	0.703274	1.35	0.134906	1.18	0.416433	1.2	0.578966
Glyma.08G189600	GLYMA08G20230	Lipoxygenase	11930934	3.84	0.035235	1.85	0.345893	2.04	0.023185	4.78	0.024965	1.95	0.182269	1.83	0.004568	1.49	0.332758	-1.33	0.096601	4.16	0.079167	-1.15	0.344006	3.01	0.109295	1.13	0.182984
Glyma.09G193100	GLYMA09G32580	No annotation in Soybase	11972495	3.02	0.032694	2.95	0.002095	4.37	0.080271	3.42	0.030609	4.19	0.032827	4.64	0.018307	-1.45	0.244942	-1.11	0.102674	1.01	0.975791	-1.25	0.499894	-1.3	0.410739	1.12	0.491631
Glyma.08G223000	GLYMA08G23840	Vps51/Vps67	11932587	3.85	0.043242	2.67	0.03001	2.75	0.000767	3.15	0.033522	2.79	0.0472	2.88	0.019563	1.12	0.779586	-1.13	0.450704	1.07	0.797376	-1.02	0.895252	1.06	0.796762	-1.21	0.263026
Glyma.18G189900	GLYMA18G41310	AT5G02020	12161726	5.18	0.081539	8.02	0.000664	5.1	0.021287	4.17	0.036188	7.57	0.041115	5	0.019966	1.79	0.158957	1.22	0.581353	1.06	0.669362	-1.01	0.971842	1.05	0.838554	-1.02	0.932202
Glyma.18G048300	GLYMA18G05490	2OG-Fe(II) oxygenase superfamily	12155432	7.39	0.036182	6	0.045516	4.38	0.012063	4.3	0.038809	4.69	0.022112	2.45	0.049881	1.26	0.275776	-1.08	0.845258	-1.11	0.695654	-1.25	0.334283	-1.1	0.680467	1.28	0.291506
Glyma.14G048700	GLYMA14G05330	Protein of unknown function (DUF423)	12083638	4.74	0.015809	3.5	0.03366	3.62	0.024457	5.27	0.043298	3.66	0.030985	3.78	0.009261	-1.18	0.562389	-1.06	0.826095	1.28	0.356784	1.15	0.414113	1.3	0.360696	1.11	0.679013
Glyma.16G207600	GLYMA16G33260	SFT2-like protein	12122290	2.06	0.068758	2.13	0.014795	3.07	0.024348	2.51	0.043782	2.34	0.074223	2.55	0.030269	-1.07	0.845569	1.26	0.496151	-1	0.967733	1	0.995684	-1.13	0.656461	-1.02	0.935738
Glyma.17G151300	GLYMA17G16170	Tim17/Tim22/Tim23 family	12137350	3.94	0.048833	3.9	0.000962	3.55	0.023779	3.76	0.046586	3.09	0.008175	3.04	0.006657	-1.01	0.975685	1.03	0.928468	-1.14	0.279407	1.04	0.841055	1	0.965184	1.06	0.759404
Glyma.U017000	GLYMA11G16260	Domain of unknown function (DUF3411)	12007239	3.14	0.041694	1.89	0.241566	2.38	0.012852	3.01	0.051363	2.24	0.009733	2.31	0.007101	-1.01	0.972497	-1.21	0.427814	-1.16	0.703352	-1.03	0.840628	-1.28	0.235053	-1.02	0.922211
Glyma.05G222000	GLYMA05G36350	GHMP kinases C terminal	11872944	2.3	0.052369	2.25	0.002453	2.26	0.003706	2.62	0.053279	2.23	0.035873	1.83	0.007591	1.15	0.188609	-1.27	0.227747	1.07	0.405717	1.14	0.016132	1.04	0.786072	-1.01	0.94179
Glyma.12G226400	GLYMA12G35520	Aminotransferase class IV	12042226	3.37	0.080383	4.2	0.007743	4.2	0.049635	4.1	0.053499	4.71	0.027915	4.33	0.020493	1.07	0.752094	-1.23	0.402793	-1.01	0.955975	1.06	0.774098	1.08	0.719161	1.02	0.892307
Glyma.07G193900	GLYMA07G31340	"Dof domain, zinc finger"	11920015	4.9	0.029501	2.39	0.003376	2.99	0.067488	3.82	0.05943	1.95	0.01874	2.56	0.016166	-1.15	0.543369	-1.28	0.439368	-1.06	0.469016	-1.26	0.410435	-1.07	0.590385	-1.11	0.557242
Glyma.18G226600	GLYMA18G46080	Protein of unknown function (DUF674)	12174400	2.53	0.142456	3.45	0.016812	3.26	0.012326	4.31	0.09823	4.3	0.000615	3.69	0.007494	-1.14	0.667808	1.04	0.921062	1.19	0.48423	-1.25	0.350438	1.31	0.081083	1.15	0.279587
Glyma.09G145300	GLYMA09G26830	FE(II)/ ASCORBATE OXIDASE SUPERFAMILY	11959237	4.13	0.041482	3.78	0.031192	1.81	0.157172	3.42	0.099135	5.15	0.029483	2.64	0.023041	1.11	0.82437	-1.6	0.392691	1.55	0.072831	1.05	0.842878	1.1	0.703564	-1.17	0.176414
Glyma.08G256600	GLYMA08G28750	Allene oxide cyclase	11934044	5.16	0.114878	3.71	0.036554	2.05	0.005942	6.33	0.101369	6.79	0.047931	3.62	0.021388	2.35	0.195556	-1.3	0.240273	3.85	0.010069	1.64	0.137999	2.21	0.011923	1.11	0.607941
Glyma.03G018900	GLYMA03G02120	Phospholipase D Active site motif	11821698	11.46	0.009716	7.09	0.032565	6.2	0.013905	10.72	0.110435	9.66	0.034418	9.69	0.011367	-1.14	0.777518	-1.39	0.190513	1.03	0.872331	1.31	0.220347	-1.54	0.176277	-1.32	0.303768
Glyma.07G196500	GLYMA07G31630	Ubiquitin-conjugating enzyme	11920119	3.92	0.187153	2.57	0.008639	2.45	0.002919	3.56	0.118824	2.88	0.004331	2.41	0.006748	-1.2	0.587299	-1.53	0.162677	-1.02	0.801856	-1.33	0.033972	-1.3	0.436199	-1.17	0.669246
Glyma.03G034400	GLYMA03G04030	Leucine Rich Repeat	11822309	7.31	0.077965	4.8	0.020514	4.72	0.027668	5.36	0.124352	3.58	0.017503	3.69	0.001721	-1.28	0.713914	-1.2	0.593329	-1.22	0.450737	-1.11	0.619043	-1.37	0.161459	-1.16	0.086239
Glyma.18G255400	GLYMA18G49040	Thioredoxin	12175511	4.71	0.108132	2.31	0.012511	3	0.025443	3.78	0.125982	2.5	0.042698	2.31	0.021282	-1.22	0.046176	-1.14	0.666957	1.12	0.303929	1.07	0.885915	-1.48	0.329153	-1.18	0.574906
Glyma.07G196700	GLYMA07G31650	Ribosomal prokaryotic L21 protein	11920129	3.43	0.25189	4.76	0.029613	3.1	0.003475	2.2	0.128802	2.93	0.02327	2.71	0.014466	1.53	0.274504	-1.22	0.667134	-1.14	0.509829	-1.1	0.689617	1.22	0.33908	-1.15	0.397915
Glyma.04G053100	GLYMA04G05600	Protein tyrosine kinase	11845064	5.07	0.011167	6.4	0.007975	3.88	0.00584	2.91	0.150939	5.34	0.000594	3.52	0.04395	-1.15	0.685751	1.16	0.73443	-1.17	0.624744	1.32	0.248709	1.08	0.741635	-1.06	0.772663
Glyma.07G048500	GLYMA07G05410	Myb-like DNA-binding domain	11914024	2.44	0.109756	2.33	0.005183	2.27	0.03231	2.42	0.158063	2.11	0.020707	2.13	0.044072	-1.4	0.116861	-1.02	0.969034	-1.46	0.026028	1.12	0.419203	-1.02	0.864359	-1.16	0.446542
Glyma.04G142300	GLYMA04G25800	Acetyltransferase (GNAT) family	11838268	2.88	0.157346	3.45	0.003895	3.22	0.006678	2.84	0.162749	3.49	0.000882	3.41	0.000938	1.13	0.596706	1.03	0.918911	-1.01	0.942876	1.01	0.883875	1.02	0.868509	-1.02	0.892228
Glyma.14G175400	GLYMA14G35220	GLUCOSYL/GLUCURONOSYL TRANSFERASES	12089276	3.54	0.156228	10.6	0.000141	20.9	0.001224	2.73	0.168285	12.61	0.009652	18.44	0.000473	-1.32	0.439775	2.24	0.32711	1.1	0.175715	1.16	0.591307	1.04	0.896098	1.3	0.333518
Glyma.18G107000	GLYMA18G12740	Phosphoribosyl transferase domain	12169708	2.46	0.076616	6.92	0.00935	4.09	0.045139	2.32	0.17574	3.49	0.002239	2.47	0.007332	1.58	0.477548	-1.55	0.178879	-1.06	0.813969	-1.02	0.932647	1.27	0.147545	-1.18	0.2637
Glyma.03G004100	GLYMA03G00640	EF hand	11810276	3.27	0.126738	4.62	0.013747	5.08	0.034374	2.95	0.20445	4.89	0.020415	5.02	0.034099	1.4	0.473912	1.36	0.552172	1.67	0.132267	1.22	0.410411	1.56	0.05361	1.43	0.213035
Glyma.20G114800	GLYMA20G24860	AT1G13360	12213421	2.77	0.079248	2.14	0.01246	2.57	0.013433	4.25	0.277518	3.58	0.041757	2.79	0.043152	1.1	0.732714	-1.54	0.07811	1.64	0.016089	-1.3	0.163337	-1.38	0.300953	-1.31	0.25201
Glyma.18G091800	GLYMA18G09960	NB-ARC domain-containing disease resistance protein	12156870	25.86	0.293631	27.92	0.011168	9.48	0.039054	17.97	0.344392	22.18	0.036822	13.66	0.044304	-1.08	0.239977	-1.48	0.282224	1.05	0.731664	-1.01	0.967678	-1.05	0.836996	-1.29	0.432671
Glyma.02G255600	GLYMA02G42270	Ribosomal protein L10	11807775	2.56	0.052076	2.59	0.036077	4.66	0.006767	1.88	0.224186	2.48	0.015644	3.18	0.012977	1	0.996785	1.65	0.316423	-1.08	0.779692	-1.12	0.64868	1.06	0.698003	1.57	0.276209
Glyma.08G047100	GLYMA08G05190	GatB domain	11940515	1.51	0.505181	3.33	0.012183	2.59	0.003595	1.82	0.508734	3.51	0.003546	4.73	0.008114	1.52	0.509943	1.67	0.273109	1.03	0.904847	1.48	0.223776	-1.04	0.889058	-1.37	0.4224
Glyma.12G104200	GLYMA12G11270	No annotation in Soybase	12036995	1.58	0.112362	2.51	0.035411	2.01	0.038818	1.82	0.285606	2.53	0.022555	1.69	0.007698	1.19	0.609123	-1.2	0.255134	-1.22	0.478387	-1.27	0.289835	-1.26	0.448583	1.13	0.436169
Glyma.04G110900	GLYMA04G12230	Sad1 / UNC-like C-terminal	11847352	1.59	0.409719	4.2	0.019546	2.69	0.004629	1.08	0.720593	3.97	0.002262	2.12	0.021285	1.6	0.447865	1.2	0.642272	-1.06	0.761966	-1.79	0.009853	1.35	0.208118	-1.05	0.705555
Glyma.01G221900	GLYMA01G43080	SPIRAL1-like2	11773661	-4.49	0.038077	-2.83	0.002187	-2.77	0.10131	-8.05	0.04292	-2.39	0.001876	-2.07	0.148528	1.31	0.203769	-1.47	0.318336	1.32	0.104445	1	0.999542	1.29	0.185274	-1.19	0.653993
Glyma.13G194900	GLYMA13G26650	TIR domain	12065537	-7.07	0.00683	-4.35	0.009855	-4.38	0.053295	-4.93	0.016797	-3.23	0.002844	-6.15	0.042802	-1.18	0.299802	1.31	0.238243	1.21	0.246272	1.1	0.607296	-1.08	0.78183	1.7	0.279973
Glyma.13G321900	GLYMA13G39620	"Zinc finger, C2H2 type"	12070122	-4.51	0.017914	-2.77	0.020245	-2.91	0.072444	-5.19	0.018397	-3	0.009802	-3.25	0.048474	-1.76	0.101644	-1.24	0.441892	-1.62	0.466581	-1.06	0.874483	-1.32	0.627904	1.03	0.949263
Glyma.08G317500	GLYMA08G42940	IMIDAZOLE GLYCEROL PHOSPHATE SYNTHASE SUBUNIT HISF/H (IGP SYNTHASE SUBUNIT HISF/H)	11951347	-4.5	0.033795	-8.32	0.008425	-7.08	0.06999	-4.04	0.01359	-9.18	0.011081	-4.47	0.079922	-2.38	0.017544	-1.53	0.292921	1.14	0.7224	1.17	0.446318	-1.01	0.982858	-1.26	0.475923
Glyma.20G015400	GLYMA20G01850	Serine carboxypeptidase	12209361	-2.87	0.04477	-2.78	0.008731	-3.94	0.13306	-3.69	0.041077	-3.22	0.012034	-4.02	0.13044	-1.04	0.752767	1.05	0.90428	-1.31	0.534848	2	0.197728	-1.78	0.374588	2	0.46933
Glyma.08G318000	GLYMA08G43020	Leucine Rich Repeat	11951384	-24.47	0.004183	-10.1	0.017121	-18.04	0.026014	-65.57	0.002062	-102.67	0.019918	-51.62	0.025048	-1.22	0.336108	-1.19	0.454961	-1.58	0.498855	1.27	0.469426	1.38	0.450854	-1.68	0.255807
Glyma.08G213400	GLYMA08G22800	DnaJ C terminal region	11932121	-5.4	0.034819	-4.16	0.015571	-4.25	0.005564	-4.9	0.020733	-6.33	0.022556	-5.94	0.010119	-1.02	0.916667	-1.37	0.217298	-1.79	0.204687	-1.47	0.315695	1.1	0.376984	1.2	0.612758
Glyma.20G017500	GLYMA20G02150	Phytanoyl-CoA dioxygenase (PhyH)	12199156	-2.63	0.026917	-3.01	0.015327	-3.3	0.019102	-2.56	0.026853	-2.66	0.033684	-4.32	0.016339	1.11	0.521727	-1.16	0.471106	-1.04	0.894246	1.19	0.292301	-1.1	0.675557	1.59	0.222437
Glyma.10G054000	GLYMA10G06130	AT5G03460	11990714	-4.47	0.039602	-4.96	0.033048	-4.74	0.160192	-6.25	0.045873	-3.85	0.040736	-5.9	0.14732	-1.26	0.51197	-1.62	0.401904	1.3	0.438239	-1.23	0.29786	1.06	0.912163	1.23	0.55321
Glyma.03G179700	GLYMA03G33700	"Zinc finger, C2H2 type"	11817494	-2.89	0.039124	-2.82	0.035937	-2.08	0.059647	-2.2	0.029203	-2.52	0.045031	-1.92	0.071426	-1.15	0.532245	-1.01	0.977043	-1.03	0.94693	-1.19	0.654175	-1.16	0.724168	-1.58	0.054324
Glyma.10G067500	GLYMA10G07820	Pyridine nucleotide-disulphide oxidoreductase	11978759	-3.99	0.006347	-3.69	0.049729	-3.69	0.046991	-4.97	0.030071	-3.87	0.047579	-5.18	0.034427	-1.18	0.488671	-1.03	0.900728	-1.09	0.375189	1.23	0.598337	1.24	0.531146	1.23	0.462206
Glyma.13G193600	GLYMA13G26270	Complex 1 protein (LYR family)	12051472	-4.83	0.010339	-3.43	0.046384	-4.85	0.029974	-3.56	0.038016	-2.93	0.05051	-4.3	0.030643	1.21	0.636096	-1.14	0.594394	1.1	0.538052	-1.13	0.673643	-1.27	0.348913	1.12	0.750704
Glyma.16G117400	GLYMA16G22420	Protein tyrosine kinase	12127402	-2.34	0.011963	-4.64	0.003062	-2.58	0.040031	-2.29	0.106558	-2.57	0.018998	-2.84	0.000974	-1.11	0.624	1.15	0.59305	1.51	0.372411	1.32	0.473528	-1.56	0.353521	1.64	0.279004
Glyma.13G194800	GLYMA13G26450	TIR domain	12065487	-4.96	0.074619	-4.51	0.038277	-5.74	0.002772	-6.5	0.002916	-5.42	0.033658	-5.48	0.004324	-1.01	0.950726	-1.1	0.385193	-1.26	0.431904	1.77	0.080104	-1.31	0.338459	1.02	0.941175
Glyma.16G039500	GLYMA16G04350	Transferase family	12115600	-3.07	0.071827	-2.38	0.008984	-3.03	0.025191	-2.65	0.032225	-3.45	0.007881	-3.94	0.025313	-1.21	0.26081	1.4	0.079261	-1.12	0.498969	1.35	0.11157	1.02	0.961353	1.28	0.06176
Glyma.10G059500	GLYMA10G06740	Triosephosphate isomerase	11978464	-4.58	0.100412	-4.9	0.002564	-3.6	0.004472	-7.59	0.053272	-3.89	0.003698	-3.31	0.000601	1.23	0.089256	1.15	0.455412	1.22	0.709863	-1.15	0.72255	-1.32	0.314744	-1.19	0.475367
Glyma.11G234500	GLYMA11G35820	Tetratricopeptide repeat	12022079	-3.35	0.215466	-2	0.013277	-2.36	0.001003	-2.18	0.261837	-2	0.007495	-3.04	0.000828	1.26	0.374207	-1.26	0.062596	1.1	0.320928	-1.25	0.182379	-1.28	0.284892	1.05	0.797889
Glyma.04G095500	GLYMA04G10200	Oxidoreductase NAD-binding domain	11846829	-6.03	0.164176	-3.34	0.01217	-3.57	0.000844	-9.06	0.149922	-3.1	0.015303	-4.07	0.001434	1.16	0.532332	-1.05	0.695898	-1.11	0.800982	1.65	0.296679	-1.08	0.74106	1.01	0.966471
Glyma.14G147100	GLYMA14G22930	"Zinc finger, C3HC4 type (RING finger)"	12078291	-4.31	0.459986	-4.22	0.03218	-2.35	0.04041	-3.3	0.490507	-4.95	0.032741	-2.52	0.003904	-1.44	0.28492	1.4	0.345641	-1.3	0.437806	1.02	0.957215	-1.17	0.642625	1.38	0.474543
Glyma.13G071300	GLYMA13G04360	Integral membrane protein DUF6	12044206	-5.68	0.174557	-2.55	0.005396	-3.45	0.009222	-6.35	0.169902	-3.19	0.007001	-4.92	0.004153	-1.46	0.09879	-1.42	0.125249	-2.25	0.055052	-1.18	0.542257	-1.45	0.077701	1.09	0.689882
Glyma.08G022800	GLYMA08G02660	AT4G23880	11924076	-8.51	0.342145	-2.89	0.002064	-2.54	0.014632	-5.16	0.367878	-2.36	0.007574	-3.12	0.00417	-1.41	0.196807	-1.05	0.80294	-1.43	0.139879	-1.93	0.009077	-1.7	0.114073	1.19	0.538077
Glyma.02G021600	GLYMA02G02560	AT1G07040	11786030	-2.27	0.083195	-2.4	0.003483	-2.09	0.014134	-2.35	0.125265	-2.18	0.004279	-3.47	0.005797	-1.19	0.099722	-1.19	0.28937	-1.45	0.206157	-1.47	0.198789	-1.45	0.016177	1.01	0.964241
Glyma.08G226300	GLYMA08G24240	No annotation in Soybase	11932748	-4.95	0.418966	-3.91	0.002271	-3.22	0.004519	-2.1	0.548766	-5.67	0.001936	-4.58	0.006216	-1.38	0.107136	1.02	0.770616	1.07	0.81605	-1.42	0.046811	1.49	0.308915	1.24	0.105897
Glyma.13G300300	GLYMA13G37610	Ribosomal protein S7p/S5e	12055437	-4.81	0.154878	-3.01	0.001869	-3.29	0.003863	-6.06	0.145995	-4.06	0.001278	-5.21	0.007818	1.34	0.030711	1.23	0.407958	1.14	0.529522	1.58	0.225117	1.18	0.449281	1.27	0.318338
Glyma.05G126300	GLYMA05G25630	Plant protein of unknown function	11868589	-18.08	0.079872	-12.95	0.027485	-32.46	0.0109	-12.6	0.080774	-30.13	0.030534	-26.05	0.010018	1.11	0.700306	-1.13	0.692911	-2.52	0.40245	1.49	0.433288	-1.28	0.443118	1.37	0.595269
Glyma.08G317400	GLYMA08G42930	Leucine Rich Repeat	11951344	-14.3	0.204611	-10.58	0.003638	-9.21	0.008667	-14.59	0.20483	-16.37	0.003467	-7.39	0.014423	-1.41	0.224851	1.22	0.161219	-1.11	0.809682	1	0.999026	1.4	0.209517	-1.47	0.003955
Glyma.17G210100	GLYMA17G31800	AT4G17310	12151381	-5.05	0.185502	-12.77	0.007965	-19.61	0.010298	-3.2	0.22134	-4.5	0.003056	-2.32	0.015503	1.45	0.172761	-1.1	0.497218	-1.37	0.187659	2.4	0.324019	1.22	0.569943	1.09	0.734792
Glyma.10G285300	GLYMA10G43160	"Zinc finger, C3HC4 type (RING finger)"	11988033	-27.2	0.227457	-13.37	0.020979	-25.63	0.015607	-14.89	0.233972	-25.5	0.02354	-21.57	0.015512	-1.03	0.906546	1.01	0.955971	-2.58	0.328222	1.31	0.665723	-1.25	0.491932	-1.17	0.758875
Glyma.10G286000	GLYMA10G43200	Prefoldin subunit	11988048	-3.3	0.214862	-2.71	0.000719	-3.31	0.007186	-4.08	0.165223	-2.17	0.001173	-2.93	0.015986	-1.17	0.26118	-1	0.987141	1.3	0.066706	1.25	0.563593	-1.31	0.081857	1.12	0.434565
Glyma.02G270400	GLYMA02G43810	Protein of unknown function (DUF861)	11808267	-3.42	0.1318	-4.96	0.002124	-6.37	0.010061	-5.72	0.114797	-6.79	0.005473	-6.84	0.016816	-1.42	0.138377	-1.07	0.632081	1.39	0.246253	1.11	0.772245	-1.01	0.9271	-1.13	0.641384
Glyma.19G121000	GLYMA19G29990	ELMO/CED-12 family	12192816	-4.66	0.268561	-3.67	0.043658	-4.67	0.023276	-6.41	0.251211	-3.62	0.045886	-3.11	0.017105	1.13	0.623452	1.08	0.718188	1.13	0.303779	1.14	0.514395	-1.17	0.205741	-1.23	0.519564
Glyma.07G134500	GLYMA07G16130	AT5G02160	11917514	-16.58	0.338732	-6.78	0.038994	-3.89	0.015632	-17.66	0.337668	-4.97	0.04836	-3.31	0.017188	1.33	0.400077	1.13	0.784122	-1.3	0.472734	-1.3	0.366719	-1.11	0.691875	-1.97	0.126182
Glyma.12G073100	GLYMA12G07780	Peroxidase	12035735	-2.13	0.301092	-2.28	0.005482	-1.96	0.030507	-2.24	0.288766	-2.35	0.005596	-2.36	0.018654	-1.03	0.802194	-1.09	0.678026	1.07	0.767334	1.12	0.740843	-1.02	0.913552	-1.2	0.514099
Glyma.04G043600	GLYMA04G04620	"Cyclin, C-terminal domain"	11844787	-2.76	0.297644	-3.5	0.009809	-2.4	0.028163	-3.83	0.274444	-3.49	0.018564	-2.82	0.022149	1.11	0.636541	1.18	0.564814	1.38	0.468042	1.34	0.192331	1.28	0.159293	1.33	0.306215
Glyma.08G158500	GLYMA08G16850	AT2G31940	11929559	-1.78	0.406917	-2.39	0.024247	-2.09	0.021229	-3.18	0.052381	-3.56	0.02212	-2.23	0.023211	-1.13	0.617406	-1.38	0.092605	-1.64	0.134344	-1.23	0.562045	1.4	0.20647	-1.34	0.439031
Glyma.06G264700	GLYMA06G41360	No annotation in Soybase	11885148	-5.67	0.333891	-4.06	0.001562	-9.56	0.031947	-2.61	0.406491	-7.24	0.005465	-10.67	0.027424	1.03	0.859859	-1.06	0.809819	1.39	0.620178	1.91	0.032125	1.6	0.370155	1.25	0.626116
Glyma.07G127300	GLYMA07G15300	Snf7	11917228	-13.33	0.166272	-14.37	0.029311	-16.85	0.029803	-13.36	0.165048	-20.85	0.028823	-16.41	0.029799	1.02	0.923735	-1.13	0.751107	-1.27	0.527038	-1.43	0.266506	1.29	0.353809	-1.15	0.666263
Glyma.17G162600	GLYMA17G17700	P-loop containing nucleoside triphosphate hydrolases superfamily protein	12137894	1.24	0.502857	-2.99	0.01151	-2.95	0.026068	-1.49	0.246778	-5.51	0.01634	-4.37	0.031763	-1.73	0.164664	-1.23	0.644386	-1.03	0.934943	-1.05	0.854429	1.14	0.594444	1.11	0.07192
Glyma.16G040600	GLYMA16G04510	No annotation in Soybase	12124317	-1.93	0.378358	-3.88	0.000402	-2.82	0.031073	-4.21	0.264958	-3.08	0.002341	-2.79	0.032328	-1.07	0.294084	-1.41	0.190641	1.08	0.745386	1.1	0.794546	-1.26	0.448003	1.02	0.974875
Glyma.02G163900	GLYMA02G20690	UreD urease accessory protein	11803658	-5.56	0.076974	-4.82	0.002125	-6.96	0.038591	-5.67	0.112217	-7.28	0.000664	-8.25	0.03379	-1.07	0.725466	1.07	0.811678	-1.59	0.274509	1.56	0.237998	1.1	0.754834	1.14	0.698278
Glyma.01G025100	GLYMA01G03070	No annotation in Soybase	11765400	-45.57	0.13676	-20.58	0.044832	-41.48	0.033352	-27.52	0.13887	-24.5	0.045649	-26.27	0.034234	-1.06	0.839811	-1.25	0.392841	-2.05	0.417357	-1.09	0.434909	-1.15	0.501632	-1.41	0.103771
Glyma.12G092300	GLYMA12G09750	Carbon-nitrogen hydrolase	12036543	-8.27	0.24549	-12.18	0.044731	-6.89	0.037488	-3.87	0.268239	-7.35	0.046555	-5.21	0.040035	-1.28	0.414649	1.07	0.819883	1.88	0.042131	-1.01	0.963261	-1.07	0.887543	1.24	0.356264
Glyma.09G023700	GLYMA09G02760	Ribosomal protein S27a	11954283	-23.72	0.186471	-13.18	0.013398	-9.02	0.041165	-15.28	0.191	-13.34	0.01246	-7.01	0.041992	1.44	0.373825	2.24	0.319334	-1.42	0.227579	-1.16	0.692335	1.13	0.644627	-1.19	0.615063
Glyma.13G194700	GLYMA13G26420	Leucine Rich Repeat	12065478	-4.23	0.11135	-4.47	0.001915	-2.18	0.047061	-5.84	0.088431	-5.07	0.002107	-3.25	0.042142	-1.37	0.159832	-1.2	0.490853	-1.7	0.3691	1.18	0.737107	1.62	0.255048	1.2	0.645187
Glyma.07G174800	GLYMA07G27990	Xyloglucan endo-transglycosylase (XET) C-terminus	11907807	-4.16	0.144738	-3.15	0.014786	-3.56	0.042468	-3.25	0.102842	-3.6	0.006214	-3.8	0.04452	1.06	0.753375	1.46	0.229059	-1.15	0.354689	1.26	0.315259	1.08	0.760096	1.32	0.219007
Glyma.03G006900	GLYMA03G00920	Oxidoreductase NAD-binding domain	11821246	-4.01	0.247756	-3.12	0.025096	-2.95	0.031634	-3.56	0.236451	-2.41	0.025417	-2.8	0.046283	1.01	0.979579	1.11	0.674739	1.09	0.619621	1.06	0.822277	-1.08	0.660738	-1.01	0.941917
Glyma.10G262800	GLYMA10G40910	alpha/beta hydrolase fold	11999233	-2.65	0.005927	-1.73	0.043065	-2.22	0.012921	-2.65	0.002204	-2.34	0.017615	-2.11	0.014935	1.13	0.369929	1.03	0.781004	-1.21	0.262106	1.04	0.84733	1.08	0.820089	-1.02	0.90174
Glyma.01G145200	GLYMA01G34680	No annotation in Soybase	11781009	-3.23	0.020649	-4.65	0.050977	-3.73	3.5e-05	-2.77	0.040976	-4.74	0.052565	-5.13	0.002281	-1.96	0.127766	1.09	0.811212	-1.26	0.64454	-1.17	0.460117	1.13	0.735016	-1.11	0.797359
Glyma.13G032700	GLYMA13G09840	Protein tyrosine kinase	12061047	-9.7	0.0021	-9.62	0.050288	-13.65	0.016874	-8.81	0.000757	-13.42	0.052551	-12.91	0.017107	-1.83	0.171023	-1.02	0.968678	-1.57	0.513593	1.8	0.432074	1.52	0.457554	1.3	0.160642
Glyma.06G261500	GLYMA06G40980	Leucine Rich Repeat	11898189	-9.91	0.002261	-2.94	0.113504	-4.97	0.022896	-8.63	0.013314	-3.26	0.116682	-4.02	0.025457	1.7	0.101746	1.44	0.424367	-1.35	0.473918	2.37	0.46708	1.31	0.219709	-1.1	0.534104
Glyma.10G143600	GLYMA10G28410	Domain of unknown function (DUF3411)	11982242	-11.44	0.004885	-5.06	0.075229	-6.34	0.03887	-3.42	0.005235	-10.16	0.064284	-8.5	0.031558	-1.02	0.967187	-1.23	0.409434	-1.31	0.41102	-2	0.028412	-1.23	0.359544	1.02	0.965045
Glyma.08G016000	GLYMA08G01930	Disease resistance protein (TIR-NBS class)	11923823	4.22	0.028028	2.66	0.001436	1.12	0.733614	1.96	0.243865	-1.17	0.597775	1.39	0.377523	-1.07	0.777913	1.6	0.369647	-2.58	0.012198	2.17	0.12467	2.35	0.186477	1.24	0.399441
Glyma.11G251700	GLYMA11G36950	Nuclear transport factor 2 (NTF2) domain	12022455	1.97	0.000956	2.01	0.003374	3.2	0.075826	1.08	0.373656	1.27	0.292088	1.26	0.047795	1.24	0.197594	1.47	0.305819	-1.19	0.443968	1.01	0.984453	-1.04	0.878851	1.08	0.769826
Glyma.03G240800	GLYMA03G40080	Phosphoglycerate mutase family protein	11830976	5.66	0.033924	5.64	0.006955	3.27	0.009277	3.87	0.298857	4.4	3e-05	2.48	0.246925	2.26	0.041327	-1.7	0.224873	-1.23	0.503547	-1.35	0.143357	-1.65	0.215105	1.51	0.373876
Glyma.12G134800	GLYMA12G16340	Plastocyanin-like domain	12038299	3.02	0.017645	3.29	0.00994	3.57	0.038139	3.19	0.177097	4.4	0.052588	3.31	0.00369	1.02	0.930245	1.21	0.434768	1.24	0.296858	1.23	0.368776	1.21	0.418049	1.44	0.021938
Glyma.08G222900	GLYMA08G23830	Mitochondrial ATP synthase epsilon chain	11932582	2.69	0.04204	4.51	0.011138	2.76	0.159458	2.85	0.083847	4.62	0.010223	3.41	0.182494	1.71	0.184694	-1.16	0.755655	1.22	0.142448	1.14	0.758608	1.6	0.104382	-1.09	0.850611
Glyma.15G127600	GLYMA15G13370	Leucine Rich Repeat	12107481	3.16	0.002607	5.98	0.012143	3	0.058189	3.67	0.120322	3.96	0.203892	3.55	0.092528	1.08	0.874073	1	0.996869	-1.65	0.078777	-1.24	0.236406	1.06	0.918457	1.02	0.955264
Glyma.15G247800	GLYMA15G39690	No annotation in Soybase	12101439	11.4	0.004713	11.83	0.016918	11.8	0.098343	-1.13	0.796204	-1.05	0.832589	1.11	0.643259	1.16	0.670131	-1.2	0.451928	-1.96	0.038581	-1.34	0.574552	1.22	0.389087	1.02	0.96733
Glyma.01G105800	GLYMA01G25980	Bifunctional inhibitor/lipid-transfer protein/seed storage 2S albumin superfamily protein	11779274	88.91	0.002747	128.91	0.025991	172.32	0.005579	-1.6	0.616889	3.51	0.169245	1.5	0.581361	1.51	0.501344	1.07	0.886505	1.24	0.29545	-1.09	0.614568	-5.76	0.136095	-1.15	0.83541
Glyma.02G009300	GLYMA02G01230	Glycosyl hydrolases family 28	11785427	5.93	0.010293	5.27	0.029713	9.49	0.18255	6.09	0.11357	5.4	0.008875	7.93	0.148527	-1.2	0.446164	1.18	0.597753	-1.4	0.216632	1.26	0.748288	-1.34	0.240777	-1.02	0.971731
Glyma.13G064200	GLYMA13G05240	Aldose 1-epimerase	12044549	3.55	0.019169	1.95	0.03983	3.06	0.23864	2.23	0.451998	2.41	0.156353	2.15	0.219473	1.31	0.498484	1.23	0.652806	-1.23	0.364825	-1.19	0.755394	1.14	0.823637	1.65	0.155494
Glyma.08G027200	GLYMA08G03080	ADHESION REGULATING MOLECULE 1 (110 KDA CELL MEMBRANE GLYCOPROTEIN)	11939695	3.65	0.02032	2.71	0.042085	1.33	0.6307	4.27	0.050042	2.51	0.063649	1.81	0.264746	1	0.999281	-1.66	0.556276	-1.3	0.177849	1.35	0.318619	-1.29	0.282444	1.08	0.452988
Glyma.14G004700	GLYMA14G00770	Tim10/DDP family zinc finger	12072616	5.43	0.038371	3.66	0.04251	4.34	0.021654	5.5	0.094714	2.88	0.050036	3.58	0.010275	1.23	0.519054	1.1	0.853804	1.26	0.481327	-1.15	0.494473	1.33	0.207812	1.53	0.026139
Glyma.05G161900	GLYMA05G29430	Fasciclin domain	11860227	4.59	0.044649	6.23	0.044379	14.23	0.048091	3.14	0.090746	6.35	0.028386	17.93	0.080904	1.19	0.746429	-1.04	0.91081	1.51	0.264296	-1.18	0.572047	1.55	0.13503	-1.37	0.484581
Glyma.10G257100	GLYMA10G40310	cyclin-related	11986883	2.4	0.038346	1.62	0.066327	1.96	0.004655	1.52	0.09001	1.56	0.11619	1.75	0.080951	-1.53	0.092308	1.19	0.56243	1.08	0.743068	1.14	0.692075	1.33	0.305375	1.05	0.821481
Glyma.20G114600	GLYMA20G24840	Glycolipid transfer protein (GLTP)	12213396	5.51	0.041143	6.11	0.11042	4.41	0.005604	3.34	0.124428	3.79	0.181176	2.4	0.05688	-1.29	0.574297	-1.08	0.820021	1.24	0.580787	1.14	0.294163	-1.53	0.453083	1.14	0.610054
Glyma.02G114100	GLYMA02G12710	No annotation in Soybase	11801772	2.21	0.038822	1.52	0.226143	3.98	0.00567	1.78	0.290518	1.44	0.19507	2.24	0.020608	-1.64	0.240302	2.2	0.032052	-1.78	0.130495	1.74	0.367083	-1.53	0.128223	2.05	0.100447
Glyma.16G060700	GLYMA16G06530	Cupin domain	12116340	2.75	0.01496	1.67	0.266183	2.73	0.005956	2.47	0.163523	3.15	0.167066	4.56	0.000365	-1.71	0.449982	1.12	0.649797	-1.44	0.115729	1.35	0.487037	-1.71	0.352871	1.21	0.439992
Glyma.13G056600	GLYMA13G06170	GLUCOSYL/GLUCURONOSYL TRANSFERASES	12060182	3.48	0.02637	2.98	0.104778	3.11	0.015903	2.67	0.056015	3.01	0.04144	2.69	0.162524	-1.32	0.268363	-1.16	0.607206	-1.3	0.494569	-1.17	0.338067	-1.56	0.238123	-1.25	0.586621
Glyma.10G010000	GLYMA10G01290	Glycosyl hydrolases family 28	11976357	5.23	0.030267	2.3	0.139768	3.77	0.016584	4.22	0.073602	2.23	0.088465	3.07	0.117497	-1.75	0.054008	1.59	0.384509	-1.86	0.191235	1.15	0.58934	-1.77	0.142607	-1.07	0.836685
Glyma.19G262700	GLYMA19G45200	AP2 domain	12187875	3.23	0.014242	3.09	0.076919	5.74	0.022257	2.95	0.01306	3.01	0.055354	5.48	0.085574	-1.15	0.612595	1.91	0.19799	-1.1	0.744809	1.08	0.793135	-1.06	0.804893	1.1	0.761323
Glyma.12G098200	GLYMA12G10490	PDZ domain (Also known as DHR or GLGF)	12027180	2.51	0.033049	2.42	0.129306	2.73	0.024084	1.67	0.412825	2.12	0.035571	1.49	0.340574	-1.02	0.930924	-1.07	0.633428	-1.04	0.897438	-1.13	0.444816	-1.13	0.601129	1.19	0.612096
Glyma.01G224400	GLYMA01G43380	Mitochondrial carrier protein	11784162	2.15	0.035663	2.42	0.091242	1.97	0.028147	1.93	0.060655	2.07	0.156203	1.66	0.293329	1.31	0.615263	-1.3	0.406787	-2.05	0.042901	1.07	0.669284	1.11	0.74584	-1.13	0.73446
Glyma.03G034100	GLYMA03G04010	Sec61beta family	11811285	2.58	0.003838	1.75	0.129119	4.07	0.034932	2.4	0.344429	2.03	0.093364	3.3	0.028592	-1.08	0.850478	1.52	0.039574	1.18	0.551627	-1.21	0.465242	-1.32	0.431104	1.11	0.590641
Glyma.09G053700	GLYMA09G05910	ANKYRIN REPEAT-CONTAINING	11966607	3.63	0.010504	1.12	0.695207	3.41	0.040116	2.4	0.248169	2.19	0.230964	3.46	0.050018	5.11	0.002292	31.6	0.19717	10.65	0.047224	6.91	0.170372	2.97	0.011252	11.67	0.227465
Glyma.08G108800	GLYMA08G11480	"S-adenosyl-L-homocysteine hydrolase, NAD binding domain"	11942894	2.92	0.015362	3.1	0.064499	3.05	0.041182	1.02	0.928042	1.25	0.397879	1.12	0.656026	1.36	0.214586	1	0.991985	1.1	0.750271	-1.11	0.600545	1.02	0.942631	1.03	0.925113
Glyma.09G122100	GLYMA09G21860	EUKARYOTIC TRANSLATION INITIATION FACTOR 2C	11969657	3.92	0.269388	4.08	0.001997	3.99	0.000508	-1.1	0.667648	-1.3	0.504406	-1.01	0.942401	-1.31	0.428745	-1.14	0.41791	1.11	0.694267	1.15	0.456688	1.22	0.588541	-1.13	0.461128
Glyma.12G019800	GLYMA12G02240	Male sterility protein	12033690	3.78	0.124718	3.56	0.003089	2.57	0.000638	2.5	0.303739	2.35	0.132007	1.34	0.113987	1.16	0.679029	-1.03	0.850543	-1.14	0.450697	1.12	0.516272	1.05	0.874932	1.47	0.381815
Glyma.18G253300	GLYMA18G48830	Vacuolar (H+)-ATPase G subunit	12164220	4.99	0.209962	6.65	0.04507	3.95	0.001251	1.49	0.596347	2.68	0.027745	2.5	0.260363	-1.5	0.276131	-1.76	0.20517	-1.55	0.200958	1	1	1.11	0.64508	-1.1	0.853237
Glyma.11G022600	GLYMA11G02490	CCT motif	12001676	1.9	0.151605	2.19	0.046799	3.22	0.001363	2.74	0.081153	2.26	0.080448	2.92	0.049297	-1.33	0.351116	1.38	0.204652	-1.42	0.178129	-1.34	0.03285	-1.11	0.662474	-1.02	0.913247
Glyma.14G047400	GLYMA14G05190	PhoD-like phosphatase	12083568	1.63	0.404971	2.19	0.049657	2.45	0.003005	1.38	0.583195	1.89	0.12904	2.63	0.034777	1.16	0.633525	-1.03	0.88267	-1.13	0.55517	1.04	0.690666	1.02	0.923512	1.1	0.581361
Glyma.09G280000	GLYMA09G41640	Sel1 repeat	11964484	3.81	0.145335	2.51	0.013412	3	0.003418	3.96	0.072148	2.46	0.016994	3.12	0.050711	-1.09	0.748354	1.08	0.65962	1.28	0.210199	-1.27	0.087452	1.14	0.460205	-1.1	0.667004
Glyma.06G196300	GLYMA06G21130	Vesicle transport v-SNARE protein	11895189	2.51	0.152769	2.93	0.021552	3.15	0.004792	2.3	0.1223	2.44	0.113182	2.61	0.013827	1.4	0.393244	1.23	0.520025	-1.48	0.16685	-1.45	0.051216	-1.09	0.772185	-1.03	0.854278
Glyma.08G121300	GLYMA08G12810	Variant SH3 domain	11943349	2.19	0.232134	1.95	0.016998	2.28	0.006537	1.52	0.496069	2.17	0.056991	1.9	0.020581	1.15	0.311608	1.34	0.20244	1.15	0.426003	1.17	0.175222	-1.26	0.378865	-1.05	0.806443
Glyma.03G172000	GLYMA03G32930	AT2G37530	11828083	1.92	0.126202	2.13	0.014441	2.68	0.008325	2.23	0.07176	2.09	0.054885	2.33	0.039237	1.07	0.803662	1.32	0.223361	-1.18	0.407245	1.17	0.670774	-1.07	0.790542	-1.22	0.332816
Glyma.07G037300	GLYMA07G04180	Protein of unknown function (DUF1313)	11913568	1.78	0.100542	4.41	0.030217	4.33	0.012555	2.76	0.182405	5.13	0.02903	3.14	0.069596	1.31	0.58242	1.25	0.713957	1.57	0.105713	1.24	0.509919	1.6	0.117529	2.14	0.080279
Glyma.15G245600	GLYMA15G39380	C2 domain	12101354	3.38	0.084169	2.19	0.036205	2.97	0.01509	1.5	0.475339	-1.07	0.803504	1.18	0.684852	-1.14	0.665364	1.09	0.817676	1.25	0.26876	-1.09	0.734632	-1.16	0.469423	-1.01	0.984514
Glyma.12G198100	GLYMA12G32450	Protein tyrosine kinase	12041280	16.16	0.074408	18.67	0.022917	16.65	0.01513	2.65	0.416753	1.09	0.900747	-1.01	0.964538	-1.8	0.295477	2.44	0.171303	-1.7	0.123873	-1.28	0.290157	-1.26	0.748024	2.21	0.274199
Glyma.03G145300	GLYMA03G30150	C1-like domain	11827104	3.14	0.189295	2.35	0.01003	2.73	0.015353	1.74	0.447558	1.97	0.02689	2.03	0.089659	1.05	0.865086	1.93	0.103593	1.39	0.264563	-1.09	0.693557	1.32	0.530352	1.16	0.574042
Glyma.03G125000	GLYMA03G28050	Myb-like DNA-binding domain	11815365	1.48	0.475408	3.24	0.011012	1.96	0.01538	1.16	0.839843	3.59	0.023362	2.42	0.122864	1.79	0.444124	1.93	0.31126	-1.11	0.554612	1.04	0.925146	-1.79	0.067804	1	0.9924
Glyma.09G261300	GLYMA09G39700	Arabidopsis thaliana protein of unknown function (DUF821)	11974970	1.54	0.52121	4.02	0.003996	4.36	0.01568	1.17	0.85108	3.55	0.057859	2.76	0.189127	1.18	0.57071	2.04	0.146345	-1.22	0.234706	-1.43	0.146391	1.03	0.883556	-1.25	0.618822
Glyma.U044700	GLYMA16G31840	Protease inhibitor/seed storage/LTP family	12130274	1.61	0.051335	2.26	0.032884	2.46	0.017234	-2.84	0.024863	1.1	0.645639	-1.1	0.694234	1.88	0.014158	1.29	0.261206	1.78	0.010924	1.2	0.193601	1.17	0.48495	1.42	0.300692
Glyma.07G102900	GLYMA07G11600	Aldose 1-epimerase	11916044	1.92	0.050523	2.19	0.000825	2.71	0.017406	1.35	0.168411	1.48	0.138379	1.41	0.052206	-1.11	0.599587	1.02	0.918216	1.11	0.592277	-1.12	0.599341	1.28	0.236355	1.12	0.456253
Glyma.09G057500	GLYMA09G06410	"WD domain, G-beta repeat"	11966793	2.87	0.112045	2.17	0.018447	2.31	0.017556	1.42	0.539566	-1.13	0.671172	-1.2	0.611103	-1.03	0.898136	-1.35	0.460141	-1.28	0.17636	-1.52	0.051049	-1.22	0.062754	-1.33	0.311047
Glyma.05G002500	GLYMA05G09130	GHMP kinases C terminal	11856612	1.98	0.30544	1.96	0.004637	2.41	0.019947	1.07	0.752055	1.08	0.766231	1.16	0.594218	-1.32	0.186669	-1.35	0.307066	-1.46	0.068995	-1.11	0.517645	-1.52	0.246099	-1.36	0.285697
Glyma.13G222200	GLYMA13G29400	Domain of Unknown Function (DUF1000)	12052564	2.28	0.160262	1.98	0.009222	2.48	0.021396	1.12	0.798574	-1.09	0.745615	1.25	0.492425	-1.12	0.594719	1.22	0.525371	1.17	0.361606	1.22	0.322832	1.28	0.460653	1.22	0.287702
Glyma.20G114900	GLYMA20G24870	No annotation in Soybase	12213425	1.15	0.604179	3.23	0.04306	3.96	0.024255	1.5	0.526593	3.72	0.113391	5.85	0.041752	2.06	0.047953	1.59	0.332923	1.23	0.531255	-1.43	0.163062	1.06	0.880303	-1.32	0.353738
Glyma.08G048000	GLYMA08G05270	PLATZ transcription factor	11925232	4.39	0.145516	2.86	0.013899	4.6	0.024869	4.92	0.170681	2.92	0.138402	3.41	0.013414	-1.62	0.170474	-1.57	0.385757	1.44	0.068233	-1.41	0.220838	1.63	0.179723	1.15	0.419072
Glyma.19G262900	GLYMA19G45230	GDSL-like Lipase/Acylhydrolase	12187887	1.42	0.389406	2.67	0.025273	3.14	0.027353	1.4	0.430664	2.1	0.080521	3.09	0.003116	-1.75	0.001854	1.49	0.166272	-1.18	0.447829	1.54	0.369957	1.02	0.928048	1.45	0.241229
Glyma.10G058000	GLYMA10G06580	pfkB family carbohydrate kinase	11990828	2.42	0.127898	3.35	0.029725	2.81	0.030837	1.83	0.181554	1.36	0.53079	1.5	0.38008	1.04	0.942553	-1.28	0.660732	1.05	0.776447	1.11	0.646439	1.2	0.6535	-1.17	0.495926
Glyma.02G022200	GLYMA02G02620	POT family	11798209	2.07	0.201974	2.98	0.046224	2.57	0.032373	1.93	0.282781	2.93	0.024824	2.05	0.077404	-1.3	0.394816	1.29	0.497866	-1.35	0.264334	-1.26	0.337649	-1.68	0.078625	-1.05	0.821461
Glyma.07G045700	GLYMA07G05110	AT3G14280	11913884	1.95	0.186841	1.96	0.03666	3.04	0.03283	2.32	0.403389	2.19	0.096342	3.35	0.091325	-1.52	0.272067	-1.24	0.585435	-1.05	0.777903	-1.19	0.569257	-1.04	0.910858	-1.34	0.445847
Glyma.12G087900	GLYMA12G09350	NAD dependent epimerase/dehydratase family	12036398	2.7	0.264825	3.78	0.043088	3.18	0.035855	2.53	0.337327	4.1	0.03158	3.17	0.097807	1.64	0.551836	-1.3	0.730885	-1.14	0.712173	-1.02	0.936382	-1.19	0.498603	1.25	0.474724
Glyma.12G148100	GLYMA12G22640	Protein kinase domain	12039172	1.47	0.301698	2.72	0.017638	2.83	0.036265	1.53	0.251646	2.63	0.066561	2.35	0.079298	-1.16	0.735391	-1.04	0.946935	-1.73	0.031744	-1	0.999388	-1.67	0.166507	1.05	0.719107
Glyma.12G196500	GLYMA12G32260	Domain of unknown function DUF26	12031214	4.64	0.292144	3.1	0.009401	7.22	0.037173	-1.69	0.231637	-1.42	0.22066	-1.31	0.125121	-1.5	0.234166	1.1	0.519149	-1.07	0.715691	1.15	0.485008	-1.48	0.098558	1.43	0.04306
Glyma.10G249100	GLYMA10G39470	Lipoxygenase	11998677	2.02	0.157557	2.14	0.012143	2.33	0.040975	2.24	0.110515	1.73	0.066026	2.22	0.041504	-1.12	0.649448	1.16	0.531279	-1.32	0.034294	1.09	0.680916	1.03	0.86134	1.21	0.481543
Glyma.18G083200	GLYMA18G09290	Leucine Rich Repeat	12168832	34.57	0.179739	22.42	0.004953	13.41	0.041979	1.08	0.847148	1.2	0.716449	-1.24	0.602948	-1.72	0.471134	-1.59	0.340807	1.08	0.456697	1.08	0.746189	-1.22	0.397088	1.03	0.937728
Glyma.09G209900	GLYMA09G34300	G-protein alpha subunit	11961702	1.87	0.383555	2.25	0.016513	2.39	0.043769	1.79	0.3608	1.5	0.10415	1.31	0.340978	-1.16	0.588318	-1.01	0.963003	-1.76	0.037452	1.05	0.877225	-1.47	0.059657	1.04	0.760126
Glyma.04G084600	GLYMA04G08960	PEPTIDYL-TRNA HYDROLASE 2	11835496	5.23	0.162881	3.46	0.002579	3.74	0.046296	-1.85	0.432459	-1.45	0.275631	1.15	0.846223	1.16	0.426148	1.64	0.402929	-1.25	0.145196	-1.07	0.827496	-1.08	0.829201	-1.21	0.712363
Glyma.01G190300	GLYMA01G39750	maternal effect embryo arrest 59	11772338	2.48	0.17666	2.61	0.015347	2.88	0.047532	1.69	0.408616	1.7	0.213308	1.91	0.256561	-1.04	0.722953	-1.19	0.66682	-1.41	0.080975	-1.07	0.791801	-1.06	0.828182	-1.12	0.803679
Glyma.01G115100	GLYMA01G28550	CLATHRIN LIGHT CHAIN	11769256	-3.88	0.037226	-6.44	2.3e-05	-5.77	0.000545	-1.16	0.556836	-1.27	0.388651	-1.17	0.138615	1.1	0.181813	1.02	0.870669	1.35	0.213607	-1.27	0.626753	-1.15	0.687714	-1.31	0.000116
Glyma.18G200300	GLYMA18G42940	Zinc-binding dehydrogenase	12162178	-1.99	0.001964	-2.79	0.000518	-3.92	0.077344	-1.24	0.432906	-1.13	0.150784	1.12	0.658123	-1.33	0.302081	-1.01	0.97511	1.19	0.408867	1.79	0.047219	-1.29	0.236649	-1.18	0.370453
Glyma.09G168800	GLYMA09G29890	PPR repeat	11971579	-2.89	0.047055	-3.08	0.001048	-3.35	0.033002	1.17	0.627564	-1.22	0.06673	-1.55	0.136013	1.01	0.979954	-1.1	0.768485	1.43	0.063846	1.03	0.932199	1.01	0.971805	-1.32	0.040078
Glyma.13G048200	GLYMA13G07280	2OG-Fe(II) oxygenase superfamily	12060444	-4.43	0.042412	-2.64	0.002271	-1.69	0.009946	1.38	0.180331	1.64	0.043903	1.64	0.027266	1.04	0.680259	1.33	0.040588	1.92	0.090696	1.3	0.546534	1.26	0.24991	1.04	0.790448
Glyma.09G040600	GLYMA09G04530	Pathogenesis-related protein Bet v I family	11954887	-4.03	0.019092	-2.54	0.005578	-1.08	0.878832	-1.91	0.143134	-1.23	0.305655	-1.17	0.690487	2.28	0.104429	-1.36	0.381362	3.91	0.052617	-1.19	0.752836	2.49	0.063167	1.18	0.603558
Glyma.15G086900	GLYMA15G09330	Family of unknown function (DUF500)	12106062	-3.54	0.004993	-3.08	0.009849	-1.94	0.136215	-2.23	0.097529	-2.99	0.0123	-3.14	0.084638	-1.08	0.631189	-1.1	0.739043	-1.32	0.314914	1.07	0.841468	-1.15	0.416738	-1.22	0.353019
Glyma.06G123200	GLYMA06G12840	Integral membrane protein DUF6	11891982	-5.44	0.025554	-2.94	0.011935	1.11	0.672291	-1.2	0.37899	-2.18	0.021975	-1.02	0.938517	-1.82	0.045403	1.21	0.763439	-1.79	0.274932	-1.13	0.843086	-1.03	0.955642	1.01	0.971793
Glyma.02G082500	GLYMA02G09110	Integral membrane protein DUF125	11800505	-8.46	0.03286	-3.6	0.012501	-2.18	0.279222	-2.34	0.307693	-6.81	0.00443	-3.33	0.190409	1.04	0.796322	1.45	0.364601	1.02	0.969061	-1.1	0.710021	1.45	0.487935	1.27	0.703496
Glyma.08G200200	GLYMA08G21420	"HAD superfamily, subfamily IIIB (Acid phosphatase)"	11931508	-2.42	0.017678	-2.11	0.013322	-1.53	0.262038	-1.38	0.316794	-2.05	0.088685	1.2	0.819505	2.55	0.140004	1.71	0.076089	10.84	0.01997	2.19	0.312505	5.44	0.027695	-1.42	0.688428
Glyma.08G119200	GLYMA08G12560	apoptosis	11927935	-5.28	0.024854	-8.02	0.015265	-5.8	0.055832	-1.03	0.91805	-1.09	0.715618	-1.18	0.577868	-1.08	0.718465	-1.6	0.221583	1.24	0.658961	1.22	0.633767	-1.07	0.779675	1.24	0.393716
Glyma.15G169100	GLYMA15G18360	Xyloglucan endo-transglycosylase (XET) C-terminus	12097784	-2.36	0.020309	-2.89	0.015554	-1.83	0.125845	-2.11	0.122263	-1.67	0.200145	-1.77	0.108777	-3.15	0.001056	-3.99	0.019279	-3.07	0.177415	-2.95	0.184375	-2.86	0.211616	-1.98	0.225334
Glyma.01G089000	GLYMA01G22580	OB FOLD NUCLEIC ACID BINDING PROTEIN-RELATED	11778589	-3.2	0.034754	-4.8	0.016063	-4.52	0.037406	1.23	0.138424	1.15	0.279328	-1.05	0.820641	-1.14	0.482886	-1.38	0.3188	1.12	0.154711	1.12	0.793572	-1.04	0.666653	1.03	0.782067
Glyma.13G170700	GLYMA13G23960	K+ potassium transporter	12050470	-2.04	0.036466	-2.53	0.016507	-1.83	0.019752	-1.47	0.417431	-2.21	0.018487	-1.81	0.012335	-1.34	0.140361	-1.18	0.34318	-1.43	0.191616	-1.15	0.560856	-1.79	0.070765	-1.28	0.482839
Glyma.03G162800	GLYMA03G31950	Major Facilitator Superfamily	11816747	-3.38	0.010897	-2.97	0.016559	-2.61	0.216335	-2.99	0.000897	-1.85	0.032105	-1.79	0.342061	-1.01	0.95224	-1.11	0.81161	1	0.986068	-1.11	0.701597	1.02	0.943507	-1.41	0.45315
Glyma.06G041700	GLYMA06G04460	"Poly-adenylate binding protein, unique domain"	11888854	-2.53	0.002235	-2.44	0.017438	-2.67	0.011195	-1.03	0.889949	-1.23	0.376108	-1.05	0.726422	-1.03	0.862119	1.05	0.877467	1.06	0.810033	1.53	0.193413	1.31	0.22297	1.11	0.424156
Glyma.07G086800	GLYMA07G09560	Protein of unknown function (DUF1674)	11915477	-4.44	0.035133	-3.13	0.018974	-2.64	0.094175	1.05	0.778345	1.21	0.189752	1.02	0.952218	1.11	0.535609	1.07	0.805895	1.3	0.18007	-1.07	0.863125	-1.17	0.231517	-1.18	0.614923
Glyma.02G201500	GLYMA02G36230	AT2G36145	11793166	-4.1	0.007806	-2.3	0.020093	1.25	0.573913	-1.46	0.532786	-1.19	0.503366	1.63	0.212987	1	0.9929	1.93	0.120518	1.64	0.202713	-1.32	0.521164	-1.71	0.192609	-1.26	0.534142
Glyma.17G018100	GLYMA17G02150	Dienelactone hydrolase family	12131928	-3.86	0.03536	-2.36	0.020134	-1.66	0.020836	-2.31	0.077652	-2.26	0.030707	-1.64	0.02077	1.1	0.673004	1.47	0.084933	-1.1	0.832987	1.34	0.081265	-1.02	0.959203	1.03	0.836859
Glyma.14G191300	GLYMA14G37020	POT family	12089852	-3.93	0.026275	-4.62	0.025354	-3.72	0.067918	-1.11	0.896003	-1.27	0.271591	1.06	0.878357	-1.97	0.049545	-1.19	0.670851	-1.5	0.133234	-1.3	0.440373	-1.47	0.076645	-1.72	0.250156
Glyma.16G127900	GLYMA16G23790	Leucine Rich Repeat	12119455	-3.99	0.009321	-2.86	0.02572	-3.54	0.073872	-1.85	0.039979	-2.1	0.039767	-1.53	0.261271	-1.05	0.838536	1.31	0.373838	1.08	0.854191	1.02	0.966476	-1.36	0.218723	-1.61	0.140037
Glyma.16G143200	GLYMA16G25820	"Protein of unknown function, DUF547"	12120021	-2.67	0.011033	-2.35	0.027033	-1.1	0.82272	1.06	0.858829	-1.04	0.867824	1.09	0.821301	-1.29	0.205348	1.71	0.149081	-1.06	0.855296	1.27	0.448928	-1.54	0.239089	1.19	0.515736
Glyma.07G111300	GLYMA07G14410	Plant protein of unknown function	11905510	-3.79	0.027371	-3.87	0.043508	-1.33	0.394769	-1.88	0.248106	-1.61	0.320176	-1.25	0.642015	2.7	0.002348	4.29	0.184149	10.06	0.057861	3.97	0.225966	1.77	0.235677	3.92	0.183396
Glyma.17G051400	GLYMA17G05920	CCAAT-binding transcription factor (CBF-B/NF-YA) subunit B	12133610	-2.54	0.033472	-2.67	0.044813	1.03	0.948913	-3.44	0.030854	-1.47	0.212363	1.27	0.661753	-1.84	0.096457	-1.09	0.837388	1.08	0.87618	-1.29	0.505195	-2.03	0.125247	-1.82	0.339452
Glyma.07G044200	GLYMA07G04940	GDSL-like Lipase/Acylhydrolase	11913830	-3.68	0.031624	-3.09	0.045506	-3.44	0.030623	-2.41	0.069366	-1.38	0.34745	-1.52	0.112055	-1.62	0.154073	-1.33	0.368712	-1.43	0.19277	-1.35	0.390372	-1.09	0.806182	1.1	0.549577
Glyma.19G133500	GLYMA19G31470	No annotation in Soybase	12182665	-3.61	0.016401	-2.71	0.046933	-2.29	0.115281	-2.3	0.038546	-1.55	0.233624	-2.49	0.100891	-1.19	0.531551	1.05	0.88388	-1.32	0.521298	1.04	0.913236	-1.97	0.226999	1.25	0.477555
Glyma.10G109700	GLYMA10G14980	NAD(P)-linked oxidoreductase superfamily protein	11992739	-2.03	0.025056	-2.5	0.048776	-2.26	0.040148	-5.31	0.105487	-3.15	0.06615	-3.01	0.027641	1.02	0.93153	1.3	0.268258	1.06	0.906445	1.27	0.562816	-1.13	0.879785	1.01	0.982077
Glyma.09G162400	GLYMA09G29160	GLUCOSYL/GLUCURONOSYL TRANSFERASES	11959964	-10.77	0.106613	-8.99	0.00288	-14.12	0.030287	-2.1	0.168671	-1.85	0.13331	-2.55	0.053241	1.93	0.133634	1.62	0.24109	-1.38	0.386308	2	0.474731	-1.75	0.375317	-1.03	0.956576
Glyma.13G187900	GLYMA13G25750	Leucine Rich Repeat	12051247	-4.85	0.153205	-7.34	0.000904	-7.38	0.000526	-1.38	0.372565	-1.27	0.311066	-1.47	0.005171	-1.01	0.952326	1.25	0.4148	-1.45	0.472352	1.09	0.793942	-1.2	0.506938	1.06	0.711272
Glyma.02G042700	GLYMA02G04840	Arabidopsis protein of unknown function	11798889	-5.4	0.268635	-4.38	0.001144	-6.9	0.046176	-1.39	0.5806	-1.62	0.157394	-1.78	0.159467	-1.56	0.129443	-1.83	0.13689	-1.19	0.680888	1.23	0.624238	-1.04	0.902874	-1.02	0.968413
Glyma.16G169700	GLYMA16G28540	Leucine Rich Repeat	12120950	-4.27	0.19194	-5	0.003102	-6.47	0.026687	-1.04	0.921345	-1.39	0.217562	-2.13	0.047782	1.25	0.179981	1.18	0.437452	2.09	0.063442	2.39	0.11331	1.34	0.357012	1.47	0.171278
Glyma.17G039100	GLYMA17G04340	"S-adenosylmethionine synthetase, C-terminal domain"	12132877	-41.21	0.120433	-7.42	0.004025	-4.76	0.003653	-1.23	0.492701	1.04	0.828119	-1.04	0.777885	-1.02	0.84779	-1.5	0.051588	1.08	0.939645	1.91	0.162605	-1.09	0.545948	-1.38	0.142111
Glyma.04G088500	GLYMA04G09350	"Tubulin/FtsZ family, C-terminal domain"	11846507	-3.82	0.380511	-4.92	0.001982	-4.14	0.029397	-1.03	0.96631	-1.26	0.284422	-1.1	0.724683	1.04	0.827448	1.21	0.425955	1.07	0.771251	-1.14	0.706522	-1.03	0.894977	-1.21	0.494147
Glyma.14G024400	GLYMA14G02760	TIR domain	12073373	-2.85	0.109181	-2.35	0.002492	-3.88	0.040927	1.28	0.283869	1.43	0.256779	1.21	0.459648	-1.27	0.099776	-1.24	0.352596	-1.79	0.094459	1.15	0.570588	-1.93	0.11433	-1.59	0.146871
Glyma.18G229300	GLYMA18G46340	"Malic enzyme, NAD binding domain"	12163340	-1.59	0.353645	-2.86	0.003596	-3.73	0.031211	1.79	0.052337	-1.02	0.873084	1.01	0.946291	1.36	0.105867	1.31	0.336911	1.56	0.073567	3.09	0.04982	1.44	0.147427	1.04	0.825919
Glyma.08G148100	GLYMA08G15680	Male sterility protein	11944582	-1.68	0.424167	-2.12	0.000352	-3.46	0.045035	-2.15	0.308324	-1.58	0.089885	-1.46	0.271851	-1.34	0.069884	1.34	0.524374	1.42	0.569423	2.7	0.012977	1.54	0.269254	-1.08	0.8256
Glyma.03G165900	GLYMA03G32280	POT family	11827828	-1.36	0.326805	-3.31	0.003461	-2.06	0.027862	1.12	0.832439	-1.93	0.037353	-1.73	0.043302	-1.34	0.074741	1.98	0.355993	1.28	0.3676	1.92	0.059571	-1.22	0.542301	2.81	0.154341
Glyma.20G230600	GLYMA20G37430	alpha/beta hydrolase fold	12207951	-2.03	0.067342	-3.21	0.003949	-2.5	0.027684	1.2	0.29896	-1.22	0.159288	-1.25	0.293494	-1.16	0.19872	-1.08	0.664666	-1.18	0.138848	1	0.998111	-1.08	0.811736	1.15	0.702254
Glyma.20G139700	GLYMA20G27700	Protein tyrosine kinase	12214457	-4.32	0.030185	-3.23	0.050483	-6.52	0.001549	1.09	0.725167	-1.13	0.635378	-1	0.994436	-1.25	0.469609	-1.18	0.179726	-1.31	0.632266	1.36	0.632144	1.57	0.010345	-1.23	0.428572
Glyma.09G202600	GLYMA09G33540	Protein of unknown function (DUF1399)	11961410	-1.42	0.275937	-3.15	0.000574	-1.96	0.011159	1.21	0.379126	-1.13	0.330829	1.34	0.354049	-1.22	0.162071	1.23	0.463297	1.14	0.376018	1.23	0.377514	1.14	0.471342	-1.04	0.882307
Glyma.07G090800	GLYMA07G10070	AT1G13360	11915622	-2.86	0.001189	-2.34	0.11324	-2.44	0.012154	-1.01	0.869016	1.03	0.911042	-1.24	0.179933	-1.03	0.908724	1.05	0.785223	-1.3	0.133003	1.43	0.354358	1.17	0.272935	1.35	0.05545
Glyma.08G146200	GLYMA08G15450	No annotation in Soybase	11944532	-3.05	0.043732	-2.2	0.10583	-4.55	0.042443	-1.09	0.645882	1.13	0.761837	-1.68	0.122764	1.17	0.738249	1.14	0.532883	1.98	0.028111	1.43	0.459981	1.47	0.283823	1.02	0.946598
Glyma.16G069800	GLYMA16G07550	Cupin domain	12116686	38.11	0.086408	14.04	0.005143	11.7	0.189749	13.61	0.012594	6.4	0.002714	4.3	0.020176	-1.17	0.735714	1.27	0.357175	-3.15	0.009797	-1.67	0.484014	-1.51	0.335259	1.09	0.8004
Glyma.08G195300	GLYMA08G20840	"Dof domain, zinc finger"	11931226	-1.37	0.265851	1.12	0.61124	1.52	0.250517	2.03	0.024232	2.53	0.005587	3.82	0.151306	-1.03	0.883078	1.03	0.898242	-1.29	0.335676	-1.27	0.428146	1.02	0.947307	1.15	0.705555
Glyma.13G048100	GLYMA13G07320	2OG-Fe(II) oxygenase superfamily	12060459	-3.6	0.007145	-2.11	0.14887	-1.12	0.52334	2.55	0.011267	2.61	0.007627	3.57	0.001118	1.15	0.70352	1.13	0.39578	1.52	0.105222	1.78	0.370851	1.52	0.245099	-1.25	0.163371
Glyma.16G190400	GLYMA16G31360	Leucine Rich Repeat	12121582	1.57	0.064707	1	0.99971	-1.31	0.073936	4.88	0.00416	3.97	0.010151	4.17	0.000666	1.22	0.43123	1.18	0.448833	1.21	0.664829	-1.05	0.883562	1.25	0.136626	1.45	0.460842
Glyma.15G232800	GLYMA15G37290	Leucine Rich Repeat	12112022	1.85	0.185178	1.82	0.257139	2.82	0.279467	4.71	0.009816	6.44	0.011489	3.06	0.098	1.14	0.605446	-1.18	0.574694	-1.31	0.531245	-1.32	0.64877	-1.32	0.345059	1.42	0.397481
Glyma.10G051000	GLYMA10G05820	intracellular	11978188	-1.07	0.853701	1.38	0.188447	1.1	0.834151	2.33	0.027837	2.13	0.018724	2.41	0.051709	-1.08	0.803582	1.06	0.902777	-1.17	0.569369	1.24	0.271793	1.08	0.612602	1.02	0.866255
Glyma.10G055300	GLYMA10G06250	Heavy-metal-associated domain	11978325	1.88	0.123156	2.82	0.032174	2.47	0.111571	2.58	0.021434	3.56	0.02303	2.83	0.0767	1.18	0.567154	-1.15	0.394369	1.07	0.708399	-1.12	0.683065	-1.42	0.214887	-1.59	0.212363
Glyma.10G142500	GLYMA10G28270	neurofilament protein-related	11982210	1.29	0.388701	1.24	0.466838	1.29	0.4008	3.82	0.044495	3.39	0.028157	3	0.004386	-1.34	0.488873	-1.07	0.832043	-1.12	0.364073	1.12	0.457133	-1.09	0.667518	-1.2	0.178981
Glyma.11G207300	GLYMA11G32590	Protein tyrosine kinase	12021038	5.78	0.128532	3.55	0.001889	5	0.089112	2.98	0.0008	3.31	0.036727	4.44	0.050032	-1.59	0.26226	-1.35	0.2966	1.34	0.356867	1.04	0.903906	-1.09	0.724642	-1.36	0.327969
Glyma.13G269100	GLYMA13G34420	pathogenesis-related family protein	12068374	1.35	0.551234	-1.05	0.811407	-1.22	0.328729	22.68	0.038135	22.85	0.043858	18.8	0.002855	-1.01	0.957226	-1.15	0.624488	-1.5	0.210895	-1.27	0.491699	-1.14	0.6413	1.11	0.71177
Glyma.12G236700	GLYMA12G36530	Retinal pigment epithelial membrane protein	12032771	2.76	0.007278	2.2	0.159292	2.41	0.21241	2.21	0.015838	2.41	0.048301	1.98	0.240688	-1.59	0.072096	-1.22	0.284204	-1.24	0.533287	-1.26	0.59275	-1.11	0.608187	-1.17	0.703054
Glyma.12G236700	GLYMA12G36530	Retinal pigment epithelial membrane protein	12032771	2.76	0.007278	2.2	0.159292	2.41	0.21241	2.21	0.015838	2.41	0.048301	1.98	0.240688	-1.59	0.072096	-1.22	0.284204	-1.24	0.533287	-1.26	0.59275	-1.11	0.608187	-1.17	0.703054
Glyma.09G050900	GLYMA09G05610	Activity=polygalacturonase; Pathway=homogalacturonan degradation	11955226	3.25	0.00421	1.31	0.650028	-1.3	0.46684	3.89	0.006583	2.26	0.048756	-1.03	0.885614	1.8	0.065007	1.13	0.755873	1.18	0.73133	1.86	0.091372	1.09	0.760324	1.3	0.639059
Glyma.19G086000	GLYMA19G24840	Cupin domain	12191412	1.97	0.089519	-1.8	0.34844	1.68	0.066386	3.49	0.036464	2.49	0.329478	5.97	0.002186	-1.72	0.378041	1.55	0.197162	1.01	0.969624	1.28	0.683631	-1.34	0.646832	1.19	0.553088
Glyma.08G239900	GLYMA08G26150	CRAL/TRIO domain	11933331	3.32	0.12033	1.43	0.32153	2.97	0.057633	2.58	0.005846	1.85	0.063419	2.63	0.008568	-1.5	0.255409	1.15	0.74282	1.03	0.899221	-1.37	0.308572	-1.27	0.334851	-1.15	0.579055
Glyma.07G031700	GLYMA07G03560	LACTOYLGLUTATHIONE LYASE	11901780	1.97	0.154707	1.38	0.150585	2.44	0.014205	2.46	0.018519	1.33	0.422374	2.25	0.013602	-1.12	0.680923	-1.37	0.351103	-1.05	0.748319	1.02	0.951423	-1.11	0.739058	1.12	0.685351
Glyma.18G185500	GLYMA18G40310	Protein tyrosine kinase	12172955	2.2	0.192508	1.35	0.266302	1.52	0.050289	2.35	0.049219	1.85	0.052246	2.02	0.014774	1.05	0.849148	-1.34	0.512864	-1.05	0.75818	1.24	0.105478	-1.13	0.477069	-1.33	0.111372
Glyma.14G172300	GLYMA14G34710	Major Facilitator Superfamily	12079801	2.37	0.04769	1.65	0.062789	2.03	0.239128	1.96	0.046331	1.36	0.101332	2.28	0.034061	1.07	0.641811	1.06	0.842813	-1.28	0.217649	1.14	0.713792	-1.14	0.287849	-1.43	0.137216
Glyma.05G192600	GLYMA05G32600	Histone deacetylase domain	11871414	1.61	0.246844	1.71	0.017919	1.77	0.074961	2.7	0.016302	1.6	0.010739	1.99	0.039723	-1.32	0.081542	1.28	0.395423	-1.35	0.05975	-1.08	0.62794	-1.24	0.090858	-1.15	0.211464
Glyma.13G256700	GLYMA13G33000	Magnesium-dependent phosphatase	12067804	2.45	0.052938	1.92	0.028462	2.62	0.139715	2.83	0.034511	2.28	0.062601	2.36	0.046687	1.05	0.841769	1.04	0.793335	1.12	0.567763	-1.06	0.877796	-1.04	0.848472	-1.12	0.708579
Glyma.19G086500	GLYMA19G24910	Cupin domain	12180702	1.25	0.309	1.18	0.445659	1.07	0.826976	163.04	0.0246	315.3	0.183279	275.83	0.047964	1.08	0.616608	1.6	0.376951	-1.01	0.951734	1.04	0.902116	-1.49	0.578854	1.37	0.495014
Glyma.16G184700	GLYMA16G30470	Leucine Rich Repeat	12129959	3.14	0.239253	1.79	0.157658	2.49	0.024587	2.46	0.248772	2.64	0.048552	6.76	0.00028	-1.56	0.422954	2.43	0.258274	1.01	0.940992	-1.17	0.425452	1.39	0.457092	1.29	0.489184
Glyma.07G196800	GLYMA07G31660	Lipoxygenase	11908716	3.39	0.081057	2.9	0.097113	2.51	0.008329	3.17	0.052215	3.44	0.001776	3.27	0.001785	1.72	0.1896	1.19	0.730167	1.68	0.07766	1.12	0.658701	1.13	0.260243	1.1	0.621738
Glyma.16G184200	GLYMA16G31020	Leucine Rich Repeat	12130148	-1.11	0.329986	1.25	0.727671	-1.28	0.556104	6.63	0.189213	17.57	0.032914	27.34	0.002061	-1.16	0.16026	1.93	0.448374	1.13	0.846446	2.15	0.063226	1.11	0.719679	1.18	0.657295
Glyma.03G037000	GLYMA03G04530	Leucine Rich Repeat	11811410	-1.44	0.501822	-2.14	0.309283	-1.72	0.253935	18.05	0.216608	15.36	0.045409	13.95	0.002272	-1.55	0.467094	-1.05	0.878446	1.44	0.5517	1.75	0.17291	-1.72	0.183842	-1.17	0.342708
Glyma.04G173100	GLYMA04G34150	IQ calmodulin-binding motif	11849939	6.95	0.100192	4.81	0.117019	5.34	0.097874	6.53	0.179803	5.27	1.1e-05	7.29	0.003369	-1.36	0.387634	1.49	0.541648	1.05	0.915989	1.27	0.519719	-1.09	0.559949	-1.39	0.104535
Glyma.18G270100	GLYMA18G50540	Protein kinase domain	12175970	5.9	0.297331	6.7	0.121905	4.35	0.118363	32.73	0.096543	37.39	0.014075	17.7	0.00389	1.36	0.201375	1.06	0.776101	1.32	0.570765	1.22	0.720049	1.02	0.948254	1.22	0.193225
Glyma.05G021900	GLYMA05G00510	Cytochrome P450	11863886	-1.71	0.222199	-1.15	0.683327	1.18	0.516549	-1.21	0.460071	1.95	0.015423	2.97	0.006539	-2.12	0.105467	1.16	0.732757	-1.26	0.620301	1.32	0.343697	-1.01	0.968986	1.47	0.119849
Glyma.05G138100	GLYMA05G26900	Endonuclease/Exonuclease/phosphatase family	11869014	-1.05	0.951708	1.75	0.26451	-1.01	0.988174	2.22	0.292765	4.51	0.037195	4.98	0.00661	-1.92	0.355844	-2.17	0.191932	-2.64	0.108086	1.08	0.904349	1.11	0.726472	-1.12	0.589109
Glyma.15G243000	GLYMA15G39060	X8 domain	12101246	1.47	0.31661	3.09	0.050934	2.51	0.105102	1.36	0.614319	2.97	0.026151	3.32	0.006617	-1.28	0.666245	-1.13	0.685752	1.22	0.368063	1.49	0.231489	1.84	0.165814	-1.09	0.64262
Glyma.14G187500	GLYMA14G36590	C2 domain	12080322	-1.71	0.579959	2.37	0.384129	1.78	0.269767	12.55	0.229375	23.47	0.000136	16.86	0.008189	1.54	0.350649	-1.21	0.532367	-1.68	0.521474	1.35	0.508927	-1.17	0.264272	-1.26	0.190685
Glyma.12G055200	GLYMA12G05910	Core histone H2A/H2B/H3/H4	12035032	1.29	0.372258	1.86	0.382825	1.84	0.236491	-1.02	0.955667	2.77	0.001971	2.25	0.0083	1.95	0.248948	1.44	0.212315	1.98	0.128901	1.29	0.562847	1.72	0.006262	1.34	0.557056
Glyma.18G260700	GLYMA18G49540	EF hand	12164441	2.97	0.504362	1.4	0.565469	1.52	0.415972	3.9	0.268156	2.52	0.047541	3.2	0.010485	-1.07	0.850306	2.1	0.231207	-1.78	0.37636	-1.17	0.701719	-3.01	0.035514	-1.64	0.047762
Glyma.19G166800	GLYMA19G35000	Lecithin:cholesterol acyltransferase	12194547	1.16	0.751208	-1.14	0.292796	1.26	0.284778	2.52	0.129182	1.95	0.028713	2.11	0.012701	1.19	0.336063	1.22	0.456015	1.24	0.122886	-1.28	0.331747	1.1	0.651872	-1.4	0.278136
Glyma.08G025800	GLYMA08G02950	Carbon-nitrogen hydrolase	11939650	1.18	0.757048	-1.34	0.279109	1.33	0.496726	3.26	0.13343	3.06	0.001875	3.86	0.013574	1.07	0.758231	1.02	0.956247	1.63	0.102537	1.11	0.680256	1.27	0.256183	1.14	0.565026
Glyma.18G271500	GLYMA18G50710	Protein tyrosine kinase	12164730	2.49	0.167567	2.14	0.186616	1.48	0.405259	7.43	0.088889	5.27	0.000559	3.97	0.013697	1.03	0.842891	1.27	0.364032	-1.18	0.634137	1.01	0.9905	-1.17	0.120485	1.04	0.831282
Glyma.08G161700	GLYMA08G17190	Protease inhibitor/seed storage/LTP family	11945149	2.75	0.218735	2.32	0.059986	2.09	0.168685	2.02	0.370221	2.29	0.010238	2.76	0.013814	1.2	0.647576	-1.05	0.848431	1.36	0.152921	-1.23	0.647901	1.71	0.020722	-1.2	0.278356
Glyma.13G276600	GLYMA13G35180	Core-2/I-Branching enzyme	12054555	2.35	0.07992	1.83	0.133686	3.52	0.119967	3.66	0.10222	2.21	0.036344	3.34	0.016068	-1.48	0.374555	-1.02	0.971328	-1.19	0.519864	1	0.99927	-1.57	0.071709	-1.3	0.254188
Glyma.05G125800	GLYMA05G25580	Berberine and berberine like	11858796	1.2	0.267467	1.88	0.060139	1.7	0.060658	1.58	0.182523	2.36	0.040752	2.24	0.017683	1.37	0.090492	1.21	0.41103	1.68	0.018905	1.22	0.184196	1.36	0.123799	1.13	0.372343
Glyma.02G155800	GLYMA02G17490	Glycosyl hydrolase family 1	11803370	1.65	0.077729	1.76	0.022293	2.09	0.163727	2.43	0.060025	2.36	0.028249	2.32	0.018374	1.19	0.539437	1.38	0.440237	2.28	0.004929	1.25	0.441349	1.68	0.045154	1.15	0.499601
Glyma.16G186100	GLYMA16G30570	Leucine Rich Repeat	12130006	-1.77	0.044136	1.01	0.919991	1.15	0.502419	10.33	0.120116	26.5	0.007598	42.06	0.019572	1.18	0.468588	1.28	0.120555	-1.27	0.100048	-1.35	0.212354	1.47	0.471112	2.22	0.340461
Glyma.18G022400	GLYMA18G02580	Transmembrane amino acid transporter protein	12166664	4.51	0.19593	3.92	0.005424	4.5	0.088053	3.14	0.100904	2.64	0.008647	2.94	0.020311	-1	0.985729	-1.13	0.443267	-1.83	0.020686	-1.16	0.647245	-1.31	0.14089	-1.06	0.687648
Glyma.17G262700	GLYMA17G38250	PPR repeat	12142404	-3.43	0.11673	-2.08	0.050179	-2.83	0.023507	2.01	0.313217	3.62	0.044303	3.54	0.02097	1.68	0.134889	1.27	0.167714	1.26	0.213219	-1.35	0.558882	2.22	0.007325	-1.32	0.545692
Glyma.18G299400	GLYMA18G53730	Got1-like family	12176935	3.16	0.05704	2.17	0.154749	2.84	0.166954	2.14	0.189404	2.16	0.008696	2.72	0.024798	1.4	0.066244	1.54	0.280652	1.88	0.046179	1.1	0.797438	1.82	0.138286	1.01	0.953686
Glyma.15G031400	GLYMA15G03620	Glycosyl hydrolase family 1	12092601	25.34	0.127757	24.56	0.110745	12.2	0.048975	4.9	0.243561	8.74	0.004002	5.83	0.024849	-1.36	0.345528	-1.52	0.10772	1.69	0.2791	2.32	0.181036	1.45	0.332113	1.31	0.14821
Glyma.04G098400	GLYMA04G10630	Helix-loop-helix DNA-binding domain	11836248	1.29	0.230895	1.33	0.109458	-1.35	0.402508	1.53	0.381583	2.64	0.043107	2.23	0.027938	-1.07	0.789331	-1.18	0.603716	-1.31	0.147223	-1.04	0.882954	-1.12	0.699256	-1.9	0.051181
Glyma.04G037100	GLYMA04G03950	"RNA recognition motif. (a.k.a. RRM, RBD, or RNP domain)"	11844563	1.95	0.120485	1.43	0.417371	1.39	0.008177	1.8	0.257423	2.11	0.00173	3.14	0.028156	-1.74	0.032201	-1.01	0.916365	-1.1	0.790373	1.02	0.853538	-1.03	0.806335	-1.54	0.095683
Glyma.04G027100	GLYMA04G02970	FHA domain	11844231	1.77	0.465255	2.42	0.149184	1.67	0.211585	2.11	0.368615	2.45	0.005521	2.92	0.028399	1.76	0.035061	1.44	0.460309	1.29	0.407659	1.23	0.324245	-1.15	0.22562	-1.39	0.005892
Glyma.07G118200	GLYMA07G13330	Cytochrome P450	11905206	2.44	0.084267	4.58	0.001543	5.61	0.050713	2.12	0.167137	4.91	0.009981	4.08	0.031365	-1.36	0.430029	-1.06	0.876413	-1.12	0.262245	-1.19	0.491477	-1.11	0.507096	1.2	0.295093
Glyma.06G077300	GLYMA06G08110	Cyclic nucleotide-binding domain	11890270	1.19	0.638565	1.3	0.031726	1.71	0.09658	2.46	0.09192	1.95	0.002229	2.58	0.032836	1.04	0.853395	1.52	0.243065	1.1	0.540323	-1.01	0.980422	-1.38	0.101034	-1.04	0.844306
Glyma.17G053000	GLYMA17G06090	Peroxidase	12133689	1.71	0.134037	1.28	0.273356	1.94	0.02458	2.23	0.05391	2.17	0.014748	2.25	0.035739	2.13	0.056027	-1.09	0.722027	2.25	0.031465	-1.19	0.344745	1.41	0.036866	-1.23	0.275209
Glyma.17G241400	GLYMA17G35990	Lipase (class 3)	12141611	2.02	0.420625	2.39	0.062855	1.74	0.121957	1.48	0.320362	2.31	0.047546	2.06	0.040609	-1.5	0.210294	1.68	0.123214	-1.23	0.467771	1.22	0.429153	-1.17	0.629631	1.04	0.84929
Glyma.04G151500	GLYMA04G21900	Snf7	11848683	2.14	0.132177	2.82	0.041274	1.83	0.289323	1.25	0.620761	3.27	0.042029	2.41	0.040918	-1.26	0.505485	-1.48	0.085549	1.22	0.340426	1.6	0.201256	1.46	0.173009	-1.27	0.632587
Glyma.13G159600	GLYMA13G22810	EF hand	12064208	1.85	0.131733	2.35	0.055022	2.25	0.033831	1.22	0.38281	3.34	0.006568	3.03	0.042006	1.18	0.720263	-1.01	0.966953	1.26	0.263397	-1.12	0.682274	1.06	0.698269	-1.35	0.275625
Glyma.16G112800	GLYMA16G21590	RNA polymerase I specific transcription initiation factor RRN3	12118733	-2.13	0.026166	-1.72	0.032272	-1.89	0.116309	-2.01	0.034548	-2.65	0.001108	-2.49	0.082973	-1.17	0.168591	-1.5	0.212097	-1.3	0.302144	-1.11	0.649857	1.15	0.504829	1.2	0.720955
Glyma.16G145600	GLYMA16G26100	Mlo family	12120119	1.01	0.875618	-1.09	0.603154	-1.84	0.257433	-2.01	0.03944	-3.42	0.003653	-2.53	0.173281	-1.06	0.808316	1.21	0.596744	-1.05	0.753795	1.4	0.364105	1.41	0.254892	-1.07	0.779641
Glyma.10G029100	GLYMA10G03480	2-oxoglutarate (2OG) and Fe(II)-dependent oxygenase superfamily protein	11977192	-5.88	0.062456	-4.68	0.006365	-3.32	0.182405	-6.75	0.017923	-7.39	0.003793	-4.66	0.150371	-1.05	0.683004	-1.01	0.983916	-1.92	0.069044	-1.1	0.809922	1.13	0.767642	1.02	0.950703
Glyma.17G242400	GLYMA17G36090	Alpha-amylase C-terminal beta-sheet domain	12141672	-2.67	0.105095	-2.9	0.007478	-2.29	0.215672	-5.12	0.009627	-2.72	0.004047	-2.69	0.180531	-1.88	0.014114	-1.18	0.718971	-1.07	0.621938	1.03	0.91191	-1.19	0.482851	1.27	0.567334
Glyma.06G102800	GLYMA06G10790	PROTEIN DISULFIDE ISOMERASE	11891292	1.13	0.322298	-1.28	0.093082	1.12	0.487583	-2.21	0.027014	-2.53	0.007436	-1.86	0.05816	-1.16	0.336377	1.03	0.856348	-1.14	0.392523	-1.13	0.279954	-1.32	0.204565	-1.23	0.172241
Glyma.19G144600	GLYMA19G32630	Cytochrome P450	12183025	-1.64	0.154446	-1.28	0.124858	-1.09	0.538244	-3.23	0.046632	-2.7	0.008131	-2.17	0.035151	-1.38	0.090872	-1.15	0.383756	-1.28	0.108865	-1.24	0.224998	-1.07	0.778278	1.11	0.510963
Glyma.19G079900	GLYMA19G23460	Uncharacterised protein family (UPF0497)	12191166	-1.03	0.725107	1.21	0.161618	-1.05	0.898451	-22.75	0.011089	-15.45	0.008343	-11.5	0.017833	-1.49	0.065108	-1.1	0.58807	-1.69	0.020218	1.35	0.43647	-1.57	0.225679	1.02	0.932592
Glyma.04G115300	GLYMA04G12770	GLUCOSYL/GLUCURONOSYL TRANSFERASES	11836913	-3.43	0.073993	-3.43	0.00039	-1.84	0.17261	-6.64	0.046574	-2.6	0.010208	-3.12	0.080442	-1.54	0.271023	-1.34	0.409913	1.45	0.095662	1.19	0.625359	-1.37	0.487367	1.4	0.189755
Glyma.15G009900	GLYMA15G01260	AT1G80180	12103051	-1.17	0.32617	1.17	0.227862	1.19	0.428387	-2.42	0.030137	-2.18	0.011538	-1.35	0.150277	-1.25	0.12925	1.23	0.36661	-2.07	0.026264	-1.39	0.196683	1.45	0.138054	-1.16	0.459465
Glyma.16G081400	GLYMA16G09020	"Glyceraldehyde 3-phosphate dehydrogenase, C-terminal domain"	12117240	1.1	0.525616	-1.05	0.868003	-1.18	0.586432	-23.18	0.021955	-19.94	0.018219	-15.95	0.00715	1.4	0.095647	1.25	0.455611	1.63	0.204751	1.77	0.217741	-1.16	0.707742	-1.98	0.351173
Glyma.04G064500	GLYMA04G06850	AT2G25270	11834703	-1.87	0.259547	-1.48	0.1407	-2.11	0.127525	-3.23	0.006318	-2.99	0.020039	-2.67	0.089731	-1.22	0.291196	1.05	0.875998	1.22	0.36712	1.12	0.650355	1.11	0.809543	-1.03	0.957097
Glyma.03G088000	GLYMA03G22120	Leucine Rich Repeat	11813732	-1.17	0.652761	1.09	0.550928	-1.21	0.163603	-4.52	0.012978	-7.21	0.020282	-7.5	0.000682	-1.17	0.384778	-1.31	0.050914	1.08	0.571286	1.08	0.554589	-1.6	0.103442	1.13	0.790017
Glyma.08G293300	GLYMA08G40460	Myb-like DNA-binding domain	11935779	-1.09	0.774326	1.14	0.401167	1.61	0.448096	-2.7	0.033107	-2.45	0.020875	-2.09	0.153951	-2.11	0.067098	-1.12	0.751386	-2.13	0.009193	-1.57	0.460722	-1.51	0.19147	-1.11	0.741844
Glyma.15G108000	GLYMA15G11500	Starch synthase catalytic domain	12095459	-1.49	0.398538	-1.04	0.804766	1.21	0.65789	-6.3	0.034816	-2.42	0.023416	-1.18	0.26421	1.36	0.553535	-1.63	0.027786	-1.32	0.336104	-1.23	0.644834	-1.2	0.650444	-2.05	0.127569
Glyma.17G041500	GLYMA17G04640	hydroxyproline-rich glycoprotein family protein	12133038	-2.83	0.053336	-2.49	0.032022	-2.12	0.23381	-6.48	0.02905	-5.67	0.02345	-3.76	0.126153	-1.45	0.134295	-1.29	0.571081	-1.19	0.402512	1.11	0.845263	-1.18	0.607174	-2.08	0.070784
Glyma.14G218000	GLYMA14G40510	Zinc knuckle	12091040	-1.24	0.112953	1.09	0.739792	-1.07	0.731648	-1.97	0.021859	-2.08	0.033576	-2.29	0.005299	1.18	0.317276	-1.02	0.919345	-1.26	0.387398	1.11	0.578998	1.27	0.387914	1.18	0.612699
Glyma.03G040600	GLYMA03G04990	Aminotransferase class-III	11811486	-2.06	0.14474	-4.3	0.035334	-2.57	0.271231	-2.17	0.022486	-6.06	0.036277	-3.04	0.237124	-1.11	0.804634	-1.02	0.972583	2.07	0.265987	-1.18	0.780223	1.6	0.29811	-1.38	0.505354
Glyma.10G005800	GLYMA10G00850	No annotation in Soybase	11988983	-3.35	0.067552	-2.27	0.057435	-3.71	0.101515	-4.94	0.045973	-3.83	0.039136	-3.3	0.098971	2.84	0.057657	2.62	0.302062	2.21	0.030808	3.76	0.242774	2.32	0.074459	3.21	0.289472
Glyma.06G048300	GLYMA06G05090	AT4G10810	11875807	-1.2	0.016058	-1.19	0.376322	-1.09	0.623882	-2.43	0.046131	-2.54	0.040316	-1.93	0.018005	-1.24	0.331091	-1.05	0.63753	-1.17	0.287822	-1.08	0.714933	-1.16	0.183633	-1.08	0.713189
Glyma.04G053300	GLYMA04G05620	Peptidase family M1	11834154	-2.55	0.008855	-2.15	0.070219	-1.59	0.269249	-3.6	0.00084	-3.03	0.041806	-1.6	0.26309	-1.11	0.747694	1.21	0.530881	1.62	0.303118	1.06	0.791934	1.97	0.109351	1.22	0.45491
Glyma.17G161900	GLYMA17G17530	Acetamidase/Formamidase family	12149145	-2.48	0.10702	-1.92	0.095765	-2.38	0.015589	-2.22	0.039968	-2.73	0.047511	-2.19	0.012202	1.12	0.514644	-1.04	0.825466	-1.14	0.743903	1.01	0.985452	-1.07	0.73036	-1.12	0.361369
Glyma.16G148500	GLYMA16G26420	Ribosomal protein S27	12120264	-1.07	0.788431	1.07	0.805963	1.19	0.253025	-2.44	0.029204	-2.34	0.071968	-2.44	0.004208	1.22	0.545643	1.23	0.482197	-1.01	0.953175	-1.03	0.833649	1.19	0.407016	1.19	0.37009
Glyma.11G080700	GLYMA11G08560	2OG-Fe(II) oxygenase superfamily	12015367	1.04	0.748194	-1.17	0.459909	1.22	0.418299	-2.47	0.047243	-1.96	0.070968	-2.07	0.006676	1.05	0.806743	1.19	0.430002	-1.03	0.856057	-1.01	0.963053	1.17	0.546247	1.5	0.299019
Glyma.03G027400	GLYMA03G03190	EPSP synthase (3-phosphoshikimate 1-carboxyvinyltransferase)	11821993	1.69	0.28186	1.26	0.445593	1.19	0.35782	-4.76	0.007595	-2.38	0.095304	-3.85	0.00825	2.11	0.050122	1.14	0.53834	2.75	0.012197	1.05	0.878096	-1.23	0.714618	-1.11	0.671136
Glyma.11G080800	GLYMA11G08570	AT2G17710	12015377	1.16	0.424183	-1.23	0.536348	1.27	0.673151	-2.53	0.038104	-2.56	0.099038	-2.08	0.025475	-1.18	0.64512	1.4	0.376402	-1.05	0.864503	-1.43	0.562634	1.35	0.540307	-1.13	0.604931
Glyma.20G020800	GLYMA20G02570	LECITHIN-CHOLESTEROL ACYLTRANSFERASE-RELATED	12199291	-1.71	0.037287	-1.09	0.71255	-1.5	0.082353	-2.04	0.012704	-1.29	0.158975	-1.98	0.027835	-1	0.998994	-1.23	0.416701	-1.37	0.299868	-1.01	0.964893	1.02	0.876692	-1.17	0.518071
Glyma.07G149300	GLYMA07G18120	"Protein of unknown function, DUF647"	11918026	-2.36	0.052336	-1.72	0.183293	-1.92	0.164947	-11.02	0.018338	-1.5	0.256711	-2.82	0.028522	1.72	0.35811	1.52	0.056932	-1.22	0.637013	-1.63	0.504997	-1.27	0.229587	1.65	0.360348
Glyma.18G286200	GLYMA18G52290	"Glycosyl hydrolase family 20, catalytic domain"	12165256	-1.87	0.068465	-1.57	0.055509	-1.58	0.14669	-4.47	0.040988	-1.29	0.262959	-2.12	0.041021	1.2	0.329189	1.01	0.956004	1.29	0.507128	1.01	0.972765	-1.05	0.820953	1.02	0.921347
Glyma.15G130100	GLYMA15G13680	Oxidoreductase NAD-binding domain	12096336	-1	0.988455	-1.05	0.769322	1.15	0.716935	-2.67	0.225731	-2.86	0.033112	-3.02	0.002892	-1.01	0.95326	-1.03	0.741455	-1.03	0.783846	-1.26	0.597536	1.13	0.26011	1.1	0.672896
Glyma.05G225400	GLYMA05G36000	Protein of unknown function (DUF1005)	11862784	-3.5	0.061447	-2.58	0.058543	-2.08	0.007224	-2.54	0.050913	-3.36	0.04955	-3.11	0.003355	-1.05	0.818337	1.13	0.602485	1.01	0.98389	1.23	0.066639	1.43	0.574552	1.05	0.869678
Glyma.12G106800	GLYMA12G11670	MSP (Major sperm protein) domain	12027557	-4.16	0.172707	-1.79	0.026892	-2.31	0.00318	-7.41	0.175167	-2.5	0.011437	-3.26	0.003427	1.2	0.471376	-1.53	0.155267	-1.06	0.742865	-1.24	0.510289	1.31	0.346271	1.31	0.36828
Glyma.18G266500	GLYMA18G50150	"RNA recognition motif. (a.k.a. RRM, RBD, or RNP domain)"	12175833	1.09	0.787761	1.14	0.647185	1.04	0.758977	-3.99	0.198749	-4	0.017928	-4.68	0.005088	1.41	0.051763	1.32	0.154054	1.38	0.218305	1.24	0.122154	1.14	0.47611	1.48	0.156444
Glyma.06G264900	GLYMA06G41370	No annotation in Soybase	11885152	-1.43	0.21989	-1.44	0.31717	-1.87	0.013487	-2.38	0.142897	-3.85	0.006913	-4.79	0.005678	1.41	0.037401	1.32	0.042142	1.41	0.470825	1.39	0.199199	1	0.995256	1.54	0.45351
Glyma.18G245400	GLYMA18G48060	No annotation in Soybase	12175193	-1.49	0.51818	-1.11	0.64871	-1.68	0.016946	-8.6	0.23827	-8.27	0.022738	-20.71	0.005823	1.58	0.156857	1.18	0.397562	1.37	0.127298	1.7	0.132264	-1.47	0.038943	1.12	0.652716
Glyma.19G143300	GLYMA19G32510	Protein tyrosine kinase	12182991	1.56	0.07753	-1.14	0.419227	-1.89	0.029674	1.13	0.476984	-2.03	0.027267	-3.05	0.006959	1.01	0.945681	-1.06	0.83953	-1.13	0.207479	1.19	0.531245	1.5	0.154907	1.79	0.089601
Glyma.13G288200	GLYMA13G36410	DDRGK domain	12055066	-1.11	0.717404	-1.43	0.242256	-1.05	0.793726	-5.17	0.052063	-3.84	0.001526	-3.05	0.00777	-1.01	0.86243	1.02	0.858302	1.27	0.540122	-1.03	0.892501	-1.13	0.748771	1.47	0.12157
Glyma.15G010000	GLYMA15G01270	Nup93/Nic96	12091572	-1.3	0.391695	1.23	0.268208	-1.61	0.078621	-1.65	0.09171	-2.2	0.049882	-2.48	0.007834	1.09	0.732191	1.17	0.477618	-1.04	0.747229	1.19	0.667402	-1.03	0.947402	-1.16	0.588203
Glyma.17G139700	GLYMA17G14850	Protease inhibitor/seed storage/LTP family	12136891	1.11	0.692828	-1.63	0.025593	-2.8	0.029044	-1.93	0.055469	-1.96	0.014129	-2.37	0.007898	-1.24	0.551285	-1.07	0.763309	-1.13	0.412356	1.76	0.481634	1.18	0.65531	1.02	0.944751
Glyma.12G061300	GLYMA12G06540	haloacid dehalogenase-like hydrolase	12025765	-1.41	0.404894	-1.17	0.387118	-1.41	0.120647	-15.1	0.138625	-4.17	0.01387	-5.15	0.01054	2.55	0.001993	1.23	0.525979	3.38	0.007774	1.32	0.168824	1.1	0.590042	-2.4	0.169481
Glyma.18G284300	GLYMA18G52070	GROUP II PYRIDOXAL-5-PHOSPHATE DECARBOXYLASE	12165163	-1.74	0.292524	-2.53	0.002447	-1.8	0.00969	-2.22	0.230515	-2.76	0.000555	-2.64	0.011614	-1.1	0.45001	-1.14	0.436159	-1.14	0.521756	-1.1	0.576446	1.05	0.609924	1.33	0.117541
Glyma.01G172700	GLYMA01G37820	NmrA-like family	11782223	-1.95	0.134359	-1.69	0.002093	-1.77	0.030702	-3.42	0.129208	-2.06	0.000266	-2.45	0.011881	-1.42	0.002155	1.08	0.73305	1.01	0.923962	1.26	0.487199	-1.16	0.570614	1.21	0.513029
Glyma.19G121600	GLYMA19G30110	Serine hydrolase (FSH1)	12192856	-1.8	0.264314	-1.67	0.053166	-1.82	0.041445	-1.65	0.257439	-1.99	0.036615	-2.77	0.013014	1.76	0.192532	1.3	0.171825	2.53	0.025477	1.57	0.173854	1.96	0.110918	1.39	0.344552
Glyma.20G238500	GLYMA20G38250	PRP38 family	12208391	-2.14	0.456439	-2.2	0.063165	-2.69	0.013555	-3.69	0.362898	-5.55	0.031168	-4.8	0.016797	-1.04	0.871206	-1.61	0.055615	1.16	0.735141	1.15	0.709157	-1.34	0.481463	-1.15	0.441885
Glyma.15G231100	GLYMA15G37050	Leucine Rich Repeat	12100740	1.03	0.941974	-1	0.999545	1.07	0.748229	-2.88	0.305469	-3.44	0.044379	-4.18	0.017334	-1.11	0.654665	1.31	0.106015	1.13	0.785143	-1.72	0.086759	-1.09	0.804114	1.09	0.636673
Glyma.17G002900	GLYMA17G00660	Protein of unknown function (DUF901)	12142516	-1.03	0.937504	1.45	0.076689	1.05	0.805251	-11.56	0.12138	-13.86	0.021125	-11.13	0.018223	1.14	0.574228	1.12	0.64663	-1.31	0.007854	-1.25	0.260469	-2.17	0.248749	-1.31	0.578604
Glyma.13G227300	GLYMA13G29950	AT1G63310	12066728	-1.51	0.501086	-1.2	0.630147	-1.34	0.335153	-5.12	0.247989	-3.14	0.010032	-3.41	0.020822	1.28	0.564432	1.33	0.099535	1.99	0.089086	1.41	0.258123	2.12	0.453111	1.2	0.432086
Glyma.06G265000	GLYMA06G41380	Leucine Rich Repeat	11885159	-3.26	0.081855	-2.01	0.139092	-3.74	0.027175	-4.22	0.058921	-6.74	0.023293	-8.02	0.02445	1.21	0.317861	1.09	0.692752	-1.11	0.861078	1.45	0.304983	-1.04	0.858551	1.37	0.33347
Glyma.07G105300	GLYMA07G11880	Helicase conserved C-terminal domain	11904803	-1.22	0.665283	1.03	0.854044	1.17	0.53198	-3.19	0.269702	-2.53	0.017861	-3.96	0.024528	1.67	0.161322	1.46	0.457783	1.41	0.113735	-1.08	0.782047	-1.8	0.276379	1.06	0.835498
Glyma.03G223000	GLYMA03G38190	"S-adenosylmethionine synthetase, C-terminal domain"	11819155	-1.25	0.539296	-1.27	0.189767	-1.05	0.700435	-2.85	0.199418	-2.37	0.032043	-2.14	0.029029	1.03	0.879189	1.1	0.620058	1.35	0.089231	1.09	0.633966	-1.1	0.522913	-1.24	0.08996
Glyma.16G198200	GLYMA16G32250	SEUSS-like 2	12130403	1.69	0.354352	-1.11	0.790758	-1.1	0.673596	-3.11	0.362855	-3.15	0.043248	-4.25	0.031111	-1.35	0.393245	-1.39	0.250185	1.35	0.409982	1.24	0.718837	1.16	0.706557	1.06	0.873012
Glyma.06G013200	GLYMA06G01540	Protein of unknown function (DUF2775)	11887794	-1.7	0.63396	-1.02	0.927391	-1.4	0.328851	-5.02	0.428592	-2.14	0.019949	-2.16	0.037473	2.62	0.080305	1.44	0.081801	3.98	0.046838	1.96	0.339273	2.77	0.121465	1.74	0.006295
Glyma.17G023300	GLYMA17G02620	AT4G15640	12143351	-1.19	0.758723	-1.46	0.039435	-2.84	0.022599	-1.16	0.787011	-2.03	0.028085	-2.22	0.037699	-1.58	0.102981	-1.58	0.120162	-1.16	0.371689	1.4	0.233857	-1.27	0.483713	1.1	0.561193
Glyma.11G236100	GLYMA11G35990	Gamma-glutamyltranspeptidase	12011454	1.1	0.805864	1.07	0.789628	1.04	0.865679	-13.93	0.196025	-27.7	0.036601	-19.75	0.038533	-1.35	0.314952	1.04	0.924459	-1.22	0.379922	1.07	0.638109	1.84	0.277249	1.28	0.17263
Glyma.20G103300	GLYMA20G23690	Prefoldin subunit	12212899	-1.66	0.12569	-1.65	0.085774	-1.86	0.030201	-2.01	0.05518	-2.14	0.041005	-2.05	0.038599	1.07	0.720791	1.11	0.540193	1.25	0.285207	1.04	0.742976	1.48	0.037173	-1.11	0.397583
Glyma.08G208700	GLYMA08G22300	sulfate transmembrane transporters	11947017	-1.11	0.841623	-1.2	0.305029	1.01	0.982704	-2.05	0.070227	-2.9	0.014996	-2.46	0.043873	-1.06	0.756421	1.13	0.561567	-1.21	0.121518	1.12	0.779999	1.08	0.736015	1.27	0.188104
Glyma.10G141200	GLYMA10G28140	disproportionating enzyme	11982148	-1.5	0.165573	1	0.990694	1.4	0.119587	-1.69	0.16899	-2.75	0.032439	-2.27	0.044289	1.07	0.863156	1.53	0.194642	1.2	0.546694	1.07	0.553431	1.74	0.08326	1.75	0.170825
Glyma.08G213600	GLYMA08G22820	Signal peptide binding domain	11947144	-4.14	0.179777	-4.2	0.016776	-2.36	0.076856	-3.19	0.195525	-2.98	0.015195	-4.11	0.044929	-1.99	0.007923	-1.1	0.843757	1.79	0.268602	-1.03	0.947642	1.43	0.354932	1.61	0.540874
Glyma.08G103100	GLYMA08G10860	Armadillo/beta-catenin-like repeat	11942618	-2.51	0.187434	-1.97	0.002771	-2.16	0.029417	-2.81	0.196738	-2.27	0.003246	-1.81	0.03805	-1.13	0.446148	1.07	0.681193	-1.02	0.90636	1.17	0.610051	1.07	0.710217	-1.16	0.420747
