# Supplementary material for: Whole-genome gene expression profiling revealed genes and pathways potentially involved in regulating interactions of soybean with cyst nematode (Heterodera glycines Ichinohe)
Source: BMC Genomics. 2015 Mar 4;16(1):148. doi: 10.1186/s12864-015-1316-8 (PMC4351908; doi:10.1186/s12864-015-1316-8)
Supplement: Additional file 5: — Genes (30) regulated both constitutively and by SCN. The table contains all the genes that were regulated (at least 2 fold with a p value < 0.05) both constitutively and by SCN in the resistant soybean lines (PI 437654 and PI 567516C). 654: PI 437654; 516C: PI 567516C; Mag: Magellan; con: control (mock) treatment; D0: 0 day post-inoculation; D3: 3 days post-inoculation; D8: 8 days post-inoculation. [file 12864_2015_1316_MOESM5_ESM.xlsx]

## Sheet: Sheet1
New gene ID (Wm82.a2.v1)	Old gene ID (Wm82.a1.v1.1)	Annotation	Probe Set	654conD0	P value	654conD3	P value	654conD8	P value	516CconD0	P value	516CconD3	P value	516CconD8	P value	MagD3	P value	MagD8	P value	654D3	P value	654D8	P value	516CD3	P value	516CD8	P value
Glyma.12G061300	GLYMA12G06540	haloacid dehalogenase-like hydrolase	12025765	-1.41	0.404894	-1.17	0.387118	-1.41	0.120647	-15.1	0.138625	-4.17	0.01387	-5.15	0.01054	2.55	0.001993	1.23	0.525979	3.38	0.007774	1.32	0.168824	1.1	0.590042	-2.4	0.169481
Glyma.09G053700	GLYMA09G05910	ANKYRIN REPEAT-CONTAINING	11966607	3.63	0.010504	1.12	0.695207	3.41	0.040116	2.4	0.248169	2.19	0.230964	3.46	0.050018	5.11	0.002292	31.6	0.19717	10.65	0.047224	6.91	0.170372	2.97	0.011252	11.67	0.227465
Glyma.07G111300	GLYMA07G14410	Plant protein of unknown function	11905510	-3.79	0.027371	-3.87	0.043508	-1.33	0.394769	-1.88	0.248106	-1.61	0.320176	-1.25	0.642015	2.7	0.002348	4.29	0.184149	10.06	0.057861	3.97	0.225966	1.77	0.235677	3.92	0.183396
Glyma.03G240800	GLYMA03G40080	Phosphoglycerate mutase family protein	11830976	5.66	0.033924	5.64	0.006955	3.27	0.009277	3.87	0.298857	4.4	3e-05	2.48	0.246925	2.26	0.041327	-1.7	0.224873	-1.23	0.503547	-1.35	0.143357	-1.65	0.215105	1.51	0.373876
Glyma.20G114900	GLYMA20G24870	No annotation in Soybase	12213425	1.15	0.604179	3.23	0.04306	3.96	0.024255	1.5	0.526593	3.72	0.113391	5.85	0.041752	2.06	0.047953	1.59	0.332923	1.23	0.531255	-1.43	0.163062	1.06	0.880303	-1.32	0.353738
Glyma.15G169100	GLYMA15G18360	Xyloglucan endo-transglycosylase (XET) C-terminus	12097784	-2.36	0.020309	-2.89	0.015554	-1.83	0.125845	-2.11	0.122263	-1.67	0.200145	-1.77	0.108777	-3.15	0.001056	-3.99	0.019279	-3.07	0.177415	-2.95	0.184375	-2.86	0.211616	-1.98	0.225334
Glyma.08G213600	GLYMA08G22820	Signal peptide binding domain	11947144	-4.14	0.179777	-4.2	0.016776	-2.36	0.076856	-3.19	0.195525	-2.98	0.015195	-4.11	0.044929	-1.99	0.007923	-1.1	0.843757	1.79	0.268602	-1.03	0.947642	1.43	0.354932	1.61	0.540874
Glyma.08G317500	GLYMA08G42940	IMIDAZOLE GLYCEROL PHOSPHATE SYNTHASE SUBUNIT HISF/H (IGP SYNTHASE SUBUNIT HISF/H)	11951347	-4.5	0.033795	-8.32	0.008425	-7.08	0.06999	-4.04	0.01359	-9.18	0.011081	-4.47	0.079922	-2.38	0.017544	-1.53	0.292921	1.14	0.7224	1.17	0.446318	-1.01	0.982858	-1.26	0.475923
Glyma.14G191300	GLYMA14G37020	POT family	12089852	-3.93	0.026275	-4.62	0.025354	-3.72	0.067918	-1.11	0.896003	-1.27	0.271591	1.06	0.878357	-1.97	0.049545	-1.19	0.670851	-1.5	0.133234	-1.3	0.440373	-1.47	0.076645	-1.72	0.250156
Glyma.02G114100	GLYMA02G12710	No annotation in Soybase	11801772	2.21	0.038822	1.52	0.226143	3.98	0.00567	1.78	0.290518	1.44	0.19507	2.24	0.020608	-1.64	0.240302	2.2	0.032052	-1.78	0.130495	1.74	0.367083	-1.53	0.128223	2.05	0.100447
Glyma.02G155800	GLYMA02G17490	Glycosyl hydrolase family 1	11803370	1.65	0.077729	1.76	0.022293	2.09	0.163727	2.43	0.060025	2.36	0.028249	2.32	0.018374	1.19	0.539437	1.38	0.440237	2.28	0.004929	1.25	0.441349	1.68	0.045154	1.15	0.499601
Glyma.08G256600	GLYMA08G28750	Allene oxide cyclase	11934044	5.16	0.114878	3.71	0.036554	2.05	0.005942	6.33	0.101369	6.79	0.047931	3.62	0.021388	2.35	0.195556	-1.3	0.240273	3.85	0.010069	1.64	0.137999	2.21	0.011923	1.11	0.607941
Glyma.03G027400	GLYMA03G03190	EPSP synthase (3-phosphoshikimate 1-carboxyvinyltransferase)	11821993	1.69	0.28186	1.26	0.445593	1.19	0.35782	-4.76	0.007595	-2.38	0.095304	-3.85	0.00825	2.11	0.050122	1.14	0.53834	2.75	0.012197	1.05	0.878096	-1.23	0.714618	-1.11	0.671136
Glyma.08G200200	GLYMA08G21420	"HAD superfamily, subfamily IIIB (Acid phosphatase)"	11931508	-2.42	0.017678	-2.11	0.013322	-1.53	0.262038	-1.38	0.316794	-2.05	0.088685	1.2	0.819505	2.55	0.140004	1.71	0.076089	10.84	0.01997	2.19	0.312505	5.44	0.027695	-1.42	0.688428
Glyma.19G121600	GLYMA19G30110	Serine hydrolase (FSH1)	12192856	-1.8	0.264314	-1.67	0.053166	-1.82	0.041445	-1.65	0.257439	-1.99	0.036615	-2.77	0.013014	1.76	0.192532	1.3	0.171825	2.53	0.025477	1.57	0.173854	1.96	0.110918	1.39	0.344552
Glyma.08G146200	GLYMA08G15450	No annotation in Soybase	11944532	-3.05	0.043732	-2.2	0.10583	-4.55	0.042443	-1.09	0.645882	1.13	0.761837	-1.68	0.122764	1.17	0.738249	1.14	0.532883	1.98	0.028111	1.43	0.459981	1.47	0.283823	1.02	0.946598
Glyma.10G005800	GLYMA10G00850	No annotation in Soybase	11988983	-3.35	0.067552	-2.27	0.057435	-3.71	0.101515	-4.94	0.045973	-3.83	0.039136	-3.3	0.098971	2.84	0.057657	2.62	0.302062	2.21	0.030808	3.76	0.242774	2.32	0.074459	3.21	0.289472
Glyma.17G053000	GLYMA17G06090	Peroxidase	12133689	1.71	0.134037	1.28	0.273356	1.94	0.02458	2.23	0.05391	2.17	0.014748	2.25	0.035739	2.13	0.056027	-1.09	0.722027	2.25	0.031465	-1.19	0.344745	1.41	0.036866	-1.23	0.275209
Glyma.06G013200	GLYMA06G01540	Protein of unknown function (DUF2775)	11887794	-1.7	0.63396	-1.02	0.927391	-1.4	0.328851	-5.02	0.428592	-2.14	0.019949	-2.16	0.037473	2.62	0.080305	1.44	0.081801	3.98	0.046838	1.96	0.339273	2.77	0.121465	1.74	0.006295
Glyma.08G293300	GLYMA08G40460	Myb-like DNA-binding domain	11935779	-1.09	0.774326	1.14	0.401167	1.61	0.448096	-2.7	0.033107	-2.45	0.020875	-2.09	0.153951	-2.11	0.067098	-1.12	0.751386	-2.13	0.009193	-1.57	0.460722	-1.51	0.19147	-1.11	0.741844
Glyma.16G069800	GLYMA16G07550	Cupin domain	12116686	38.11	0.086408	14.04	0.005143	11.7	0.189749	13.61	0.012594	6.4	0.002714	4.3	0.020176	-1.17	0.735714	1.27	0.357175	-3.15	0.009797	-1.67	0.484014	-1.51	0.335259	1.09	0.8004
Glyma.08G016000	GLYMA08G01930	Disease resistance protein (TIR-NBS class)	11923823	4.22	0.028028	2.66	0.001436	1.12	0.733614	1.96	0.243865	-1.17	0.597775	1.39	0.377523	-1.07	0.777913	1.6	0.369647	-2.58	0.012198	2.17	0.12467	2.35	0.186477	1.24	0.399441
Glyma.15G009900	GLYMA15G01260	AT1G80180	12103051	-1.17	0.32617	1.17	0.227862	1.19	0.428387	-2.42	0.030137	-2.18	0.011538	-1.35	0.150277	-1.25	0.12925	1.23	0.36661	-2.07	0.026264	-1.39	0.196683	1.45	0.138054	-1.16	0.459465
Glyma.15G247800	GLYMA15G39690	No annotation in Soybase	12101439	11.4	0.004713	11.83	0.016918	11.8	0.098343	-1.13	0.796204	-1.05	0.832589	1.11	0.643259	1.16	0.670131	-1.2	0.451928	-1.96	0.038581	-1.34	0.574552	1.22	0.389087	1.02	0.96733
Glyma.01G224400	GLYMA01G43380	Mitochondrial carrier protein	11784162	2.15	0.035663	2.42	0.091242	1.97	0.028147	1.93	0.060655	2.07	0.156203	1.66	0.293329	1.31	0.615263	-1.3	0.406787	-2.05	0.042901	1.07	0.669284	1.11	0.74584	-1.13	0.73446
Glyma.08G148100	GLYMA08G15680	Male sterility protein	11944582	-1.68	0.424167	-2.12	0.000352	-3.46	0.045035	-2.15	0.308324	-1.58	0.089885	-1.46	0.271851	-1.34	0.069884	1.34	0.524374	1.42	0.569423	2.7	0.012977	1.54	0.269254	-1.08	0.8256
Glyma.18G229300	GLYMA18G46340	"Malic enzyme, NAD binding domain"	12163340	-1.59	0.353645	-2.86	0.003596	-3.73	0.031211	1.79	0.052337	-1.02	0.873084	1.01	0.946291	1.36	0.105867	1.31	0.336911	1.56	0.073567	3.09	0.04982	1.44	0.147427	1.04	0.825919
Glyma.10G143600	GLYMA10G28410	Domain of unknown function (DUF3411)	11982242	-11.44	0.004885	-5.06	0.075229	-6.34	0.03887	-3.42	0.005235	-10.16	0.064284	-8.5	0.031558	-1.02	0.967187	-1.23	0.409434	-1.31	0.41102	-2	0.028412	-1.23	0.359544	1.02	0.965045
Glyma.17G262700	GLYMA17G38250	PPR repeat	12142404	-3.43	0.11673	-2.08	0.050179	-2.83	0.023507	2.01	0.313217	3.62	0.044303	3.54	0.02097	1.68	0.134889	1.27	0.167714	1.26	0.213219	-1.35	0.558882	2.22	0.007325	-1.32	0.545692
Glyma.18G260700	GLYMA18G49540	EF hand	12164441	2.97	0.504362	1.4	0.565469	1.52	0.415972	3.9	0.268156	2.52	0.047541	3.2	0.010485	-1.07	0.850306	2.1	0.231207	-1.78	0.37636	-1.17	0.701719	-3.01	0.035514	-1.64	0.047762
