# Supplementary material for: Whole-genome gene expression profiling revealed genes and pathways potentially involved in regulating interactions of soybean with cyst nematode (Heterodera glycines Ichinohe)
Source: BMC Genomics. 2015 Mar 4;16(1):148. doi: 10.1186/s12864-015-1316-8 (PMC4351908; doi:10.1186/s12864-015-1316-8)
Supplement: Additional file 6: — Comparison of microarray and qPCR data. Fifteen genes were randomly selected from the master list of the genes differentially regulated (see Additional file 1), and examined for their expression at 3 and 8 days post-inoculation using qPCR. The results were the average from three biological replicates. [file 12864_2015_1316_MOESM6_ESM.xls]

## Sheet: Sheet1
New gene ID (Wm82.a2.v1)	Old gene ID (Wm82.a1.v1.1)	Annotation	Probe Set	654conD3		516CconD3		MagD3		654D3		516CD3
				qPCR	Microarray	qPCR	Microarray	qPCR	Microarray	qPCR	Microarray	qPCR	Microarray
Glyma.02G048600	GLYMA02G05470	2OG-Fe(II) oxygenase superfamily	11799154	24.58	5.62	20.42	3.15	2.76	4.00228	6.04	7.65745	7.59	7.48802
not present	GLYMA02G06770	GLYCOSYLTRANSFERASE 14 FAMILY MEMBER	11799729	2.58	7.62	4.37	9.9	2.04	1.31492	-1.24	1.2491	-1.59	2.0868
not present	GLYMA06G46600	Choline/ethanolamine kinase	11899746	-2.14	-1.21	-1.04	-4.99	-1.33	0.9426	-1.03	1.4112	4.71	1.74014
not present	GLYMA09G11670	X8 domain	11968291	2.29	-1.41	2.84	1.58	-1.03	1.34259	2.93	1.78745	-1.14	2.13852
Glyma.10G010700	GLYMA10G01380	2OG-Fe(II) oxygenase superfamily	11989118	1.41	-1.7	1.94	2.14	1.28	1.00928	2.97	1.11193	-1.53	0.868485
Glyma.10G234700	GLYMA10G37920	Cytochrome P450	11998165	-1.87	-1.19	2.23	1.56	1.3	22.4552	4.15	2.63736	-1.2	1.71517
not present	GLYMA10G39980	Protein tyrosine kinase	11986764	-1	-1.86	1.1	1.06	1.06	1.93321	2.78	4.8271	1.22	1.98302
Glyma.12G035000	GLYMA12G03910	Auxin responsive protein	12034401	1.3	-1.56	2.07	-1.28	-1.28	0.537182	3.8	0.647647	6.07	2.11755
Glyma.12G129500	GLYMA12G15460	Peroxidase	12028337	-1.78	-3.53	-1.71	-1.81	1.09	0.907068	4.04	2.15103	1.76	2.26656
Glyma.16G069800	GLYMA16G07550	Cupin domain	12116686	38.11	14.04	13.61	6.4	-1.17	1.60208	-3.15	0.315138	-1.51	0.584931
Glyma.18G061300	GLYMA18G06870	2OG-Fe(II) oxygenase superfamily	12168083	-12	-8.75	-12	-18.89	-1.98	0.784908	-2.77	0.734538	1.02	0.666927
Glyma.18G062000	GLYMA18G06950	Fatty acid desaturase	12155924	-1.34	-1.05	1.21	-1.15	1.2	0.840542	-1.07	1.14113	2.47	1.28985
not present	GLYMA18G09660	LEUCINE-RICH REPEAT CONTAINING PROTEIN	12156751	7.96	55.16	4.55	42.74	1.84	1.16632	1.23	0.866159	1.39	1.23209
Glyma.18G270100	GLYMA18G50540	Protein kinase domain	12175970	5.9	6.7	32.73	37.39	1.36	1.31123	1.32	1.4843	1.02	1.28997
Glyma.18G286000	GLYMA18G52270	STAS domain	12176453	1.15	-1.41	-6.03	-17.85	-1.02	0.759529	1.14	1.15847	2.03	0.947943
