# Supplementary material for: Whole-genome gene expression profiling revealed genes and pathways potentially involved in regulating interactions of soybean with cyst nematode (Heterodera glycines Ichinohe)
Source: BMC Genomics. 2015 Mar 4;16(1):148. doi: 10.1186/s12864-015-1316-8 (PMC4351908; doi:10.1186/s12864-015-1316-8)
Supplement: Additional file 7: — Functional categories of constitutively regulated genes. The constitutively-regulated 297 genes were grouped into different functional categories using MapMan. [file 12864_2015_1316_MOESM7_ESM.xlsx]

## Sheet: Sheet1
Functional category	Number of bins
CHO metabolism	4
Cell wall	7
Lipid metabolism	7
Secondary metabolism	5
Abiotic stress	6
Biotic stress	24
Transcription	24
Signaling	16
Hormone metabolism	8
Redox	6
Protein modification and degradation	11
Vesicle transport and protein targeting	9
Transport	12
Development	8
Enzyme families	25
Other groups	46
Unclassified	82
