# Supplementary material for: Whole-genome gene expression profiling revealed genes and pathways potentially involved in regulating interactions of soybean with cyst nematode (Heterodera glycines Ichinohe)
Source: BMC Genomics. 2015 Mar 4;16(1):148. doi: 10.1186/s12864-015-1316-8 (PMC4351908; doi:10.1186/s12864-015-1316-8)
Supplement: Additional file 8: — Functional categories of SCN-regulated genes. The SCN-regulated 1146 genes were grouped into different functional categories using MapMan. [file 12864_2015_1316_MOESM8_ESM.xlsx]

## Sheet: Sheet1
Functional category	Number of bins
CHO metabolism	14
Cell wall	47
Lipid metabolism	29
Secondary metabolism	39
Abiotic stress	18
Biotic stress	25
Transcription	111
Signaling	77
Hormone metabolism	64
Redox	12
Protein modification and degradation	107
Vesicle transport and protein targeting	11
Transport	51
Development	44
Enzyme families	133
Other groups	121
Unclassified	246
