# Supplementary material for: Whole-genome gene expression profiling revealed genes and pathways potentially involved in regulating interactions of soybean with cyst nematode (Heterodera glycines Ichinohe)
Source: BMC Genomics. 2015 Mar 4;16(1):148. doi: 10.1186/s12864-015-1316-8 (PMC4351908; doi:10.1186/s12864-015-1316-8)
Supplement: Additional file 9: — Selected groups of genes. The table contains the selected gene families or groups that were significantly represented in the differentially regulated genes. 654: PI 437654; 516C: PI 567516C; Mag: Magellan; con: control (mock) treatment; D0: 0 day post-inoculation; D3: 3 days post-inoculation; D8: 8 days post-inoculation. 654: PI 437654; 516C: PI 567516C; Mag: Magellan; con: control (mock) treatment; D0: 0 day post-inoculation; D3: 3 days post-inoculation; D8: 8 days post-inoculation. [file 12864_2015_1316_MOESM9_ESM.xlsx]

## Sheet: Sheet1
Gene category	New gene ID (Wm82.a2.v1)	Old gene ID (Wm82.a1.v1.1)	BinCode	BinName	type	description	654conD0	654conD3	654conD8	516CconD0	516CconD3	516CconD8	MagD3	MagD8	654D3	654D8	516CD3	516CD8
Defense	Glyma.02G042500	GLYMA02G04820.1	20.1	stress.biotic	Transcript	moderately similar to ( 395)AT3G12500| Symbols: PR3, PR-3, CHI-B, B-CHI, ATHCHIB | ATHCHIB (BASIC CHITINASE); chitinase | chr3:3962508-3963952 REVERSEmoderately similar to ( 487)CHIX_PEA no original description	1.6	-1.5	1.2	1.4	1.1	1.6	2.2	6.5	3.5	8.5	2.6	5.5
Defense	Glyma.15G206800	GLYMA15G25060.1	20.1	stress.biotic	Transcript	moderately similar to ( 283)AT4G19810| Symbols: | glycosyl hydrolase family 18 protein | chr4:10764161-10765763 REVERSE no original description	1.1	-1.1	1.2	1	1.4	1.7	-1	-1.4	1.2	-1.5	-1.2	-2.1
Defense	Glyma.05G204600	GLYMA05G38130.1	20.1	stress.biotic	Transcript	moderately similar to ( 265)AT4G11650| Symbols: ATOSM34 | ATOSM34 (OSMOTIN 34) | chr4:7025121-7026107 REVERSEmoderately similar to ( 348)P21_SOYBN no original description	1.3	1.3	-1.7	-1.5	1.1	-1	3.1	2.9	2.7	2.5	2.9	3
Defense	Glyma.13G252000	GLYMA13G32520.1	20.1	stress.biotic	Transcript	weakly similar to ( 196)AT3G19690| Symbols: | pathogenesis-related protein, putative | chr3:6842371-6842856 REVERSEweakly similar to ( 199)PRB1_TOBAC no original description	-1.9	1.3	-1.7	1.2	-2.1	5	5.6	5.3	6	7.2	19.8	-2.1
Defense	Glyma.20G129900	GLYMA20G26600.1	20.1	stress.biotic	Transcript	moderately similar to ( 273)AT2G15220| Symbols: | secretory protein, putative | chr2:6615771-6616448 FORWARD no original description	1.4	-1.4	1	2.6	1	-1.6	2.2	1.1	1.9	-1.5	1.8	1.7
Defense	Glyma.06G187300	GLYMA06G19900.1	20.1	stress.biotic	Transcript	moderately similar to ( 379)AT3G48090| Symbols: EDS1 | EDS1 (ENHANCED DISEASE SUSCEPTIBILITY 1); signal transducer/ triacylglycerol lipase | chr3:17766538-17768277 REVERSE no original description	-1.1	-1.4	-3.6	1	-1.2	-2.1	4.6	3.4	4.3	5	2.9	4.6
Defense	Glyma.06G162300	GLYMA06G17030.1	20.1.1	stress.biotic.respiratory burst	Transcript	nearly identical (1195)AT5G47910| Symbols: ATRBOHD, RBOHD | RBOHD (RESPIRATORY BURST OXIDASE PROTEIN D) | chr5:19414811-19418994 FORWARD no original description	1.2	1.1	1.2	1.6	1.9	1.1	1.8	-1.1	2.6	1.2	1.4	1.2
Defense	Glyma.15G209300	GLYMA15G26790.1	20.1.7	stress.biotic.PR-proteins	Transcript	moderately similar to ( 336)AT5G06860| Symbols: PGIP1 | PGIP1 (POLYGALACTURONASE INHIBITING PROTEIN 1); protein binding | chr5:2132374-2133435 FORWARDmoderately similar to ( 257)PGIP1_PHAVU no original description	1.8	-3.3	-2.4	-1.2	-1.7	-1.8	2.8	1	30	3.3	6.2	1.5
Defense	Glyma.06G307400	GLYMA06G46390.1	20.1.7	stress.biotic.PR-proteins	Transcript	very weakly similar to (89.7)AT2G21100| Symbols: | disease resistance-responsive protein-related / dirigent protein-related | chr2:9055768-9056417 REVERSE no original description	-1.2	1.5	-1.5	-1.2	1.4	-2.2	1.1	-2.4	-1.2	-2	1.1	-1.3
Defense	Glyma.19G151200	GLYMA19G33320.1	20.1.7	stress.biotic.PR-proteins	Transcript	weakly similar to ( 163)AT5G42500| Symbols: | disease resistance-responsive family protein | chr5:17011587-17012144 REVERSE no original description	2.1	1.1	-1.5	2.2	-1.3	-1.4	2.7	1.4	2	2.2	3.4	2
Defense	GLYMA.16G186100	GLYMA16G30570.1	20.1.7	stress.biotic.PR-proteins	Transcript	moderately similar to ( 412)AT2G34930| Symbols: | disease resistance family protein | chr2:14744248-14746965 REVERSEweakly similar to ( 170)RPK1_IPONI no original description	-1.8	1	1.2	10.3	26.5	42.1	1.2	1.3	-1.3	-1.4	1.5	2.2
Defense	GLYMA.16G190400	GLYMA16G31360.1	20.1.7	stress.biotic.PR-proteins	Transcript	moderately similar to ( 382)AT2G34930| Symbols: | disease resistance family protein | chr2:14744248-14746965 REVERSEmoderately similar to ( 208)RPK1_IPONI no original description	1.6	1	-1.3	4.9	4	4.2	1.2	1.2	1.2	-1.1	1.3	1.5
Defense	GLYMA.16G184200	GLYMA16G31020.1	20.1.7	stress.biotic.PR-proteins	Transcript	moderately similar to ( 477)AT2G34930| Symbols: | disease resistance family protein | chr2:14744248-14746965 REVERSEweakly similar to ( 182)PSKR_DAUCA no original description	-1.1	1.3	-1.3	6.6	17.6	27.3	-1.2	1.9	1.1	2.2	1.1	1.2
Defense	GLYMA.16G169700	GLYMA16G28540.1	20.1.7	stress.biotic.PR-proteins	Transcript	moderately similar to ( 357)AT3G05660| Symbols: | kinase/ protein binding | chr3:1649264-1652007 REVERSEweakly similar to ( 196)RPK1_IPONI no original description	-4.3	-5	-6.5	-1	-1.4	-2.1	1.3	1.2	2.1	2.4	1.3	1.5
Defense	Glyma.18G204500	GLYMA18G43520.1	20.1.7	stress.biotic.PR-proteins	Transcript	moderately similar to ( 369)AT1G45616| Symbols: | leucine-rich repeat family protein | chr1:17185990-17188974 REVERSEweakly similar to ( 164)RPK1_IPONI no original description	2.4	2.3	1.9	-1.3	-1.2	-1.9	-1.1	1.8	-1.3	1.6	-1.2	3.1
Defense	Glyma.12G055500	GLYMA12G05940.1	20.1.7	stress.biotic.PR-proteins	Transcript	moderately similar to ( 405)AT3G20820| Symbols: | leucine-rich repeat family protein | chr3:7280936-7282033 FORWARDweakly similar to ( 139)RPK1_IPONI no original description	1.7	1.4	-1.3	1.4	-1.1	-1.1	-2.3	-2.1	-1.6	-1.2	1.2	-1.7
Defense	GLYMA.16G184700	GLYMA16G30470.1	20.1.7	stress.biotic.PR-proteins	Transcript	moderately similar to ( 362)AT2G34930| Symbols: | disease resistance family protein | chr2:14744248-14746965 REVERSEweakly similar to ( 177)RPK1_IPONI no original description	3.1	1.8	2.5	2.5	2.6	6.8	-1.6	2.4	1	-1.2	1.4	1.3
Defense	Glyma.06G268600	GLYMA06G41880.1	20.1.7	stress.biotic.PR-proteins	Transcript	moderately similar to ( 340)AT5G17680| Symbols: | disease resistance protein (TIR-NBS-LRR class), putative | chr5:5823001-5827155 FORWARD no original description	1.4	-1.2	-1.1	1.9	-1.1	1.1	-1.1	1.2	1.4	2	-1	-1.1
Defense	Glyma.06G311100	GLYMA06G46810.1	20.1.7	stress.biotic.PR-proteins	Transcript	moderately similar to ( 451)AT3G07040| Symbols: RPS3, RPM1 | RPM1 (RESISTANCE TO P. SYRINGAE PV MACULICOLA 1); protein binding | chr3:2226250-2229030 REVERSE no original description	3.1	4.7	3.2	1.5	2.3	2.6	1.1	1.4	-1.1	1.5	1.3	2.2
Defense	Glyma.07G063600	GLYMA07G07100.1	20.1.7	stress.biotic.PR-proteins	Transcript	weakly similar to ( 127)AT4G27190| Symbols: | disease resistance protein (NBS-LRR class), putative | chr4:13620983-13623940 REVERSE no original description	-7.3	-5.4	-4.7	-8.8	-12.7	-4.6	-3.3	-1.9	-1.7	1.1	1.5	1
Defense	Glyma.11G058900	GLYMA11G06260.1	20.1.7	stress.biotic.PR-proteins	Transcript	moderately similar to ( 411)AT5G66900| Symbols: | disease resistance protein (CC-NBS-LRR class), putative | chr5:26732157-26734983 REVERSE no original description	-1.1	1.1	1.2	1.2	1.5	1.5	-1.4	1.3	-1.1	-1.2	-2.3	-1.3
Defense	Glyma.16G213700	GLYMA16G33910.1	20.1.7	stress.biotic.PR-proteins	Transcript	moderately similar to ( 456)AT5G17680| Symbols: | disease resistance protein (TIR-NBS-LRR class), putative | chr5:5823001-5827155 FORWARD no original description	3.6	2.4	3.4	1.5	1.7	3.1	1.6	1.6	2.1	-1.3	-1.4	-2.1
Defense	Glyma.18G083900	GLYMA18G09340.1	20.1.7	stress.biotic.PR-proteins	Transcript	moderately similar to ( 378)AT3G07040| Symbols: RPS3, RPM1 | RPM1 (RESISTANCE TO P. SYRINGAE PV MACULICOLA 1); protein binding | chr3:2226250-2229030 REVERSE no original description	-1.9	1.7	2	-1.6	1.9	2.6	-1.8	-1.2	-1.2	-1.4	-2.2	-1.9
Defense	Glyma.18G093300	GLYMA18G10470.1	20.1.7	stress.biotic.PR-proteins	Transcript	moderately similar to ( 314)AT3G07040| Symbols: RPS3, RPM1 | RPM1 (RESISTANCE TO P. SYRINGAE PV MACULICOLA 1); protein binding | chr3:2226250-2229030 REVERSE no original description	-1.3	-1	-1.1	-1.8	-1.1	-1.2	1.2	1.9	1.4	1.9	1.4	2.8
Defense	Glyma.20G061300	GLYMA20G06780.1	20.1.7	stress.biotic.PR-proteins	Transcript	moderately similar to ( 494)AT5G17680| Symbols: | disease resistance protein (TIR-NBS-LRR class), putative | chr5:5823001-5827155 FORWARD no original description	1.2	1.6	-1.6	1.6	1.9	1	1.3	-1.6	-1.1	-1.3	-1.6	-2.2
Defense	GLYMA.01G046900	GLYMA01G05710.1	20.1.7	stress.biotic.PR-proteins	Transcript	moderately similar to ( 476)AT5G36930| Symbols: | disease resistance protein (TIR-NBS-LRR class), putative | chr5:14585001-14589146 REVERSE no original description	14	12	7.7	11.6	11.2	8	-1.3	1.1	1.2	1.3	1	1.3
Defense	GLYMA.03G034400	GLYMA03G04030.1	20.1.7	stress.biotic.PR-proteins	Transcript	highly similar to ( 551)AT3G14470| Symbols: | disease resistance protein (NBS-LRR class), putative | chr3:4857947-4861111 FORWARD no original description	7.3	4.8	4.7	5.4	3.6	3.7	-1.3	-1.2	-1.2	-1.1	-1.4	-1.2
Defense	GLYMA.03G037000	GLYMA03G04530.1	20.1.7	stress.biotic.PR-proteins	Transcript	highly similar to ( 594)AT3G14470| Symbols: | disease resistance protein (NBS-LRR class), putative | chr3:4857947-4861111 FORWARD no original description	-1.4	-2.1	-1.7	18.1	15.4	14	-1.6	-1.1	1.4	1.8	-1.7	-1.2
Defense	GLYMA.03G088000	GLYMA03G22120.1	20.1.7	stress.biotic.PR-proteins	Transcript	highly similar to ( 597)AT5G36930| Symbols: | disease resistance protein (TIR-NBS-LRR class), putative | chr5:14585001-14589146 REVERSE no original description	-1.2	1.1	-1.2	-4.5	-7.2	-7.5	-1.2	-1.3	1.1	1.1	-1.6	1.1
Defense	GLYMA.06G261500	GLYMA06G40980.1	20.1.7	stress.biotic.PR-proteins	Transcript	moderately similar to ( 462)AT5G17680| Symbols: | disease resistance protein (TIR-NBS-LRR class), putative | chr5:5823001-5827155 FORWARD no original description	-9.9	-2.9	-5	-8.6	-3.3	-4	1.7	1.4	-1.4	2.4	1.3	-1.1
Defense	GLYMA.06G265000	GLYMA06G41380.1	20.1.7	stress.biotic.PR-proteins	Transcript	moderately similar to ( 464)AT5G17680| Symbols: | disease resistance protein (TIR-NBS-LRR class), putative | chr5:5823001-5827155 FORWARD no original description	-3.3	-2	-3.7	-4.2	-6.7	-8	1.2	1.1	-1.1	1.5	-1	1.4
Defense	GLYMA.08G317400	GLYMA08G42930.1	20.1.7	stress.biotic.PR-proteins	Transcript	moderately similar to ( 272)AT3G07040| Symbols: RPS3, RPM1 | RPM1 (RESISTANCE TO P. SYRINGAE PV MACULICOLA 1); protein binding | chr3:2226250-2229030 REVERSE no original description	-14.3	-10.6	-9.2	-14.6	-16.4	-7.4	-1.4	1.2	-1.1	1	1.4	-1.5
Defense	GLYMA.08G318000	GLYMA08G43020.1	20.1.7	stress.biotic.PR-proteins	Transcript	moderately similar to ( 269)AT3G07040| Symbols: RPS3, RPM1 | RPM1 (RESISTANCE TO P. SYRINGAE PV MACULICOLA 1); protein binding | chr3:2226250-2229030 REVERSE no original description	-24.5	-10.1	-18	-65.6	-102.7	-51.6	-1.2	-1.2	-1.6	1.3	1.4	-1.7
Defense	GLYMA.13G187900	GLYMA13G25750.1	20.1.7	stress.biotic.PR-proteins	Transcript	highly similar to ( 561)AT3G14470| Symbols: | disease resistance protein (NBS-LRR class), putative | chr3:4857947-4861111 FORWARD no original description	-4.9	-7.3	-7.4	-1.4	-1.3	-1.5	-1	1.3	-1.5	1.1	-1.2	1.1
Defense	GLYMA.13G194700	GLYMA13G26420.1	20.1.7	stress.biotic.PR-proteins	Transcript	moderately similar to ( 468)AT5G36930| Symbols: | disease resistance protein (TIR-NBS-LRR class), putative | chr5:14585001-14589146 REVERSE no original description	-4.2	-4.5	-2.2	-5.8	-5.1	-3.3	-1.4	-1.2	-1.7	1.2	1.6	1.2
Defense	GLYMA.13G194800	GLYMA13G26450.1	20.1.7	stress.biotic.PR-proteins	Transcript	weakly similar to ( 166)AT1G64070| Symbols: RLM1 | RLM1 (RESISTANCE TO LEPTOSPHAERIA MACULANS 1); ATP binding / protein binding / transmembrane receptor | chr1:23783612-23787112 FORWARD no original description	-5	-4.5	-5.7	-6.5	-5.4	-5.5	-1	-1.1	-1.3	1.8	-1.3	1
Defense	GLYMA.13G194900	GLYMA13G26650.1	20.1.7	stress.biotic.PR-proteins	Transcript	weakly similar to ( 163)AT5G36930| Symbols: | disease resistance protein (TIR-NBS-LRR class), putative | chr5:14585001-14589146 REVERSE no original description	-7.1	-4.4	-4.4	-4.9	-3.2	-6.2	-1.2	1.3	1.2	1.1	-1.1	1.7
Defense	GLYMA.14G024400	GLYMA14G02760.1	20.1.7	stress.biotic.PR-proteins	Transcript	weakly similar to ( 157)AT1G27180| Symbols: | disease resistance protein (TIR-NBS-LRR class), putative | chr1:9439846-9445805 FORWARD no original description	-2.9	-2.4	-3.9	1.3	1.4	1.2	-1.3	-1.2	-1.8	1.2	-1.9	-1.6
Defense	GLYMA.15G231100	GLYMA15G37050.1	20.1.7	stress.biotic.PR-proteins	Transcript	weakly similar to ( 194)AT3G14470| Symbols: | disease resistance protein (NBS-LRR class), putative | chr3:4857947-4861111 FORWARD no original description	1	-1	1.1	-2.9	-3.4	-4.2	-1.1	1.3	1.1	-1.7	-1.1	1.1
Defense	GLYMA.15G232800	GLYMA15G37290.1	20.1.7	stress.biotic.PR-proteins	Transcript	highly similar to ( 555)AT3G14470| Symbols: | disease resistance protein (NBS-LRR class), putative | chr3:4857947-4861111 FORWARD no original description	1.9	1.8	2.8	4.7	6.4	3.1	1.1	-1.2	-1.3	-1.3	-1.3	1.4
Defense	GLYMA.16G127900	GLYMA16G23790.1	20.1.7	stress.biotic.PR-proteins	Transcript	moderately similar to ( 365)AT5G36930| Symbols: | disease resistance protein (TIR-NBS-LRR class), putative | chr5:14585001-14589146 REVERSE no original description	-4	-2.9	-3.5	-1.9	-2.1	-1.5	-1.1	1.3	1.1	1	-1.4	-1.6
Defense	GLYMA.18G083200	GLYMA18G09290.1	20.1.7	stress.biotic.PR-proteins	Transcript	moderately similar to ( 313)AT3G07040| Symbols: RPS3, RPM1 | RPM1 (RESISTANCE TO P. SYRINGAE PV MACULICOLA 1); protein binding | chr3:2226250-2229030 REVERSE no original description	34.6	22.4	13.4	1.1	1.2	-1.2	-1.7	-1.6	1.1	1.1	-1.2	1
Defense	Glyma.08G341300	GLYMA08G45510.1	20.1.7.6	stress.biotic.PR-proteins.proteinase inhibitors	Transcript	very weakly similar to (95.5)AT1G17860| Symbols: | trypsin and protease inhibitor family protein / Kunitz family protein | chr1:6149336-6149926 FORWARDmoderately similar to ( 207)KTI1_SOYBN no original description	1.9	1.1	1.2	1.1	-1.2	1.4	6.2	1.9	8.5	4.1	6.7	1.1
Defense	Glyma.08G341400	GLYMA08G45520.1	20.1.7.6	stress.biotic.PR-proteins.proteinase inhibitors	Transcript	very weakly similar to (81.3)AT1G17860| Symbols: | trypsin and protease inhibitor family protein / Kunitz family protein | chr1:6149336-6149926 FORWARDweakly similar to ( 196)KTI1_SOYBN no original description	1.1	-1.5	-1.9	-1.6	-1.2	1.3	8.2	2.6	16.3	6.3	7.4	-1
Defense	Glyma.09G155500	GLYMA09G28310.1	20.1.7.6	stress.biotic.PR-proteins.proteinase inhibitors	Transcript	very weakly similar to (85.9)AT1G17860| Symbols: | trypsin and protease inhibitor family protein / Kunitz family protein | chr1:6149336-6149926 FORWARD no original description	1.5	1.7	1.1	1.6	1.4	1.1	3.7	-1.1	5.7	1.8	5	1.4
Defense	Glyma.13G111500	GLYMA13G17130.1	20.1.7.6	stress.biotic.PR-proteins.proteinase inhibitors	Transcript	highly similar to ( 813)AT1G19110| Symbols: | inter-alpha-trypsin inhibitor heavy chain-related | chr1:6602261-6605757 FORWARD no original description	1.1	1.9	1.3	1.3	1.9	1.7	1.1	1.1	-1.4	-1.3	-2.4	-1.3
Defense	Glyma.18G191400	GLYMA18G41540.1	20.1.7.6	stress.biotic.PR-proteins.proteinase inhibitors	Transcript	very weakly similar to (81.6)AT1G73260| Symbols: | trypsin and protease inhibitor family protein / Kunitz family protein | chr1:27551071-27551718 REVERSEweakly similar to ( 140)ITRA_SOYBN no original description	-7.7	-7.3	-5.5	-10	-13.4	-6.1	-1	1.1	-2.2	1.1	1.2	-1.1
Transcription factor	Glyma.16G198200	glyma16g32250.1	27.3	RNA.regulation of transcription	Transcript	moderately similar to ( 452)AT5G62090| Symbols: | similar to SLK1 (SEUSS-LIKE 1), transcription regulator [Arabidopsis thaliana] (TAIR:AT4G25520.1); similar to SEU1 protein [Antirrhinum majus] (GB:CAF18247.1) | chr5:24952447-24955766 REVERSE no original description	1.7	-1.1	-1.1	-3.1	-3.2	-4.3	-1.4	-1.4	1.4	1.2	1.2	1.1
Transcription factor	Glyma.01G231000	GLYMA01G44130.1	27.3.3	RNA.regulation of transcription.AP2/EREBP, APETALA2/Ethylene-responsive element binding protein family	Transcript	weakly similar to ( 116)AT1G33760| Symbols: | AP2 domain-containing transcription factor, putative | chr1:12237924-12238478 FORWARD no original description	1.7	1	-1.6	1.3	-1.1	1.1	-1	-1	-1.1	-1.6	-1.7	-2.8
Transcription factor	Glyma.02G099500	GLYMA02G11060.1	27.3.3	RNA.regulation of transcription.AP2/EREBP, APETALA2/Ethylene-responsive element binding protein family	Transcript	moderately similar to ( 382)AT1G68840| Symbols: RAP2.8, RAV2 | RAV2 (REGULATOR OF THE ATPASE OF THE VACUOLAR MEMBRANE); DNA binding / transcription factor | chr1:25884105-25885163 FORWARD no original description	1.7	-1.3	1.3	2.1	1.5	1.7	1.3	-1.4	1.6	-1.7	-2.2	-1.4
Transcription factor	Glyma.04G047900	GLYMA04G05080.1	27.3.3	RNA.regulation of transcription.AP2/EREBP, APETALA2/Ethylene-responsive element binding protein family	Transcript	moderately similar to ( 372)AT4G37750| Symbols: DRG, CKC, CKC1, ANT | ANT (AINTEGUMENTA); DNA binding / transcription factor | chr4:17739776-17742183 FORWARDmoderately similar to ( 308)BBM1_BRANA no original description	-1.2	-1.6	-3.4	1.7	-1.7	-1.4	-1.1	1	-1.2	3	1.4	-1.1
Transcription factor	Glyma.06G163700	GLYMA06G17180.1	27.3.3	RNA.regulation of transcription.AP2/EREBP, APETALA2/Ethylene-responsive element binding protein family	Transcript	weakly similar to ( 110)AT5G61890| Symbols: | AP2 domain-containing transcription factor family protein | chr5:24869865-24870970 REVERSE no original description	2.9	-1.6	1.2	1.8	-1.5	1.4	2.7	1.2	4	2.3	3.1	1.7
Transcription factor	Glyma.07G110000	GLYMA07G14560.1	27.3.3	RNA.regulation of transcription.AP2/EREBP, APETALA2/Ethylene-responsive element binding protein family	Transcript	weakly similar to ( 150)AT2G44940| Symbols: | AP2 domain-containing transcription factor TINY, putative | chr2:18544369-18545256 FORWARD no original description	1.6	-1.3	-1	2.2	1.4	1.2	1.5	1	2.5	-1	1	-1.1
Transcription factor	Glyma.08G202300	GLYMA08G21650.1	27.3.3	RNA.regulation of transcription.AP2/EREBP, APETALA2/Ethylene-responsive element binding protein family	Transcript	weakly similar to ( 179)AT5G11590| Symbols: TINY2 | TINY2 (TINY2); DNA binding / transcription factor | chr5:3727790-3728500 REVERSE no original description	2	-1.1	-1.4	1.7	-1.4	-1.4	2.7	2.1	2.9	2.9	3.1	3.1
Transcription factor	Glyma.09G194800	GLYMA09G32730.1	27.3.3	RNA.regulation of transcription.AP2/EREBP, APETALA2/Ethylene-responsive element binding protein family	Transcript	weakly similar to ( 146)AT5G11590| Symbols: TINY2 | TINY2 (TINY2); DNA binding / transcription factor | chr5:3727790-3728500 REVERSEvery weakly similar to (81.6)ERF1_ORYSA no original description	1.3	-1.3	-1	-1	1.9	2.3	2.3	2.2	4.4	1.5	1.5	-1.1
Transcription factor	Glyma.13G112400	GLYMA13G17250.1	27.3.3	RNA.regulation of transcription.AP2/EREBP, APETALA2/Ethylene-responsive element binding protein family	Transcript	weakly similar to ( 164)AT1G19210| Symbols: | AP2 domain-containing transcription factor, putative | chr1:6626964-6627521 REVERSE no original description	1.3	-1.5	-1.1	1.9	1	1.5	1.1	1.3	2.3	-1.9	-1	-2.7
Transcription factor	Glyma.16G164800	GLYMA16G27950.1	27.3.3	RNA.regulation of transcription.AP2/EREBP, APETALA2/Ethylene-responsive element binding protein family	Transcript	very weakly similar to (98.2)AT5G50080| Symbols: | DNA binding / transcription factor | chr5:20383174-20384061 FORWARDvery weakly similar to (84.3)ERF1_ORYSA no original description	-1	1.4	1.5	-1.1	1.7	1.6	2.4	1.3	1.8	1	1.5	-1.1
Transcription factor	Glyma.19G104200	GLYMA19G27790.1	27.3.3	RNA.regulation of transcription.AP2/EREBP, APETALA2/Ethylene-responsive element binding protein family	Transcript	weakly similar to ( 103)AT5G61890| Symbols: | AP2 domain-containing transcription factor family protein | chr5:24869865-24870970 REVERSEvery weakly similar to (82.4)ERF1_ORYSA no original description	1.6	-2.6	1.3	1.8	1.1	-1.3	1.4	-1.5	6.4	1.7	3.1	2
Transcription factor	Glyma.20G155100	GLYMA20G29410.1	27.3.3	RNA.regulation of transcription.AP2/EREBP, APETALA2/Ethylene-responsive element binding protein family	Transcript	weakly similar to ( 167)AT4G25480| Symbols: CBF3, DREB1, DREB1A | DREB1A (DEHYDRATION RESPONSE ELEMENT B1A); DNA binding / transcription activator/ transcription factor | chr4:13018363-13019013 REVERSE no original description	1.4	1.2	-1.1	1.4	1.9	1.4	1.3	-1.3	-1	-1.4	-2.5	-2.1
Transcription factor	Glyma.19G262700	glyma19g45200.1	27.3.3	RNA.regulation of transcription.AP2/EREBP, APETALA2/Ethylene-responsive element binding protein family	Transcript	weakly similar to ( 161)AT3G14230| Symbols: RAP2.2 | RAP2.2; DNA binding / transcription factor | chr3:4737623-4739007 REVERSEweakly similar to ( 144)ERF1_ORYSA no original description	3.2	3.1	5.7	3	3	5.5	-1.2	1.9	-1.1	1.1	-1.1	1.1
Transcription factor	Glyma.U019800	GLYMA11G15910.1	27.3.4	RNA.regulation of transcription.ARF, Auxin Response Factor family	Transcript	highly similar to ( 815)AT5G60450| Symbols: ARF4 | ARF4 (AUXIN RESPONSE FACTOR 4); transcription factor | chr5:24325784-24329413 REVERSE no original description	2.8	1.4	1.9	2.1	1.1	1.8	1	2.7	1	1.4	1.4	1.1
Transcription factor	Glyma.04G247800	GLYMA04G42680.1	27.3.5	RNA.regulation of transcription.ARR	Transcript	weakly similar to ( 163)AT3G57040| Symbols: ATRR4, ARR9 | ARR9 (RESPONSE REACTOR 4); transcription regulator | chr3:21121038-21122207 FORWARD no original description	-2.5	-2.3	1.1	-5	-1.7	1	1.4	1.8	2.4	1.4	1.2	1.3
Transcription factor	Glyma.13G155400	GLYMA13G22320.1	27.3.5	RNA.regulation of transcription.ARR	Transcript	moderately similar to ( 303)AT2G25180| Symbols: ARR12 | ARR12 (ARABIDOPSIS RESPONSE REGULATOR 12); transcription factor/ two-component response regulator | chr2:10731569-10734040 REVERSEvery weakly similar to (90.5)PRR95_ORYSA no original description	1.9	1.4	2.3	2.1	1.9	2.4	1.5	1.8	2.4	1.3	1.4	-1.1
Transcription factor	Glyma.02G000800	GLYMA02G00290.1	27.3.6	RNA.regulation of transcription.bHLH,Basic Helix-Loop-Helix family	Transcript	very weakly similar to (83.6)AT5G43650| Symbols: | basic helix-loop-helix (bHLH) family protein | chr5:17550537-17551985 REVERSE no original description	1.1	-1.1	-2	1.9	3.3	1.5	2.6	-1.2	4	-1.1	-1.2	-3.4
Transcription factor	Glyma.04G199900	GLYMA04G37690.1	27.3.6	RNA.regulation of transcription.bHLH,Basic Helix-Loop-Helix family	Transcript	weakly similar to ( 158)AT5G50915| Symbols: | basic helix-loop-helix (bHLH) family protein | chr5:20727990-20729478 REVERSE no original description	-1.2	-1	-1.1	-1	-1.4	-1.5	1.8	-1.8	2.2	-2.1	3.7	-1.3
Transcription factor	Glyma.05G208300	GLYMA05G37770.1	27.3.6	RNA.regulation of transcription.bHLH,Basic Helix-Loop-Helix family	Transcript	moderately similar to ( 477)AT5G41315| Symbols: MYC6.2, GL3 | GL3 (GLABRA 3); transcription factor | chr5:16546685-16550094 FORWARDweakly similar to ( 197)ARRS_MAIZE no original description	1.8	1.2	1.2	1.8	2	2.1	1.3	1.4	2.8	1.2	1.8	1.1
Transcription factor	Glyma.06G283300	GLYMA06G43560.1	27.3.6	RNA.regulation of transcription.bHLH,Basic Helix-Loop-Helix family	Transcript	weakly similar to ( 114)AT1G68810| Symbols: | basic helix-loop-helix (bHLH) family protein | chr1:25864952-25866545 FORWARD no original description	1.1	1.4	1.9	1.3	1.1	2.5	2	1.4	1.4	-1.2	2.9	1.3
Transcription factor	Glyma.07G051500	GLYMA07G05740.1	27.3.6	RNA.regulation of transcription.bHLH,Basic Helix-Loop-Helix family	Transcript	moderately similar to ( 225)AT4G00870| Symbols: | basic helix-loop-helix (bHLH) family protein | chr4:362230-363639 REVERSE no original description	2.1	-1.4	-1.7	-1.1	1.5	-1.7	4	-1.1	8.5	1.3	3.2	1.4
Transcription factor	Glyma.08G215300	GLYMA08G23020.1	27.3.6	RNA.regulation of transcription.bHLH,Basic Helix-Loop-Helix family	Transcript	weakly similar to ( 103)AT2G22760| Symbols: | basic helix-loop-helix (bHLH) family protein | chr2:9685092-9686245 FORWARD no original description	1.8	2.7	2.5	1.8	4	2.9	2.9	1.4	2.1	1.4	1.3	1.5
Transcription factor	Glyma.08G215500	GLYMA08G23050.1	27.3.6	RNA.regulation of transcription.bHLH,Basic Helix-Loop-Helix family	Transcript	weakly similar to ( 134)AT4G37850| Symbols: | basic helix-loop-helix (bHLH) family protein | chr4:17796356-17797641 REVERSE no original description	-2.4	-1.3	-3	-1	1.3	1	1.1	-1.1	2.1	2	1.5	1.5
Transcription factor	Glyma.09G060200	GLYMA09G06770.1	27.3.6	RNA.regulation of transcription.bHLH,Basic Helix-Loop-Helix family	Transcript	moderately similar to ( 225)AT5G57150| Symbols: | basic helix-loop-helix (bHLH) family protein | chr5:23169587-23170519 FORWARD no original description	1.3	1.4	-1.4	1.1	1.8	-1.1	1.9	-1.3	2.1	1	-1.1	-1.3
Transcription factor	Glyma.09G247000	GLYMA09G38250.1	27.3.6	RNA.regulation of transcription.bHLH,Basic Helix-Loop-Helix family	Transcript	very weakly similar to (88.2)AT4G37850| Symbols: | basic helix-loop-helix (bHLH) family protein | chr4:17796356-17797641 REVERSE no original description	1.4	1.4	1.8	1.6	1.5	2.1	1.9	1.7	3.6	1.3	2.7	1.4
Transcription factor	Glyma.13G101100	GLYMA13G00480.1	27.3.6	RNA.regulation of transcription.bHLH,Basic Helix-Loop-Helix family	Transcript	weakly similar to ( 149)AT5G57150| Symbols: | basic helix-loop-helix (bHLH) family protein | chr5:23169587-23170519 FORWARD no original description	-1.1	1.1	-1.3	1.3	1.6	1.3	1.7	1.3	3	1.8	1.3	-1.2
Transcription factor	Glyma.15G166800	GLYMA15G18070.1	27.3.6	RNA.regulation of transcription.bHLH,Basic Helix-Loop-Helix family	Transcript	moderately similar to ( 223)AT5G57150| Symbols: | basic helix-loop-helix (bHLH) family protein | chr5:23169587-23170519 FORWARD no original description	2.1	1.6	-1	2.3	2	1.5	2.1	1.2	2.1	-1.2	1.2	-1.4
Transcription factor	Glyma.15G170500	GLYMA15G18580.1	27.3.6	RNA.regulation of transcription.bHLH,Basic Helix-Loop-Helix family	Transcript	weakly similar to ( 173)AT5G56960| Symbols: | basic helix-loop-helix (bHLH) family protein | chr5:23055929-23058400 REVERSE no original description	-1	-1.4	1.1	1.8	2.7	1.8	3	1.8	4.2	1.4	-1	-1.1
Transcription factor	Glyma.16G020500	GLYMA16G02320.1	27.3.6	RNA.regulation of transcription.bHLH,Basic Helix-Loop-Helix family	Transcript	moderately similar to ( 213)AT4G00870| Symbols: | basic helix-loop-helix (bHLH) family protein | chr4:362230-363639 REVERSE no original description	2.8	-1.1	-1.3	1.3	1.9	-1.3	2.8	-1.4	5.8	-1	1.8	-1.6
Transcription factor	Glyma.17G155900	GLYMA17G16720.1	27.3.6	RNA.regulation of transcription.bHLH,Basic Helix-Loop-Helix family	Transcript	weakly similar to ( 161)AT4G37850| Symbols: | basic helix-loop-helix (bHLH) family protein | chr4:17796356-17797641 REVERSE no original description	1.7	1.2	1.2	2	1.4	1.4	1.5	-1.2	2.2	-1.1	1.5	-1.3
Transcription factor	Glyma.17G156000	GLYMA17G16730.1	27.3.6	RNA.regulation of transcription.bHLH,Basic Helix-Loop-Helix family	Transcript	weakly similar to ( 164)AT4G37850| Symbols: | basic helix-loop-helix (bHLH) family protein | chr4:17796356-17797641 REVERSE no original description	1.7	1.3	1.5	1.6	1.8	1.5	1.5	1.1	3.1	1.3	1.2	1.2
Transcription factor	Glyma.04G098400	glyma04g10630.1	27.3.6	RNA.regulation of transcription.bHLH,Basic Helix-Loop-Helix family	Transcript	moderately similar to ( 225)AT1G72210| Symbols: | basic helix-loop-helix (bHLH) family protein (bHLH096) | chr1:27183728-27185930 FORWARD no original description	1.3	1.3	-1.4	1.5	2.6	2.2	-1.1	-1.2	-1.3	-1	-1.1	-1.9
Transcription factor	Glyma.06G300900	GLYMA06G45620.1	27.3.7	RNA.regulation of transcription.C2C2(Zn) CO-like, Constans-like zinc finger family	Transcript	very weakly similar to (83.6)AT4G27310| Symbols: | zinc finger (B-box type) family protein | chr4:13675859-13676622 FORWARD no original description	-2.3	1.3	1.2	-1.2	1.7	-1.2	2.5	1.2	1.2	-1.4	-1	-1.1
Transcription factor	Glyma.13G248000	GLYMA13G32160.1	27.3.7	RNA.regulation of transcription.C2C2(Zn) CO-like, Constans-like zinc finger family	Transcript	weakly similar to ( 102)AT4G27310| Symbols: | zinc finger (B-box type) family protein | chr4:13675859-13676622 FORWARD no original description	-1.1	1.1	1.2	-1	1.5	2.2	1.1	1.6	-1.1	1.3	-1.6	-2.2
Transcription factor	Glyma.11G022600	glyma11g02490.1	27.3.7	RNA.regulation of transcription.C2C2(Zn) CO-like, Constans-like zinc finger family	Transcript	weakly similar to ( 144)AT5G41380| Symbols: | similar to unknown protein [Arabidopsis thaliana] (TAIR:AT1G63820.1); similar to unnamed protein product [Vitis vinifera] (GB:CAO65933.1); contains InterPro domain CCT (InterPro:IPR010402) | chr5:16579357-16580781 REVERSE no original description	1.9	2.2	3.2	2.7	2.3	2.9	-1.3	1.4	-1.4	-1.3	-1.1	-1
Transcription factor	Glyma.08G195300	glyma08g20840.1	27.3.8	RNA.regulation of transcription.C2C2(Zn) DOF zinc finger family	Transcript	weakly similar to ( 116)AT1G51700| Symbols: ADOF1 | ADOF1 (Arabidopsis dof zinc finger protein 1); DNA binding / transcription factor | chr1:19177934-19178518 FORWARDvery weakly similar to (98.2)PBF_MAIZE no original description	-1.4	1.1	1.5	2	2.5	3.8	-1	1	-1.3	-1.3	1	1.2
Transcription factor	Glyma.07G193900	glyma07g31340.1	27.3.8	RNA.regulation of transcription.C2C2(Zn) DOF zinc finger family	Transcript	very weakly similar to (94.0)AT1G51700| Symbols: ADOF1 | ADOF1 (Arabidopsis dof zinc finger protein 1); DNA binding / transcription factor | chr1:19177934-19178518 FORWARDvery weakly similar to (91.3)MNB1A_MAIZE no original description	4.9	2.4	3	3.8	2	2.6	-1.2	-1.3	-1.1	-1.3	-1.1	-1.1
Transcription factor	Glyma.01G049400	GLYMA01G05960.1	27.3.8	RNA.regulation of transcription.C2C2(Zn) DOF zinc finger family	Transcript	moderately similar to ( 217)AT3G47500| Symbols: CDF3 | CDF3 (CYCLING DOF FACTOR 3); DNA binding / protein binding / transcription factor | chr3:17515261-17516949 REVERSEweakly similar to ( 101)MNB1A_MAIZE no original description	1.2	1.1	2.1	1.5	1.1	1.7	-2.2	1.1	-1.4	1	-1.4	1.3
Transcription factor	Glyma.12G072400	GLYMA12G07710.1	27.3.8	RNA.regulation of transcription.C2C2(Zn) DOF zinc finger family	Transcript	weakly similar to ( 157)AT2G28510| Symbols: | Dof-type zinc finger domain-containing protein | chr2:12206460-12207704 REVERSEweakly similar to ( 112)PBF_MAIZE no original description	1.2	-1.1	1.4	1.2	1.1	1.4	1.4	2	2.5	1.5	2.1	1.9
Transcription factor	Glyma.13G329000	GLYMA13G40420.1	27.3.8	RNA.regulation of transcription.C2C2(Zn) DOF zinc finger family	Transcript	weakly similar to ( 127)AT5G60200| Symbols: | Dof-type zinc finger domain-containing protein | chr5:24258304-24259177 FORWARDweakly similar to ( 124)PBF_MAIZE no original description	1.2	1	-1.2	2	1.6	1.5	2.8	1.3	3.7	1.7	2	-1.2
Transcription factor	Glyma.15G044800	GLYMA15G04980.1	27.3.8	RNA.regulation of transcription.C2C2(Zn) DOF zinc finger family	Transcript	weakly similar to ( 137)AT2G28510| Symbols: | Dof-type zinc finger domain-containing protein | chr2:12206460-12207704 REVERSEweakly similar to ( 120)PBF_MAIZE no original description	2.2	-1.2	1.3	1.3	1.2	1.5	2.6	1.6	5.2	1.7	3.1	1.1
Transcription factor	Glyma.07G108900	GLYMA07G14750.1	27.3.9	RNA.regulation of transcription.C2C2(Zn) GATA transcription factor family	Transcript	weakly similar to ( 151)AT2G45050| Symbols: | zinc finger (GATA type) family protein | chr2:18590033-18590920 FORWARD no original description	-1	1.5	-1.3	1.1	1.5	-1	1.6	1.2	2.2	1.2	1.6	-1
Transcription factor	Glyma.02G051900	GLYMA02G05830.1	27.3.11	RNA.regulation of transcription.C2H2 zinc finger family	Transcript	weakly similar to ( 166)AT1G75520| Symbols: SRS5 | SRS5 (SHI-RELATED SEQUENCE 5) | chr1:28355440-28356840 REVERSE no original description	-2.3	1.8	-1.7	-1.2	1	-2	1.5	-1.4	-2.3	-1.4	1.1	-1.2
Transcription factor	Glyma.03G139800	GLYMA03G29610.1	27.3.11	RNA.regulation of transcription.C2H2 zinc finger family	Transcript	moderately similar to ( 392)AT3G57670| Symbols: NTT | NTT (NO TRANSMITTING TRACT); nucleic acid binding / transcription factor/ zinc ion binding | chr3:21381913-21384098 FORWARD no original description	2.1	1.1	1.8	1.8	1.4	2.1	-1.1	1.4	-1.1	-1.3	-2.2	-1.3
Transcription factor	Glyma.03G236600	GLYMA03G39650.1	27.3.11	RNA.regulation of transcription.C2H2 zinc finger family	Transcript	moderately similar to ( 283)AT1G03840| Symbols: MGP | MGP (MAGPIE); nucleic acid binding / zinc ion binding | chr1:967595-970057 REVERSE no original description	1.2	-1.1	-1.2	1.2	-1.4	-1	1.1	1.1	2.2	1.4	2.2	1.2
Transcription factor	Glyma.07G135900	GLYMA07G16300.1	27.3.11	RNA.regulation of transcription.C2H2 zinc finger family	Transcript	very weakly similar to (94.7)AT2G37740| Symbols: | zinc finger (C2H2 type) family protein | chr2:15834784-15835698 REVERSE no original description	1.1	-1.5	-1.2	-1.9	-2.7	-1.7	-2.3	1.3	-1.7	1.7	1.3	3.4
Transcription factor	Glyma.07G268400	GLYMA07G39860.1	27.3.11	RNA.regulation of transcription.C2H2 zinc finger family	Transcript	moderately similar to ( 230)AT5G47710| Symbols: | C2 domain-containing protein | chr5:19347696-19348404 FORWARD no original description	-1.8	-2	-1.9	-1.1	2.1	1.3	2.2	-1.1	5.2	1.3	-1.7	-2.4
Transcription factor	Glyma.10G295200	GLYMA10G44160.1	27.3.11	RNA.regulation of transcription.C2H2 zinc finger family	Transcript	very weakly similar to (89.4)AT5G22990| Symbols: | zinc finger (C2H2 type) family protein | chr5:7691497-7692471 REVERSE no original description	1.5	1.1	-1	1.6	1.6	1	3.7	1.9	5.9	1.8	2.7	1.9
Transcription factor	Glyma.15G120400	GLYMA15G12690.1	27.3.11	RNA.regulation of transcription.C2H2 zinc finger family	Transcript	moderately similar to ( 242)AT5G47710| Symbols: | C2 domain-containing protein | chr5:19347696-19348404 FORWARD no original description	2	-1	-2	-1.2	-1.3	-1.5	1.5	-1.3	2.8	1.6	2.2	-1.4
Transcription factor	Glyma.13G321900	glyma13g39620.1	27.3.11	RNA.regulation of transcription.C2H2 zinc finger family	Transcript	weakly similar to ( 159)AT2G28200| Symbols: | nucleic acid binding / transcription factor/ zinc ion binding | chr2:12031398-12032258 FORWARD no original description	-4.5	-2.8	-2.9	-5.2	-3	-3.3	-1.8	-1.2	-1.6	-1.1	-1.3	1
Transcription factor	Glyma.03G179700	glyma03g33700.1	27.3.11	RNA.regulation of transcription.C2H2 zinc finger family	Transcript	moderately similar to ( 315)AT5G03150| Symbols: JKD | JKD (JACKDAW); nucleic acid binding / protein binding / protein homodimerization/ transcription factor/ zinc ion binding | chr5:745848-748677 FORWARD no original description	-2.9	-2.8	-2.1	-2.2	-2.5	-1.9	-1.2	-1	-1	-1.2	-1.2	-1.6
Transcription factor	Glyma.10G170800	GLYMA10G31370.1	27.3.12	RNA.regulation of transcription.C3H zinc finger family	Transcript	moderately similar to ( 460)AT3G02830| Symbols: ZFN1 | ZFN1 (ZINC FINGER PROTEIN 1); nucleic acid binding | chr3:614082-615923 FORWARDhighly similar to ( 649)ZFNL_PEA no original description	1.5	1.2	1.2	1.2	1.2	1.3	-1.1	1.2	1.2	1	-1.3	-2
Transcription factor	Glyma.17G051400	glyma17g05920.1	27.3.14	RNA.regulation of transcription.CCAAT box binding factor family, HAP2	Transcript	weakly similar to ( 124)AT1G17590| Symbols: | CCAAT-binding transcription factor (CBF-B/NF-YA) family protein | chr1:6050474-6051977 REVERSE no original description	-2.5	-2.7	1	-3.4	-1.5	1.3	-1.8	-1.1	1.1	-1.3	-2	-1.8
Transcription factor	Glyma.11G006900	GLYMA11G00920.1	27.3.17	RNA.regulation of transcription.CPP(Zn),CPP1-related transcription factor family	Transcript	moderately similar to ( 361)AT4G14770| Symbols: | tesmin/TSO1-like CXC domain-containing protein | chr4:8481517-8484820 REVERSE no original description	1	-1.4	-3.9	-1.8	-1.1	-1.6	1.2	1.8	2.5	6.7	1.8	1.4
Transcription factor	Glyma.02G108500	GLYMA02G12070.1	27.3.20	RNA.regulation of transcription.G2-like transcription factor family, GARP	Transcript	moderately similar to ( 215)AT1G69580| Symbols: | similar to myb family transcription factor [Arabidopsis thaliana] (TAIR:AT3G04030.3); similar to unnamed protein product [Vitis vinifera] (GB:CAO48371.1); contains InterPro domain Homeodomain-related; (InterPro:IPR012287); contains InterPro domain Homeodomain-like (InterPro:IPR009057); contains InterPro domain Myb, DNA-binding (InterPro:IPR014778)…	-1.5	1.6	1.4	-2.6	-1.6	-1.2	1.4	1.1	-1.1	1.1	2.5	2.2
Transcription factor	Glyma.10G204200	GLYMA10G34780.1	27.3.20	RNA.regulation of transcription.G2-like transcription factor family, GARP	Transcript	moderately similar to ( 233)AT1G25550| Symbols: | myb family transcription factor | chr1:8976631-8977929 FORWARD no original description	-2.5	-1.7	-1.7	-2.8	-1.9	-2.7	-1	-1.2	-2.6	-1	-1.5	1.4
Transcription factor	Glyma.16G021000	GLYMA16G02390.1	27.3.22	RNA.regulation of transcription.HB,Homeobox transcription factor family	Transcript	weakly similar to ( 172)AT3G61890| Symbols: ATHB12, ATHB-12 | ATHB-12 (ARABIDOPSIS THALIANA HOMEOBOX PROTEIN 12); transcription factor | chr3:22925321-22926214 REVERSE no original description	3.1	1	2.7	2.4	1.6	1.5	1.7	-1.5	3.2	-3.2	1.7	-1.2
Transcription factor	Glyma.17G215500	GLYMA17G32980.1	27.3.22	RNA.regulation of transcription.HB,Homeobox transcription factor family	Transcript	moderately similar to ( 484)AT5G25220| Symbols: KNAT3 | KNAT3 (KNOTTED1-LIKE HOMEOBOX GENE 3) | chr5:8736211-8738090 FORWARDmoderately similar to ( 477)KNAP3_MALDO no original description	1.6	-1.1	-1.1	1.7	1.3	1.1	1.1	-1.2	1.1	1.2	-2.7	-1.2
Transcription factor	Glyma.09G190600	GLYMA09G32300.1	27.3.23	RNA.regulation of transcription.HSF,Heat-shock transcription factor family	Transcript	moderately similar to ( 224)AT3G24520| Symbols: HSFC1, AT-HSFC1 | AT-HSFC1 (Arabidopsis thaliana heat shock transcription factor C1); DNA binding / transcription factor | chr3:8941462-8942538 FORWARD no original description	1.6	1.5	1.4	1.6	1.5	1	-1.1	-2.2	-1.6	-1.5	-1.1	-1
Transcription factor	Glyma.19G137800	GLYMA19G31940.1	27.3.23	RNA.regulation of transcription.HSF,Heat-shock transcription factor family	Transcript	weakly similar to ( 183)AT2G41690| Symbols: HSFB3, AT-HSFB3 | AT-HSFB3 (Arabidopsis thaliana heat shock transcription factor B3); DNA binding / transcription factor | chr2:17388801-17389655 FORWARD no original description	-1.1	-1.5	-1.2	1.4	-1.7	-1.4	1.6	1.7	3.7	1.5	1.9	1.1
Transcription factor	Glyma.06G205800	GLYMA06G22650.1	27.3.24	RNA.regulation of transcription.MADS box transcription factor family	Transcript	moderately similar to ( 244)AT5G60910| Symbols: FUL, AGL8 | AGL8 (AGAMOUS-LIKE 8) | chr5:24519962-24522160 REVERSEmoderately similar to ( 242)AGL8_SOLTU no original description	-1.1	-1.3	10	1.2	1.1	1.5	-1.1	-1.5	1.3	-2.4	-1.4	-2.4
Transcription factor	Glyma.08G105400	GLYMA08G11110.1	27.3.24	RNA.regulation of transcription.MADS box transcription factor family	Transcript	weakly similar to ( 125)AT2G03710| Symbols: AGL3, SEP4 | SEP4 (SEPALLATA4); DNA binding | chr2:1129619-1131239 FORWARDweakly similar to ( 121)FBP24_PETHY no original description	1.8	2	1.9	-1.4	-1.3	-1.3	1.6	-1.1	2.3	1.1	2.4	-1.4
Transcription factor	Glyma.18G273600	GLYMA18G50910.1	27.3.24	RNA.regulation of transcription.MADS box transcription factor family	Transcript	weakly similar to ( 189)AT5G60910| Symbols: FUL, AGL8 | AGL8 (AGAMOUS-LIKE 8) | chr5:24519962-24522160 REVERSEweakly similar to ( 191)AGL8_SOLTU no original description	-1.3	1.3	2.1	-3.1	-2.5	-2.3	-1.1	-1.3	-2.4	-2.4	1.2	1
Transcription factor	Glyma.03G007500	GLYMA03G00980.1	27.3.25	RNA.regulation of transcription.MYB domain transcription factor family	Transcript	moderately similar to ( 209)AT1G26780| Symbols: AtMYB117, MYB117 | MYB117 (myb domain protein 117); transcription factor | chr1:9271020-9272115 FORWARDvery weakly similar to (91.7)GAM1_ORYSA no original description	2.7	-1.7	-1.8	1.3	-1	-1.1	1.7	1.3	4.1	1.4	1.8	-1.1
Transcription factor	Glyma.03G221700	GLYMA03G38040.1	27.3.25	RNA.regulation of transcription.MYB domain transcription factor family	Transcript	moderately similar to ( 223)AT2G47190| Symbols: ATMYB2, MYB2 | MYB2 (myb domain protein 2); DNA binding / transcription factor | chr2:19383354-19384367 FORWARDweakly similar to ( 153)GAM1_ORYSA no original description	1.1	1	-1.1	1.3	1.7	-1.3	1.2	1.3	1.8	-1.1	-2.2	-1.1
Transcription factor	Glyma.03G221900	GLYMA03G38070.1	27.3.25	RNA.regulation of transcription.MYB domain transcription factor family	Transcript	moderately similar to ( 202)AT2G47190| Symbols: ATMYB2, MYB2 | MYB2 (myb domain protein 2); DNA binding / transcription factor | chr2:19383354-19384367 FORWARDweakly similar to ( 127)MYBA2_ORYSA no original description	1.8	-4.2	1.8	-1.2	-1.6	-1.1	-2.9	1.5	1.8	-1.6	-2.1	1.2
Transcription factor	Glyma.06G299900	GLYMA06G45520.1	27.3.25	RNA.regulation of transcription.MYB domain transcription factor family	Transcript	weakly similar to ( 165)AT5G16770| Symbols: AtMYB9 | AtMYB9 (myb domain protein 9); DNA binding | chr5:5515212-5516737 FORWARDweakly similar to ( 167)MYB1_MAIZE no original description	1.6	-1.1	1.3	1.7	1	1.3	6.1	4.7	8.5	2.3	4.1	3.7
Transcription factor	Glyma.06G300100	GLYMA06G45540.1	27.3.25	RNA.regulation of transcription.MYB domain transcription factor family	Transcript	weakly similar to ( 175)AT2G31180| Symbols: AtMYB14, Myb14at | AtMYB14/Myb14at (myb domain protein 14); DNA binding / transcription factor | chr2:13293883-13295252 REVERSEweakly similar to ( 179)MYB4_ORYSA no original description	1.3	-1.6	1.4	1.2	1.2	3.4	1.8	2	3.9	1	1	-2.2
Transcription factor	Glyma.06G300400	GLYMA06G45570.1	27.3.25	RNA.regulation of transcription.MYB domain transcription factor family	Transcript	weakly similar to ( 176)AT4G05100| Symbols: AtMYB74 | AtMYB74 (myb domain protein 74); DNA binding / transcription factor | chr4:2618555-2619788 FORWARDweakly similar to ( 174)MYB4_ORYSA no original description	1.1	-1.5	1.5	1	-1.2	1.2	6.2	7.6	7.4	2.6	5.8	4
Transcription factor	Glyma.10G006600	GLYMA10G00930.1	27.3.25	RNA.regulation of transcription.MYB domain transcription factor family	Transcript	moderately similar to ( 231)AT3G23250| Symbols: MYB15, AtY19, AtMYB15 | AtMYB15/AtY19/MYB15 (myb domain protein 15); DNA binding | chr3:8309749-8310631 FORWARDmoderately similar to ( 227)MYB4_ORYSA no original description	1.4	1	-1.1	-1.6	2	1.2	5.7	2.4	6.3	4.1	3	1.5
Transcription factor	Glyma.11G021600	GLYMA11G02400.1	27.3.25	RNA.regulation of transcription.MYB domain transcription factor family	Transcript	moderately similar to ( 293)AT1G63910| Symbols: ATMYB103 | ATMYB103 (MYB DOMAIN PROTEIN 103); DNA binding / transcription factor | chr1:23723631-23725288 REVERSEweakly similar to ( 178)MYB3_HORVU no original description	-1.3	-1.4	1.5	-1.1	-1.3	1.8	1.4	1.1	2.1	-1.1	2	-1.3
Transcription factor	Glyma.12G104600	GLYMA12G11340.1	27.3.25	RNA.regulation of transcription.MYB domain transcription factor family	Transcript	weakly similar to ( 160)AT2G31180| Symbols: AtMYB14, Myb14at | AtMYB14/Myb14at (myb domain protein 14); DNA binding / transcription factor | chr2:13293883-13295252 REVERSEweakly similar to ( 167)MYB1_MAIZE no original description	-1.3	-2.2	-3	1.5	1.9	-1.6	3.1	-1.9	7.5	-1.2	1.1	-3.3
Transcription factor	Glyma.15G041100	GLYMA15G04620.1	27.3.25	RNA.regulation of transcription.MYB domain transcription factor family	Transcript	moderately similar to ( 247)AT3G46130| Symbols: AtMYB48, MYB111 | MYB111 (myb domain protein 111) | chr3:16956450-16957361 FORWARDmoderately similar to ( 211)MYBA2_ORYSA no original description	-1	1.2	1.3	-1.2	1.1	-1	-1.6	-1	-2.1	-1.1	-1.9	1
Transcription factor	Glyma.17G158000	GLYMA17G16980.1	27.3.25	RNA.regulation of transcription.MYB domain transcription factor family	Transcript	moderately similar to ( 233)AT3G49690| Symbols: RAX3, MYB84, ATMYB84 | ATMYB84/MYB84/RAX3 (myb domain protein 84); DNA binding / transcription factor | chr3:18438926-18440085 FORWARDweakly similar to ( 165)MYB4_ORYSA no original description	1.2	1.3	1.1	-2.4	1.6	1.5	1.3	2.4	1.9	2.6	-1.3	1.7
Transcription factor	GLYMA.17G262700	GLYMA17G38250.1	27.3.25	RNA.regulation of transcription.MYB domain transcription factor family	Transcript	highly similar to ( 533)AT4G13650| Symbols: | pentatricopeptide (PPR) repeat-containing protein | chr4:7939607-7942894 REVERSEweakly similar to ( 116)RF1_ORYSA no original description	-3.4	-2.1	-2.8	2	3.6	3.5	1.7	1.3	1.3	-1.4	2.2	-1.3
Transcription factor	Glyma.19G164600	GLYMA19G34740.1	27.3.25	RNA.regulation of transcription.MYB domain transcription factor family	Transcript	moderately similar to ( 229)AT3G23250| Symbols: MYB15, AtY19, AtMYB15 | AtMYB15/AtY19/MYB15 (myb domain protein 15); DNA binding | chr3:8309749-8310631 FORWARDmoderately similar to ( 227)MYB4_ORYSA no original description	-1.2	2.2	-2.4	-1.7	3.2	1.3	5	1	3.6	2.4	1.9	-1.3
Transcription factor	Glyma.09G168800	glyma09g29890.1	27.3.25	RNA.regulation of transcription.MYB domain transcription factor family	Transcript	highly similar to ( 736)AT1G20230| Symbols: | pentatricopeptide (PPR) repeat-containing protein | chr1:7009561-7011843 FORWARDweakly similar to ( 128)RF1_ORYSA no original description	-2.9	-3.1	-3.4	1.2	-1.2	-1.6	1	-1.1	1.4	1	1	-1.3
Transcription factor	Glyma.07G048500	glyma07g05410.1	27.3.26	RNA.regulation of transcription.MYB-related transcription factor family	Transcript	moderately similar to ( 345)AT1G01060| Symbols: LHY1, LHY | LHY (LATE ELONGATED HYPOCOTYL) | chr1:33992-37061 REVERSE no original description	2.4	2.3	2.3	2.4	2.1	2.1	-1.4	-1	-1.5	1.1	-1	-1.2
Transcription factor	Glyma.03G125000	glyma03g28050.1	27.3.26	RNA.regulation of transcription.MYB-related transcription factor family	Transcript	weakly similar to ( 101)AT4G39250| Symbols: | DNA binding / transcription factor | chr4:18271451-18271851 REVERSE no original description	1.5	3.2	2	1.2	3.6	2.4	1.8	1.9	-1.1	1	-1.8	1
Transcription factor	Glyma.03G177300	GLYMA03G33440.1	27.3.26	RNA.regulation of transcription.MYB-related transcription factor family	Transcript	moderately similar to ( 316)AT3G09600| Symbols: | myb family transcription factor | chr3:2946464-2948205 FORWARD no original description	-1.8	-2	-2.2	-1.4	-1.1	-1.4	-2.1	-1.6	-1.3	-1.5	-1.3	-1.1
Transcription factor	GLYMA.08G293300	GLYMA08G40460.1	27.3.26	RNA.regulation of transcription.MYB-related transcription factor family	Transcript	weakly similar to ( 169)AT1G70000| Symbols: | DNA-binding family protein | chr1:26367337-26368298 REVERSE no original description	-1.1	1.1	1.6	-2.7	-2.5	-2.1	-2.1	-1.1	-2.1	-1.6	-1.5	-1.1
Transcription factor	Glyma.10G277800	GLYMA10G42450.1	27.3.26	RNA.regulation of transcription.MYB-related transcription factor family	Transcript	moderately similar to ( 227)AT5G04760| Symbols: | myb family transcription factor | chr5:1373753-1374530 REVERSE no original description	1.3	1.1	-1.8	-1.1	1.2	1.1	1.3	-1	1.2	1.3	-1.1	-2.2
Transcription factor	Glyma.16G143200	glyma16g25820.1	27.3.27	RNA.regulation of transcription.NAC domain transcription factor family	Transcript	highly similar to ( 521)AT5G66600| Symbols: | similar to unknown protein [Arabidopsis thaliana] (TAIR:AT2G23700.1); similar to unnamed protein product [Vitis vinifera] (GB:CAO45439.1); similar to hypothetical protein [Vitis vinifera] (GB:CAN83308.1); contains InterPro domain Protein of unknown function DUF547 (InterPro:IPR006869) | chr5:26592331-26595541 REVERSE no original description	-2.7	-2.4	-1.1	1.1	-1	1.1	-1.3	1.7	-1.1	1.3	-1.5	1.2
Transcription factor	Glyma.03G002300	GLYMA03G00460.1	27.3.32	RNA.regulation of transcription.WRKY domain transcription factor family	Transcript	very weakly similar to (88.2)AT3G56400| Symbols: ATWRKY70, WRKY70 | WRKY70 (WRKY DNA-binding protein 70); transcription factor | chr3:20920061-20921388 REVERSE no original description	-1.2	-1.4	-1.6	-1.1	-1.1	-1.8	10.5	5.5	15.7	7.4	7.3	9.4
Transcription factor	Glyma.04G054200	GLYMA04G05700.1	27.3.32	RNA.regulation of transcription.WRKY domain transcription factor family	Transcript	weakly similar to ( 135)AT5G26170| Symbols: ATWRKY50, WRKY50 | WRKY50 (WRKY DNA-binding protein 50); transcription factor | chr5:9147179-9148131 REVERSE no original description	1.4	-2.5	-1.3	1.2	-1.4	-1.5	1.5	2.9	4.2	1.5	2.5	2.1
Transcription factor	Glyma.04G061200	GLYMA04G06460.1	27.3.32	RNA.regulation of transcription.WRKY domain transcription factor family	Transcript	very weakly similar to (92.0)AT4G31805| Symbols: | WRKY family transcription factor | chr4:15385460-15386781 FORWARD no original description	2.4	1.3	1.6	1.1	-1.2	1.1	-1.6	-1.5	-2	-1.2	-1.4	-1.1
Transcription factor	Glyma.04G223300	GLYMA04G40130.1	27.3.32	RNA.regulation of transcription.WRKY domain transcription factor family	Transcript	weakly similar to ( 137)AT3G56400| Symbols: ATWRKY70, WRKY70 | WRKY70 (WRKY DNA-binding protein 70); transcription factor | chr3:20920061-20921388 REVERSE no original description	-2	-1.4	1.2	-1.3	-1.1	-1.3	2.6	2.9	3.9	2.1	2.2	3.7
Transcription factor	Glyma.06G125600	GLYMA06G13090.1	27.3.32	RNA.regulation of transcription.WRKY domain transcription factor family	Transcript	weakly similar to ( 155)AT5G24110| Symbols: ATWRKY30, WRKY30 | WRKY30 (WRKY DNA-binding protein 30); transcription factor | chr5:8153419-8154636 REVERSE no original description	1	1.1	-1.3	2.2	2	1.8	1.8	1.9	2.8	1.7	-1.4	-1.8
Transcription factor	Glyma.06G142000	GLYMA06G14720.1	27.3.32	RNA.regulation of transcription.WRKY domain transcription factor family	Transcript	weakly similar to ( 146)AT3G56400| Symbols: ATWRKY70, WRKY70 | WRKY70 (WRKY DNA-binding protein 70); transcription factor | chr3:20920061-20921388 REVERSE no original description	2.8	-1.2	1.1	2.9	1	1.7	1.9	3.5	2.1	2	1.2	1.6
Transcription factor	Glyma.09G274000	GLYMA09G41050.1	27.3.32	RNA.regulation of transcription.WRKY domain transcription factor family	Transcript	weakly similar to ( 126)AT3G56400| Symbols: ATWRKY70, WRKY70 | WRKY70 (WRKY DNA-binding protein 70); transcription factor | chr3:20920061-20921388 REVERSE no original description	-1.3	-1.2	-2.1	1.1	1.3	-1.4	2.8	1.5	3.5	1.8	1.4	1.3
Transcription factor	Glyma.13G370100	GLYMA13G44730.1	27.3.32	RNA.regulation of transcription.WRKY domain transcription factor family	Transcript	moderately similar to ( 235)AT1G80840| Symbols: ATWRKY40, WRKY40 | WRKY40 (WRKY DNA-binding protein 40); transcription factor | chr1:30388726-30390248 FORWARD no original description	2.4	1.6	-1.2	2.5	3.4	1.6	4	1.3	4.2	1.4	-1.4	-2.7
Transcription factor	Glyma.14G103100	GLYMA14G11960.1	27.3.32	RNA.regulation of transcription.WRKY domain transcription factor family	Transcript	moderately similar to ( 203)AT1G80840| Symbols: ATWRKY40, WRKY40 | WRKY40 (WRKY DNA-binding protein 40); transcription factor | chr1:30388726-30390248 FORWARD no original description	-1.2	-2.5	-1.7	1	1.3	-1.2	9.9	13.9	41.8	13.2	5.3	16.9
Transcription factor	Glyma.14G135400	GLYMA14G17730.1	27.3.32	RNA.regulation of transcription.WRKY domain transcription factor family	Transcript	moderately similar to ( 284)AT4G31550| Symbols: ATWRKY11, WRKY11 | WRKY11 (WRKY DNA-binding protein 11); transcription factor | chr4:15290071-15291464 REVERSE no original description	-1.1	-1.1	-2.9	-1.6	-1.2	-1.3	1.2	1.3	1.3	2.5	1.2	-1.1
Transcription factor	Glyma.16G219800	GLYMA16G34590.1	27.3.32	RNA.regulation of transcription.WRKY domain transcription factor family	Transcript	weakly similar to ( 105)AT3G56400| Symbols: ATWRKY70, WRKY70 | WRKY70 (WRKY DNA-binding protein 70); transcription factor | chr3:20920061-20921388 REVERSE no original description	1.3	-1.2	1.4	1.3	1.2	1.6	5.3	11.7	7.2	4.7	3.2	7.7
Transcription factor	Glyma.18G213200	GLYMA18G44560.1	27.3.32	RNA.regulation of transcription.WRKY domain transcription factor family	Transcript	weakly similar to ( 126)AT3G56400| Symbols: ATWRKY70, WRKY70 | WRKY70 (WRKY DNA-binding protein 70); transcription factor | chr3:20920061-20921388 REVERSE no original description	3.4	-1.1	-1.2	3.5	1.2	-1.1	5	5.5	8.9	5.4	2.2	3.8
Transcription factor	Glyma.05G192600	glyma05g32600.1	27.3.55	RNA.regulation of transcription.HDA	Transcript	highly similar to ( 586)AT4G33470| Symbols: HDA14 | HDA14 (histone deacetylase 14); histone deacetylase | chr4:16102777-16105442 REVERSEvery weakly similar to (82.0)HDAC_MAIZE no original description	1.6	1.7	1.8	2.7	1.6	2	-1.3	1.3	-1.4	-1.1	-1.2	-1.2
Transcription factor	Glyma.07G127300	glyma07g15300.1	27.3.71	RNA.regulation of transcription.SNF7	Transcript	weakly similar to ( 200)AT4G29160| Symbols: SNF7.1 | SNF7.1 | chr4:14381025-14382348 FORWARD no original description	-13.3	-14.4	-16.9	-13.4	-20.9	-16.4	1	-1.1	-1.3	-1.4	1.3	-1.2
Transcription factor	Glyma.04G151500	glyma04g21900.1	27.3.71	RNA.regulation of transcription.SNF7	Transcript	moderately similar to ( 226)AT5G22950| Symbols: VPS24.1 | VPS24.1 | chr5:7681383-7682723 FORWARD no original description	2.1	2.8	1.8	1.3	3.3	2.4	-1.3	-1.5	1.2	1.6	1.5	-1.3
Transcription factor	Glyma.10G286000	glyma10g43200.1	27.3.99	RNA.regulation of transcription.unclassified	Transcript	weakly similar to ( 189)AT5G23290| Symbols: | c-myc binding protein, putative / prefoldin, putative | chr5:7846147-7847431 FORWARD no original description	-3.3	-2.7	-3.3	-4.1	-2.2	-2.9	-1.2	-1	1.3	1.3	-1.3	1.1
Transcription factor	Glyma.03G145300	glyma03g30150.1	27.3.99	RNA.regulation of transcription.unclassified	Transcript	weakly similar to ( 162)AT5G45730| Symbols: | DC1 domain-containing protein | chr5:18569203-18570898 FORWARD no original description	3.1	2.4	2.7	1.7	2	2	1.1	1.9	1.4	-1.1	1.3	1.2
Transcription factor	Glyma.15G086900	glyma15g09330.1	27.3.99	RNA.regulation of transcription.unclassified	Transcript	highly similar to ( 717)AT1G29800| Symbols: | zinc ion binding | chr1:10432720-10435030 FORWARD no original description	-3.5	-3.1	-1.9	-2.2	-3	-3.1	-1.1	-1.1	-1.3	1.1	-1.2	-1.2
Transcription factor	Glyma.04G037100	glyma04g03950.1	27.3.99	RNA.regulation of transcription.unclassified	Transcript	moderately similar to ( 409)AT1G47490| Symbols: ATRBP47C | ATRBP47C; RNA binding | chr1:17427241-17429622 FORWARDvery weakly similar to (82.8)ROC3_NICSY no original description	2	1.4	1.4	1.8	2.1	3.1	-1.7	-1	-1.1	1	-1	-1.5
Transcription factor	Glyma.20G103300	glyma20g23690.1	27.3.99	RNA.regulation of transcription.unclassified	Transcript	weakly similar to ( 193)AT5G23290| Symbols: | c-myc binding protein, putative / prefoldin, putative | chr5:7846147-7847431 FORWARD no original description	-1.7	-1.7	-1.9	-2	-2.1	-2.1	1.1	1.1	1.3	1	1.5	-1.1
Protein degradation	Glyma.13G321700	GLYMA13G39600.1	29.5	protein.degradation	Transcript	moderately similar to ( 468)AT2G27920| Symbols: SCPL51 | SCPL51; serine carboxypeptidase | chr2:11892854-11895809 REVERSEvery weakly similar to (80.5)CBP3_ORYSA no original description	1.6	1.1	-1.5	1.6	-1	-1.1	2.1	-1	3.8	1.2	2.9	-1
Protein degradation	Glyma.18G098400	GLYMA18G11480.1	29.5	protein.degradation	Transcript	highly similar to ( 991)AT5G36210| Symbols: | serine-type peptidase | chr5:14265432-14270502 REVERSE no original description	1.5	-1.4	-1.5	1.5	-1	-1.7	2.3	1	5.5	1.3	4	1.6
Protein degradation	Glyma.04G053300	glyma04g05620.1	29.5	protein.degradation	Transcript	nearly identical (1310)AT4G33090| Symbols: APM1, ATAPM1 | APM1 (AMINOPEPTIDASE M1) | chr4:15965918-15970421 REVERSE no original description	-2.6	-2.2	-1.6	-3.6	-3	-1.6	-1.1	1.2	1.6	1.1	2	1.2
Protein degradation	Glyma.09G243700	GLYMA09G37910.1	29.5.1	protein.degradation.subtilases	Transcript	highly similar to ( 694)AT5G59810| Symbols: ATSBT5.4 | ATSBT5.4; subtilase | chr5:24114121-24117613 REVERSE no original description	1.3	1	-1.1	-1.4	1.1	-1.2	3.8	1.8	3.6	2.4	2.9	3.1
Protein degradation	Glyma.10G119300	GLYMA10G23510.1	29.5.1	protein.degradation.subtilases	Transcript	highly similar to ( 618)AT5G59190| Symbols: | subtilase family protein | chr5:23903081-23905899 FORWARD no original description	-2	-1	1.2	-1.1	1.2	1.9	-1.4	1.5	-2.7	-1.5	-1.6	-1.1
Protein degradation	Glyma.10G119400	GLYMA10G23520.1	29.5.1	protein.degradation.subtilases	Transcript	highly similar to ( 603)AT5G59100| Symbols: | subtilase family protein | chr5:23876177-23879313 REVERSE no original description	1.4	-1.5	1.1	4.9	1.4	1.2	1.8	1.9	2.9	1.3	2.2	2.2
Protein degradation	Glyma.11G184800	GLYMA11G19130.1	29.5.1	protein.degradation.subtilases	Transcript	highly similar to ( 504)AT2G04160| Symbols: AIR3 | AIR3 (Auxin-Induced in Root cultures 3); subtilase | chr2:1401447-1407691 REVERSE no original description	-1.7	-1.7	1.1	-2.6	-1.2	-1.4	-2	-1.6	-3	1.1	-1.2	1.2
Protein degradation	Glyma.05G058300	GLYMA05G04540.1	29.5.2	protein.degradation.autophagy	Transcript	weakly similar to ( 181)AT4G16520| Symbols: ATG8F | ATG8F (AUTOPHAGY 8F); microtubule binding | chr4:9306905-9308136 REVERSE no original description	-1.8	1.1	1	-3.1	-1.5	-1.8	-1.3	1.5	1.1	-1	-1.1	2.1
Protein degradation	Glyma.07G124300	GLYMA07G12280.1	29.5.2	protein.degradation.autophagy	Transcript	moderately similar to ( 214)AT3G07525| Symbols: ATG10 | ATG10 (AUTOPHAGY 10); transporter | chr3:2399283-2400386 REVERSE no original description	-1.7	-1.4	1.4	-1.2	-1.1	1.6	1.4	1.7	2.7	1.1	2	-1.1
Protein degradation	Glyma.04G041500	GLYMA04G04400.1	29.5.3	protein.degradation.cysteine protease	Transcript	moderately similar to ( 474)AT1G47128| Symbols: RD21A, RD21 | RD21 (RESPONSIVE TO DEHYDRATION 21); cysteine-type peptidase | chr1:17285579-17288049 REVERSEmoderately similar to ( 416)ORYA_ORYSA no original description	2.5	1.3	1	1.8	-1.1	-1.6	1.7	-1.4	2.4	-1.1	2.1	1.3
Protein degradation	Glyma.04G190700	GLYMA04G36470.1	29.5.3	protein.degradation.cysteine protease	Transcript	highly similar to ( 511)AT5G50260| Symbols: | cysteine proteinase, putative | chr5:20472831-20474088 FORWARDhighly similar to ( 627)CYSEP_PHAVU no original description	-2	-1.4	-1.4	-1.8	1.2	-1.4	-1.5	-1.4	-2.7	1	-2.3	-1.1
Protein degradation	Glyma.06G174800	GLYMA06G18390.1	29.5.3	protein.degradation.cysteine protease	Transcript	highly similar to ( 508)AT5G50260| Symbols: | cysteine proteinase, putative | chr5:20472831-20474088 FORWARDhighly similar to ( 632)CYSEP_PHAVU no original description	-2.5	-3.5	-2.3	1.2	-1.2	1	-4.1	-1.2	-2.3	-2.4	-2	-1
Protein degradation	Glyma.06G275100	GLYMA06G42750.1	29.5.3	protein.degradation.cysteine protease	Transcript	moderately similar to ( 320)AT5G50260| Symbols: | cysteine proteinase, putative | chr5:20472831-20474088 FORWARDmoderately similar to ( 319)CYSEP_PHAVU no original description	-2.9	-1.1	-1.7	-2.5	-1.5	-1.8	2.4	-1.5	1.2	-1.1	1.2	-1.3
Protein degradation	Glyma.08G116400	GLYMA08G12280.1	29.5.3	protein.degradation.cysteine protease	Transcript	moderately similar to ( 238)AT1G09850| Symbols: XBCP3 | XBCP3 (XYLEM BARK CYSTEINE PEPTIDASE 3); cysteine-type peptidase | chr1:3201850-3203877 FORWARDhighly similar to ( 535)P34_SOYBN no original description	19	8.6	8.3	16	4.8	2.9	1.1	1.1	4.4	2	2.4	2.6
Protein degradation	Glyma.08G116900	GLYMA08G12340.1	29.5.3	protein.degradation.cysteine protease	Transcript	moderately similar to ( 261)AT5G43060| Symbols: | cysteine proteinase, putative / thiol protease, putative | chr5:17287012-17289345 REVERSEmoderately similar to ( 296)P34_SOYBN no original description	-2.2	-1.4	1.1	-1	-1	-1.2	3.4	1.5	7.6	1.3	3	-1
Protein degradation	Glyma.10G093300	GLYMA10G12180.1	29.5.3	protein.degradation.cysteine protease	Transcript	moderately similar to ( 282)AT3G57810| Symbols: | OTU-like cysteine protease family protein | chr3:21427313-21428786 FORWARD no original description	-1.1	1.1	-1.4	-1.3	-1.1	1.2	1.1	-1.1	1.2	2.2	1.7	1.5
Protein degradation	Glyma.12G131200	GLYMA12G15750.1	29.5.3	protein.degradation.cysteine protease	Transcript	moderately similar to ( 322)AT5G45890| Symbols: SAG12 | SAG12 (SENESCENCE-ASSOCIATED GENE 12); cysteine-type peptidase | chr5:18630527-18631986 FORWARDmoderately similar to ( 318)CYSEP_PHAVU no original description	-1.4	1.4	1.3	1.7	1.2	2.2	3	2.6	5.4	3.1	4	1.7
Protein degradation	Glyma.14G023700	GLYMA14G02700.1	29.5.3	protein.degradation.cysteine protease	Transcript	moderately similar to ( 363)AT1G50670| Symbols: | OTU-like cysteine protease family protein | chr1:18778754-18780220 REVERSE no original description	1.3	2	1.4	-1	1.5	1.9	-1.2	1.4	-2	1.5	-1.4	1.1
Protein degradation	Glyma.18G084200	GLYMA18G09380.1	29.5.3	protein.degradation.cysteine protease	Transcript	moderately similar to ( 379)AT3G45310| Symbols: | cysteine proteinase, putative | chr3:16639689-16641458 REVERSEmoderately similar to ( 360)ORYC_ORYSA no original description	-1.8	-1.1	-1.2	-1	1	-1.7	1.3	-1.1	-1.1	-1.5	-2.1	-1.1
Protein degradation	Glyma.05G195100	GLYMA05G32860.1	29.5.4	protein.degradation.aspartate protease	Transcript	moderately similar to ( 487)AT4G33490| Symbols: | aspartic-type endopeptidase/ pepsin A | chr4:16108931-16110673 REVERSEmoderately similar to ( 327)ASP1_ORYSA no original description	-1.5	-1.8	-2	-1.5	1	-1.3	2.2	1.5	5.1	2.6	2.2	1.2
Protein degradation	Glyma.06G114200	GLYMA06G11990.1	29.5.4	protein.degradation.aspartate protease	Transcript	moderately similar to ( 478)AT1G44130| Symbols: | nucellin protein, putative | chr1:16789948-16791758 REVERSEmoderately similar to ( 311)ASP1_ORYSA no original description	-1.4	-1.5	-1.5	-1.1	1.4	1.4	-1.2	-1.1	1.3	-1.1	-1.7	-2.4
Protein degradation	Glyma.08G002600	GLYMA08G00480.1	29.5.4	protein.degradation.aspartate protease	Transcript	moderately similar to ( 493)AT4G33490| Symbols: | aspartic-type endopeptidase/ pepsin A | chr4:16108931-16110673 REVERSEmoderately similar to ( 328)ASP1_ORYSA no original description	1.2	-1.1	1.1	1.1	1.6	-1.1	2.3	1.8	6	1.3	2	1.7
Protein degradation	Glyma.15G186400	GLYMA15G21010.1	29.5.4	protein.degradation.aspartate protease	Transcript	highly similar to ( 564)AT1G11910| Symbols: | aspartyl protease family protein | chr1:4017117-4019872 REVERSEhighly similar to ( 556)ASPR1_ORYSA no original description	2.8	1.4	1.2	2.3	-1.1	1.5	-1	1.3	2.2	1.6	2.4	1.1
Protein degradation	Glyma.17G043200	GLYMA17G04800.1	29.5.4	protein.degradation.aspartate protease	Transcript	highly similar to ( 536)AT1G11910| Symbols: | aspartyl protease family protein | chr1:4017117-4019872 REVERSEhighly similar to ( 545)ASPR1_ORYSA no original description	1.6	1.1	-1.1	3.2	1.2	1	1.3	1.2	3.7	4.9	2.7	2.1
Protein degradation	Glyma.03G125600	GLYMA03G28110.1	29.5.5	protein.degradation.serine protease	Transcript	highly similar to ( 586)AT1G28110| Symbols: SCPL45 | SCPL45; serine carboxypeptidase | chr1:9804140-9806819 REVERSEmoderately similar to ( 335)CBP23_HORVU no original description	1.9	1.9	1.4	1.2	1.8	1.1	2.1	1.2	2	1.6	2	1.9
Protein degradation	Glyma.08G245500	GLYMA08G26930.1	29.5.5	protein.degradation.serine protease	Transcript	highly similar to ( 753)AT3G02110| Symbols: SCPL25 | SCPL25 (serine carboxypeptidase-like 25); serine carboxypeptidase | chr3:370909-373644 REVERSEmoderately similar to ( 476)CBP2_WHEAT no original description	2.6	-1.2	-1.3	1.3	-1.3	1.1	-1.2	1.1	-1.2	-1.3	-1.6	-2.4
Protein degradation	Glyma.09G249500	GLYMA09G38500.1	29.5.5	protein.degradation.serine protease	Transcript	highly similar to ( 641)AT3G25420| Symbols: SCPL21 | SCPL21 (serine carboxypeptidase-like 21); serine carboxypeptidase | chr3:9219069-9222073 FORWARDhighly similar to ( 656)CBP1_HORVU no original description	-1.7	-1.5	-1.5	-1.4	-1.1	-1.1	1.6	2.5	2	2.1	2	2.7
Protein degradation	Glyma.15G090300	GLYMA15G09700.1	29.5.5	protein.degradation.serine protease	Transcript	highly similar to ( 506)AT2G22920| Symbols: SCPL12 | SCPL12; serine carboxypeptidase | chr2:9761018-9764307 FORWARDmoderately similar to ( 333)CBP1_ORYSA no original description	2.1	-1	-1.4	1.6	-1.1	-1	1.6	-1	2.9	1.3	2.9	1
Protein degradation	Glyma.16G145300	GLYMA16G26070.1	29.5.5	protein.degradation.serine protease	Transcript	highly similar to ( 690)AT3G07990| Symbols: SCPL27 | SCPL27 (serine carboxypeptidase-like 27); serine carboxypeptidase | chr3:2552550-2554650 FORWARDhighly similar to ( 570)CBP2_HORVU no original description	2.2	1.3	1.2	-1.2	-1.7	-2.5	1.6	1.9	2.9	2.2	2.8	1.6
Protein degradation	Glyma.18G242900	GLYMA18G47820.1	29.5.5	protein.degradation.serine protease	Transcript	highly similar to ( 644)AT3G25420| Symbols: SCPL21 | SCPL21 (serine carboxypeptidase-like 21); serine carboxypeptidase | chr3:9219069-9222073 FORWARDhighly similar to ( 654)CBP1_HORVU no original description	-1.6	-1.6	-1.7	1.1	-1	1.1	2	2.1	2.5	2.3	2	2
Protein degradation	Glyma.20G178600	GLYMA20G31890.1	29.5.5	protein.degradation.serine protease	Transcript	highly similar to ( 736)AT3G07990| Symbols: SCPL27 | SCPL27 (serine carboxypeptidase-like 27); serine carboxypeptidase | chr3:2552550-2554650 FORWARDhighly similar to ( 573)CBP2_WHEAT no original description	1.7	1.1	1.1	1.5	1.2	1.5	1.3	1.5	2	1.7	1.8	1.3
Protein degradation	Glyma.20G015400	glyma20g01850.1	29.5.5	protein.degradation.serine protease	Transcript	highly similar to ( 514)AT1G15000| Symbols: SCPL50 | SCPL50 (serine carboxypeptidase-like 50); serine carboxypeptidase | chr1:5168608-5169942 FORWARDmoderately similar to ( 205)CBPX_ORYSA no original description	-2.9	-2.8	-3.9	-3.7	-3.2	-4	-1	1.1	-1.3	2	-1.8	2
Protein degradation	Glyma.10G164800	GLYMA10G30720.1	29.5.7	protein.degradation.metalloprotease	Transcript	nearly identical (1355)AT3G04340| Symbols: EMB2458 | EMB2458 (EMBRYO DEFECTIVE 2458); ATPase | chr3:1146950-1151917 REVERSEweakly similar to ( 171)FTSH_MEDSA no original description	1.7	2	1.1	1.4	1.9	1.3	1.2	-2.3	-1.4	-1.3	-1.2	-1
Protein degradation	Glyma.11G033400	GLYMA11G03630.1	29.5.7	protein.degradation.metalloprotease	Transcript	moderately similar to ( 339)AT4G16640| Symbols: | matrix metalloproteinase, putative | chr4:9367418-9368512 REVERSEmoderately similar to ( 221)MEP1_SOYBN no original description	-2.3	-1.6	-1.1	-1.8	-1.3	-1.2	-1.6	-1.2	-2.1	-1.2	-1.6	-1.3
Protein degradation	Glyma.12G098200	glyma12g10490.1	29.5.7	protein.degradation.metalloprotease	Transcript	highly similar to ( 541)AT2G32480| Symbols: | membrane-associated zinc metalloprotease, putative | chr2:13795756-13797099 REVERSE no original description	2.5	2.4	2.7	1.7	2.1	1.5	-1	-1.1	-1	-1.1	-1.1	1.2
Protein degradation	Glyma.06G132700	GLYMA06G13790.1	29.5.9	protein.degradation.AAA type	Transcript	moderately similar to ( 441)AT2G46620| Symbols: | AAA-type ATPase family protein | chr2:19146141-19147616 REVERSE no original description	1.1	-1.1	-1.3	1.7	2.5	1.4	2	1.1	2.4	-1	-1.6	-1.7
Protein degradation	Glyma.10G229400	GLYMA10G37380.1	29.5.9	protein.degradation.AAA type	Transcript	highly similar to ( 886)AT5G52882| Symbols: | ATP binding / nucleoside-triphosphatase/ nucleotide binding | chr5:21451381-21455588 REVERSEweakly similar to ( 169)CDC48_CAPAN no original description	1.3	-1.3	1.4	-1.4	1	1.5	1.6	3.6	3.2	1.7	1.7	1.9
Protein degradation	Glyma.20G163900	GLYMA20G30360.1	29.5.9	protein.degradation.AAA type	Transcript	highly similar to ( 888)AT5G52882| Symbols: | ATP binding / nucleoside-triphosphatase/ nucleotide binding | chr5:21451381-21455588 REVERSEweakly similar to ( 171)CDC48_CAPAN no original description	-1.2	-2	1.5	1.2	-1.4	1.8	1.5	6.1	3.4	2.4	2.2	2.4
Protein degradation	Glyma.20G121600	GLYMA20G25690.1	29.5.11.1	protein.degradation.ubiquitin.ubiquitin	Transcript	weakly similar to ( 145)AT1G68185| Symbols: | ubiquitin-related | chr1:25560205-25561836 FORWARD no original description	2.7	-1.9	1.7	1.9	-2.6	1.3	-2	-1.2	1.3	-1.4	1.8	-2.3
Protein degradation	Glyma.09G023700	glyma09g02760.1	29.5.11.1	protein.degradation.ubiquitin.ubiquitin	Transcript	moderately similar to ( 245)AT2G47110| Symbols: UBQ6 | UBQ6 (ubiquitin 6); protein binding | chr2:19351771-19352244 FORWARDweakly similar to ( 147)UBIQ_WHEAT no original description	-23.7	-13.2	-9	-15.3	-13.3	-7	1.4	2.2	-1.4	-1.2	1.1	-1.2
Protein degradation	Glyma.07G196500	glyma07g31630.1	29.5.11.3	protein.degradation.ubiquitin.E2	Transcript	highly similar to ( 819)AT2G33770| Symbols: UBC24, ATUBC24, PHO2 | ATUBC24/PHO2/UBC24 (PHOSPHATE 2); ubiquitin-protein ligase | chr2:14284861-14288558 REVERSE no original description	3.9	2.6	2.5	3.6	2.9	2.4	-1.2	-1.5	-1	-1.3	-1.3	-1.2
Protein degradation	Glyma.03G116300	GLYMA03G26990.1	29.5.11.5	protein.degradation.ubiquitin.ubiquitin protease	Transcript	moderately similar to ( 201)AT3G17380| Symbols: | meprin and TRAF homology domain-containing protein / MATH domain-containing protein | chr3:5950246-5952130 FORWARD no original description	1.1	1.7	2	-1.1	1.3	1.1	2.8	3.7	2.1	2.1	2.1	3.9
Protein degradation	Glyma.15G087700	GLYMA15G09410.1	29.5.11.20	protein.degradation.ubiquitin.proteasom	Transcript	highly similar to ( 537)AT5G23540| Symbols: | 26S proteasome regulatory subunit, putative | chr5:7938112-7939342 FORWARD no original description	1.6	-1.2	1.1	2.2	-1.3	-1.7	-2.6	-2.4	-1.5	-1.3	1.1	1.4
Protein degradation	Glyma.01G162900	GLYMA01G36760.1	29.5.11.4.2	protein.degradation.ubiquitin.E3.RING	Transcript	moderately similar to ( 337)AT4G35840| Symbols: | zinc finger (C3HC4-type RING finger) family protein | chr4:16981087-16982269 FORWARD no original description	1.2	1.9	-1.5	1.3	1.8	1.4	2.2	-1.5	1.2	2	-1.3	-2.1
Protein degradation	Glyma.02G264200	GLYMA02G43190.1	29.5.11.4.2	protein.degradation.ubiquitin.E3.RING	Transcript	moderately similar to ( 353)AT3G46510| Symbols: | armadillo/beta-catenin repeat family protein / U-box domain-containing family protein | chr3:17135091-17137524 REVERSEmoderately similar to ( 300)SPL11_ORYSA no original description	-1.1	-1.1	1.4	-1.2	-1	-1	-2.1	-1.3	-2.2	-1.6	-3.5	-1.4
Protein degradation	Glyma.U027600	GLYMA03G15820.1	29.5.11.4.2	protein.degradation.ubiquitin.E3.RING	Transcript	weakly similar to ( 159)AT5G05830| Symbols: | zinc finger (C3HC4-type RING finger) family protein | chr5:1755911-1756826 FORWARD no original description	1.3	1.4	1.5	2.8	1.2	1.8	1.5	2.3	1.2	1.2	1.1	1.7
Protein degradation	Glyma.03G159500	GLYMA03G31610.1	29.5.11.4.2	protein.degradation.ubiquitin.E3.RING	Transcript	moderately similar to ( 386)AT1G06770| Symbols: | zinc finger (C3HC4-type RING finger) family protein | chr1:2079221-2080657 REVERSE no original description	2	1.8	1.7	1.5	2.2	1.3	2	1.6	2.1	1	1.2	1.5
Protein degradation	Glyma.05G037000	GLYMA05G02130.1	29.5.11.4.2	protein.degradation.ubiquitin.E3.RING	Transcript	highly similar to ( 519)AT3G47990| Symbols: | zinc finger (C3HC4-type RING finger) family protein | chr3:17724352-17727036 REVERSE no original description	-1.7	1.1	-1.3	-3.3	1.8	-1.6	1.5	-2.1	1.3	-1.2	1.1	1.5
Protein degradation	Glyma.07G097700	GLYMA07G10930.1	29.5.11.4.2	protein.degradation.ubiquitin.E3.RING	Transcript	moderately similar to ( 224)AT1G73760| Symbols: | zinc finger (C3HC4-type RING finger) family protein | chr1:27743027-27744822 REVERSE no original description	-1.4	1.3	-1.4	1	-1.9	1	1.1	1.2	1.1	1.3	2.8	-1.5
Protein degradation	Glyma.10G151500	GLYMA10G29230.1	29.5.11.4.2	protein.degradation.ubiquitin.E3.RING	Transcript	moderately similar to ( 237)AT3G05545| Symbols: | transcription factor, putative / zinc finger (C3HC4 type RING finger) family protein | chr3:1609442-1612139 FORWARD no original description	-1.5	-1	-2.4	-1.7	-1.1	1.2	-1.1	1.6	1.2	2.7	1	-1.2
Protein degradation	Glyma.11G022400	GLYMA11G02470.1	29.5.11.4.2	protein.degradation.ubiquitin.E3.RING	Transcript	weakly similar to ( 197)AT3G61460| Symbols: BRH1 | BRH1 (BRASSINOSTEROID-RESPONSIVE RING-H2); protein binding / zinc ion binding | chr3:22752676-22753188 REVERSE no original description	-1.1	1.2	-1.6	1.8	-1.2	-1.8	1.1	-1.8	-1.2	-1.3	2.1	-1.1
Protein degradation	Glyma.11G137300	GLYMA11G14580.1	29.5.11.4.2	protein.degradation.ubiquitin.E3.RING	Transcript	moderately similar to ( 253)AT5G59550| Symbols: | zinc finger (C3HC4-type RING finger) family protein | chr5:24015648-24016871 REVERSE no original description	-1.4	-1.5	-1.4	-1.1	-1.2	1.3	-1.3	1.1	-1.1	-1.5	-1.6	-2.3
Protein degradation	Glyma.11G217800	GLYMA11G33870.1	29.5.11.4.2	protein.degradation.ubiquitin.E3.RING	Transcript	moderately similar to ( 362)AT3G03440| Symbols: | armadillo/beta-catenin repeat family protein | chr3:815716-818575 FORWARD no original description	1.3	-1.2	-1.1	1.2	1.1	-1.1	2.5	1.7	3.1	1.5	1.8	1.4
Protein degradation	Glyma.11G243400	GLYMA11G37780.1	29.5.11.4.2	protein.degradation.ubiquitin.E3.RING	Transcript	very weakly similar to (89.4)AT1G67856| Symbols: | protein binding / zinc ion binding | chr1:25446149-25446550 FORWARD no original description	1.3	1.3	1.7	2	1.4	1.1	1	-2.5	-1.3	-2.7	-2.2	-1.7
Protein degradation	Glyma.13G135100	GLYMA13G19790.1	29.5.11.4.2	protein.degradation.ubiquitin.E3.RING	Transcript	weakly similar to ( 148)AT5G02750| Symbols: | zinc finger (C3HC4-type RING finger) family protein | chr5:620099-620950 FORWARD no original description	-1.2	1.5	-1	-1.2	1.1	1.9	1	1.2	1.1	2.3	1.5	1.1
Protein degradation	Glyma.13G215600	GLYMA13G28700.1	29.5.11.4.2	protein.degradation.ubiquitin.E3.RING	Transcript	moderately similar to ( 398)AT5G18650| Symbols: | zinc finger (C3HC4-type RING finger) family protein | chr5:6218262-6220376 FORWARD no original description	-2.1	1.3	2.6	-2.1	1.2	1.4	-1.1	1.8	-1.8	-1.3	-2.8	-1.3
Protein degradation	Glyma.14G146700	GLYMA14G22800.1	29.5.11.4.2	protein.degradation.ubiquitin.E3.RING	Transcript	weakly similar to ( 182)AT4G28890| Symbols: | protein binding / ubiquitin-protein ligase/ zinc ion binding | chr4:14256443-14257741 REVERSE no original description	-1.1	-1.1	1.6	-1	-1.2	1.1	1	2.5	1.3	1.3	1.2	1.8
Protein degradation	Glyma.15G036100	GLYMA15G04080.1	29.5.11.4.2	protein.degradation.ubiquitin.E3.RING	Transcript	moderately similar to ( 276)AT5G59550| Symbols: | zinc finger (C3HC4-type RING finger) family protein | chr5:24015648-24016871 REVERSE no original description	-1.3	-1.3	-1.7	-1.2	1.2	-1.6	1	-2	1.1	-1.1	-2.2	-2
Protein degradation	Glyma.15G056000	GLYMA15G06150.1	29.5.11.4.2	protein.degradation.ubiquitin.E3.RING	Transcript	weakly similar to ( 153)AT4G33565| Symbols: | zinc finger (C3HC4-type RING finger) family protein | chr4:16137312-16137926 FORWARD no original description	1.6	-1	1.5	-1.2	1.4	1	-1.4	1	-1.4	-1.8	-2.1	1.1
Protein degradation	Glyma.08G103100	glyma08g10860.1	29.5.11.4.2	protein.degradation.ubiquitin.E3.RING	Transcript	highly similar to ( 931)AT1G24330| Symbols: | armadillo/beta-catenin repeat family protein / U-box domain-containing family protein | chr1:8631768-8634824 FORWARDweakly similar to ( 133)SPL11_ORYSA no original description	-2.5	-2	-2.2	-2.8	-2.3	-1.8	-1.1	1.1	-1	1.2	1.1	-1.2
Protein degradation	Glyma.10G285300	glyma10g43160.1	29.5.11.4.2	protein.degradation.ubiquitin.E3.RING	Transcript	moderately similar to ( 217)AT3G19950| Symbols: | zinc finger (C3HC4-type RING finger) family protein | chr3:6942859-6943845 FORWARD no original description	-27.2	-13.4	-25.6	-14.9	-25.5	-21.6	-1	1	-2.6	1.3	-1.3	-1.2
Protein degradation	Glyma.03G231000	GLYMA03G39030.1	29.5.11.4.3.2	protein.degradation.ubiquitin.E3.SCF.FBOX	Transcript	weakly similar to ( 163)AT1G74150| Symbols: | similar to unknown protein [Arabidopsis thaliana] (TAIR:AT1G18610.1); similar to predicted protein [Physcomitrella patens subsp. patens] (GB:EDQ82661.1); contains InterPro domain Kelch repeat type 1 (InterPro:IPR006652); contains InterPro domain Kelch-type beta propeller (InterPro:IPR015915); contains InterPro domain Kelch repeat type 2 (InterPro:IPR0…	1.4	1.3	1.1	1.2	-1.1	1.1	-1.3	1.1	-2	-1.2	-1.2	-1.3
Protein degradation	Glyma.04G247500	GLYMA04G42640.1	29.5.11.4.3.2	protein.degradation.ubiquitin.E3.SCF.FBOX	Transcript	highly similar to ( 556)AT1G21760| Symbols: ATFBP7, FBP7 | F-box family protein | chr1:7649313-7651602 FORWARD no original description	1.1	-1	1.9	1.1	-1.4	1.8	-2.5	1.5	-1.4	-1.2	-1.2	-1.1
Protein degradation	Glyma.07G251800	GLYMA07G38150.1	29.5.11.4.3.2	protein.degradation.ubiquitin.E3.SCF.FBOX	Transcript	moderately similar to ( 465)AT2G47900| Symbols: AtTLP3 | AtTLP3 (TUBBY LIKE PROTEIN 3); phosphoric diester hydrolase/ transcription factor | chr2:19618266-19619836 REVERSE no original description	-2.8	-1.8	-1.7	-1.9	-1.3	-1.3	-1.4	-1	-1.2	1.2	-2.1	-1.8
Protein degradation	Glyma.10G290500	GLYMA10G43670.1	29.5.11.4.3.2	protein.degradation.ubiquitin.E3.SCF.FBOX	Transcript	moderately similar to ( 206)AT2G39490| Symbols: | F-box family protein | chr2:16494229-16495542 REVERSE no original description	-1.2	-1.4	1.2	-1.6	1.2	1.1	-1	-1.1	-1.2	-1.5	-2.1	-1.5
Protein degradation	Glyma.12G115200	GLYMA12G13060.1	29.5.11.4.3.2	protein.degradation.ubiquitin.E3.SCF.FBOX	Transcript	weakly similar to ( 198)AT1G76900| Symbols: AtTLP1 | AtTLP1 (TUBBY LIKE PROTEIN 1); phosphoric diester hydrolase/ transcription factor | chr1:28887635-28889271 FORWARD no original description	1.2	-1.5	-1.3	1.1	-1.6	-3	-1.3	-1.7	-1.2	-1.4	-1.1	2
Protein degradation	Glyma.12G186800	GLYMA12G31200.1	29.5.11.4.3.2	protein.degradation.ubiquitin.E3.SCF.FBOX	Transcript	moderately similar to ( 221)AT2G27310| Symbols: | F-box family protein | chr2:11691032-11692045 REVERSE no original description	-1.9	-2	-1.7	-1.6	-1.3	-1.1	1.1	-1.3	1.4	-1.3	-1.4	-2.5
Protein degradation	Glyma.13G036600	GLYMA13G09290.1	29.5.11.4.3.2	protein.degradation.ubiquitin.E3.SCF.FBOX	Transcript	moderately similar to ( 492)AT1G21410| Symbols: SKP2A | SKP2A; protein binding | chr1:7497468-7499375 FORWARD no original description	2.5	-1.5	1.5	1.1	-2.2	1.2	-2.3	-1.9	-1.3	-1.3	-1.5	-2.1
Protein degradation	Glyma.13G211000	GLYMA13G28210.1	29.5.11.4.3.2	protein.degradation.ubiquitin.E3.SCF.FBOX	Transcript	weakly similar to ( 189)AT3G23880| Symbols: | F-box family protein | chr3:8622068-8623162 REVERSE no original description	1.1	-1.2	1.1	1.2	1	-1	-1.6	-1.1	-1.8	-1.2	-2.5	-1.4
Protein degradation	Glyma.15G125700	GLYMA15G13180.1	29.5.11.4.3.2	protein.degradation.ubiquitin.E3.SCF.FBOX	Transcript	moderately similar to ( 444)AT1G55270| Symbols: | kelch repeat-containing F-box family protein | chr1:20622000-20623592 REVERSE no original description	1.1	-1.1	-1	-1.1	1	-1.1	1.4	1.5	2.1	1.3	1.3	1.4
Protein degradation	Glyma.18G005400	GLYMA18G00870.1	29.5.11.4.3.2	protein.degradation.ubiquitin.E3.SCF.FBOX	Transcript	highly similar to ( 583)AT1G27340| Symbols: | F-box family protein | chr1:9495728-9497844 FORWARD no original description	-1.6	1	-1	-1.6	1.5	1.3	-1.2	1.3	-1.3	1.1	-2.1	-1.4
Hormone metabolism	Glyma.12G236700	glyma12g36530.1	17.1.1.1.10	hormone metabolism.abscisic acid.synthesis-degradation.synthesis.9-cis-epoxycarotenoid dioxygenase	Transcript	highly similar to ( 760)AT3G63520| Symbols: ATCCD1, ATNCED1, NCED1, CCD1 | CCD1 (CAROTENOID CLEAVAGE DIOXYGENASE 1) | chr3:23463915-23466871 FORWARD no original description	2.8	2.2	2.4	2.2	2.4	2	-1.6	-1.2	-1.2	-1.3	-1.1	-1.2
Hormone metabolism	Glyma.09G164100	GLYMA09G29380.1	17.1.3	hormone metabolism.abscisic acid.induced-regulated-responsive-activated	Transcript	weakly similar to ( 174)AT5G23370| Symbols: | GRAM domain-containing protein / ABA-responsive protein-related | chr5:7863545-7864204 REVERSE no original description	1.2	-1.1	-1.2	-1.4	1.5	-1.3	2.2	1.3	2.8	1.1	-1.4	-1.8
Hormone metabolism	Glyma.04G247600	GLYMA04G42660.1	17.2.1	hormone metabolism.auxin.synthesis-degradation	Transcript	highly similar to ( 588)AT1G44350| Symbols: ILL6 | ILL6 (IAA-leucine resistant (ILR)-like gene 6); metallopeptidase | chr1:16837189-16840641 REVERSE no original description	1.9	-1.1	1.3	1.4	-1.1	1.2	1.7	1.3	2.4	1.2	1.8	1.2
Hormone metabolism	Glyma.07G013200	GLYMA07G01570.1	17.2.1	hormone metabolism.auxin.synthesis-degradation	Transcript	highly similar to ( 566)AT1G51760| Symbols: JR3, IAR3 | IAR3 (IAA-ALANINE RESISTANT 3); metallopeptidase | chr1:19203231-19205093 FORWARD no original description	-1.8	-1.1	1	-1	-1.1	1.8	-1.3	-1.5	-1.2	1.2	-1.2	-3
Hormone metabolism	Glyma.04G006900	GLYMA04G00900.1	17.2.3	hormone metabolism.auxin.induced-regulated-responsive-activated	Transcript	weakly similar to ( 112)AT5G18050| Symbols: | auxin-responsive protein, putative | chr5:5974693-5974965 REVERSEweakly similar to ( 105)ARG7_PHAAU no original description	-1	-1.5	1.7	-1.3	1.2	1.3	1.1	1.7	1	-2.4	-3.1	-1.3
Hormone metabolism	Glyma.04G217200	GLYMA04G39490.1	17.2.3	hormone metabolism.auxin.induced-regulated-responsive-activated	Transcript	moderately similar to ( 372)AT1G43130| Symbols: LCV2 | LCV2 (LIKE COV 2) | chr1:16231101-16233598 REVERSE no original description	1.5	-1.4	1.2	1.3	-1.4	1	-2	-1.3	1.1	-1.4	1.2	-1.1
Hormone metabolism	Glyma.05G101300	GLYMA05G21680.1	17.2.3	hormone metabolism.auxin.induced-regulated-responsive-activated	Transcript	highly similar to ( 879)AT2G14960| Symbols: GH3.1 | GH3.1 | chr2:6458741-6460752 REVERSEhighly similar to ( 826)GH38_ORYSA no original description	2.1	-1.3	-1.1	1.8	1.1	1.5	2.3	1.6	2.7	1.5	1.8	1.2
Hormone metabolism	Glyma.07G004200	GLYMA07G00620.1	17.2.3	hormone metabolism.auxin.induced-regulated-responsive-activated	Transcript	highly similar to ( 527)AT3G21190| Symbols: | similar to unknown protein [Arabidopsis thaliana] (TAIR:AT1G51630.1); similar to unknown [Populus trichocarpa] (GB:ABK93128.1); contains InterPro domain Protein of unknown function DUF246, plant (InterPro:IPR004348) | chr3:7432585-7434549 REVERSE no original description	3	1.1	1.1	2.2	1	1.3	-1.2	1.2	1.4	1.6	2.3	1.4
Hormone metabolism	Glyma.12G035000	GLYMA12G03910.1	17.2.3	hormone metabolism.auxin.induced-regulated-responsive-activated	Transcript	weakly similar to ( 108)AT4G38840| Symbols: | auxin-responsive protein, putative | chr4:18125168-18125467 REVERSEweakly similar to ( 152)AX6B_SOYBN no original description	1.3	-1.6	-1	2.1	-1.3	-1.1	-1.3	1.2	3.8	-1.7	6.1	1.4
Hormone metabolism	Glyma.13G279200	GLYMA13G35480.1	17.2.3	hormone metabolism.auxin.induced-regulated-responsive-activated	Transcript	moderately similar to ( 420)AT4G27450| Symbols: | similar to unknown protein [Arabidopsis thaliana] (TAIR:AT3G15450.1); similar to unnamed protein product [Vitis vinifera] (GB:CAO39242.1); contains domain G3DSA:3.60.20.10 (G3DSA:3.60.20.10); contains domain SSF56235 (SSF56235) | chr4:13727671-13728689 REVERSEvery weakly similar to ( 100)TSJT1_TOBAC no original description	-2	1.1	1.2	-1.6	-1.7	-1.5	-2.4	-1.5	-3.1	-1.5	-2.1	-1.4
Hormone metabolism	Glyma.17G008000	GLYMA17G01170.1	17.2.3	hormone metabolism.auxin.induced-regulated-responsive-activated	Transcript	moderately similar to ( 365)AT5G47530| Symbols: | auxin-responsive protein, putative | chr5:19298698-19300097 FORWARD no original description	1.1	-1	1.2	1.2	1.3	1.7	1.1	-1.1	1	-1.5	-1.3	-2.1
Hormone metabolism	Glyma.12G036600	GLYMA12G04070.1	17.3.1.1.1	hormone metabolism.brassinosteroid.synthesis-degradation.BRs.DET2	Transcript	moderately similar to ( 222)AT2G16530| Symbols: | 3-oxo-5-alpha-steroid 4-dehydrogenase family protein / steroid 5-alpha-reductase family protein | chr2:7170358-7172146 REVERSE no original description	1.5	1.4	1.2	1.4	1.1	1.4	1.1	1.3	-1.4	1	1.1	-2.2
Hormone metabolism	Glyma.09G186900	GLYMA09G31890.1	17.3.1.2.5	hormone metabolism.brassinosteroid.synthesis-degradation.sterols.HYD1	Transcript	moderately similar to ( 249)AT1G20050| Symbols: HYD1 | HYD1 (Hydra 1) | chr1:6949151-6950126 FORWARDmoderately similar to ( 244)EBP_ORYSA no original description	2.1	1.5	1	1.8	-1	1.7	1.4	1.2	2.8	1.6	2.1	1
Hormone metabolism	Glyma.12G086300	GLYMA12G09140.1	17.4.1	hormone metabolism.cytokinin.synthesis-degradation	Transcript	moderately similar to ( 296)AT2G27760| Symbols: IPPT, ATIPT2 | ATIPT2 (TRNA ISOPENTENYLTRANSFERASE) | chr2:11831937-11834509 FORWARD no original description	-1.9	-1.2	1.1	-1.2	-2	-1.3	-2	1	-1.1	-1	2.4	1.5
Hormone metabolism	Glyma.17G054500	GLYMA17G06220.1	17.4.1	hormone metabolism.cytokinin.synthesis-degradation	Transcript	highly similar to ( 627)AT5G56970| Symbols: ATCKX3, CKX3 | CKX3 (CYTOKININ OXIDASE 3); cytokinin dehydrogenase | chr5:23062170-23065471 REVERSEmoderately similar to ( 484)CKX1_MAIZE no original description	-1.9	1.5	3.4	-1.8	1.4	7.7	6.2	5.9	4.3	1.3	3.4	-1.2
Hormone metabolism	Glyma.09G107100	GLYMA01G29930.1	17.5.1	hormone metabolism.ethylene.synthesis-degradation	Transcript	moderately similar to ( 310)AT5G05600| Symbols: | oxidoreductase, 2OG-Fe(II) oxygenase family protein | chr5:1672267-1674603 FORWARDweakly similar to ( 159)FL3H_VITVI no original description	1.5	-1.6	-1.4	1.4	-1.4	1.1	1.6	-1.1	3.6	1.5	2.1	1.1
Hormone metabolism	Glyma.02G048600	GLYMA02G05470.1	17.5.1	hormone metabolism.ethylene.synthesis-degradation	Transcript	highly similar to ( 601)AT3G51240| Symbols: TT6, F3'H, F3H | F3H (TRANSPARENT TESTA 6); naringenin 3-dioxygenase | chr3:19036388-19037637 FORWARDhighly similar to ( 598)FL3H_VITVI no original description	24.6	5.6	3.3	20.4	3.2	2.5	2.8	1.6	6	1.3	7.6	2.2
Hormone metabolism	Glyma.02G124900	GLYMA02G13830.1	17.5.1	hormone metabolism.ethylene.synthesis-degradation	Transcript	moderately similar to ( 401)AT1G17020| Symbols: ATSRG1, SRG1 | SRG1 (SENESCENCE-RELATED GENE 1); oxidoreductase, acting on paired donors, with incorporation or reduction of molecular oxygen, 2-oxoglutarate as one donor, and incorporation of one atom each of oxygen into both donors | chr1:5820251-5821734 FORWARDweakly similar to ( 192)LDOX_MALDO no original description	1	1.2	-1.6	1.4	1.2	-2.1	8.5	3.2	4.8	2.1	3.1	5.3
Hormone metabolism	Glyma.02G268200	GLYMA02G43580.1	17.5.1	hormone metabolism.ethylene.synthesis-degradation	Transcript	moderately similar to ( 426)AT1G05010| Symbols: ACO4, EAT1, EFE | EFE (ETHYLENE FORMING ENZYME) | chr1:1431418-1432694 REVERSEmoderately similar to ( 482)ACCO1_PETHY no original description	1	-1.1	-1.3	-1.5	-1.9	-1.3	2.9	2.7	2.8	2.8	1.4	1.1
Hormone metabolism	Glyma.03G057100	GLYMA03G07680.1	17.5.1	hormone metabolism.ethylene.synthesis-degradation	Transcript	moderately similar to ( 491)AT3G11180| Symbols: | oxidoreductase, 2OG-Fe(II) oxygenase family protein | chr3:3504255-3506694 FORWARDmoderately similar to ( 254)LDOX_MALDO no original description	1.6	-2.5	-3.6	1.3	1.3	-2.2	4.2	-1.1	12.4	3.8	3	2.2
Hormone metabolism	Glyma.04G227900	GLYMA04G40600.1	17.5.1	hormone metabolism.ethylene.synthesis-degradation	Transcript	highly similar to ( 509)AT5G24530| Symbols: | oxidoreductase, 2OG-Fe(II) oxygenase family protein | chr5:8378967-8383157 FORWARDmoderately similar to ( 216)FL3H_PETHY no original description	-1.1	-2.4	-1.9	-1.4	-1	-1.8	8	5.8	15.8	4.7	4.1	8.5
Hormone metabolism	Glyma.05G137800	GLYMA05G26870.1	17.5.1	hormone metabolism.ethylene.synthesis-degradation	Transcript	moderately similar to ( 244)AT1G78550| Symbols: | oxidoreductase, 2OG-Fe(II) oxygenase family protein | chr1:29549924-29551253 REVERSEweakly similar to ( 135)FLS_PETHY no original description	-1.1	1	-1.2	-1.5	1	-1.1	2	1.1	5.5	2.5	2.3	1.5
Hormone metabolism	Glyma.06G137000	GLYMA06G14190.1	17.5.1	hormone metabolism.ethylene.synthesis-degradation	Transcript	moderately similar to ( 500)AT5G24530| Symbols: | oxidoreductase, 2OG-Fe(II) oxygenase family protein | chr5:8378967-8383157 FORWARDmoderately similar to ( 218)FL3H_VITVI no original description	1.9	1.2	1.1	1.5	1.2	1.1	5.9	5.2	8	4.5	4.2	5.5
Hormone metabolism	Glyma.07G048600	GLYMA07G05420.1	17.5.1	hormone metabolism.ethylene.synthesis-degradation	Transcript	moderately similar to ( 474)AT4G10490| Symbols: | oxidoreductase, 2OG-Fe(II) oxygenase family protein | chr4:6483896-6485175 FORWARDmoderately similar to ( 234)FL3H_DIACA no original description	2.2	1.7	-1	1.9	1.4	1.1	3.4	1.5	3.6	1.7	3.2	1.5
Hormone metabolism	Glyma.10G007700	GLYMA10G01050.1	17.5.1	hormone metabolism.ethylene.synthesis-degradation	Transcript	moderately similar to ( 368)AT1G06620| Symbols: | 2-oxoglutarate-dependent dioxygenase, putative | chr1:2025617-2027093 FORWARDmoderately similar to ( 341)DV4H_CATRO no original description	1.1	1.5	1.1	-1.2	1.4	-1.6	-1.2	-1.4	-1.2	1.2	-1.1	2.3
Hormone metabolism	Glyma.11G230800	GLYMA11G35430.1	17.5.1	hormone metabolism.ethylene.synthesis-degradation	Transcript	highly similar to ( 520)AT5G05600| Symbols: | oxidoreductase, 2OG-Fe(II) oxygenase family protein | chr5:1672267-1674603 FORWARDmoderately similar to ( 228)LDOX_MALDO no original description	4.4	-1	1.2	1.5	1.2	1.2	1.3	1	2.9	2.2	2	1.4
Hormone metabolism	Glyma.13G218200	GLYMA13G28970.1	17.5.1	hormone metabolism.ethylene.synthesis-degradation	Transcript	moderately similar to ( 434)AT1G30040| Symbols: ATGA2OX2 | ATGA2OX2; gibberellin 2-beta-dioxygenase | chr1:10537753-10538765 FORWARDmoderately similar to ( 429)G2OX1_PEA no original description	1.4	1	-1.4	-1.6	1.1	1.1	3.3	3.3	2.7	3.2	1.9	1.9
Hormone metabolism	Glyma.13G222100	GLYMA13G29390.1	17.5.1	hormone metabolism.ethylene.synthesis-degradation	Transcript	moderately similar to ( 324)AT1G17020| Symbols: ATSRG1, SRG1 | SRG1 (SENESCENCE-RELATED GENE 1); oxidoreductase, acting on paired donors, with incorporation or reduction of molecular oxygen, 2-oxoglutarate as one donor, and incorporation of one atom each of oxygen into both donors | chr1:5820251-5821734 FORWARDweakly similar to ( 190)FLS_SOLTU no original description	1.2	-1.2	1.1	1.8	1.2	1.1	1.8	1.5	5.3	2.4	3.3	1.9
Hormone metabolism	Glyma.13G263800	GLYMA13G33890.1	17.5.1	hormone metabolism.ethylene.synthesis-degradation	Transcript	moderately similar to ( 444)AT1G17020| Symbols: ATSRG1, SRG1 | SRG1 (SENESCENCE-RELATED GENE 1); oxidoreductase, acting on paired donors, with incorporation or reduction of molecular oxygen, 2-oxoglutarate as one donor, and incorporation of one atom each of oxygen into both donors | chr1:5820251-5821734 FORWARDweakly similar to ( 194)LDOX_PETHY no original description	-1.1	-1.2	1	-1.3	-1.3	-1.1	1.7	1.8	2.2	1.5	2.3	1.6
Hormone metabolism	Glyma.14G058700	GLYMA14G06400.1	17.5.1	hormone metabolism.ethylene.synthesis-degradation	Transcript	highly similar to ( 528)AT5G05600| Symbols: | oxidoreductase, 2OG-Fe(II) oxygenase family protein | chr5:1672267-1674603 FORWARDmoderately similar to ( 242)LDOX_MALDO no original description	-1.1	-1.1	-1.1	-1.2	1.3	-1.2	4.5	1.9	9.8	3.8	4.9	2.2
Hormone metabolism	Glyma.16G017500	GLYMA16G01990.1	17.5.1	hormone metabolism.ethylene.synthesis-degradation	Transcript	moderately similar to ( 472)AT4G10490| Symbols: | oxidoreductase, 2OG-Fe(II) oxygenase family protein | chr4:6483896-6485175 FORWARDmoderately similar to ( 229)FL3H_DIACA no original description	-1.5	1.2	-1.6	-1.8	1	-1.8	7.4	2	5.1	1.2	7.1	5.6
Hormone metabolism	Glyma.18G026500	GLYMA18G03020.1	17.5.1	hormone metabolism.ethylene.synthesis-degradation	Transcript	highly similar to ( 528)AT5G05600| Symbols: | oxidoreductase, 2OG-Fe(II) oxygenase family protein | chr5:1672267-1674603 FORWARDmoderately similar to ( 231)LDOX_MALDO no original description	-1.2	-1.2	1.1	-1.4	-1	1.1	1.4	-1.2	2.2	-1	1.5	-1.3
Hormone metabolism	Glyma.18G061300	GLYMA18G06870.1	17.5.1	hormone metabolism.ethylene.synthesis-degradation	Transcript	moderately similar to ( 297)AT5G58660| Symbols: | oxidoreductase, 2OG-Fe(II) oxygenase family protein | chr5:23718735-23721028 FORWARDweakly similar to ( 149)ACCO1_BRAJU no original description	-12	-8.8	-19.7	-12	-18.9	-19.4	-2	-1	-2.8	2.1	1	1.2
Hormone metabolism	Glyma.19G034000	GLYMA19G04280.1	17.5.1	hormone metabolism.ethylene.synthesis-degradation	Transcript	weakly similar to ( 186)AT5G24530| Symbols: | oxidoreductase, 2OG-Fe(II) oxygenase family protein | chr5:8378967-8383157 FORWARDweakly similar to ( 137)FL3H_HORVU no original description	-1.5	-1	-1.8	-1.6	-1.2	-1.7	-2.1	-2	-2.6	-1.6	-1.5	-1.2
Hormone metabolism	Glyma.05G223000	GLYMA05G36250.1	17.5.1.1	hormone metabolism.ethylene.synthesis-degradation.1-aminocyclopropane-1-carboxylate synthase	Transcript	highly similar to ( 665)AT4G26200| Symbols: ACS7 | ACS7 (1-Amino-cyclopropane-1-carboxylate synthase 7); 1-aminocyclopropane-1-carboxylate synthase | chr4:13275316-13276955 FORWARDhighly similar to ( 513)1A1C_MALDO no original description	1.8	1.4	-1.2	1.7	1.4	1.1	-1.9	-1.3	-1.7	-1.8	-4.1	-3
Hormone metabolism	Glyma.01G115700	GLYMA01G28800.1	17.5.2	hormone metabolism.ethylene.signal transduction	Transcript	very weakly similar to (98.2)AT4G31980| Symbols: | similar to unknown protein [Arabidopsis thaliana] (TAIR:AT5G11290.1); similar to unnamed protein product [Vitis vinifera] (GB:CAO46056.1); similar to hypothetical protein [Vitis vinifera] (GB:CAN68458.1); contains InterPro domain Protein of unknown function DUF862, eukaryotic (InterPro:IPR008580); contains InterPro domain Protein of unknown funct…	1.9	2.1	-1.1	1.1	2.5	-1.8	13.7	8.9	13.9	6	3.8	11.7
Hormone metabolism	Glyma.03G111700	GLYMA03G26310.1	17.5.2	hormone metabolism.ethylene.signal transduction	Transcript	weakly similar to ( 154)AT2G44840| Symbols: ATERF13, EREBP | ATERF13/EREBP (ETHYLENE-RESPONSIVE ELEMENT BINDING FACTOR 13); DNA binding / transcription factor | chr2:18502515-18503195 FORWARDweakly similar to ( 141)ERF2_NICSY no original description	-2.3	-1.6	1.2	-1.6	1.5	2.4	2.4	-1	5	1.1	1.1	-3.1
Hormone metabolism	GLYMA.07G111300	GLYMA07G14410.1	17.5.2	hormone metabolism.ethylene.signal transduction	Transcript	weakly similar to ( 200)AT2G44930| Symbols: | similar to unknown protein [Arabidopsis thaliana] (TAIR:AT2G28580.1); similar to At1g67150-like protein [Arabidopsis lyrata] (GB:ABY59108.1); contains InterPro domain Protein of unknown function DUF247, plant (InterPro:IPR004158) | chr2:18536775-18538746 REVERSE no original description	-3.8	-3.9	-1.3	-1.9	-1.6	-1.3	2.7	4.3	10.1	4	1.8	3.9
Hormone metabolism	Glyma.07G147200	GLYMA07G17830.1	17.5.2	hormone metabolism.ethylene.signal transduction	Transcript	weakly similar to ( 134)AT4G31980| Symbols: | similar to unknown protein [Arabidopsis thaliana] (TAIR:AT5G11290.1); similar to unnamed protein product [Vitis vinifera] (GB:CAO46056.1); similar to hypothetical protein [Vitis vinifera] (GB:CAN68458.1); contains InterPro domain Protein of unknown function DUF862, eukaryotic (InterPro:IPR008580); contains InterPro domain Protein of unknown function D…	-1.4	-1.2	-2.3	-1.8	-1.5	-1.6	1.3	-1.1	2.2	2.8	2.4	1.3
Hormone metabolism	Glyma.13G236500	GLYMA13G30990.1	17.5.2	hormone metabolism.ethylene.signal transduction	Transcript	very weakly similar to (95.9)AT5G44210| Symbols: ERF9, ATERF9, ATERF-9 | ATERF-9/ATERF9/ERF9 (ERF domain protein 9); DNA binding / transcription factor/ transcription repressor | chr5:17823969-17824571 FORWARDweakly similar to ( 107)ERF4_NICSY no original description	1.1	-1.4	1.2	1.1	1.2	1.7	-1.2	1.1	-1.1	-1.7	-2.1	-2
Hormone metabolism	Glyma.15G160800	GLYMA15G17300.1	17.5.2	hormone metabolism.ethylene.signal transduction	Transcript	moderately similar to ( 228)AT3G50120| Symbols: | similar to unknown protein [Arabidopsis thaliana] (TAIR:AT3G50150.1); similar to unknown protein [Arabidopsis thaliana] (TAIR:AT3G50130.1); similar to unknown protein [Arabidopsis thaliana] (TAIR:AT3G50170.1); similar to unnamed protein product [Vitis vinifera] (GB:CAO71911.1); similar to hypothetical protein [Vitis vinifera] (GB:CAN59797.1); cont…	-1.3	-1.5	-1.3	1.1	1	-1.6	2.5	3	2.9	2.5	2	3.9
Hormone metabolism	Glyma.15G197900	GLYMA15G23560.1	17.5.2	hormone metabolism.ethylene.signal transduction	Transcript	weakly similar to ( 117)AT5G25190| Symbols: | ethylene-responsive element-binding protein, putative | chr5:8707010-8707658 REVERSE no original description	1.2	1.5	-1.3	1.2	-1.1	1.1	-1.1	-1.1	-1.8	2.1	-2.7	1
Hormone metabolism	Glyma.17G238300	GLYMA17G35660.1	17.5.2	hormone metabolism.ethylene.signal transduction	Transcript	weakly similar to ( 108)AT4G31980| Symbols: | similar to unknown protein [Arabidopsis thaliana] (TAIR:AT5G11290.1); similar to unnamed protein product [Vitis vinifera] (GB:CAO46056.1); similar to hypothetical protein [Vitis vinifera] (GB:CAN68458.1); contains InterPro domain Protein of unknown function DUF862, eukaryotic (InterPro:IPR008580); contains InterPro domain Protein of unknown function D…	-1.5	-1	-1.1	-1.1	1.5	1.1	2.3	1.8	2.9	1.4	1.7	1.6
Hormone metabolism	Glyma.18G252300	GLYMA18G48730.1	17.5.2	hormone metabolism.ethylene.signal transduction	Transcript	weakly similar to ( 115)AT2G44840| Symbols: ATERF13, EREBP | ATERF13/EREBP (ETHYLENE-RESPONSIVE ELEMENT BINDING FACTOR 13); DNA binding / transcription factor | chr2:18502515-18503195 FORWARDweakly similar to ( 119)ERF1_TOBAC no original description	-2.9	-1.8	-2.7	-1.6	1.4	1.2	2.7	1.4	2	1.3	1.4	-1.1
Hormone metabolism	Glyma.20G195900	GLYMA20G33800.1	17.5.2	hormone metabolism.ethylene.signal transduction	Transcript	weakly similar to ( 134)AT5G07580| Symbols: | DNA binding / transcription factor | chr5:2399526-2400350 FORWARDweakly similar to ( 118)ERF5_NICSY no original description	1.1	1.1	1.5	-1.4	1.3	-1.2	-1.1	-1.8	-1.2	-3.4	-2.1	-2.3
Hormone metabolism	Glyma.18G048300	glyma18g05490.1	17.5.1	hormone metabolism.ethylene.synthesis-degradation	Transcript	moderately similar to ( 352)AT4G16330| Symbols: | oxidoreductase, 2OG-Fe(II) oxygenase family protein | chr4:9226315-9227252 REVERSEweakly similar to ( 199)FL3H_MALDO no original description	7.4	6	4.4	4.3	4.7	2.5	1.3	-1.1	-1.1	-1.3	-1.1	1.3
Hormone metabolism	Glyma.05G126300	glyma05g25630.1	17.5.2	hormone metabolism.ethylene.signal transduction	Transcript	weakly similar to ( 181)AT2G44930| Symbols: | similar to unknown protein [Arabidopsis thaliana] (TAIR:AT2G28580.1); similar to At1g67150-like protein [Arabidopsis lyrata] (GB:ABY59108.1); contains InterPro domain Protein of unknown function DUF247, plant (InterPro:IPR004158) | chr2:18536775-18538746 REVERSE no original description	-18.1	-13	-32.5	-12.6	-30.1	-26.1	1.1	-1.1	-2.5	1.5	-1.3	1.4
Hormone metabolism	Glyma.19G133400	GLYMA19G31460.1	17.6.1	hormone metabolism.gibberelin.synthesis-degradation	Transcript	moderately similar to ( 265)AT1G52790| Symbols: | oxidoreductase, 2OG-Fe(II) oxygenase family protein | chr1:19665862-19666969 REVERSE no original description	-1.3	1.1	1.1	-1.1	1.5	1	-2.2	-1.4	-4.4	-1.1	-2.5	1.1
Hormone metabolism	Glyma.04G070500	GLYMA04G07480.1	17.6.1.11	hormone metabolism.gibberelin.synthesis-degradation.GA20 oxidase	Transcript	moderately similar to ( 223)AT1G52820| Symbols: | 2-oxoglutarate-dependent dioxygenase, putative | chr1:19672884-19673989 FORWARDvery weakly similar to (91.7)GAO1B_WHEAT no original description	-1.1	-1.4	1.7	-1.1	-1.3	-1.2	-2.1	-2.3	-1.4	-1.3	1.1	1.2
Hormone metabolism	Glyma.10G010700	GLYMA10G01380.1	17.6.1.13	hormone metabolism.gibberelin.synthesis-degradation.GA2 oxidase	Transcript	moderately similar to ( 396)AT1G02400| Symbols: ATGA2OX6, DTA1 | ATGA2OX6/DTA1 (GIBBERELLIN 2-OXIDASE 6); gibberellin 2-beta-dioxygenase | chr1:486964-489391 FORWARDhighly similar to ( 551)G2OX2_PEA no original description	1.4	-1.7	-1.1	1.9	2.1	2.6	1.3	-1.2	3	-1.2	-1.5	-2.3
Hormone metabolism	Glyma.19G133600	GLYMA19G31480.1	17.6.3	hormone metabolism.gibberelin.induced-regulated-responsive-activated	Transcript	weakly similar to ( 107)AT1G74670| Symbols: | gibberellin-responsive protein, putative | chr1:28057039-28057554 FORWARD no original description	-1.6	1.2	-2.8	-1.6	1.1	-1.8	1.1	1.3	-2.1	-1.5	-2	-1.5
Hormone metabolism	Glyma.07G007100	GLYMA07G00920.1	17.7.1.2	hormone metabolism.jasmonate.synthesis-degradation.lipoxygenase	Transcript	moderately similar to ( 338)AT1G55020| Symbols: LOX1 | LOX1 (Lipoxygenase 1); lipoxygenase | chr1:20529465-20533810 FORWARDmoderately similar to ( 495)LOX3_SOYBN no original description	3.2	3.4	-1.1	2.1	1.5	1.1	6.7	1.2	12	2.2	17.6	3
Hormone metabolism	Glyma.07G034800	GLYMA07G03910.1	17.7.1.2	hormone metabolism.jasmonate.synthesis-degradation.lipoxygenase	Transcript	highly similar to ( 935)AT1G55020| Symbols: LOX1 | LOX1 (Lipoxygenase 1); lipoxygenase | chr1:20529465-20533810 FORWARDnearly identical (1446)LOXA_PHAVU no original description	1.6	-1.1	-1.7	1.2	-1	1.1	2.3	1.3	5.8	4.3	3.7	1.3
Hormone metabolism	Glyma.08G189200	GLYMA08G20190.1	17.7.1.2	hormone metabolism.jasmonate.synthesis-degradation.lipoxygenase	Transcript	highly similar to ( 984)AT1G55020| Symbols: LOX1 | LOX1 (Lipoxygenase 1); lipoxygenase | chr1:20529465-20533810 FORWARDnearly identical (1313)LOX3_SOYBN no original description	2.1	1.7	2	1.4	1.1	1.7	1.4	2.9	2.4	1.5	2.3	1.6
Hormone metabolism	Glyma.08G189500	GLYMA08G20220.1	17.7.1.2	hormone metabolism.jasmonate.synthesis-degradation.lipoxygenase	Transcript	highly similar to ( 989)AT1G55020| Symbols: LOX1 | LOX1 (Lipoxygenase 1); lipoxygenase | chr1:20529465-20533810 FORWARDnearly identical (1380)LOXX_SOYBN no original description	1.8	1.1	-1.3	1.4	1.3	-1.1	2.9	1.3	4.3	1.4	2.6	1.1
Hormone metabolism	Glyma.13G347700	GLYMA13G42330.1	17.7.1.2	hormone metabolism.jasmonate.synthesis-degradation.lipoxygenase	Transcript	highly similar to ( 944)AT1G55020| Symbols: LOX1 | LOX1 (Lipoxygenase 1); lipoxygenase | chr1:20529465-20533810 FORWARDnearly identical (1664)LOX4_SOYBN no original description	1.2	-1	-1.2	1.1	-1.2	-1.4	1.7	-1.4	2.4	-1.1	2.2	1
Hormone metabolism	Glyma.13G347800	GLYMA13G42340.1	17.7.1.2	hormone metabolism.jasmonate.synthesis-degradation.lipoxygenase	Transcript	highly similar to ( 855)AT1G55020| Symbols: LOX1 | LOX1 (Lipoxygenase 1); lipoxygenase | chr1:20529465-20533810 FORWARDnearly identical (1420)LOX4_SOYBN no original description	-1	-2.1	-1.8	-1.9	-1.7	-1.1	3	-1.3	15	1.1	3.8	-1.3
Hormone metabolism	Glyma.15G026400	GLYMA15G03040.1	17.7.1.2	hormone metabolism.jasmonate.synthesis-degradation.lipoxygenase	Transcript	highly similar to ( 924)AT1G55020| Symbols: LOX1 | LOX1 (Lipoxygenase 1); lipoxygenase | chr1:20529465-20533810 FORWARDnearly identical (1489)LOX4_SOYBN no original description	2.5	-1.9	-1.2	1.1	-2.6	-2.5	1.3	1.2	4.6	1.7	2.9	1.2
Hormone metabolism	Glyma.15G026500	GLYMA15G03050.1	17.7.1.2	hormone metabolism.jasmonate.synthesis-degradation.lipoxygenase	Transcript	highly similar to ( 911)AT1G55020| Symbols: LOX1 | LOX1 (Lipoxygenase 1); lipoxygenase | chr1:20529465-20533810 FORWARDnearly identical (1545)LOX4_SOYBN no original description	1.3	-2.3	-1.5	1.2	-2.3	-1.4	5	2.1	27.1	7.8	2.6	-1.3
Hormone metabolism	Glyma.14G078600	GLYMA14G08560.1	17.7.1.3	hormone metabolism.jasmonate.synthesis-degradation.allene oxidase synthase	Transcript	highly similar to ( 629)AT5G42650| Symbols: CYP74A, AOS | AOS (ALLENE OXIDE SYNTHASE); hydro-lyase/ oxygen binding | chr5:17115031-17116587 REVERSEhighly similar to ( 592)C74A1_ORYSA no original description	-1	-1.7	-2.4	1.5	1.9	1	2	-1.6	2.2	-1.3	-1.1	-2.1
Hormone metabolism	Glyma.01G086900	GLYMA01G22160.1	17.7.1.4	hormone metabolism.jasmonate.synthesis-degradation.allene oxidase cyclase	Transcript	moderately similar to ( 236)AT1G13280| Symbols: AOC4 | AOC4 (ALLENE OXIDE CYCLASE 4) | chr1:4547621-4548549 FORWARD no original description	-1.2	-1.5	-1.3	-1.1	1.1	1.1	2.5	1.9	2.7	1.4	1.4	1.2
Hormone metabolism	GLYMA.08G256600	GLYMA08G28750.1	17.7.1.4	hormone metabolism.jasmonate.synthesis-degradation.allene oxidase cyclase	Transcript	moderately similar to ( 231)AT1G13280| Symbols: AOC4 | AOC4 (ALLENE OXIDE CYCLASE 4) | chr1:4547621-4548549 FORWARD no original description	5.2	3.7	2.1	6.3	6.8	3.6	2.4	-1.3	3.9	1.6	2.2	1.1
Hormone metabolism	Glyma.08G189600	glyma08g20230.1	17.7.1.2	hormone metabolism.jasmonate.synthesis-degradation.lipoxygenase	Transcript	highly similar to ( 951)AT1G55020| Symbols: LOX1 | LOX1 (Lipoxygenase 1); lipoxygenase | chr1:20529465-20533810 FORWARDnearly identical (1206)LOX3_SOYBN no original description	3.8	1.9	2	4.8	2	1.8	1.5	-1.3	4.2	-1.2	3	1.1
Hormone metabolism	Glyma.10G249100	glyma10g39470.1	17.7.1.2	hormone metabolism.jasmonate.synthesis-degradation.lipoxygenase	Transcript	highly similar to ( 712)AT3G22400| Symbols: LOX5 | LOX5; lipoxygenase | chr3:7927018-7931174 FORWARDhighly similar to ( 690)LOX1_SOLTU no original description	2	2.1	2.3	2.2	1.7	2.2	-1.1	1.2	-1.3	1.1	1	1.2
Hormone metabolism	Glyma.07G196800	glyma07g31660.1	17.7.1.2	hormone metabolism.jasmonate.synthesis-degradation.lipoxygenase	Transcript	highly similar to ( 953)AT1G17420| Symbols: LOX3 | LOX3 (Lipoxygenase 3); iron ion binding / lipoxygenase/ metal ion binding / oxidoreductase, acting on single donors with incorporation of molecular oxygen, incorporation of two atoms of oxygen | chr1:5977505-5981377 FORWARDhighly similar to ( 878)LOX5_ORYSA no original description	3.4	2.9	2.5	3.2	3.4	3.3	1.7	1.2	1.7	1.1	1.1	1.1
Hormone metabolism	Glyma.01G171600	GLYMA01G37680.1	17.8.1	hormone metabolism.salicylic acid.synthesis-degradation	Transcript	moderately similar to ( 226)AT5G66430| Symbols: | S-adenosyl-L-methionine:carboxyl methyltransferase family protein | chr5:26542636-26544025 REVERSEmoderately similar to ( 223)BAMT_ANTMA no original description	-3.4	-4.2	-1.8	-1.9	-4.9	-3.7	1.2	2.3	12.2	4.5	5.7	11.8
Hormone metabolism	Glyma.02G054200	GLYMA02G06070.1	17.8.1	hormone metabolism.salicylic acid.synthesis-degradation	Transcript	moderately similar to ( 308)AT1G19640| Symbols: JMT | JMT (JASMONIC ACID CARBOXYL METHYLTRANSFERASE); jasmonate O-methyltransferase | chr1:6789157-6791699 REVERSEmoderately similar to ( 310)BAMT_ANTMA no original description	1.1	-1.4	-1.1	1.7	-1.2	-1.1	32.1	21.9	37.7	6	16.6	10.6
Hormone metabolism	Glyma.02G121000	GLYMA02G13340.1	17.8.1	hormone metabolism.salicylic acid.synthesis-degradation	Transcript	moderately similar to ( 458)AT4G36470| Symbols: | S-adenosyl-L-methionine:carboxyl methyltransferase family protein | chr4:17215131-17216478 REVERSEmoderately similar to ( 223)BAMT_ANTMA no original description	-2.6	-1.3	1.2	-2.7	-2	-1.1	-1.8	-1.3	-2.2	-2.1	-1	-1.5
Hormone metabolism	Glyma.09G253900	GLYMA09G38930.1	17.8.1	hormone metabolism.salicylic acid.synthesis-degradation	Transcript	moderately similar to ( 246)AT1G19640| Symbols: JMT | JMT (JASMONIC ACID CARBOXYL METHYLTRANSFERASE); jasmonate O-methyltransferase | chr1:6789157-6791699 REVERSEmoderately similar to ( 234)BAMT_ANTMA no original description	2	-1.3	-1.3	1	-1.5	-1	1.8	1.3	3	1.8	1.8	1.1
Hormone metabolism	Glyma.18G238800	GLYMA18G47370.1	17.8.1	hormone metabolism.salicylic acid.synthesis-degradation	Transcript	moderately similar to ( 264)AT1G19640| Symbols: JMT | JMT (JASMONIC ACID CARBOXYL METHYLTRANSFERASE); jasmonate O-methyltransferase | chr1:6789157-6791699 REVERSEmoderately similar to ( 249)BAMT_ANTMA no original description	2.7	1.1	1.2	-1.2	1.2	1.2	2	2.5	2.6	2.3	1.8	1.8
Phenylpropanoid pathway	Glyma.03G078200	GLYMA03G14210.1	16.2	secondary metabolism.phenylpropanoids	Transcript	highly similar to ( 613)AT5G01210| Symbols: | transferase family protein | chr5:84553-85980 FORWARDvery weakly similar to (88.6)HCBT1_DIACA no original description	-1	-1.6	-1.2	-1.1	1.1	1.1	1.8	-1.4	3	-1.2	1.2	-1.8
Phenylpropanoid pathway	Glyma.04G040300	GLYMA04G04260.1	16.2	secondary metabolism.phenylpropanoids	Transcript	highly similar to ( 542)AT5G42830| Symbols: | transferase family protein | chr5:17193612-17195134 FORWARDweakly similar to ( 111)HCBT1_DIACA no original description	1.7	1.1	1	3	1.4	2.2	-1.3	2	-1.3	1.3	-2	-1.7
Phenylpropanoid pathway	Glyma.04G040500	GLYMA04G04280.1	16.2	secondary metabolism.phenylpropanoids	Transcript	moderately similar to ( 274)AT5G42830| Symbols: | transferase family protein | chr5:17193612-17195134 FORWARD no original description	-1.5	-1.3	1.1	-1.5	-1.1	1.2	-1.7	1.7	1.5	2.7	1.1	1
Phenylpropanoid pathway	Glyma.06G286200	GLYMA06G43940.1	16.2	secondary metabolism.phenylpropanoids	Transcript	weakly similar to ( 193)AT4G35160| Symbols: | O-methyltransferase family 2 protein | chr4:16730994-16732813 REVERSEmoderately similar to ( 325)7OMT9_MEDSA no original description	1.8	1.7	-1.4	1.6	3.1	-1.3	7.5	1.2	11.7	1.7	3.3	1.7
Phenylpropanoid pathway	Glyma.06G286600	GLYMA06G43970.1	16.2	secondary metabolism.phenylpropanoids	Transcript	moderately similar to ( 228)AT4G35160| Symbols: | O-methyltransferase family 2 protein | chr4:16730994-16732813 REVERSEmoderately similar to ( 319)7OMT9_MEDSA no original description	1.2	-3.1	-2.2	-1.2	1	-1.8	7.9	2.2	65.1	3.2	9.6	2.3
Phenylpropanoid pathway	Glyma.08G311500	GLYMA08G42440.1	16.2	secondary metabolism.phenylpropanoids	Transcript	moderately similar to ( 311)AT2G19070| Symbols: | transferase family protein | chr2:8267267-8269040 REVERSEmoderately similar to ( 226)HCBT1_DIACA no original description	-1.7	1	-2.6	1.3	1.3	-1.2	1.5	-1.2	1.2	2	2.2	1.3
Phenylpropanoid pathway	Glyma.10G000300	GLYMA10G00220.1	16.2	secondary metabolism.phenylpropanoids	Transcript	highly similar to ( 526)AT5G17540| Symbols: | transferase family protein | chr5:5782063-5783684 REVERSEweakly similar to ( 152)HCBT1_DIACA no original description	1	1.2	1.2	1.5	1.5	-1.1	2.3	2	2.2	1.8	2	1.7
Phenylpropanoid pathway	Glyma.10G060700	GLYMA10G06870.1	16.2	secondary metabolism.phenylpropanoids	Transcript	moderately similar to ( 291)AT2G19070| Symbols: | transferase family protein | chr2:8267267-8269040 REVERSEmoderately similar to ( 226)HCBT2_DIACA no original description	2	1	-1.6	1.7	-1.4	-2.1	1.2	-1.6	2.8	1.2	3.5	1.2
Phenylpropanoid pathway	Glyma.18G103400	GLYMA18G12180.1	16.2	secondary metabolism.phenylpropanoids	Transcript	moderately similar to ( 278)AT2G19070| Symbols: | transferase family protein | chr2:8267267-8269040 REVERSEweakly similar to ( 197)HCBT2_DIACA no original description	1.5	1.1	-1	1.5	1.2	-1.7	1.7	1.3	2.6	-1.2	1.3	1.3
Phenylpropanoid pathway	Glyma.18G111800	GLYMA18G13690.1	16.2	secondary metabolism.phenylpropanoids	Transcript	moderately similar to ( 448)AT1G32910| Symbols: | transferase family protein | chr1:11925406-11926888 FORWARDvery weakly similar to (80.5)HCBT3_DIACA no original description	-1.1	1	1	-1.2	1	-1.6	-1.2	-2	-1.2	-1.4	-1.2	1
Phenylpropanoid pathway	Glyma.02G309300	GLYMA02G47940.1	16.2.1.1	secondary metabolism.phenylpropanoids.lignin biosynthesis.PAL	Transcript	nearly identical (1046)AT2G37040| Symbols: PAL1 | PAL1 (PHE AMMONIA LYASE 1); phenylalanine ammonia-lyase | chr2:15564681-15567316 REVERSEnearly identical (1234)PAL3_PHAVU no original description	2.1	1.5	1.9	2.5	2.9	3.6	1.4	1.3	2.6	1.7	2.1	-1.5
Phenylpropanoid pathway	Glyma.03G181600	GLYMA03G33880.1	16.2.1.1	secondary metabolism.phenylpropanoids.lignin biosynthesis.PAL	Transcript	nearly identical (1208)AT2G37040| Symbols: PAL1 | PAL1 (PHE AMMONIA LYASE 1); phenylalanine ammonia-lyase | chr2:15564681-15567316 REVERSEnearly identical (1401)PAL1_SOYBN no original description	-1.2	1.5	1.3	2.1	1.1	1.4	3.2	-1.2	1.9	1.2	5.1	1.5
Phenylpropanoid pathway	Glyma.19G182300	GLYMA19G36620.1	16.2.1.1	secondary metabolism.phenylpropanoids.lignin biosynthesis.PAL	Transcript	nearly identical (1214)AT2G37040| Symbols: PAL1 | PAL1 (PHE AMMONIA LYASE 1); phenylalanine ammonia-lyase | chr2:15564681-15567316 REVERSEnearly identical (1390)PAL1_SOYBN no original description	-1	-1	-1.3	1.1	1.4	-1.1	2.2	1.2	1.8	1.1	1.5	1.4
Phenylpropanoid pathway	Glyma.14G221200	GLYMA14G40170.1	16.2.1.10	secondary metabolism.phenylpropanoids.lignin biosynthesis.CAD	Transcript	moderately similar to ( 426)AT4G39330| Symbols: | mannitol dehydrogenase, putative | chr4:18291262-18292734 FORWARDmoderately similar to ( 417)MTDH_FRAAN no original description	1.5	1.2	1.1	1.2	1.2	-1.1	5.4	2.6	6	2.4	3.8	3.3
Phenylpropanoid pathway	Glyma.01G232400	GLYMA01G44270.1	16.2.1.3	secondary metabolism.phenylpropanoids.lignin biosynthesis.4CL	Transcript	highly similar to ( 729)AT1G65060| Symbols: 4CL3 | 4CL3 (4-coumarate:CoA ligase 3); 4-coumarate-CoA ligase | chr1:24171590-24175120 REVERSEnearly identical (1014)4CL2_SOYBN no original description	1.2	-1.1	-1.7	1.4	1.6	-1.4	3.1	-1	3.4	1.7	2	1.7
Phenylpropanoid pathway	Glyma.11G010500	GLYMA11G01240.1	16.2.1.3	secondary metabolism.phenylpropanoids.lignin biosynthesis.4CL	Transcript	highly similar to ( 660)AT1G65060| Symbols: 4CL3 | 4CL3 (4-coumarate:CoA ligase 3); 4-coumarate-CoA ligase | chr1:24171590-24175120 REVERSEhighly similar to ( 850)4CL2_SOYBN no original description	-1	-1.1	-1.1	1.5	2.3	1.5	3	1.4	4.3	1.5	2.3	1.1
Phenylpropanoid pathway	Glyma.19G075800	GLYMA19G22460.1	16.2.1.3	secondary metabolism.phenylpropanoids.lignin biosynthesis.4CL	Transcript	moderately similar to ( 497)AT5G63380| Symbols: | 4-coumarate--CoA ligase family protein / 4-coumaroyl-CoA synthase family protein | chr5:25404807-25407252 REVERSEmoderately similar to ( 322)4CL1_TOBAC no original description	3	1.3	1.7	1.7	-1.4	1.2	-1.1	1.1	2.1	1.4	1.4	-1
Phenylpropanoid pathway	Glyma.01G187700	GLYMA01G39460.1	16.2.1.6	secondary metabolism.phenylpropanoids.lignin biosynthesis.CCoAOMT	Transcript	moderately similar to ( 407)AT4G34050| Symbols: | caffeoyl-CoA 3-O-methyltransferase, putative | chr4:16310849-16311978 FORWARDmoderately similar to ( 410)CAMT_MEDSA no original description	-1.1	1.1	1.5	-1.4	1.1	1.4	9.6	5.6	10.2	3.5	4.4	3.2
Phenylpropanoid pathway	Glyma.04G227700	GLYMA04G40580.1	16.2.1.9	secondary metabolism.phenylpropanoids.lignin biosynthesis.COMT	Transcript	highly similar to ( 600)AT5G54160| Symbols: OMT1, ATOMT1 | ATOMT1 (O-METHYLTRANSFERASE 1) | chr5:21999301-22001393 FORWARDhighly similar to ( 696)COMT1_MEDSA no original description	1.2	-1.2	-1	1.7	1.3	1.3	1.3	-1	2.8	1.4	1.5	-1.1
Phenylpropanoid pathway	Glyma.11G256500	GLYMA11G36410.1	16.2.1.9	secondary metabolism.phenylpropanoids.lignin biosynthesis.COMT	Transcript	moderately similar to ( 318)AT4G35160| Symbols: | O-methyltransferase family 2 protein | chr4:16730994-16732813 REVERSEweakly similar to ( 189)7OMT8_MEDSA no original description	1.3	1.1	-1.2	1.3	1	-1.2	1.8	-1.1	2.2	1.1	2.1	1.3
Cell wall metabolism	GLYMA.08G148100	GLYMA08G15680.1	10.1.10	cell wall.precursor synthesis.RHM	Transcript	nearly identical (1225)AT1G78570| Symbols: RHM1, ROL1 | RHM1/ROL1 (RHAMNOSE BIOSYNTHESIS1); UDP-L-rhamnose synthase/ UDP-glucose 4,6-dehydratase/ catalytic | chr1:29555003-29557100 FORWARDweakly similar to ( 101)ARAE3_ORYSA no original description	-1.7	-2.1	-3.5	-2.2	-1.6	-1.5	-1.3	1.3	1.4	2.7	1.5	-1.1
Cell wall metabolism	Glyma.18G229800	GLYMA18G46390.1	10.1.21	cell wall.precursor synthesis.phosphomannomutase	Transcript	moderately similar to ( 429)AT2G45790| Symbols: ATPMM | ATPMM; phosphomannomutase | chr2:18862950-18864827 FORWARD no original description	-1	-1.1	1	-1.8	-1.2	1.2	1.2	1.6	2.3	1.7	1.8	1.1
Cell wall metabolism	Glyma.13G057700	GLYMA13G06050.1	10.1.4	cell wall.precursor synthesis.UGD	Transcript	highly similar to ( 910)AT3G29360| Symbols: | UDP-glucose 6-dehydrogenase, putative | chr3:11268612-11270054 REVERSEhighly similar to ( 942)UGDH_SOYBN no original description	1.4	-1.2	1.2	1.3	1.1	1.1	1.2	-2	2.6	-1.3	1.8	1.1
Cell wall metabolism	Glyma.12G064700	GLYMA12G06990.1	10.1.5	cell wall.precursor synthesis.UXS	Transcript	highly similar to ( 627)AT3G46440| Symbols: UXS5 | UXS5 (UDP-Xyl synthase 5); catalytic | chr3:17100253-17102596 REVERSEweakly similar to ( 105)GME2_ORYSA no original description	-1.2	-1.6	1.5	1.9	1.1	1.7	-1.3	2.2	-1.2	1	1.2	2
Cell wall metabolism	Glyma.08G109100	GLYMA08G11510.1	10.1.6	cell wall.precursor synthesis.GAE	Transcript	highly similar to ( 605)AT3G23820| Symbols: GAE6 | GAE6 (UDP-D-GLUCURONATE 4-EPIMERASE 6); catalytic | chr3:8603652-8605034 FORWARDvery weakly similar to (89.0)GALE1_PEA no original description	-2.2	-4.2	-3.7	-1.2	-1.5	-2.4	-1	1	-1	-2	-1.6	-1.4
Cell wall metabolism	Glyma.04G160000	GLYMA04G32120.1	10.2	cell wall.cellulose synthesis	Transcript	highly similar to ( 589)AT5G15630| Symbols: COBL4, IRX6 | COBL4/IRX6 (COBRA-LIKE4) | chr5:5084845-5086548 FORWARDhighly similar to ( 538)COBL6_ORYSA no original description	2.8	-1.3	1.5	1.9	-1.5	1.4	1.3	1	3	1.2	2.7	-1.1
Cell wall metabolism	Glyma.07G003800	GLYMA07G00590.1	10.2	cell wall.cellulose synthesis	Transcript	highly similar to ( 996)AT4G31590| Symbols: CSLC05, ATCSLC5, ATCSLC05 | ATCSLC05 (Cellulose synthase-like C5); transferase, transferring glycosyl groups | chr4:15309895-15312342 REVERSE no original description	1.6	-1.3	-1.8	1.7	1.1	-1.2	1.5	-1.4	2.2	1.4	2	1.3
Cell wall metabolism	Glyma.11G189600	GLYMA11G19490.1	10.2	cell wall.cellulose synthesis	Transcript	highly similar to ( 923)AT5G22740| Symbols: CSLA02, ATCSLA2, ATCSLA02 | ATCSLA02 (Cellulose synthase-like A2); transferase, transferring glycosyl groups | chr5:7555382-7559869 REVERSE no original description	1	1.1	-1.4	2	1.8	1.5	2.4	1.8	2.1	2	2	1.6
Cell wall metabolism	Glyma.05G160000	GLYMA05G29240.1	10.2.1	cell wall.cellulose synthesis.cellulose synthase	Transcript	nearly identical (1406)AT4G18780| Symbols: CESA8, IRX1, ATCESA8, LEW2 | CESA8 (CELLULOSE SYNTHASE 8); cellulose synthase/ transferase, transferring glycosyl groups | chr4:10312857-10316730 REVERSE no original description	1.1	1	1.9	-1.5	-2.2	2.7	-1	1.7	1.4	-1.5	3.3	-2.3
Cell wall metabolism	Glyma.06G225400	GLYMA06G30850.1	10.2.1	cell wall.cellulose synthesis.cellulose synthase	Transcript	nearly identical (1262)AT5G17420| Symbols: CESA7, ATCESA7, MUR10, IRX3 | IRX3 (IRREGULAR XYLEM 3, MURUS 10); cellulose synthase | chr5:5736861-5741409 REVERSE no original description	-1.4	-2.2	1.5	1.1	-1.3	2.2	-1	1.5	2.8	-1.1	1.2	-1.5
Cell wall metabolism	Glyma.06G324300	GLYMA06G48260.1	10.2.1	cell wall.cellulose synthesis.cellulose synthase	Transcript	moderately similar to ( 436)AT4G24010| Symbols: CSLG1, CSLG2, ATCSLG1 | ATCSLG1 (Cellulose synthase-like G1); transferase/ transferase, transferring glycosyl groups | chr4:12466401-12469770 FORWARD no original description	1.5	1.4	-1.5	2.2	1.1	-1.5	2.2	-1	2.9	1.3	2.3	1.4
Cell wall metabolism	Glyma.12G191800	GLYMA12G31810.1	10.2.1	cell wall.cellulose synthesis.cellulose synthase	Transcript	highly similar to ( 638)AT2G32540| Symbols: CSLB04, ATCSLB4, ATCSLB04 | ATCSLB04 (Cellulose synthase-like B4); transferase/ transferase, transferring glycosyl groups | chr2:13821763-13825366 FORWARD no original description	1	-1.9	-1.5	1.9	-1.1	1.1	1.2	1.4	2.1	1.4	1.9	1.7
Cell wall metabolism	Glyma.14G012800	GLYMA14G01660.1	10.2.1	cell wall.cellulose synthesis.cellulose synthase	Transcript	highly similar to ( 694)AT1G55850| Symbols: CSLE1, ATCSLE1 | ATCSLE1 (Cellulose synthase-like E1); cellulose synthase/ transferase, transferring glycosyl groups | chr1:20880418-20883080 FORWARD no original description	1.6	1.2	-1.1	1.3	1.5	1.4	2.4	2.9	2.7	2.6	2.1	2.2
Cell wall metabolism	Glyma.07G022300	GLYMA07G02540.1	10.3	cell wall.hemicellulose synthesis	Transcript	moderately similar to ( 422)AT2G03220| Symbols: MUR2, ATFUT1, ATFT1, FT1 | FT1 (FUCOSYLTRANSFERASE 1); fucosyltransferase/ transferase, transferring glycosyl groups | chr2:970398-972350 REVERSEmoderately similar to ( 411)FUT1_PEA no original description	1.1	1.1	-1.3	1.1	1.1	-1.1	1.4	1	2.3	1.4	1.6	-1.1
Cell wall metabolism	Glyma.11G147800	GLYMA11G20720.1	10.5.1	cell wall.cell wall proteins.AGPs	Transcript	weakly similar to ( 141)AT5G60490| Symbols: FLA12 | FLA12 (fasciclin-like arabinogalactan-protein 12) | chr5:24343142-24343891 REVERSE no original description	-1.3	-1.9	1.3	-1.9	-1.3	1.3	1.3	-1.4	2.8	-1.5	2.3	-1.5
Cell wall metabolism	Glyma.11G148500	GLYMA11G20800.1	10.5.1	cell wall.cell wall proteins.AGPs	Transcript	weakly similar to ( 145)AT5G60490| Symbols: FLA12 | FLA12 (fasciclin-like arabinogalactan-protein 12) | chr5:24343142-24343891 REVERSE no original description	-1.2	-2.5	1.4	-1.8	-1.9	1.6	1	1.2	2.3	-1.3	1.7	-1.5
Cell wall metabolism	Glyma.11G148700	GLYMA11G20820.1	10.5.1	cell wall.cell wall proteins.AGPs	Transcript	weakly similar to ( 147)AT5G60490| Symbols: FLA12 | FLA12 (fasciclin-like arabinogalactan-protein 12) | chr5:24343142-24343891 REVERSE no original description	-1.3	1.4	-1.1	-1.5	1.2	1.7	1.5	-1.1	1.6	-1.3	2.8	1.1
Cell wall metabolism	Glyma.12G068900	GLYMA12G07370.1	10.5.1	cell wall.cell wall proteins.AGPs	Transcript	weakly similar to ( 142)AT5G60490| Symbols: FLA12 | FLA12 (fasciclin-like arabinogalactan-protein 12) | chr5:24343142-24343891 REVERSE no original description	-2.1	-1.7	1.3	-4.1	1	1.9	2.3	1.1	4.4	-1.1	2.5	-1.6
Cell wall metabolism	Glyma.12G069700	GLYMA12G07430.1	10.5.1	cell wall.cell wall proteins.AGPs	Transcript	weakly similar to ( 141)AT5G60490| Symbols: FLA12 | FLA12 (fasciclin-like arabinogalactan-protein 12) | chr5:24343142-24343891 REVERSE no original description	-1.6	-2.1	1.2	-2.6	-1.2	1.8	1.3	-1.1	2.9	-1.4	2	-1.4
Cell wall metabolism	Glyma.12G069900	GLYMA12G07450.1	10.5.1	cell wall.cell wall proteins.AGPs	Transcript	weakly similar to ( 149)AT5G60490| Symbols: FLA12 | FLA12 (fasciclin-like arabinogalactan-protein 12) | chr5:24343142-24343891 REVERSE no original description	-2.7	-1.9	1.9	-4.2	-1.9	2.1	1.5	1.1	2.8	-1.6	2.7	-1.5
Cell wall metabolism	Glyma.13G226000	GLYMA13G29790.1	10.5.1	cell wall.cell wall proteins.AGPs	Transcript	weakly similar to ( 112)AT5G60490| Symbols: FLA12 | FLA12 (fasciclin-like arabinogalactan-protein 12) | chr5:24343142-24343891 REVERSE no original description	-1.9	-2.4	1	-2.1	-1.7	1	1.4	-1.1	2.6	-1.1	1.9	-1.1
Cell wall metabolism	Glyma.13G327300	GLYMA13G40220.1	10.5.1	cell wall.cell wall proteins.AGPs	Transcript	weakly similar to ( 123)AT5G03170| Symbols: FLA11 | FLA11 (fasciclin-like arabinogalactan-protein 11) | chr5:752897-753637 REVERSE no original description	-1.7	-1.8	1.3	-1.7	-1	1.6	1.6	-1.2	2.6	1	2.1	-1.2
Cell wall metabolism	Glyma.05G225300	GLYMA05G36010.1	10.5.3	cell wall.cell wall proteins.LRR	Transcript	moderately similar to ( 442)AT4G29240| Symbols: | leucine-rich repeat family protein / extensin family protein | chr4:14418832-14420079 FORWARDweakly similar to ( 117)RPK1_IPONI no original description	1.4	1.1	1.1	1.5	1.3	1.1	1.9	-1.3	2.9	1.3	2.8	1.3
Cell wall metabolism	Glyma.13G053000	GLYMA13G06690.1	10.5.5	cell wall.cell wall proteins.RGP	Transcript	highly similar to ( 660)AT5G15650| Symbols: RGP2 | RGP2 (REVERSIBLY GLYCOSYLATED POLYPEPTIDE 2); alpha-1,4-glucan-protein synthase (UDP-forming) | chr5:5092206-5094096 FORWARDhighly similar to ( 665)UPTG2_SOLTU no original description	-1.8	1.2	1	-1.8	1.9	-1.1	1.6	1.5	1.4	1.2	-2.5	1.4
Cell wall metabolism	Glyma.02G225000	GLYMA02G39010.1	10.6.1	cell wall.degradation.cellulases and beta -1,4-glucanases	Transcript	highly similar to ( 895)AT3G47000| Symbols: | glycosyl hydrolase family 3 protein | chr3:17324796-17327524 REVERSE no original description	1.9	1	1.5	2.5	1.3	1.5	-1.2	1.2	1.6	1.6	1.4	2.5
Cell wall metabolism	Glyma.10G106600	GLYMA10G15980.1	10.6.1	cell wall.degradation.cellulases and beta -1,4-glucanases	Transcript	highly similar to ( 942)AT5G20950| Symbols: | glycosyl hydrolase family 3 protein | chr5:7107611-7110777 REVERSE no original description	1.8	-1.5	1	1.5	1.1	-1.1	1.8	1.1	4.4	1.5	2.6	1.6
Cell wall metabolism	Glyma.16G039300	GLYMA16G04330.1	10.6.1	cell wall.degradation.cellulases and beta -1,4-glucanases	Transcript	highly similar to ( 865)AT5G20950| Symbols: | glycosyl hydrolase family 3 protein | chr5:7107611-7110777 REVERSE no original description	1.9	1.8	2.7	-1.5	-1.7	1.6	1.8	2.2	1.3	1.1	2.2	-1.1
Cell wall metabolism	Glyma.04G180400	GLYMA04G35130.1	10.6.3	cell wall.degradation.pectate lyases and polygalacturonases	Transcript	moderately similar to ( 207)AT5G25610| Symbols: RD22 | RD22 (RESPONSIVE TO DESSICATION 22) | chr5:8914501-8916687 REVERSEvery weakly similar to (91.7)EA30_VICFA no original description	-1.1	-1	-1.1	-2.6	-1.6	1.1	2.5	1.8	5.7	1.9	4.9	1.7
Cell wall metabolism	Glyma.04G182300	GLYMA04G35360.1	10.6.3	cell wall.degradation.pectate lyases and polygalacturonases	Transcript	highly similar to ( 574)AT1G23760| Symbols: JP630 | JP630; polygalacturonase | chr1:8402131-8404136 FORWARD no original description	1.3	1	1.1	1.5	-1.1	1.4	2.1	1.4	1.9	1.1	2.7	1.1
Cell wall metabolism	Glyma.08G287500	GLYMA08G39700.1	10.6.3	cell wall.degradation.pectate lyases and polygalacturonases	Transcript	highly similar to ( 697)AT1G70370| Symbols: | BURP domain-containing protein / polygalacturonase, putative | chr1:26516666-26518661 REVERSE no original description	1.5	1.8	1	1.2	3.4	1.3	3.8	-1.5	3.8	-1.7	1.3	-1.2
Cell wall metabolism	Glyma.11G119100	GLYMA11G12670.1	10.6.3	cell wall.degradation.pectate lyases and polygalacturonases	Transcript	moderately similar to ( 216)AT1G49320| Symbols: | BURP domain-containing protein | chr1:18250109-18251485 FORWARD no original description	2.3	1.5	-1.2	2.7	1.4	1.2	3.1	1.7	3.4	2.5	3	2.2
Cell wall metabolism	Glyma.06G294500	GLYMA06G44930.1	10.7	cell wall.modification	Transcript	moderately similar to ( 395)AT4G28250| Symbols: EXPB3, ATHEXP BETA 1.6, ATEXPB3 | ATEXPB3 (ARABIDOPSIS THALIANA EXPANSIN B3) | chr4:14000452-14001951 REVERSEmoderately similar to ( 350)EXB17_ORYSA no original description	-1.1	-1.4	-1.4	1.3	-1.2	1.4	1.3	1.6	2	2.5	2.3	1.7
Cell wall metabolism	Glyma.09G062600	GLYMA09G07070.1	10.7	cell wall.modification	Transcript	moderately similar to ( 381)AT4G25810| Symbols: XTH23, XTR6 | XTR6 (XYLOGLUCAN ENDOTRANSGLYCOSYLASE 6); hydrolase, acting on glycosyl bonds | chr4:13128703-13129724 FORWARDmoderately similar to ( 393)BRU1_SOYBN no original description	-1	-1.5	1.1	-1.1	-1.4	1.1	-2.1	-1.9	-2	-3	-1.5	-2.2
Cell wall metabolism	Glyma.U014500	GLYMA11G17160.1	10.7	cell wall.modification	Transcript	moderately similar to ( 317)AT1G65680| Symbols: EXPB2, ATHEXP BETA 1.4, ATEXPB2 | ATEXPB2 (ARABIDOPSIS THALIANA EXPANSIN B2) | chr1:24430929-24432062 FORWARDmoderately similar to ( 283)EXB15_ORYSA no original description	-1	-2	1.1	-1.1	-1.4	1.2	1.6	4.2	4.3	3.5	3	2.8
Cell wall metabolism	Glyma.12G197600	GLYMA12G32390.1	10.7	cell wall.modification	Transcript	moderately similar to ( 449)AT4G03210| Symbols: XTH9 | XTH9 (XYLOGLUCAN ENDOTRANSGLUCOSYLASE/HYDROLASE 9); hydrolase, acting on glycosyl bonds | chr4:1416107-1417197 FORWARDmoderately similar to ( 294)XTH_SOYBN no original description	1.7	1.5	-2	-1.1	1.3	-1.9	-1.2	-3.4	-1.1	1.5	-1.3	1.1
Cell wall metabolism	Glyma.12G203600	GLYMA12G33070.1	10.7	cell wall.modification	Transcript	moderately similar to ( 385)AT4G28250| Symbols: EXPB3, ATHEXP BETA 1.6, ATEXPB3 | ATEXPB3 (ARABIDOPSIS THALIANA EXPANSIN B3) | chr4:14000452-14001951 REVERSEmoderately similar to ( 360)EXB17_ORYSA no original description	1.6	1.5	1.5	1.4	1.6	1.7	1.5	1.2	2.3	1.8	2.8	2.1
Cell wall metabolism	Glyma.13G095000	GLYMA13G01140.1	10.7	cell wall.modification	Transcript	moderately similar to ( 421)AT4G25810| Symbols: XTH23, XTR6 | XTR6 (XYLOGLUCAN ENDOTRANSGLYCOSYLASE 6); hydrolase, acting on glycosyl bonds | chr4:13128703-13129724 FORWARDmoderately similar to ( 380)BRU1_SOYBN no original description	-1.1	1.1	-1.1	-1	1.2	1.1	1.3	-1.4	-1.2	-1.6	-2.1	-1.7
Cell wall metabolism	Glyma.13G094900	GLYMA13G01150.1	10.7	cell wall.modification	Transcript	moderately similar to ( 418)AT4G25810| Symbols: XTH23, XTR6 | XTR6 (XYLOGLUCAN ENDOTRANSGLYCOSYLASE 6); hydrolase, acting on glycosyl bonds | chr4:13128703-13129724 FORWARDmoderately similar to ( 385)BRU1_SOYBN no original description	-1.3	1.3	-1.2	-1.4	1.8	1.1	-1.5	-2.1	1	-1.3	-2.4	-2.9
Cell wall metabolism	Glyma.13G322500	GLYMA13G39710.1	10.7	cell wall.modification	Transcript	moderately similar to ( 385)AT3G44990| Symbols: ATXTR8, XTR8 | XTR8 (xyloglucan:xyloglucosyl transferase 8); hydrolase, acting on glycosyl bonds | chr3:16458265-16459663 REVERSEweakly similar to ( 188)XTH_TOBAC no original description	-3.4	-1.5	-1.3	-2.7	-1.2	-1.4	-1.9	-2	-2.8	-1.2	-1.5	-1.2
Cell wall metabolism	GLYMA.15G169100	GLYMA15G18360.1	10.7	cell wall.modification	Transcript	moderately similar to ( 392)AT4G25810| Symbols: XTH23, XTR6 | XTR6 (XYLOGLUCAN ENDOTRANSGLYCOSYLASE 6); hydrolase, acting on glycosyl bonds | chr4:13128703-13129724 FORWARDmoderately similar to ( 397)BRU1_SOYBN no original description	-2.4	-2.9	-1.8	-2.1	-1.7	-1.8	-3.2	-4	-3.1	-3	-2.9	-2
Cell wall metabolism	Glyma.20G033900	GLYMA20G04490.1	10.7	cell wall.modification	Transcript	moderately similar to ( 370)AT2G03090| Symbols: EXP15, ATEXP15, ATHEXP ALPHA 1.3, ATEXPA15 | ATEXPA15 (ARABIDOPSIS THALIANA EXPANSIN A15) | chr2:917360-918553 REVERSEmoderately similar to ( 338)EXPA4_ORYSA no original description	-1.2	-1.3	-1.3	-1.2	1.1	-1.3	2.7	2.9	3	2	2.6	2.5
Cell wall metabolism	Glyma.01G240300	GLYMA01G45110.1	10.8.1	cell wall.pectin*esterases.PME	Transcript	highly similar to ( 602)AT1G11580| Symbols: ATPMEPCRA | ATPMEPCRA; pectinesterase | chr1:3888730-3890649 FORWARDmoderately similar to ( 419)PME_PRUPE no original description	1.1	1	1	1	1.6	1.2	2	1	2.5	1	1.3	-1.2
Cell wall metabolism	Glyma.05G236900	GLYMA05G34800.1	10.8.1	cell wall.pectin*esterases.PME	Transcript	highly similar to ( 517)AT1G23200| Symbols: | pectinesterase family protein | chr1:8227225-8229389 FORWARDmoderately similar to ( 499)PME2_CITSI no original description	-1	-1.1	-1.3	-1.2	-1.5	-1.7	-1.6	-1.5	-2	-1.1	-1.4	-1.5
Cell wall metabolism	Glyma.15G001800	GLYMA15G00400.1	10.8.1	cell wall.pectin*esterases.PME	Transcript	moderately similar to ( 219)AT5G04970| Symbols: | pectinesterase, putative | chr5:1464263-1467002 REVERSEmoderately similar to ( 207)PME_PRUPE no original description	-1.1	-1.3	1.9	-1.2	-1	1.5	1.3	2	1.4	1.7	1.6	1.6
Cell wall metabolism	Glyma.16G014100	GLYMA16G01650.1	10.8.1	cell wall.pectin*esterases.PME	Transcript	highly similar to ( 728)AT3G14310| Symbols: ATPME3 | ATPME3 (Arabidopsis thaliana pectin methylesterase 3) | chr3:4772221-4775102 REVERSEhighly similar to ( 724)PME3_CITSI no original description	1.9	-1.1	1.1	1.6	1.2	1.3	1.4	1.7	2.3	1.3	2.1	1.8
Cell wall metabolism	Glyma.17G044500	GLYMA17G04940.1	10.8.1	cell wall.pectin*esterases.PME	Transcript	highly similar to ( 625)AT3G43270| Symbols: | pectinesterase family protein | chr3:15233390-15236112 REVERSEhighly similar to ( 667)PME_PRUPE no original description	-1.1	1.2	1.2	-2	1.5	1.5	2	1.7	1.6	1.2	1.3	-1
Cell wall metabolism	Glyma.09G216800	GLYMA09G35050.1	10.8.2	cell wall.pectin*esterases.acetyl esterase	Transcript	highly similar to ( 582)AT4G19420| Symbols: | pectinacetylesterase family protein | chr4:10587515-10589818 REVERSE no original description	-2.1	1.2	1.2	-2	1.5	1.2	-1.1	-1.6	-1.3	-2	-2.1	-1.3
Cell wall metabolism	Glyma.12G087900	glyma12g09350.1	10.1.3	cell wall.precursor synthesis.AXS	Transcript	highly similar to ( 598)AT1G08200| Symbols: AXS2 | AXS2 (UDP-D-APIOSE/UDP-D-XYLOSE SYNTHASE 2) | chr1:2574256-2576606 REVERSE no original description	2.7	3.8	3.2	2.5	4.1	3.2	1.6	-1.3	-1.1	-1	-1.2	1.3
Cell wall metabolism	Glyma.05G161900	glyma05g29430.1	10.5.1	cell wall.cell wall proteins.AGPs	Transcript	weakly similar to ( 140)AT5G60490| Symbols: FLA12 | FLA12 (fasciclin-like arabinogalactan-protein 12) | chr5:24343142-24343891 REVERSE no original description	4.6	6.2	14.2	3.1	6.4	17.9	1.2	-1	1.5	-1.2	1.6	-1.4
Cell wall metabolism	Glyma.10G010000	glyma10g01290.1	10.6.3	cell wall.degradation.pectate lyases and polygalacturonases	Transcript	highly similar to ( 624)AT1G02460| Symbols: | glycoside hydrolase family 28 protein / polygalacturonase (pectinase) family protein | chr1:504897-507099 REVERSEmoderately similar to ( 291)PGLR_ACTCH no original description	5.2	2.3	3.8	4.2	2.2	3.1	-1.8	1.6	-1.9	1.2	-1.8	-1.1
Cell wall metabolism	Glyma.02G009300	glyma02g01230.1	10.6.3	cell wall.degradation.pectate lyases and polygalacturonases	Transcript	highly similar to ( 611)AT1G02460| Symbols: | glycoside hydrolase family 28 protein / polygalacturonase (pectinase) family protein | chr1:504897-507099 REVERSEmoderately similar to ( 281)PGLR_ACTCH no original description	5.9	5.3	9.5	6.1	5.4	7.9	-1.2	1.2	-1.4	1.3	-1.3	-1
Cell wall metabolism	Glyma.07G174800	glyma07g27990.1	10.7	cell wall.modification	Transcript	moderately similar to ( 449)AT1G14720| Symbols: EXGT-A2, XTR2 | XTR2 (XYLOGLUCAN ENDOTRANSGLYCOSYLASE RELATED 2); hydrolase, acting on glycosyl bonds | chr1:5066801-5068461 REVERSEmoderately similar to ( 204)XTH_TOBAC no original description	-4.2	-3.2	-3.6	-3.3	-3.6	-3.8	1.1	1.5	-1.2	1.3	1.1	1.3
Transporter	Glyma.04G174800	GLYMA04G34370.1	34.1	transport.p- and v-ATPases	Transcript	nearly identical (1590)AT5G62670| Symbols: AHA11 | AHA11 (ARABIDOPSIS H(+)-ATPASE 11); ATPase | chr5:25176721-25182183 FORWARDnearly identical (1574)PMA1_NICPL no original description	1	-1.1	-1.5	-1.4	-1.5	-1.2	1.4	1.5	1.4	1.6	2.1	1.1
Transporter	Glyma.18G253300	glyma18g48830.1	34.1	transport.p- and v-ATPases	Transcript	very weakly similar to (86.3)AT4G25950| Symbols: VATG3 | VATG3 (VACUOLAR ATP SYNTHASE G3) | chr4:13173824-13174333 REVERSEvery weakly similar to (89.4)VATG1_TOBAC no original description	5	6.7	4	1.5	2.7	2.5	-1.5	-1.8	-1.6	1	1.1	-1.1
Transporter	Glyma.05G214200	GLYMA05G37150.1	34.1.1	transport.p- and v-ATPases.H+-transporting two-sector ATPase	Transcript	moderately similar to ( 287)AT4G11150| Symbols: EMB2448, TUFF, VHA-E1, TUF | TUF (VACUOLAR ATP SYNTHASE SUBUNIT E1) | chr4:6800087-6801692 FORWARDmoderately similar to ( 288)VATE_GOSHI no original description	-1.2	1.1	1.1	-1.4	1.2	-1	-2.1	1	-1.2	-1.1	1	-1
Transporter	Glyma.01G238800	GLYMA01G44930.1	34.2	transporter.sugars	Transcript	highly similar to ( 820)AT5G26340| Symbols: STP13, MSS1 | MSS1 (SUGAR TRANSPORT PROTEIN 13); carbohydrate transmembrane transporter/ hexose:hydrogen symporter/ high-affinity hydrogen:glucose symporter/ sugar:hydrogen ion symporter | chr5:9243854-9246997 REVERSEhighly similar to ( 540)STC_RICCO no original description	1.7	-1.8	-1.3	1.6	1.2	-1.7	2	1.6	5.1	2	2.3	2
Transporter	Glyma.09G011400	GLYMA09G01410.1	34.2	transporter.sugars	Transcript	highly similar to ( 789)AT4G16480| Symbols: ATINT4 | ATINT4 (INOSITOL TRANSPORTER 4); carbohydrate transmembrane transporter/ myo-inositol:hydrogen symporter/ sugar:hydrogen ion symporter | chr4:9291268-9293105 FORWARDweakly similar to ( 153)STC_RICCO no original description	1.5	1.3	1.5	1.5	1.2	1.4	1.2	1.4	-1.1	-1	-1	2.1
Transporter	Glyma.12G110600	GLYMA12G12290.1	34.2	transporter.sugars	Transcript	highly similar to ( 642)AT2G20780| Symbols: | mannitol transporter, putative | chr2:8954577-8956251 REVERSEweakly similar to ( 163)HEX6_RICCO no original description	-1.1	1.1	1.2	-1.2	-1	-1.1	-1	-2.8	-1.2	-1.8	1.1	-1.2
Transporter	Glyma.13G213300	GLYMA13G28450.1	34.2	transporter.sugars	Transcript	highly similar to ( 588)AT5G18840| Symbols: | sugar transporter, putative | chr5:6282956-6286401 FORWARDweakly similar to ( 124)STC_RICCO no original description	1	1	1.6	-1.3	-1.1	1.7	2.1	1	2	-1.2	1.4	-1.9
Transporter	Glyma.06G156600	GLYMA06G16340.1	34.3	transport.amino acids	Transcript	highly similar to ( 642)AT1G77380| Symbols: AAP3 | AAP3 (amino acid permease 3); amino acid transmembrane transporter | chr1:29080095-29082146 REVERSE no original description	1.5	1.1	-1.4	1.7	1.5	1.1	2.4	1	3.2	1.3	2.3	-1.1
Transporter	Glyma.11G226000	GLYMA11G34780.1	34.3	transport.amino acids	Transcript	highly similar to ( 638)AT2G39890| Symbols: ATPROT1, ProT1 | ProT1 (PROLINE TRANSPORTER 1) | chr2:16663100-16665280 FORWARD no original description	1.2	-1.6	-3	1.1	1.2	-1.6	2.3	1.5	4.9	3.9	2.1	2.1
Transporter	Glyma.12G023100	GLYMA12G02580.1	34.3	transport.amino acids	Transcript	moderately similar to ( 323)AT1G47670| Symbols: | amino acid transporter family protein | chr1:17539274-17541926 REVERSE no original description	-1.3	-4.1	-1.1	2.1	-1.1	3.1	1.2	2.5	4.2	5	1.4	2.2
Transporter	Glyma.13G031600	GLYMA13G10070.1	34.3	transport.amino acids	Transcript	highly similar to ( 679)AT5G09220| Symbols: AAP2 | AAP2 (AMINO ACID PERMEASE 2); amino acid transmembrane transporter | chr5:2866868-2868864 FORWARD no original description	-1.6	1.3	-1.9	1.8	2.7	1.9	2.9	1.9	4	2.8	2.1	-1.5
Transporter	Glyma.17G125600	GLYMA17G13460.1	34.3	transport.amino acids	Transcript	moderately similar to ( 278)AT2G39890| Symbols: ATPROT1, ProT1 | ProT1 (PROLINE TRANSPORTER 1) | chr2:16663100-16665280 FORWARD no original description	-1	-1.2	-1.1	1.5	-1	-1.1	1.4	1.7	2.4	1.8	1.8	1.4
Transporter	Glyma.20G036300	GLYMA20G04840.1	34.3	transport.amino acids	Transcript	moderately similar to ( 302)AT3G28960| Symbols: | amino acid transporter family protein | chr3:10985482-10987004 REVERSE no original description	-1.3	1.6	3.7	1.1	1.1	2.5	-2.4	-1	-4	-2.5	-2.9	-1.2
Transporter	Glyma.20G098300	GLYMA20G23070.1	34.3	transport.amino acids	Transcript	nearly identical (1127)AT1G15690| Symbols: ATAVP3, AVP-3, AVP1 | AVP1 (vacuolar-type H+-pumping pyrophosphatase 1) | chr1:5399110-5402180 FORWARDnearly identical (1112)AVP_HORVU no original description	-1.2	1.1	1.3	-1.8	1	-1.1	-1.5	-1.3	-1.9	-2.4	-1.5	-1.4
Transporter	Glyma.18G022400	glyma18g02580.1	34.3	transport.amino acids	Transcript	moderately similar to ( 416)AT3G56200| Symbols: | amino acid transporter family protein | chr3:20861066-20862758 FORWARD no original description	4.5	3.9	4.5	3.1	2.6	2.9	-1	-1.1	-1.8	-1.2	-1.3	-1.1
Transporter	Glyma.18G204800	GLYMA18G43540.1	34.5	transport.ammonium	Transcript	highly similar to ( 614)AT2G38290| Symbols: ATAMT2 | ATAMT2 (AMMONIUM TRANSPORTER 2); ammonium transmembrane transporter | chr2:16046750-16049369 REVERSE no original description	1	-1	1.3	-1.1	1.1	1.2	1.2	1.1	1.3	-1.3	-2.2	-1.6
Transporter	Glyma.18G286000	GLYMA18G52270.1	34.6	transport.sulphate	Transcript	highly similar to ( 864)AT5G13550| Symbols: SULTR4;1 | SULTR4;1 (Sulfate transporter 4.1); sulfate transmembrane transporter | chr5:4355415-4359493 REVERSEmoderately similar to ( 209)NO70_SOYBN no original description	1.2	-1.4	1.3	-6	-17.9	-15	-1	-1.2	1.1	1	2	2.8
Transporter	Glyma.07G144700	GLYMA07G17440.1	34.7	transport.phosphate	Transcript	highly similar to ( 599)AT2G38060| Symbols: | transporter-related | chr2:15929805-15932701 REVERSE no original description	1.2	1	1.4	1.6	1.7	2	1.8	2	2.1	1.2	1.6	1
Transporter	Glyma.20G032500	GLYMA20G04150.1	34.7	transport.phosphate	Transcript	highly similar to ( 950)AT1G14040| Symbols: | ATP binding / ATPase, coupled to transmembrane movement of substances | chr1:4810485-4814540 FORWARD no original description	-1.8	1	-1.3	-1.8	-1.2	-1	4.2	2.2	4.6	3.3	4.9	2.9
Transporter	Glyma.03G162800	glyma03g31950.1	34.7	transport.phosphate	Transcript	highly similar to ( 862)AT3G54700| Symbols: | carbohydrate transmembrane transporter/ phosphate transmembrane transporter/ sugar:hydrogen ion symporter | chr3:20259441-20261048 REVERSE no original description	-3.4	-3	-2.6	-3	-1.9	-1.8	-1	-1.1	1	-1.1	1	-1.4
Transporter	Glyma.13G120000	GLYMA13G18040.1	34.8	transport.metabolite transporters at the envelope membrane	Transcript	highly similar to ( 567)AT3G17430| Symbols: | phosphate translocator-related | chr3:5966603-5968968 FORWARD no original description	-2.3	-1.2	-1.8	-2.7	1.2	-1.6	1	1.4	1.3	3.1	-2.1	-1
Transporter	Glyma.17G088500	GLYMA17G09630.1	34.8	transport.metabolite transporters at the envelope membrane	Transcript	moderately similar to ( 436)AT5G33320| Symbols: PPT, ARAPPT, CUE1 | CUE1 (CAB UNDEREXPRESSED 1); antiporter/ triose-phosphate transmembrane transporter | chr5:12606180-12608638 FORWARDweakly similar to ( 187)TPT_PEA no original description	1.5	-1.4	1.2	2.3	1.4	1.8	1.3	1.2	2.3	1.2	1.1	-1
Transporter	GLYMA.01G224400	GLYMA01G43380.1	34.9	transport.metabolite transporters at the mitochondrial membrane	Transcript	moderately similar to ( 491)AT4G01100| Symbols: | mitochondrial substrate carrier family protein | chr4:477411-479590 FORWARDweakly similar to ( 139)BT1_MAIZE no original description	2.2	2.4	2	1.9	2.1	1.7	1.3	-1.3	-2.1	1.1	1.1	-1.1
Transporter	Glyma.10G213200	GLYMA10G35730.1	34.9	transport.metabolite transporters at the mitochondrial membrane	Transcript	highly similar to ( 916)AT2G35800| Symbols: | mitochondrial substrate carrier family protein | chr2:15051516-15055431 FORWARD no original description	-1.1	-1	1.3	-1.7	1.1	-1.1	-1.5	-1.5	-2.1	-1.2	-1.5	1.2
Transporter	Glyma.17G011600	GLYMA17G01510.1	34.9	transport.metabolite transporters at the mitochondrial membrane	Transcript	moderately similar to ( 321)AT1G62280| Symbols: SLAH1 | SLAH1 (SLAC1 HOMOLOGUE 1); transporter | chr1:23010974-23012205 REVERSE no original description	2.1	1.6	2.1	1.5	1.4	1.5	-1.5	-1.2	-2.3	-1.4	-2	1.1
Transporter	Glyma.02G019400	GLYMA02G02330.1	34.11	transport.NDP-sugars at the ER	Transcript	highly similar to ( 545)AT1G14360| Symbols: ATUTR3, UTR3 | ATUTR3/UTR3 (UDP-GALACTOSE TRANSPORTER 3); pyrimidine nucleotide sugar transmembrane transporter | chr1:4911357-4913024 REVERSE no original description	-1.3	1.1	-1.9	-1.1	-1.7	-1.2	1.3	-1	-1.1	1	2.6	-1.4
Transporter	Glyma.05G101700	GLYMA05G21780.1	34.12	transport.metal	Transcript	highly similar to ( 739)AT2G23150| Symbols: ATNRAMP3, NRAMP3 | NRAMP3 (NRAMP metal ion transporter 3); manganese ion transmembrane transporter/ metal ion transmembrane transporter | chr2:9863502-9865645 REVERSE no original description	1.4	1.4	1.4	1.5	1.6	1.1	1	2.2	-1.1	1.4	-1.5	1.3
Transporter	Glyma.08G072400	GLYMA08G07710.1	34.12	transport.metal	Transcript	nearly identical (1040)AT4G33520| Symbols: HMA6, PAA1 | PAA1 (metal-transporting P-type ATPase 1) | chr4:16118996-16125852 FORWARDvery weakly similar to (92.4)PMA1_NICPL no original description	1.4	1.1	1.2	1.2	-1	1.2	1.3	2	1.7	2	2.6	2.2
Transporter	Glyma.12G056900	GLYMA12G06060.1	34.12	transport.metal	Transcript	moderately similar to ( 218)AT3G20870| Symbols: | metal transporter family protein | chr3:7309505-7312482 REVERSE no original description	1.5	1.4	2.8	1.9	1.4	2.7	-1.5	2.3	-1.3	1	2	1.3
Transporter	Glyma.01G200100	GLYMA01G40850.1	34.13	transport.peptides and oligopeptides	Transcript	highly similar to ( 882)AT1G32450| Symbols: | proton-dependent oligopeptide transport (POT) family protein | chr1:11715317-11719787 REVERSE no original description	1.6	-1.6	1.7	1.5	-1.3	1.2	-1.4	-1.2	2.6	1.1	1.9	2.1
Transporter	Glyma.05G029900	GLYMA05G01380.1	34.13	transport.peptides and oligopeptides	Transcript	highly similar to ( 683)AT1G69850| Symbols: NTL1, ATNRT1:2 | ATNRT1:2 (NITRATE TRANSPORTER 1:2); calcium ion binding / transporter | chr1:26300608-26304070 REVERSE no original description	1	1	1.6	1.4	-1.5	1.2	-1.7	-1.2	-2.4	-1.6	-1.4	-1.3
Transporter	GLYMA.14G191300	GLYMA14G37020.1	34.13	transport.peptides and oligopeptides	Transcript	highly similar to ( 804)AT3G54140| Symbols: | proton-dependent oligopeptide transport (POT) family protein | chr3:20056863-20059132 REVERSE no original description	-3.9	-4.6	-3.7	-1.1	-1.3	1.1	-2	-1.2	-1.5	-1.3	-1.5	-1.7
Transporter	Glyma.05G136400	glyma05g26690.1	34.13	transport.peptides and oligopeptides	Transcript	highly similar to ( 754)AT2G02040| Symbols: PTR2-B, NTR1, ATPTR2-B | ATPTR2-B (NITRATE TRANSPORTER 1); transporter | chr2:487541-489706 FORWARD no original description	2.4	2.5	2.9	-2	-2	-2	-1.9	-1.3	-1.1	1.1	-1.5	-2.4
Transporter	Glyma.02G022200	glyma02g02620.1	34.13	transport.peptides and oligopeptides	Transcript	highly similar to ( 715)AT1G69850| Symbols: NTL1, ATNRT1:2 | ATNRT1:2 (NITRATE TRANSPORTER 1:2); calcium ion binding / transporter | chr1:26300608-26304070 REVERSE no original description	2.1	3	2.6	1.9	2.9	2.1	-1.3	1.3	-1.4	-1.3	-1.7	-1.1
Transporter	Glyma.03G165900	glyma03g32280.1	34.13	transport.peptides and oligopeptides	Transcript	highly similar to ( 663)AT5G46050| Symbols: ATPTR3, PTR3 | ATPTR3/PTR3 (PEPTIDE TRANSPORTER PROTEIN 3); transporter | chr5:18692289-18696298 REVERSE no original description	-1.4	-3.3	-2.1	1.1	-1.9	-1.7	-1.3	2	1.3	1.9	-1.2	2.8
Transporter	Glyma.06G271600	GLYMA06G42340.1	34.14	transport.unspecified cations	Transcript	moderately similar to ( 386)AT4G10310| Symbols: ATHKT1, HKT1 | HKT1 (HIGH-AFFINITY K+ TRANSPORTER 1); sodium ion transmembrane transporter | chr4:6392004-6395663 FORWARDmoderately similar to ( 386)HKT6_ORYSA no original description	-1.8	-1.8	-1.4	-2.5	-2.2	-1.7	-1.6	-1.1	-2.4	-1.3	-1.8	-1.3
Transporter	Glyma.08G091900	GLYMA08G09720.1	34.15	transport.potassium	Transcript	moderately similar to ( 468)AT2G30070| Symbols: ATKT1P, ATKUP1, KUP1, ATKT1 | ATKT1 (Arabidopsis thaliana K+ uptake 1); potassium ion transmembrane transporter | chr2:12842174-12845543 FORWARDhighly similar to ( 882)HAK17_ORYSA no original description	1.6	1.1	1.5	3.3	2.8	3.1	1.6	1.5	2.6	1.4	1.4	1.2
Transporter	Glyma.12G170500	GLYMA12G29190.1	34.15	transport.potassium	Transcript	highly similar to ( 907)AT4G22200| Symbols: AKT3, AKT2, AKT2/3 | AKT2 (Arabidopsis K+ transporter 2); cyclic nucleotide binding / inward rectifier potassium channel | chr4:11746678-11750103 REVERSEmoderately similar to ( 490)AKT1_ORYSA no original description	1.8	1.6	1.1	1.5	3.5	1.6	4.6	2.4	2.8	1.4	1.4	1
Transporter	Glyma.14G014100	GLYMA14G01790.1	34.15	transport.potassium	Transcript	moderately similar to ( 391)AT5G55630| Symbols: KCO1, ATKCO1, ATTPK1, TPK1 | KCO1 (TWO PORE K CHANNEL); calcium-activated potassium channel/ outward rectifier potassium channel | chr5:22548944-22550119 FORWARD no original description	-1	1.3	-1.1	-1.2	1.3	-1.1	1	1.1	-1.3	1.2	-2.1	-1
Transporter	Glyma.13G170700	glyma13g23960.1	34.15	transport.potassium	Transcript	nearly identical (1179)AT5G14880| Symbols: | potassium transporter, putative | chr5:4814247-4817670 FORWARDnearly identical (1061)HAK10_ORYSA no original description	-2	-2.5	-1.8	-1.5	-2.2	-1.8	-1.3	-1.2	-1.4	-1.2	-1.8	-1.3
Transporter	Glyma.01G008200	GLYMA01G01160.1	34.16	transport.ABC transporters and multidrug resistance systems	Transcript	nearly identical (1152)AT3G28345| Symbols: | ABC transporter family protein | chr3:10595158-10600012 REVERSEnearly identical (1199)MDR_ORYSA no original description	5.1	1.4	-1.1	5.8	2.1	1.8	2.8	1.6	6	4	4.2	2.8
Transporter	Glyma.02G298500	GLYMA02G46810.1	34.16	transport.ABC transporters and multidrug resistance systems	Transcript	nearly identical (1972)AT3G13080| Symbols: EST2, MRP3, ATMRP3 | ATMRP3 (Arabidopsis thaliana multidrug resistance-associated protein 3) | chr3:4197613-4201257 REVERSEweakly similar to ( 110)MDR_ORYSA no original description	-1	-1.5	-1.1	-1.2	-1	1.1	1.2	2.2	1.9	1.3	1	1.4
Transporter	Glyma.07G011600	GLYMA07G01390.1	34.16	transport.ABC transporters and multidrug resistance systems	Transcript	nearly identical (1572)AT3G21250| Symbols: ATMRP6 | ATMRP6 (Arabidopsis thaliana multidrug resistance-associated protein 6) | chr3:7457674-7462497 REVERSEweakly similar to ( 105)MDR_ORYSA no original description	1.3	-1.3	-1.3	1.4	-1.1	1.4	1.5	1.2	2.3	1.1	1.8	-1.1
Transporter	Glyma.07G121900	GLYMA07G12680.1	34.16	transport.ABC transporters and multidrug resistance systems	Transcript	nearly identical (1752)AT3G60160| Symbols: ATMRP9 | ATMRP9 (Arabidopsis thaliana multidrug resistance-associated protein 9) | chr3:22234804-22240170 REVERSEweakly similar to ( 103)MDR_ORYSA no original description	3.9	1.2	2	5.8	2.2	2.4	1.6	2.5	2.1	1.2	1.5	1.9
Transporter	Glyma.13G043800	GLYMA13G07910.1	34.16	transport.ABC transporters and multidrug resistance systems	Transcript	highly similar to ( 573)AT1G17840| Symbols: WBC11, ABCG11, DSO, COF1 | ABCG11/COF1/DSO/WBC11 (DESPERADO); ATPase, coupled to transmembrane movement of substances | chr1:6142863-6145887 FORWARDweakly similar to ( 173)PDR1_TOBAC no original description	1.4	-1.4	-1.6	1.4	1.9	1.6	2.1	1.7	5	2.4	1.5	1.2
Transporter	Glyma.13G361900	GLYMA13G43870.1	34.16	transport.ABC transporters and multidrug resistance systems	Transcript	nearly identical (2126)AT1G15520| Symbols: PDR12, ATPDR12 | ATPDR12/PDR12 (PLEIOTROPIC DRUG RESISTANCE 12); ATPase, coupled to transmembrane movement of substances | chr1:5331988-5338170 REVERSEnearly identical (2161)PDR1_TOBAC no original description	-1.4	-1.7	-1.4	-1.5	1.7	1.4	1.6	-1.1	2.3	-1.3	-2.1	-1.3
Transporter	Glyma.15G011900	GLYMA15G01470.1	34.16	transport.ABC transporters and multidrug resistance systems	Transcript	nearly identical (2116)AT1G15520| Symbols: PDR12, ATPDR12 | ATPDR12/PDR12 (PLEIOTROPIC DRUG RESISTANCE 12); ATPase, coupled to transmembrane movement of substances | chr1:5331988-5338170 REVERSEnearly identical (2135)PDR1_TOBAC no original description	-1.1	-1.3	-1.9	-1.5	1.4	-1.1	1.2	-1.1	2.6	1.1	-1.2	-1.8
Transporter	Glyma.15G148500	GLYMA15G15870.1	34.16	transport.ABC transporters and multidrug resistance systems	Transcript	nearly identical (1818)AT2G47800| Symbols: EST3, ATMRP4 | ATMRP4 (Arabidopsis thaliana multidrug resistance-associated protein 4) | chr2:19582014-19587453 FORWARDweakly similar to ( 196)MDR_ORYSA no original description	1.8	-1.4	-2.3	2.7	1.2	-1.3	1.3	-1.1	2.5	1.1	-1	-1.1
Transporter	Glyma.19G016700	GLYMA19G01980.1	34.16	transport.ABC transporters and multidrug resistance systems	Transcript	nearly identical (1539)AT3G28345| Symbols: | ABC transporter family protein | chr3:10595158-10600012 REVERSEnearly identical (1427)MDR_ORYSA no original description	-2	-1	1.7	-2	-3.1	1.2	-1.9	-1	-2.9	1.3	-1.1	-1.7
Transporter	Glyma.04G069500	GLYMA04G07390.1	34.18	transport.unspecified anions	Transcript	highly similar to ( 945)AT1G15460| Symbols: ATBOR4, BOR4 | ATBOR4/BOR4; anion exchanger | chr1:5310191-5313371 REVERSE no original description	-1.9	1.5	-2.4	1.9	3.6	-1.4	3.1	-2	3	-1.1	-2	-2.4
Transporter	Glyma.13G224900	GLYMA13G29690.1	34.19.2	transport.Major Intrinsic Proteins.TIP	Transcript	moderately similar to ( 363)AT4G18910| Symbols: NIP1;2, NLM2 | NIP1;2/NLM2 (NOD26-like intrinsic protein 1;2); water channel | chr4:10366222-10368190 FORWARDmoderately similar to ( 353)NO26_SOYBN no original description	1.1	-1	1.2	2	1.7	1.5	4.7	4	10.1	9.8	4.3	4.9
Transporter	Glyma.15G087300	GLYMA15G09370.1	34.19.2	transport.Major Intrinsic Proteins.TIP	Transcript	moderately similar to ( 358)AT4G18910| Symbols: NIP1;2, NLM2 | NIP1;2/NLM2 (NOD26-like intrinsic protein 1;2); water channel | chr4:10366222-10368190 FORWARDmoderately similar to ( 348)NO26_SOYBN no original description	1.4	1.3	-1.8	-1.7	1.7	-2	9.5	2	19.7	16.2	5.5	4.8
Transporter	Glyma.05G162600	GLYMA05G29510.1	34.19.3	transport.Major Intrinsic Proteins.NIP	Transcript	moderately similar to ( 328)AT4G18910| Symbols: NIP1;2, NLM2 | NIP1;2/NLM2 (NOD26-like intrinsic protein 1;2); water channel | chr4:10366222-10368190 FORWARDmoderately similar to ( 340)NO26_SOYBN no original description	1.3	1.3	-1.6	-1.4	1	-1.3	2.1	-1.1	1.3	1.5	1.9	-1.1
Transporter	Glyma.08G120200	GLYMA08G12660.1	34.19.3	transport.Major Intrinsic Proteins.NIP	Transcript	moderately similar to ( 336)AT4G18910| Symbols: NIP1;2, NLM2 | NIP1;2/NLM2 (NOD26-like intrinsic protein 1;2); water channel | chr4:10366222-10368190 FORWARDmoderately similar to ( 340)NO26_SOYBN no original description	-1.3	-1.1	1.3	-1.9	1.3	-1.2	1.6	-1.3	2.6	-1.2	1.1	-1.6
Transporter	Glyma.06G077300	glyma06g08110.1	34.22	transport.cyclic nucleotide or calcium regulated channels	Transcript	highly similar to ( 941)AT5G14870| Symbols: CNGC18, ATCNGC18 | ATCNGC18/CNGC18 (CYCLIC NUCLEOTIDE-GATED CHANNEL 18); calmodulin binding / cyclic nucleotide binding / ion channel | chr5:4808271-4810900 REVERSE no original description	1.2	1.3	1.7	2.5	2	2.6	1	1.5	1.1	-1	-1.4	-1
Transporter	Glyma.07G007700	GLYMA07G00980.1	34.99	transport.misc	Transcript	nearly identical (1910)AT1G17500| Symbols: | ATPase, coupled to transmembrane movement of ions, phosphorylative mechanism | chr1:6018750-6023194 FORWARD no original description	-1.1	-1.3	-2.8	-1.1	-1.2	-1.4	1.1	1	1.2	2.5	1.2	1.2
Transporter	Glyma.13G348200	GLYMA13G42390.1	34.99	transport.misc	Transcript	nearly identical (1854)AT1G17500| Symbols: | ATPase, coupled to transmembrane movement of ions, phosphorylative mechanism | chr1:6018750-6023194 FORWARD no original description	-1.8	-1.5	-2.5	1.4	-1.1	-1.1	-2	-1.3	1.4	2.3	-1.2	-1.1
Transporter	Glyma.19G001600	GLYMA19G00770.1	34.99	transport.misc	Transcript	moderately similar to ( 474)AT1G66760| Symbols: | MATE efflux family protein | chr1:24905773-24907876 FORWARD no original description	1.2	1.8	1.8	1.6	2.7	1.7	2.6	-1.1	2.1	-1.1	1.3	1.1
Transporter	Glyma.20G056900	GLYMA20G13540.1	34.99	transport.misc	Transcript	highly similar to ( 874)AT2G05760| Symbols: | xanthine/uracil permease family protein | chr2:2180975-2183707 FORWARD no original description	-1.2	1.3	-1.1	1.2	1.1	1.3	1	1.4	1.1	3.8	1	1.5
Transporter	Glyma.09G168800	glyma09g29890.1	34.99	transport.misc	Transcript	highly similar to ( 736)AT1G20230| Symbols: | pentatricopeptide (PPR) repeat-containing protein | chr1:7009561-7011843 FORWARDweakly similar to ( 128)RF1_ORYSA no original description	-2.9	-3.1	-3.4	1.2	-1.2	-1.6	1	-1.1	1.4	1	1	-1.3
Transporter	Glyma.08G239900	glyma08g26150.1	34.99	transport.misc	Transcript	moderately similar to ( 417)AT1G72160| Symbols: | SEC14 cytosolic factor family protein / phosphoglyceride transfer family protein | chr1:27157485-27159271 REVERSE no original description	3.3	1.4	3	2.6	1.9	2.6	-1.5	1.2	1	-1.4	-1.3	-1.2
Development	Glyma.08G200100	GLYMA08G21410.1	33.1	development.storage proteins	Transcript	moderately similar to ( 207)AT4G25150| Symbols: | acid phosphatase, putative | chr4:12901746-12902892 REVERSEhighly similar to ( 503)VSPB_SOYBN no original description	-2.6	-16.9	-9.9	1.1	-2.4	1.2	5.7	5.6	48.3	18.8	10.9	3.8
Development	GLYMA.08G200200	GLYMA08G21420.1	33.1	development.storage proteins	Transcript	moderately similar to ( 208)AT4G25150| Symbols: | acid phosphatase, putative | chr4:12901746-12902892 REVERSEmoderately similar to ( 268)VSPA_SOYBN no original description	-2.4	-2.1	-1.5	-1.4	-2.1	1.2	2.6	1.7	10.8	2.2	5.4	-1.4
Development	Glyma.13G208000	GLYMA13G27820.1	33.1	development.storage proteins	Transcript	moderately similar to ( 237)AT1G03230| Symbols: | extracellular dermal glycoprotein, putative / EDGP, putative | chr1:790110-791414 FORWARDweakly similar to ( 168)7SB1_SOYBN no original description	-1.5	-3	-1.5	-1.3	-1.8	-1.2	1	-1.3	3.5	1.4	2.4	2
Development	Glyma.14G081500	GLYMA14G08920.1	33.1	development.storage proteins	Transcript	moderately similar to ( 434)AT2G26560| Symbols: PLP2, PLA2A, PLA IIA | PLP2 (PHOSPHOLIPASE A 2A); nutrient reservoir | chr2:11300990-11302786 REVERSEmoderately similar to ( 303)PAT1_SOLTU no original description	-1.4	-3.2	-2	-2.5	-1.4	-1.1	2.1	-1.5	5.1	-1.3	1.4	-2.8
Development	Glyma.15G128300	GLYMA15G13460.1	33.1	development.storage proteins	Transcript	moderately similar to ( 280)AT3G54950| Symbols: PLP7, PLA IIIA | PLA IIIA/PLP7 (Patatin-like protein 7) | chr3:20370053-20371751 REVERSE no original description	1.4	-1.2	-2.1	1.8	1.5	-1.3	1.8	-1.3	2.4	1	1	-1.5
Development	Glyma.17G244200	GLYMA17G36270.1	33.1	development.storage proteins	Transcript	moderately similar to ( 422)AT2G26560| Symbols: PLP2, PLA2A, PLA IIA | PLP2 (PHOSPHOLIPASE A 2A); nutrient reservoir | chr2:11300990-11302786 REVERSEmoderately similar to ( 288)PAT1_SOLTU no original description	-6.4	-16.1	-11.8	-7.8	-21.8	-16.7	1.7	-1.3	3.5	1.5	2.2	1.4
Development	Glyma.01G028600	GLYMA01G03480.1	33.99	development.unspecified	Transcript	highly similar to ( 563)AT1G60790| Symbols: | similar to unknown protein [Arabidopsis thaliana] (TAIR:AT5G06700.1); similar to unnamed protein product [Vitis vinifera] (GB:CAO66110.1); contains InterPro domain Protein of unknown function DUF231, plant (InterPro:IPR004253) | chr1:22383858-22385881 REVERSE no original description	1.3	1.1	-2.1	-1.4	-1.1	-1.1	2	-1.2	2.1	1.6	2.5	1.4
Development	Glyma.01G231700	GLYMA01G44200.1	33.99	development.unspecified	Transcript	highly similar to ( 570)AT4G10180| Symbols: FUS2, DET1 | DET1 (DE-ETIOLATED 1); catalytic | chr4:6346539-6349142 FORWARD no original description	-1.3	1.7	1.6	1.2	1	-1	1.1	-1.5	-1.4	-2.6	-1.3	-1.2
Development	Glyma.02G050100	GLYMA02G05620.1	33.99	development.unspecified	Transcript	moderately similar to ( 345)AT4G36160| Symbols: ANAC076, VND2 | ANAC076/VND2 (VASCULAR-RELATED NAC-DOMAIN 2); transcription factor | chr4:17110880-17112894 REVERSEmoderately similar to ( 244)NAC76_ORYSA no original description	2.8	1.6	2.2	1.4	2.1	3.8	-1.8	-1.3	-1	-1.3	-1.3	-3
Development	Glyma.02G051900	GLYMA02G05830.1	33.99	development.unspecified	Transcript	weakly similar to ( 166)AT1G75520| Symbols: SRS5 | SRS5 (SHI-RELATED SEQUENCE 5) | chr1:28355440-28356840 REVERSE no original description	-2.3	1.8	-1.7	-1.2	1	-2	1.5	-1.4	-2.3	-1.4	1.1	-1.2
Development	Glyma.02G070000	GLYMA02G07700.1	33.99	development.unspecified	Transcript	moderately similar to ( 270)AT3G04070| Symbols: ANAC047 | ANAC047 (Arabidopsis NAC domain containing protein 47) | chr3:1061580-1062983 REVERSEmoderately similar to ( 230)NAC68_ORYSA no original description	-4.5	-2.8	-3.3	-7.6	-3	-2.7	-2.1	-1.3	-2	-1.2	-1.5	-1.6
Development	Glyma.02G297700	GLYMA02G46730.1	33.99	development.unspecified	Transcript	highly similar to ( 577)AT5G48150| Symbols: PAT1 | PAT1 (PHYTOCHROME A SIGNAL TRANSDUCTION 1); transcription factor | chr5:19539723-19541279 REVERSEhighly similar to ( 538)CIGR2_ORYSA no original description	1.8	-1.2	-1.2	2.3	2.3	1.5	2.1	-1.1	5.1	1	1.3	-1.3
Development	Glyma.03G117000	GLYMA03G27120.1	33.99	development.unspecified	Transcript	moderately similar to ( 338)AT4G30420| Symbols: | nodulin MtN21 family protein | chr4:14877075-14878920 FORWARD no original description	2	-1.2	2.3	-1.5	1.2	1.2	1.6	1.5	2.7	-1.2	-1.1	1.3
Development	Glyma.03G117500	GLYMA03G27180.1	33.99	development.unspecified	Transcript	moderately similar to ( 213)AT1G02065| Symbols: SPL8 | SPL8 (SQUAMOSA PROMOTER BINDING PROTEIN-LIKE 8); DNA binding | chr1:365625-367149 FORWARDweakly similar to ( 137)LG1_MAIZE no original description	1.6	1.2	1.4	1.4	-1.3	1.3	-1.1	2.2	2.2	2.5	3.2	1.5
Development	Glyma.04G047900	GLYMA04G05080.1	33.99	development.unspecified	Transcript	moderately similar to ( 372)AT4G37750| Symbols: DRG, CKC, CKC1, ANT | ANT (AINTEGUMENTA); DNA binding / transcription factor | chr4:17739776-17742183 FORWARDmoderately similar to ( 308)BBM1_BRANA no original description	-1.2	-1.6	-3.4	1.7	-1.7	-1.4	-1.1	1	-1.2	3	1.4	-1.1
Development	Glyma.04G150900	GLYMA04G21450.1	33.99	development.unspecified	Transcript	highly similar to ( 930)AT5G43810| Symbols: PNH, ZLL | ZLL (ZWILLE) | chr5:17629166-17633789 FORWARD no original description	1.7	2.2	-1.1	1.4	-1.2	1.5	1.4	-1.7	-1.3	1.5	2.9	-2.3
Development	Glyma.04G196400	GLYMA04G37320.1	33.99	development.unspecified	Transcript	highly similar to ( 514)AT3G01930| Symbols: | nodulin family protein | chr3:319296-321495 REVERSE no original description	1.3	-1.2	1.1	1.6	1.2	1.3	1.4	1.5	2.4	1.2	1.7	1.6
Development	Glyma.05G113000	GLYMA05G23840.1	33.99	development.unspecified	Transcript	moderately similar to ( 285)AT4G17980| Symbols: ANAC071 | ANAC071 (Arabidopsis NAC domain containing protein 71); transcription factor | chr4:9978862-9980050 REVERSEweakly similar to ( 168)NAC74_ORYSA no original description	1.6	1.1	1.1	1.8	1.5	1	2.2	2.3	3.5	2.5	2.3	3.6
Development	Glyma.05G121300	GLYMA05G24980.1	33.99	development.unspecified	Transcript	weakly similar to ( 189)AT3G43660| Symbols: | nodulin, putative | chr3:15576320-15576916 FORWARDweakly similar to ( 151)NO21_SOYBN no original description	1.3	-1.7	-1.1	1.8	-1.4	-1.1	-2.4	-1	-2	1.4	-3.1	-1.3
Development	Glyma.06G049200	GLYMA06G05170.1	33.99	development.unspecified	Transcript	moderately similar to ( 429)AT4G37750| Symbols: DRG, CKC, CKC1, ANT | ANT (AINTEGUMENTA); DNA binding / transcription factor | chr4:17739776-17742183 FORWARDmoderately similar to ( 299)BBM1_BRANA no original description	1.4	-1.1	-1.2	1.3	-1.3	1.7	1.9	1.9	2.5	1.5	2.5	1.2
Development	Glyma.06G066200	GLYMA06G06980.1	33.99	development.unspecified	Transcript	nearly identical (1058)AT1G80490| Symbols: TPR1 | TPR1 (TOPLESS-RELATED 1) | chr1:30265986-30271338 REVERSE no original description	1.7	-1.2	-1.2	1.9	-1.2	-1.4	-2.3	-1.3	-1.3	-1.5	-1.4	1.3
Development	Glyma.06G105800	GLYMA06G11090.1	33.99	development.unspecified	Transcript	weakly similar to ( 115)AT1G78020| Symbols: | senescence-associated protein-related | chr1:29343681-29344385 FORWARD no original description	1.6	1.4	1.7	-1.6	-1.5	1.3	-1.4	1.1	-2.3	-1.1	-1.5	-1.2
Development	Glyma.07G266500	GLYMA07G39650.1	33.99	development.unspecified	Transcript	highly similar to ( 528)AT5G48150| Symbols: PAT1 | PAT1 (PHYTOCHROME A SIGNAL TRANSDUCTION 1); transcription factor | chr5:19539723-19541279 REVERSEhighly similar to ( 501)CIGR2_ORYSA no original description	-1	1	-1.3	1.4	-1.1	1.2	1.1	-1.2	-1.1	-1.4	-1.5	-2
Development	Glyma.08G025100	GLYMA08G02890.1	33.99	development.unspecified	Transcript	moderately similar to ( 244)AT4G10850| Symbols: | nodulin MtN3 family protein | chr4:6675064-6676714 FORWARD no original description	-1.4	1.2	1.7	-1.7	1.5	1.8	1.7	1.1	4.4	-1.9	1.1	-3
Development	Glyma.08G058900	GLYMA08G06340.1	33.99	development.unspecified	Transcript	very weakly similar to (92.4)AT1G61340| Symbols: | F-box family protein | chr1:22632191-22633406 FORWARD no original description	1.3	-1.1	-1.2	1.7	2.1	1.2	1.7	-1.4	2.4	1.1	-1.2	-1.9
Development	Glyma.08G076800	GLYMA08G08170.1	33.99	development.unspecified	Transcript	weakly similar to ( 197)AT1G68170| Symbols: | nodulin MtN21 family protein | chr1:25555588-25557921 FORWARD no original description	2.2	1	3.4	1.2	-1.8	9.2	-1	2	2.1	-1.6	1.3	-5.3
Development	Glyma.10G069400	GLYMA10G07990.1	33.99	development.unspecified	Transcript	weakly similar to ( 186)AT3G20070| Symbols: TTN9 | TTN9 (TITAN9) | chr3:7004956-7006631 REVERSE no original description	-1	1.2	-1.1	-1.3	1.2	-1.7	1.1	-1.2	-2.2	1.2	-1.3	1.3
Development	GLYMA.10G143600	GLYMA10G28410.1	33.99	development.unspecified	Transcript	weakly similar to ( 131)AT2G37860| Symbols: LCD1 | LCD1 (LOWER CELL DENSITY 1) | chr2:15864030-15865871 FORWARD no original description	-11.4	-5.1	-6.3	-3.4	-10.2	-8.5	-1	-1.2	-1.3	-2	-1.2	1
Development	Glyma.10G151000	GLYMA10G29190.1	33.99	development.unspecified	Transcript	weakly similar to ( 107)AT1G56220| Symbols: | dormancy/auxin associated family protein | chr1:21047079-21048046 FORWARD no original description	1.1	-1.1	1.7	-1.6	-1.9	1.1	-2.2	-2.3	-2.1	-2.4	-1.9	-2.7
Development	Glyma.11G012400	GLYMA11G01450.1	33.99	development.unspecified	Transcript	highly similar to ( 711)AT4G33270| Symbols: CDC20.1 | CDC20.1; signal transducer | chr4:16044549-16046594 REVERSE no original description	-1.9	-2.6	-3	-4.2	-3.4	-2.1	-1	1.5	1.2	1.8	1.8	2.3
Development	Glyma.11G138500	GLYMA11G14740.1	33.99	development.unspecified	Transcript	moderately similar to ( 397)AT1G07530| Symbols: | scarecrow-like transcription factor 14 (SCL14) | chr1:2313825-2316134 REVERSEweakly similar to ( 173)CIGR1_ORYSA no original description	-1.5	1	-1.1	-2.1	1.1	1.6	-1.2	1.3	-2.1	1.6	-1.1	-1.4
Development	Glyma.11G233100	GLYMA11G35660.1	33.99	development.unspecified	Transcript	highly similar to ( 584)AT2G40320| Symbols: | similar to unknown protein [Arabidopsis thaliana] (TAIR:AT3G11030.1); similar to hypothetical protein [Vitis vinifera] (GB:CAN83741.1); contains InterPro domain Protein of unknown function DUF231, plant (InterPro:IPR004253) | chr2:16847408-16849217 FORWARD no original description	1	-1.2	-1.2	-1.5	1.1	-1.1	1.4	-1.3	2.4	-1.1	1.2	-1.3
Development	Glyma.11G252700	GLYMA11G36850.1	33.99	development.unspecified	Transcript	highly similar to ( 508)AT1G14780| Symbols: | similar to unknown protein [Arabidopsis thaliana] (TAIR:AT4G24290.2); similar to unnamed protein product [Vitis vinifera] (GB:CAO42380.1); contains InterPro domain Membrane attack complex component/perforin/complement C9 (InterPro:IPR001862) | chr1:5091015-5093868 FORWARD no original description	1.5	2.8	-1.8	1.4	2.6	1.1	1.5	1.5	-1.2	3	-1.3	1.1
Development	Glyma.12G020000	GLYMA12G02260.1	33.99	development.unspecified	Transcript	moderately similar to ( 469)AT5G12470| Symbols: | similar to unknown protein [Arabidopsis thaliana] (TAIR:AT2G40400.2); similar to unknown protein [Arabidopsis thaliana] (TAIR:AT2G40400.1); similar to unnamed protein product [Vitis vinifera] (GB:CAO21888.1) | chr5:4044953-4047293 REVERSE no original description	-1.1	1.8	1.2	-1.3	1.7	2	3.3	1.6	1.6	1.2	1.4	-1.1
Development	Glyma.12G216100	GLYMA12G34420.1	33.99	development.unspecified	Transcript	moderately similar to ( 492)AT5G48150| Symbols: PAT1 | PAT1 (PHYTOCHROME A SIGNAL TRANSDUCTION 1); transcription factor | chr5:19539723-19541279 REVERSEhighly similar to ( 625)CIGR1_ORYSA no original description	1.8	-1.1	-1.4	1.7	2.4	2.4	1.6	1.7	1.9	1.2	-1.4	-2.1
Development	Glyma.12G221500	GLYMA12G35000.1	33.99	development.unspecified	Transcript	moderately similar to ( 343)AT3G15500| Symbols: ANAC055, ATNAC3 | ATNAC3 (ARABIDOPSIS NAC DOMAIN CONTAINING PROTEIN 55); transcription factor | chr3:5234738-5235889 FORWARDmoderately similar to ( 244)NAC68_ORYSA no original description	1.1	-1.7	2	-1.1	1	1.4	1.6	-2.1	3.3	-3.2	1.6	-1.8
Development	Glyma.12G224400	GLYMA12G35300.1	33.99	development.unspecified	Transcript	highly similar to ( 540)AT1G53040| Symbols: | hydrolase, acting on carbon-nitrogen (but not peptide) bonds, in linear amides | chr1:19768235-19770538 REVERSE no original description	1.8	-2.4	-2.5	1.9	-3.5	-1.4	-1.3	-1.4	2.8	1.7	3.4	1.2
Development	Glyma.16G013000	GLYMA16G01550.1	33.99	development.unspecified	Transcript	weakly similar to ( 113)AT1G53903| Symbols: | similar to senescence-associated protein-related [Arabidopsis thaliana] (TAIR:AT1G53885.1); similar to Protein of unknown function DUF581 [Medicago truncatula] (GB:ABO84791.1); contains InterPro domain Protein of unknown function DUF581 (InterPro:IPR007650) | chr1:20136031-20136510 FORWARD no original description	1.4	-1.6	1	1.3	1.7	1.5	2.2	1.2	4.5	-1.2	1.4	-1.9
Development	Glyma.17G069300	GLYMA17G07700.1	33.99	development.unspecified	Transcript	moderately similar to ( 296)AT2G23810| Symbols: TET8 | TET8 (TETRASPANIN8) | chr2:10142939-10144432 REVERSE no original description	-1	-1.1	-1.6	-1.1	1.7	1.2	1.7	-1	2.4	1.9	-1.2	-1.3
Development	Glyma.17G185000	GLYMA17G23740.1	33.99	development.unspecified	Transcript	weakly similar to ( 144)AT5G13180| Symbols: ANAC083 | ANAC083 (Arabidopsis NAC domain containing protein 83); transcription factor | chr5:4196646-4197580 FORWARDweakly similar to ( 101)NAC68_ORYSA no original description	-2	-1.6	-1.8	-1.1	1.3	1	1.8	1.2	2.7	1.2	-1.3	-1.8
Development	Glyma.18G244600	GLYMA18G47980.1	33.99	development.unspecified	Transcript	moderately similar to ( 396)AT5G17430| Symbols: | DNA binding / transcription factor | chr5:5742544-5745570 REVERSEmoderately similar to ( 390)BBM2_BRANA no original description	1.9	2.4	1.4	2.7	2.4	1.3	1.1	1	-1.7	-1.1	-2	-1.4
Development	Glyma.19G149600	GLYMA19G33170.1	33.99	development.unspecified	Transcript	highly similar to ( 540)AT3G58040| Symbols: | seven in absentia (SINA) family protein | chr3:21500589-21502062 FORWARDweakly similar to ( 151)SINAL_DROME no original description	-1.5	-1.5	-1	1	1.3	-1.4	1.3	-1	2.1	1	1.2	1.5
Development	Glyma.19G173800	GLYMA19G35720.1	33.99	development.unspecified	Transcript	moderately similar to ( 463)AT2G37460| Symbols: | nodulin MtN21 family protein | chr2:15733745-15736088 REVERSE no original description	-2	-1.1	-1.4	-3.7	-1	-1.2	-4.3	1.2	-2.4	-1.5	-1.9	1.1
Development	Glyma.20G177000	GLYMA20G31710.1	33.99	development.unspecified	Transcript	highly similar to ( 554)AT1G34340| Symbols: | esterase/lipase/thioesterase family protein | chr1:12530914-12534009 FORWARD no original description	1.1	-1.5	-2.2	1.7	1.7	-1.3	2.1	-1.1	3.9	2	2	1.6
Development	Glyma.20G114600	glyma20g24840.1	33.99	development.unspecified	Transcript	moderately similar to ( 266)AT4G39670| Symbols: | glycolipid binding / glycolipid transporter | chr4:18410166-18410855 FORWARD no original description	5.5	6.1	4.4	3.3	3.8	2.4	-1.3	-1.1	1.2	1.1	-1.5	1.1
Development	Glyma.13G071300	glyma13g04360.1	33.99	development.unspecified	Transcript	moderately similar to ( 294)AT3G28050| Symbols: | nodulin MtN21 family protein | chr3:10444221-10446453 FORWARD no original description	-5.7	-2.6	-3.5	-6.4	-3.2	-4.9	-1.5	-1.4	-2.3	-1.2	-1.5	1.1
Development	Glyma.06G123200	glyma06g12840.1	33.99	development.unspecified	Transcript	moderately similar to ( 300)AT1G70260| Symbols: | nodulin MtN21 family protein | chr1:26460730-26463001 REVERSE no original description	-5.4	-2.9	1.1	-1.2	-2.2	-1	-1.8	1.2	-1.8	-1.1	-1	1
Development	Glyma.U017000	glyma11g16260.1	33.99	development.unspecified	Transcript	moderately similar to ( 345)AT5G12470| Symbols: | similar to unknown protein [Arabidopsis thaliana] (TAIR:AT2G40400.2); similar to unknown protein [Arabidopsis thaliana] (TAIR:AT2G40400.1); similar to unnamed protein product [Vitis vinifera] (GB:CAO21888.1) | chr5:4044953-4047293 REVERSE no original description	3.1	1.9	2.4	3	2.2	2.3	-1	-1.2	-1.2	-1	-1.3	-1
Development	Glyma.09G057500	glyma09g06410.1	33.99	development.unspecified	Transcript	moderately similar to ( 298)AT1G71840| Symbols: | transducin family protein / WD-40 repeat family protein | chr1:27026086-27028042 FORWARD no original description	2.9	2.2	2.3	1.4	-1.1	-1.2	-1	-1.4	-1.3	-1.5	-1.2	-1.3
Development	Glyma.02G082500	glyma02g09110.1	33.99	development.unspecified	Transcript	moderately similar to ( 251)AT3G43630| Symbols: | nodulin, putative | chr3:15549804-15550406 FORWARDweakly similar to ( 188)NO21_SOYBN no original description	-8.5	-3.6	-2.2	-2.3	-6.8	-3.3	1	1.5	1	-1.1	1.5	1.3
Receptor-like kinase	Glyma.10G271900	GLYMA10G41830.1	30.2.3	signalling.receptor kinases.leucine rich repeat III	Transcript	highly similar to ( 785)AT1G68400| Symbols: | leucine-rich repeat transmembrane protein kinase, putative | chr1:25650064-25652579 REVERSEweakly similar to ( 186)PSKR_DAUCA no original description	-1.3	-1.7	-1.2	-1.1	-1.3	-2.1	-1	-1.1	1.3	-1	1.4	2.7
Receptor-like kinase	Glyma.20G129200	GLYMA20G26510.1	30.2.3	signalling.receptor kinases.leucine rich repeat III	Transcript	highly similar to ( 552)AT5G67280| Symbols: RLK | RLK (RECEPTOR-LIKE KINASE); ATP binding / kinase/ protein serine/threonine kinase | chr5:26859656-26862352 REVERSEweakly similar to ( 151)RPK1_IPONI no original description	-1.8	-1.9	1	1.8	-1.8	1.2	1	2.3	-1.1	1.3	2.2	1.7
Receptor-like kinase	Glyma.03G027200	GLYMA03G03170.1	30.2.11	signalling.receptor kinases.leucine rich repeat XI	Transcript	moderately similar to ( 406)AT4G08850| Symbols: | leucine-rich repeat family protein / protein kinase family protein | chr4:5637464-5640493 REVERSEmoderately similar to ( 295)RPK1_IPONI no original description	-1	-1.1	2.3	-1.2	-3	-1.5	-1	4	1.4	1.3	2.3	3.8
Receptor-like kinase	Glyma.04G190400	GLYMA04G36450.1	30.2.11	signalling.receptor kinases.leucine rich repeat XI	Transcript	highly similar to ( 788)AT2G31880| Symbols: | leucine-rich repeat transmembrane protein kinase, putative | chr2:13561997-13563922 FORWARDweakly similar to ( 184)PSKR_DAUCA no original description	-1.5	-1.4	-2.1	1.1	1.1	-1.1	2.3	3.5	2.7	4.6	1.1	4
Receptor-like kinase	Glyma.04G230500	GLYMA04G40870.1	30.2.11	signalling.receptor kinases.leucine rich repeat XI	Transcript	highly similar to ( 680)AT3G47570| Symbols: | leucine-rich repeat transmembrane protein kinase, putative | chr3:17538596-17541733 FORWARDmoderately similar to ( 360)RPK1_IPONI no original description	1.1	-1.9	-3.1	1.7	1	-1.2	3	2.2	3.4	2.3	2	1.7
Receptor-like kinase	Glyma.06G175100	GLYMA06G18420.1	30.2.11	signalling.receptor kinases.leucine rich repeat XI	Transcript	highly similar to ( 763)AT2G31880| Symbols: | leucine-rich repeat transmembrane protein kinase, putative | chr2:13561997-13563922 FORWARDweakly similar to ( 184)PSKR_DAUCA no original description	-1.5	-1.5	-1.6	-1.2	-1.2	-1.2	1.5	2.3	1.7	1.3	1.1	1.4
Receptor-like kinase	Glyma.09G217200	GLYMA09G35090.1	30.2.11	signalling.receptor kinases.leucine rich repeat XI	Transcript	highly similar to ( 735)AT3G47570| Symbols: | leucine-rich repeat transmembrane protein kinase, putative | chr3:17538596-17541733 FORWARDmoderately similar to ( 374)RPK1_IPONI no original description	-1	-1.2	-1.2	1.4	1.3	1.8	2	1.1	2.5	1.5	1.5	1.1
Receptor-like kinase	Glyma.10G263200	GLYMA10G40950.1	30.2.11	signalling.receptor kinases.leucine rich repeat XI	Transcript	moderately similar to ( 419)AT2G15320| Symbols: | leucine-rich repeat family protein | chr2:6673609-6674757 REVERSEweakly similar to ( 102)PGIP1_ORYSA no original description	-2.1	-1.7	-1.6	-1.8	-1.3	-1.6	1.5	1.4	2.1	1.2	1.3	1.1
Receptor-like kinase	Glyma.12G055500	GLYMA12G05940.1	30.2.11	signalling.receptor kinases.leucine rich repeat XI	Transcript	moderately similar to ( 405)AT3G20820| Symbols: | leucine-rich repeat family protein | chr3:7280936-7282033 FORWARDweakly similar to ( 139)RPK1_IPONI no original description	1.7	1.4	-1.3	1.4	-1.1	-1.1	-2.3	-2.1	-1.6	-1.2	1.2	-1.7
Receptor-like kinase	Glyma.13G253300	GLYMA13G32630.1	30.2.11	signalling.receptor kinases.leucine rich repeat XI	Transcript	highly similar to ( 937)AT1G09970| Symbols: | leucine-rich repeat transmembrane protein kinase, putative | chr1:3252410-3255430 FORWARDmoderately similar to ( 378)RPK1_IPONI no original description	-1.2	-1.2	-1.5	1	1.6	1.1	2	1.1	2.3	1.5	1.2	1.3
Receptor-like kinase	Glyma.14G047900	GLYMA14G05240.1	30.2.11	signalling.receptor kinases.leucine rich repeat XI	Transcript	highly similar to ( 704)AT4G08850| Symbols: | leucine-rich repeat family protein / protein kinase family protein | chr4:5637464-5640493 REVERSEmoderately similar to ( 362)PSKR_DAUCA no original description	1.6	-1.5	1.1	1.5	-1.1	1.3	1.1	2	1.6	1.7	1.1	1.7
Receptor-like kinase	Glyma.15G209300	GLYMA15G26790.1	30.2.11	signalling.receptor kinases.leucine rich repeat XI	Transcript	moderately similar to ( 336)AT5G06860| Symbols: PGIP1 | PGIP1 (POLYGALACTURONASE INHIBITING PROTEIN 1); protein binding | chr5:2132374-2133435 FORWARDmoderately similar to ( 257)PGIP1_PHAVU no original description	1.8	-3.3	-2.4	-1.2	-1.7	-1.8	2.8	1	30	3.3	6.2	1.5
Receptor-like kinase	Glyma.16G064100	GLYMA16G06940.1	30.2.11	signalling.receptor kinases.leucine rich repeat XI	Transcript	highly similar to ( 623)AT4G08850| Symbols: | leucine-rich repeat family protein / protein kinase family protein | chr4:5637464-5640493 REVERSEmoderately similar to ( 387)RPK1_IPONI no original description	-1.5	-1.7	-1.8	-1	1.2	1.4	2.6	3.5	4.5	5.2	3.1	2.7
Receptor-like kinase	Glyma.16G064200	GLYMA16G06950.1	30.2.11	signalling.receptor kinases.leucine rich repeat XI	Transcript	highly similar to ( 640)AT4G08850| Symbols: | leucine-rich repeat family protein / protein kinase family protein | chr4:5637464-5640493 REVERSEmoderately similar to ( 402)RPK1_IPONI no original description	-1.4	-1.1	-2.2	1.5	1.3	1.4	2.2	4.4	1	5.6	3.3	3.6
Receptor-like kinase	GLYMA.16G184700	GLYMA16G30470.1	30.2.11	signalling.receptor kinases.leucine rich repeat XI	Transcript	moderately similar to ( 362)AT2G34930| Symbols: | disease resistance family protein | chr2:14744248-14746965 REVERSEweakly similar to ( 177)RPK1_IPONI no original description	3.1	1.8	2.5	2.5	2.6	6.8	-1.6	2.4	1	-1.2	1.4	1.3
Receptor-like kinase	Glyma.18G250500	GLYMA18G48560.1	30.2.11	signalling.receptor kinases.leucine rich repeat XI	Transcript	highly similar to ( 653)AT4G08850| Symbols: | leucine-rich repeat family protein / protein kinase family protein | chr4:5637464-5640493 REVERSEmoderately similar to ( 412)RPK1_IPONI no original description	-1.8	-2.1	-2	-1.3	-1.8	-1.5	1.3	2.4	1.5	1.5	2	2.5
Receptor-like kinase	GLYMA.19G143300	GLYMA19G32510.1	30.2.11	signalling.receptor kinases.leucine rich repeat XI	Transcript	highly similar to ( 950)AT5G06940| Symbols: | leucine-rich repeat family protein | chr5:2148079-2150772 REVERSEmoderately similar to ( 315)RPK1_IPONI no original description	1.6	-1.1	-1.9	1.1	-2	-3.1	1	-1.1	-1.1	1.2	1.5	1.8
Receptor-like kinase	Glyma.20G225800	GLYMA20G36870.1	30.2.16	signalling.receptor kinases.Catharanthus roseus-like RLK1	Transcript	highly similar to ( 952)AT5G28680| Symbols: | protein kinase family protein | chr5:10719441-10722017 REVERSEmoderately similar to ( 234)NORK_MEDTR no original description	1.3	1.8	1.1	1.2	1.6	1.1	1.2	-2.3	-1.1	-1.1	-1.2	-2.7
Receptor-like kinase	Glyma.03G003300	GLYMA03G00560.1	30.2.17	signalling.receptor kinases.DUF 26	Transcript	moderately similar to ( 283)AT1G34300| Symbols: | lectin protein kinase family protein | chr1:12503428-12505917 FORWARDhighly similar to ( 502)KPRO_MAIZE no original description	5.1	-1.2	1.6	4	1.8	2.1	1.4	1.2	3.4	-1.1	1.2	-1.1
Receptor-like kinase	Glyma.05G119600	GLYMA05G24790.1	30.2.17	signalling.receptor kinases.DUF 26	Transcript	highly similar to ( 706)AT2G13790| Symbols: ATSERK4 | ATSERK4 (SOMATIC EMBRYOGENESIS RECEPTOR-LIKE KINASE 4); protein binding / protein kinase/ transmembrane receptor protein serine/threonine kinase | chr2:5749061-5753663 FORWARDmoderately similar to ( 219)PSKR_DAUCA no original description	1.4	-1.1	-1.1	1.9	1.2	1.8	1.3	3.9	2.3	4.5	1.2	2.6
Receptor-like kinase	Glyma.05G168800	GLYMA05G30260.1	30.2.17	signalling.receptor kinases.DUF 26	Transcript	highly similar to ( 565)AT1G11050| Symbols: | protein kinase family protein | chr1:3681892-3683769 FORWARDweakly similar to ( 147)RPK1_IPONI no original description	1.1	-1.9	-1.2	-1.2	-1.9	-1	1.1	2.4	2.4	1.6	2.4	1.4
Receptor-like kinase	Glyma.05G237100	GLYMA05G34780.1	30.2.17	signalling.receptor kinases.DUF 26	Transcript	moderately similar to ( 429)AT1G66910| Symbols: | protein kinase, putative | chr1:24965297-24967604 REVERSEweakly similar to ( 191)KPRO_MAIZE no original description	-1.2	-2	-1.5	1.3	-1.5	-1.3	1.2	1.2	2	1.1	2.2	1.4
Receptor-like kinase	Glyma.06G258500	GLYMA06G40620.1	30.2.17	signalling.receptor kinases.DUF 26	Transcript	highly similar to ( 608)AT4G27290| Symbols: | S-locus protein kinase, putative | chr4:13666287-13669208 FORWARDmoderately similar to ( 300)SLSG3_BRAOL no original description	1.3	-1	1.6	-1.3	-1.5	1	1.1	-1.2	1.1	-1.1	2.3	1
Receptor-like kinase	Glyma.06G261000	GLYMA06G40900.1	30.2.17	signalling.receptor kinases.DUF 26	Transcript	highly similar to ( 716)AT4G21380| Symbols: ARK3 | ARK3 (Arabidopsis Receptor Kinase 3); kinase | chr4:11389230-11393101 REVERSEmoderately similar to ( 345)SLSG3_BRAOL no original description	-2.2	-1.5	-1.3	-1.8	-1.1	-1.4	-1.5	-1.4	-2.2	-1.4	-1.6	-1.2
Receptor-like kinase	Glyma.06G262700	GLYMA06G41150.1	30.2.17	signalling.receptor kinases.DUF 26	Transcript	highly similar to ( 661)AT4G21380| Symbols: ARK3 | ARK3 (Arabidopsis Receptor Kinase 3); kinase | chr4:11389230-11393101 REVERSEmoderately similar to ( 333)SLSG3_BRAOL no original description	1.3	-1.7	1.2	-1.3	1.3	2	-1.3	2.3	3.2	3.1	1.7	1.6
Receptor-like kinase	Glyma.08G235800	GLYMA08G25590.1	30.2.17	signalling.receptor kinases.DUF 26	Transcript	nearly identical (1027)AT1G56130| Symbols: | leucine-rich repeat family protein / protein kinase family protein | chr1:20998596-21004552 REVERSEmoderately similar to ( 211)NORK_PEA no original description	4.8	2.2	3.4	3	-1.1	1.3	2.2	2.8	2.9	1.7	3.4	2.3
Receptor-like kinase	Glyma.11G207000	GLYMA11G32520.1	30.2.17	signalling.receptor kinases.DUF 26	Transcript	moderately similar to ( 382)AT1G70520| Symbols: | protein kinase family protein | chr1:26588551-26590997 REVERSEmoderately similar to ( 207)NORK_MEDTR no original description	-1	-1.1	-1	-1.1	1.6	-1	5.1	4.5	5.6	4.7	2.3	6
Receptor-like kinase	GLYMA.11G207300	GLYMA11G32590.1	30.2.17	signalling.receptor kinases.DUF 26	Transcript	moderately similar to ( 317)AT1G56130| Symbols: | leucine-rich repeat family protein / protein kinase family protein | chr1:20998596-21004552 REVERSEmoderately similar to ( 202)NORK_PEA no original description	5.8	3.6	5	3	3.3	4.4	-1.6	-1.4	1.3	1	-1.1	-1.4
Receptor-like kinase	Glyma.12G143200	GLYMA12G20890.1	30.2.17	signalling.receptor kinases.DUF 26	Transcript	highly similar to ( 625)AT4G27300| Symbols: | S-locus protein kinase, putative | chr4:13669314-13672354 REVERSEmoderately similar to ( 224)SLSG3_BRAOL no original description	-2.3	-1.1	-1.2	-3.2	1.2	-1.2	2.1	1.7	3.5	1.4	2.9	1.9
Receptor-like kinase	GLYMA.12G198100	GLYMA12G32450.1	30.2.17	signalling.receptor kinases.DUF 26	Transcript	highly similar to ( 747)AT4G03230| Symbols: | S-locus lectin protein kinase family protein | chr4:1419278-1422828 REVERSEmoderately similar to ( 291)KPRO_MAIZE no original description	16.2	18.7	16.7	2.7	1.1	-1	-1.8	2.4	-1.7	-1.3	-1.3	2.2
Receptor-like kinase	Glyma.13G033900	GLYMA13G09690.1	30.2.17	signalling.receptor kinases.DUF 26	Transcript	moderately similar to ( 306)AT1G66980| Symbols: | protein kinase family protein / glycerophosphoryl diester phosphodiesterase family protein | chr1:25001154-25005624 REVERSEweakly similar to ( 189)KPRO_MAIZE no original description	-4.6	-3.7	-2.1	1.6	4.1	3.8	1.5	1.3	1.3	-1.3	-2	-1.7
Receptor-like kinase	GLYMA.13G032700	GLYMA13G09840.1	30.2.17	signalling.receptor kinases.DUF 26	Transcript	moderately similar to ( 311)AT1G67000| Symbols: | kinase | chr1:25007880-25011267 REVERSEweakly similar to ( 192)KPRO_MAIZE no original description	-9.7	-9.6	-13.7	-8.8	-13.4	-12.9	-1.8	-1	-1.6	1.8	1.5	1.3
Receptor-like kinase	Glyma.13G167000	GLYMA13G23610.1	30.2.17	signalling.receptor kinases.DUF 26	Transcript	moderately similar to ( 405)AT5G60900| Symbols: RLK1 | RLK1 (RECEPTOR-LIKE PROTEIN KINASE 1); carbohydrate binding / kinase | chr5:24515693-24518720 REVERSEmoderately similar to ( 207)KPRO_MAIZE no original description	-1.8	-1.3	-1.4	-2.5	-1.2	-1.1	1.2	1.2	2.4	2.8	2.1	4
Receptor-like kinase	Glyma.14G118700	GLYMA14G26960.1	30.2.17	signalling.receptor kinases.DUF 26	Transcript	moderately similar to ( 316)AT1G66980| Symbols: | protein kinase family protein / glycerophosphoryl diester phosphodiesterase family protein | chr1:25001154-25005624 REVERSEweakly similar to ( 181)KPRO_MAIZE no original description	1.1	1	1.2	1.4	1.4	1.1	1.7	1.2	2.9	-1.4	1.2	-1.1
Receptor-like kinase	Glyma.15G065100	GLYMA15G07080.1	30.2.17	signalling.receptor kinases.DUF 26	Transcript	highly similar to ( 932)AT4G21380| Symbols: ARK3 | ARK3 (Arabidopsis Receptor Kinase 3); kinase | chr4:11389230-11393101 REVERSEmoderately similar to ( 432)SLSG3_BRAOL no original description	1	1.2	1.3	1.4	1.5	1.7	1.6	2.3	2.2	2.4	1.9	1.6
Receptor-like kinase	Glyma.18G254000	GLYMA18G48900.1	30.2.17	signalling.receptor kinases.DUF 26	Transcript	moderately similar to ( 434)AT4G08850| Symbols: | leucine-rich repeat family protein / protein kinase family protein | chr4:5637464-5640493 REVERSEweakly similar to ( 177)RPK1_IPONI no original description	-2.4	-2.7	-3.7	1.4	1.3	-1.6	4	5.1	-1	3.4	2.5	4.2
Receptor-like kinase	Glyma.20G137700	GLYMA20G27460.1	30.2.17	signalling.receptor kinases.DUF 26	Transcript	highly similar to ( 570)AT4G21410| Symbols: | protein kinase family protein | chr4:11402474-11405036 REVERSEmoderately similar to ( 208)PSKR_DAUCA no original description	-1.7	-1.4	-2.8	1.2	1.6	-1.1	1.9	1.1	3.2	2.2	1.1	1
Receptor-like kinase	Glyma.20G137900	GLYMA20G27480.1	30.2.17	signalling.receptor kinases.DUF 26	Transcript	highly similar to ( 582)AT4G21410| Symbols: | protein kinase family protein | chr4:11402474-11405036 REVERSEweakly similar to ( 199)PSKR_DAUCA no original description	-2.4	-3.2	-2.8	-1.1	-1.3	-1.6	1.6	1.4	5.9	1.8	1.3	-1.6
Receptor-like kinase	Glyma.20G139400	GLYMA20G27660.1	30.2.17	signalling.receptor kinases.DUF 26	Transcript	highly similar to ( 513)AT4G23180| Symbols: RLK4, CRK10 | CRK10 (CYSTEINE-RICH RLK10); kinase | chr4:12138182-12140791 FORWARDweakly similar to ( 196)NORK_PEA no original description	-2.5	-2.5	-1.2	-2	1.1	1.3	1.2	1.6	2.4	1.4	-1.1	-1.1
Receptor-like kinase	GLYMA.20G139700	GLYMA20G27700.1	30.2.17	signalling.receptor kinases.DUF 26	Transcript	highly similar to ( 565)AT4G23180| Symbols: RLK4, CRK10 | CRK10 (CYSTEINE-RICH RLK10); kinase | chr4:12138182-12140791 FORWARDmoderately similar to ( 216)NORK_PEA no original description	-4.3	-3.2	-6.5	1.1	-1.1	-1	-1.3	-1.2	-1.3	1.4	1.6	-1.2
Receptor-like kinase	Glyma.20G140600	GLYMA20G27790.1	30.2.17	signalling.receptor kinases.DUF 26	Transcript	moderately similar to ( 448)AT4G23280| Symbols: | protein kinase, putative | chr4:12174750-12177481 FORWARDmoderately similar to ( 206)NORK_MEDTR no original description	1.1	1.2	-1.2	1.6	2.2	1.9	2.1	-1.1	3.7	1	1.5	-2.2
Receptor-like kinase	Glyma.13G035900	GLYMA13G09420.1	30.2.25	signalling.receptor kinases.wall associated kinase	Transcript	highly similar to ( 537)AT1G21230| Symbols: WAK5 | WAK5 (WALL ASSOCIATED KINASE 5); kinase/ protein serine/threonine kinase | chr1:7429969-7432335 FORWARDmoderately similar to ( 215)NORK_MEDTR no original description	1.2	-2.5	-2.8	-1.3	-2.4	-2.1	3.7	4.8	11.6	7	9.2	7.7
Receptor-like kinase	Glyma.14G157700	GLYMA14G25340.1	30.2.25	signalling.receptor kinases.wall associated kinase	Transcript	highly similar to ( 568)AT1G21270| Symbols: WAK2 | WAK2 (wall-associated kinase 2); protein serine/threonine kinase | chr1:7444985-7447333 FORWARDmoderately similar to ( 208)NORK_MEDTR no original description	1	-1.3	1.2	-1.3	-1.3	-1.4	3.7	2.5	6.4	2.1	1.8	2.3
Receptor-like kinase	Glyma.14G158600	GLYMA14G25480.1	30.2.25	signalling.receptor kinases.wall associated kinase	Transcript	highly similar to ( 522)AT1G21230| Symbols: WAK5 | WAK5 (WALL ASSOCIATED KINASE 5); kinase/ protein serine/threonine kinase | chr1:7429969-7432335 FORWARDweakly similar to ( 192)NORK_MEDTR no original description	1.6	-1.3	-1.9	1.8	1.6	1.1	4.1	1.5	5.6	3.5	2	1.2
Receptor-like kinase	Glyma.19G230300	GLYMA19G41820.1	30.2.25	signalling.receptor kinases.wall associated kinase	Transcript	weakly similar to ( 142)AT5G02070| Symbols: | protein kinase-related | chr5:405892-408217 REVERSE no original description	-1.5	-1.3	-1.8	-1.6	-1.2	1.1	-2.1	-2.3	-2.7	-1.1	-1.2	-1.5
Receptor-like kinase	Glyma.10G165400	GLYMA10G30820.1	30.2.99	signalling.receptor kinases.misc	Transcript	weakly similar to ( 170)AT1G04520| Symbols: | 33 kDa secretory protein-related | chr1:1231851-1233786 FORWARD no original description	-1.4	-1.9	-1.2	-2.9	1.1	1	1	-1.1	2.3	1	1.4	1.2
Receptor-like kinase	Glyma.10G250000	GLYMA10G39570.1	30.2.99	signalling.receptor kinases.misc	Transcript	highly similar to ( 588)AT3G05990| Symbols: | leucine-rich repeat family protein | chr3:1797122-1799738 REVERSEweakly similar to ( 130)NORK_PEA no original description	-5.1	-1.4	-1.1	-2.7	1.6	1.5	-1.6	3	-1.2	1.1	-2.1	-1.4
Receptor-like kinase	GLYMA.12G196500	GLYMA12G32260.1	30.2.99	signalling.receptor kinases.misc	Transcript	moderately similar to ( 201)AT3G22060| Symbols: | receptor protein kinase-related | chr3:7771072-7772144 FORWARD no original description	4.6	3.1	7.2	-1.7	-1.4	-1.3	-1.5	1.1	-1.1	1.2	-1.5	1.4
Receptor-like kinase	Glyma.16G059700	GLYMA16G06440.1	30.2.99	signalling.receptor kinases.misc	Transcript	highly similar to ( 764)AT5G14210| Symbols: | leucine-rich repeat transmembrane protein kinase, putative | chr5:4578505-4581376 REVERSEweakly similar to ( 144)PSKR_DAUCA no original description	1.6	1.9	1.8	1.6	-1	-1.3	1.1	-1.1	-1.8	-1.2	2.6	1.6
Receptor-like kinase	GLYMA.18G271500	GLYMA18G50710.1	30.2.99	signalling.receptor kinases.misc	Transcript	moderately similar to ( 239)AT5G28680| Symbols: | protein kinase family protein | chr5:10719441-10722017 REVERSEweakly similar to ( 159)CRI4_MAIZE no original description	2.5	2.1	1.5	7.4	5.3	4	1	1.3	-1.2	1	-1.2	1
Cytochrome P450	Glyma.01G135200	GLYMA01G33150.1	26.1	misc.cytochrome P450	Transcript	moderately similar to ( 471)AT4G31940| Symbols: CYP82C4 | CYP82C4 (cytochrome P450, family 82, subfamily C, polypeptide 4); oxygen binding | chr4:15452046-15453972 FORWARDnearly identical (1081)C82A4_SOYBN no original description	-1.2	1.2	-1.5	2.2	1.3	-1.2	3.4	2.1	3.7	2.4	3.5	3.3
Cytochrome P450	Glyma.01G175500	GLYMA01G38180.1	26.1	misc.cytochrome P450	Transcript	highly similar to ( 746)AT3G50660| Symbols: CYP90B1, CLM, SNP2, DWF4 | DWF4 (DWARF 4) | chr3:18825243-18828149 REVERSEmoderately similar to ( 413)C724B_ORYSA no original description	1.1	1.2	-1.7	1.5	1.1	-1.1	-1.3	-1.8	1.2	2.1	-1.1	1.4
Cytochrome P450	Glyma.03G142100	GLYMA03G29790.1	26.1	misc.cytochrome P450	Transcript	moderately similar to ( 466)AT5G06900| Symbols: CYP93D1 | CYP93D1 (cytochrome P450, family 93, subfamily D, polypeptide 1); oxygen binding | chr5:2136161-2137926 REVERSEnearly identical (1004)C93A3_SOYBN no original description	-1.2	-1.2	-2.8	-1.7	1.7	-1.6	2.8	-1.7	2.6	2.1	-1.4	1.1
Cytochrome P450	Glyma.03G143700	GLYMA03G29950.1	26.1	misc.cytochrome P450	Transcript	highly similar to ( 520)AT5G06900| Symbols: CYP93D1 | CYP93D1 (cytochrome P450, family 93, subfamily D, polypeptide 1); oxygen binding | chr5:2136161-2137926 REVERSEnearly identical (1061)C93A1_SOYBN no original description	1	-1.9	-1.1	-1.3	-2.6	-1.5	2.2	3.3	6.6	4.4	5.3	2.5
Cytochrome P450	Glyma.03G189900	GLYMA03G34760.1	26.1	misc.cytochrome P450	Transcript	moderately similar to ( 428)AT3G52970| Symbols: CYP76G1 | CYP76G1 (cytochrome P450, family 76, subfamily G, polypeptide 1); oxygen binding | chr3:19652378-19654237 REVERSEhighly similar to ( 578)C76A2_SOLME no original description	-1.5	1.6	1.6	-1	2.1	1.4	-1.4	-1.6	-2.1	-1.3	-1.6	-1.3
Cytochrome P450	Glyma.04G110400	GLYMA04G12180.1	26.1	misc.cytochrome P450	Transcript	moderately similar to ( 308)AT3G26210| Symbols: CYP71B23 | CYP71B23 (cytochrome P450, family 71, subfamily B, polypeptide 23); oxygen binding | chr3:9594566-9596439 REVERSEmoderately similar to ( 319)C71A9_SOYBN no original description	2	1.4	1.3	2	2.1	1.4	1.2	1	2.5	1.2	1.7	1
Cytochrome P450	Glyma.07G039800	GLYMA07G04470.1	26.1	misc.cytochrome P450	Transcript	moderately similar to ( 409)AT5G07990| Symbols: CYP75B1, D501, TT7 | TT7 (TRANSPARENT TESTA 7); flavonoid 3'-monooxygenase/ oxygen binding | chr5:2560438-2562860 FORWARDmoderately similar to ( 387)C75A2_SOLME no original description	-1.1	-1.1	-1	-1.2	-1.1	-1.1	1.7	1.7	2.1	2	1.4	1.9
Cytochrome P450	Glyma.07G089900	GLYMA07G09970.1	26.1	misc.cytochrome P450	Transcript	moderately similar to ( 346)AT4G36220| Symbols: CYP84A1, FAH1 | FAH1 (FERULATE-5-HYDROXYLASE 1); ferulate 5-hydroxylase | chr4:17137587-17139622 REVERSEmoderately similar to ( 349)C71DA_SOYBN no original description	2.8	1.6	-1.2	2.3	1.5	-1.1	4.8	2	3.1	2.5	2.7	2.3
Cytochrome P450	Glyma.08G026900	GLYMA08G03050.1	26.1	misc.cytochrome P450	Transcript	highly similar to ( 572)AT5G36110| Symbols: CYP716A1 | CYP716A1 (cytochrome P450, family 716, subfamily A, polypeptide 1); oxygen binding | chr5:14212607-14214843 FORWARDmoderately similar to ( 206)C90D2_ORYSA no original description	1.1	-1.7	-1	-1	-1.8	1.3	-1	2.7	2.1	2.6	2	1.6
Cytochrome P450	Glyma.08G182100	GLYMA08G19410.1	26.1	misc.cytochrome P450	Transcript	moderately similar to ( 302)AT3G26330| Symbols: CYP71B37 | CYP71B37 (cytochrome P450, family 71, subfamily B, polypeptide 37); oxygen binding | chr3:9648110-9649773 REVERSEhighly similar to ( 711)C71DA_SOYBN no original description	1.3	1.5	-1.2	1.6	-1	1.4	-1.5	-1	-4.2	-1.2	-1.2	-1.3
Cytochrome P450	Glyma.08G326900	GLYMA08G43890.1	26.1	misc.cytochrome P450	Transcript	moderately similar to ( 351)AT3G26300| Symbols: CYP71B34 | CYP71B34 (cytochrome P450, family 71, subfamily B, polypeptide 34); oxygen binding | chr3:9640436-9642103 REVERSEhighly similar to ( 685)C71D9_SOYBN no original description	-2.3	-2.7	-1.5	-1.4	-2.2	-1.9	-3.7	-2	-1.7	-1.2	-1.8	1.1
Cytochrome P450	Glyma.08G350800	GLYMA08G46520.1	26.1	misc.cytochrome P450	Transcript	moderately similar to ( 375)AT5G06900| Symbols: CYP93D1 | CYP93D1 (cytochrome P450, family 93, subfamily D, polypeptide 1); oxygen binding | chr5:2136161-2137926 REVERSEmoderately similar to ( 471)C93A3_SOYBN no original description	2.3	1.4	-1.7	2	-1.3	-1.8	2.3	-1.2	2.7	1.4	2.8	1.2
Cytochrome P450	Glyma.09G048900	GLYMA09G05400.1	26.1	misc.cytochrome P450	Transcript	moderately similar to ( 487)AT4G37340| Symbols: CYP81D3 | CYP81D3 (cytochrome P450, family 81, subfamily D, polypeptide 3); oxygen binding | chr4:17564947-17566700 REVERSEmoderately similar to ( 305)C82A1_PEA no original description	3.1	-1.6	-1	4.9	3.4	2	4.8	4.7	10.4	5.3	2.8	4
Cytochrome P450	Glyma.10G115400	GLYMA10G22070.1	26.1	misc.cytochrome P450	Transcript	moderately similar to ( 381)AT3G26310| Symbols: CYP71B35 | CYP71B35 (cytochrome P450, family 71, subfamily B, polypeptide 35); oxygen binding | chr3:9642326-9644016 REVERSEhighly similar to ( 596)C71D8_SOYBN no original description	1.7	-1	2.1	-2	-1.5	1.2	-1.9	-1.1	-1.4	-2.2	-2.4	-2.3
Cytochrome P450	Glyma.10G115300	GLYMA10G22080.1	26.1	misc.cytochrome P450	Transcript	moderately similar to ( 379)AT3G26310| Symbols: CYP71B35 | CYP71B35 (cytochrome P450, family 71, subfamily B, polypeptide 35); oxygen binding | chr3:9642326-9644016 REVERSEhighly similar to ( 581)C71D8_SOYBN no original description	1.5	1.2	2.5	-1.4	-1	1.5	-1.5	-1.1	-1.3	-2.4	-2.6	-1.8
Cytochrome P450	Glyma.10G200800	GLYMA10G34460.1	26.1	misc.cytochrome P450	Transcript	moderately similar to ( 371)AT2G45550| Symbols: CYP76C4 | CYP76C4 (cytochrome P450, family 76, subfamily C, polypeptide 4); oxygen binding | chr2:18780615-18782728 REVERSEmoderately similar to ( 325)C76A2_SOLME no original description	3.4	-1.1	-1.2	7.2	1.3	1.6	1.6	2.5	16	8.9	11.5	8.1
Cytochrome P450	Glyma.10G234700	GLYMA10G37920.1	26.1	misc.cytochrome P450	Transcript	highly similar to ( 585)AT5G52400| Symbols: CYP715A1 | CYP715A1 (cytochrome P450, family 715, subfamily A, polypeptide 1); oxygen binding | chr5:21290175-21292735 FORWARDmoderately similar to ( 211)C72A1_CATRO no original description	-1.9	-1.2	-1.1	2.2	1.6	1.6	1.3	1.3	4.2	-1.2	-1.2	-2.1
Cytochrome P450	Glyma.12G087200	GLYMA12G09240.1	26.1	misc.cytochrome P450	Transcript	highly similar to ( 626)AT2G27690| Symbols: CYP94C1 | CYP94C1 (cytochrome P450, family 94, subfamily C, polypeptide 1); oxygen binding | chr2:11816450-11817937 FORWARDweakly similar to ( 113)C97B2_SOYBN no original description	1.1	1.2	-2.5	1.3	2.7	-1.1	3.2	-1.8	3.5	-1.7	-1.3	-5.5
Cytochrome P450	Glyma.13G051600	GLYMA13G06880.1	26.1	misc.cytochrome P450	Transcript	highly similar to ( 567)AT2G22330| Symbols: CYP79B3 | CYP79B3 (cytochrome P450, family 79, subfamily B, polypeptide 3); oxygen binding | chr2:9495681-9498063 FORWARDhighly similar to ( 607)C79A1_SORBI no original description	1.5	-1.3	-1.4	-1.6	1.5	1.1	5.4	-1.4	13.3	2.1	5.6	1
Cytochrome P450	Glyma.13G173500	GLYMA13G24200.1	26.1	misc.cytochrome P450	Transcript	moderately similar to ( 283)AT5G06900| Symbols: CYP93D1 | CYP93D1 (cytochrome P450, family 93, subfamily D, polypeptide 1); oxygen binding | chr5:2136161-2137926 REVERSEmoderately similar to ( 386)C93A1_SOYBN no original description	1.5	1.1	-1.2	1.7	1.9	1.2	2.5	1.3	3.1	1.3	1.7	1.1
Cytochrome P450	Glyma.13G181900	GLYMA13G25030.1	26.1	misc.cytochrome P450	Transcript	moderately similar to ( 447)AT3G48270| Symbols: CYP71A26 | CYP71A26 (cytochrome P450, family 71, subfamily A, polypeptide 26); oxygen binding | chr3:17887556-17889158 FORWARDmoderately similar to ( 445)C71A4_SOLME no original description	1.1	1.1	-1.4	-1.1	1.1	1.1	1.9	1.5	3.5	1.8	3	1.4
Cytochrome P450	Glyma.13G285300	GLYMA13G36110.1	26.1	misc.cytochrome P450	Transcript	moderately similar to ( 452)AT4G31940| Symbols: CYP82C4 | CYP82C4 (cytochrome P450, family 82, subfamily C, polypeptide 4); oxygen binding | chr4:15452046-15453972 FORWARDnearly identical (1036)C82A2_SOYBN no original description	1.1	-1	-1.4	1.4	1.8	1	6.5	2.7	10.9	3.6	5.3	2.9
Cytochrome P450	Glyma.15G243300	GLYMA15G39090.1	26.1	misc.cytochrome P450	Transcript	highly similar to ( 531)AT3G14690| Symbols: CYP72A15 | CYP72A15 (cytochrome P450, family 72, subfamily A, polypeptide 15); oxygen binding | chr3:4937417-4939317 FORWARDhighly similar to ( 524)C72A1_CATRO no original description	2.2	1.5	-1.6	3.2	-1.2	1	-1.6	-1.8	1.5	1.9	2.3	1.1
Cytochrome P450	Glyma.16G008600	GLYMA16G01060.1	26.1	misc.cytochrome P450	Transcript	moderately similar to ( 419)AT5G07990| Symbols: CYP75B1, D501, TT7 | TT7 (TRANSPARENT TESTA 7); flavonoid 3'-monooxygenase/ oxygen binding | chr5:2560438-2562860 FORWARDmoderately similar to ( 395)C75A2_SOLME no original description	-1.3	-1.3	-1.8	-1.1	-1	-1.3	2.7	2.8	3.2	2.7	2.4	3.2
Cytochrome P450	Glyma.17G227500	GLYMA17G34530.1	26.1	misc.cytochrome P450	Transcript	highly similar to ( 657)AT2G26170| Symbols: MAX1, CYP711A1 | CYP711A1 (MORE AXILLARY BRANCHES 1); oxygen binding | chr2:11148781-11150348 FORWARDweakly similar to ( 108)C93A3_SOYBN no original description	2.1	1.1	-1.3	1	-1.1	1	1.5	1.5	2.4	1.7	2.4	1.2
Cytochrome P450	Glyma.19G090800	GLYMA19G25810.1	26.1	misc.cytochrome P450	Transcript	highly similar to ( 580)AT3G01900| Symbols: CYP94B2 | CYP94B2 (cytochrome P450, family 94, subfamily B, polypeptide 2); oxygen binding | chr3:312366-313856 REVERSEweakly similar to ( 102)C97B2_SOYBN no original description	1.5	-1.2	-1.2	-1.1	1.4	1.1	1.9	1.1	2.5	1.5	1.5	1
Cytochrome P450	Glyma.19G258700	GLYMA19G44790.1	26.1	misc.cytochrome P450	Transcript	highly similar to ( 660)AT2G46660| Symbols: CYP78A6 | CYP78A6 (cytochrome P450, family 78, subfamily A, polypeptide 6); oxygen binding | chr2:19160672-19162487 REVERSEnearly identical (1039)C78A3_SOYBN no original description	1	-1.3	1.2	-1.7	-1.9	1.4	1	2.1	-1.3	-1.1	1.1	-1.2
Cytochrome P450	Glyma05g00510	glyma05g00510.1	26.1	misc.cytochrome P450	Transcript	highly similar to ( 627)AT5G07990| Symbols: CYP75B1, D501, TT7 | TT7 (TRANSPARENT TESTA 7); flavonoid 3'-monooxygenase/ oxygen binding | chr5:2560438-2562860 FORWARDhighly similar to ( 629)F3PH_PETHY no original description	-1.7	-1.2	1.2	-1.2	2	3	-2.1	1.2	-1.3	1.3	-1	1.5
Cytochrome P450	Glyma.07G118200	glyma07g13330.1	26.1	misc.cytochrome P450	Transcript	moderately similar to ( 464)AT5G24910| Symbols: CYP714A1 | CYP714A1 (cytochrome P450, family 714, subfamily A, polypeptide 1); oxygen binding | chr5:8567677-8570263 REVERSEmoderately similar to ( 258)C72A1_CATRO no original description	2.4	4.6	5.6	2.1	4.9	4.1	-1.4	-1.1	-1.1	-1.2	-1.1	1.2
Cytochrome P450	Glyma.19G144600	glyma19g32630.1	26.1	misc.cytochrome P450	Transcript	moderately similar to ( 433)AT2G42250| Symbols: CYP712A1 | CYP712A1 (cytochrome P450, family 712, subfamily A, polypeptide 1); oxygen binding | chr2:17607153-17608787 REVERSEmoderately similar to ( 372)C93A3_SOYBN no original description	-1.6	-1.3	-1.1	-3.2	-2.7	-2.2	-1.4	-1.2	-1.3	-1.2	-1.1	1.1
Perocidase	Glyma.01G130800	GLYMA01G32310.1	26.12	misc.peroxidases	Transcript	moderately similar to ( 340)AT5G05340| Symbols: | peroxidase, putative | chr5:1579143-1580820 REVERSEmoderately similar to ( 364)PER1_ARAHY no original description	2.7	1	2.5	2.4	1.9	3.1	2.7	6.5	2.4	2.2	1	1.6
Perocidase	Glyma.01G184200	GLYMA01G39080.1	26.12	misc.peroxidases	Transcript	moderately similar to ( 365)AT1G49570| Symbols: | peroxidase, putative | chr1:18350745-18352380 FORWARDmoderately similar to ( 283)PER1_ARAHY no original description	1.2	-1.3	2.2	1.3	1.4	2.8	1.9	5.2	2.9	7.7	2.5	3.1
Perocidase	Glyma.02G233800	GLYMA02G40000.1	26.12	misc.peroxidases	Transcript	moderately similar to ( 350)AT5G05340| Symbols: | peroxidase, putative | chr5:1579143-1580820 REVERSEmoderately similar to ( 401)PER1_ARAHY no original description	1.1	-1.5	1.1	5.8	2	1.8	4.7	6.2	6.7	18.8	2.8	5.9
Perocidase	Glyma.02G259300	GLYMA02G42730.1	26.12	misc.peroxidases	Transcript	moderately similar to ( 429)AT5G05340| Symbols: | peroxidase, putative | chr5:1579143-1580820 REVERSEmoderately similar to ( 418)PERP7_BRARA no original description	-1.7	-1.4	-1	-1.7	1.3	1.8	6.3	6.1	8.7	3.7	6.9	4
Perocidase	Glyma.04G220600	GLYMA04G39860.1	26.12	misc.peroxidases	Transcript	moderately similar to ( 453)AT5G05340| Symbols: | peroxidase, putative | chr5:1579143-1580820 REVERSEmoderately similar to ( 442)PERP7_BRARA no original description	-1.7	-2.7	1.5	-2.1	-1.1	3.2	6.7	13.9	10.8	5.6	6.9	3.2
Perocidase	Glyma.06G145300	GLYMA06G15030.1	26.12	misc.peroxidases	Transcript	moderately similar to ( 449)AT5G05340| Symbols: | peroxidase, putative | chr5:1579143-1580820 REVERSEmoderately similar to ( 437)PERP7_BRARA no original description	-1.5	-2.5	-2.3	1.1	-1.6	-1.4	13.2	9.8	19.7	8.9	12.2	6.9
Perocidase	Glyma.09G002500	GLYMA09G00480.1	26.12	misc.peroxidases	Transcript	moderately similar to ( 493)AT2G22420| Symbols: | peroxidase 17 (PER17) (P17) | chr2:9520421-9521564 FORWARDmoderately similar to ( 247)PER1_ARAHY no original description	1.5	1.3	-1.8	1.2	1.1	1.1	1	-1.1	1.3	2.2	1.5	1.2
Perocidase	Glyma.09G022800	GLYMA09G02650.1	26.12	misc.peroxidases	Transcript	moderately similar to ( 283)AT5G06730| Symbols: | peroxidase, putative | chr5:2080208-2081622 REVERSEmoderately similar to ( 259)PERX_TOBAC no original description	1.2	-1.1	1.7	1.6	1.7	1	9.3	13.9	11	8.1	6.2	14.6
Perocidase	Glyma.09G022900	GLYMA09G02670.1	26.12	misc.peroxidases	Transcript	moderately similar to ( 296)AT3G49120| Symbols: ATPERX34, PERX34, PRXCB, ATPCB | ATPCB/ATPERX34/PERX34/PRXCB (PEROXIDASE 34); peroxidase | chr3:18218804-18221026 FORWARDmoderately similar to ( 279)PERX_TOBAC no original description	-1.5	-1.3	1.2	-1.4	-1.1	1.2	2.1	1.6	3.2	1.9	2.1	1.8
Perocidase	Glyma.09G277900	GLYMA09G41450.1	26.12	misc.peroxidases	Transcript	moderately similar to ( 362)AT5G05340| Symbols: | peroxidase, putative | chr5:1579143-1580820 REVERSEmoderately similar to ( 461)PER1_ARAHY no original description	-1.4	-1.6	-1.8	-2.6	1.1	-1.5	9.7	5.4	15.3	17.4	10.4	9.7
Perocidase	Glyma.10G222500	GLYMA10G36690.1	26.12	misc.peroxidases	Transcript	moderately similar to ( 319)AT1G71695| Symbols: | peroxidase 12 (PER12) (P12) (PRXR6) | chr1:26968021-26970219 FORWARDweakly similar to ( 191)PERX_TOBAC no original description	1.5	1.5	1.3	1.1	1.6	1.1	2.7	1.5	2.4	1.5	2.3	1.8
Perocidase	Glyma.11G049600	GLYMA11G05300.1	26.12	misc.peroxidases	Transcript	moderately similar to ( 438)AT4G37530| Symbols: | peroxidase, putative | chr4:17634780-17636002 FORWARDmoderately similar to ( 225)PER1_ORYSA no original description	-1.2	-1.6	-2.1	-1.2	-1.6	-1.4	1.3	1	1.5	1.1	2.6	-1
Perocidase	Glyma.11G072000	GLYMA11G07670.1	26.12	misc.peroxidases	Transcript	highly similar to ( 525)AT5G66390| Symbols: | peroxidase 72 (PER72) (P72) (PRXR8) | chr5:26533289-26534555 REVERSEmoderately similar to ( 301)PER1_ARAHY no original description	1.5	1.3	1.2	1.5	1.4	-1	2.2	1.4	2.3	1.2	1.9	1.8
Perocidase	Glyma.11G162100	GLYMA11G29890.1	26.12	misc.peroxidases	Transcript	moderately similar to ( 339)AT5G05340| Symbols: | peroxidase, putative | chr5:1579143-1580820 REVERSEmoderately similar to ( 397)PER1_ARAHY no original description	1.5	-1.7	-1.4	1.2	1.2	-1.2	11.6	5.4	30.4	18.6	13.6	9.9
Perocidase	Glyma.12G129500	GLYMA12G15460.1	26.12	misc.peroxidases	Transcript	moderately similar to ( 352)AT5G05340| Symbols: | peroxidase, putative | chr5:1579143-1580820 REVERSEmoderately similar to ( 348)PER1_ARAHY no original description	-1.8	-3.5	-1.2	-1.7	-1.8	-1.3	1.1	1.7	4	1.3	1.8	1.5
Perocidase	Glyma.15G052700	GLYMA15G05820.1	26.12	misc.peroxidases	Transcript	moderately similar to ( 407)AT2G41480| Symbols: | peroxidase | chr2:17304064-17305807 REVERSEmoderately similar to ( 484)PER2_ARAHY no original description	1.2	-1.3	1.5	-1.1	1.3	2.5	-1.1	2.8	2.5	1.6	1.3	-1
Perocidase	Glyma.15G128700	GLYMA15G13500.1	26.12	misc.peroxidases	Transcript	moderately similar to ( 382)AT2G38380| Symbols: | peroxidase 22 (PER22) (P22) (PRXEA) / basic peroxidase E | chr2:16083521-16085392 FORWARDmoderately similar to ( 333)PERX_TOBAC no original description	2	2.2	2.1	-1.1	1.6	1.2	4	2.5	3.7	2.5	3.5	1.9
Perocidase	Glyma.15G129200	GLYMA15G13560.1	26.12	misc.peroxidases	Transcript	moderately similar to ( 323)AT5G06730| Symbols: | peroxidase, putative | chr5:2080208-2081622 REVERSEmoderately similar to ( 281)PERX_TOBAC no original description	-1.2	-1.4	-1	-1.4	-1.1	-1.3	3.9	1.8	5.1	1.6	2.8	1.6
Perocidase	Glyma.16G164200	GLYMA16G27880.1	26.12	misc.peroxidases	Transcript	moderately similar to ( 359)AT1G71695| Symbols: | peroxidase 12 (PER12) (P12) (PRXR6) | chr1:26968021-26970219 FORWARDmoderately similar to ( 238)PERX_TOBAC no original description	-1.4	-2.4	-1.8	1.5	-1.4	1.2	2.1	1.7	3	2.3	2.9	1.9
Perocidase	Glyma.16G164400	GLYMA16G27900.1	26.12	misc.peroxidases	Transcript	moderately similar to ( 296)AT1G71695| Symbols: | peroxidase 12 (PER12) (P12) (PRXR6) | chr1:26968021-26970219 FORWARDweakly similar to ( 197)PER2_ARAHY no original description	1.1	-2	-2	2.3	1.2	1.2	3.5	1.2	5.3	2.5	2.7	1.8
Perocidase	GLYMA.17G053000	GLYMA17G06090.1	26.12	misc.peroxidases	Transcript	moderately similar to ( 345)AT5G19890| Symbols: | peroxidase, putative | chr5:6724374-6725879 REVERSEmoderately similar to ( 257)PERX_TOBAC no original description	1.7	1.3	1.9	2.2	2.2	2.3	2.1	-1.1	2.3	-1.2	1.4	-1.2
Perocidase	Glyma.18G055600	GLYMA18G06250.1	26.12	misc.peroxidases	Transcript	moderately similar to ( 308)AT5G05340| Symbols: | peroxidase, putative | chr5:1579143-1580820 REVERSEmoderately similar to ( 354)PER1_ARAHY no original description	-1.2	1.1	1.2	1.6	1.5	1.2	9.9	3.1	13.7	11.5	9.5	8
Perocidase	Glyma.18G211000	GLYMA18G44310.1	26.12	misc.peroxidases	Transcript	moderately similar to ( 345)AT5G05340| Symbols: | peroxidase, putative | chr5:1579143-1580820 REVERSEmoderately similar to ( 437)PER1_ARAHY no original description	1	-1.3	1.5	1.6	1.1	1.4	4.8	4.4	6.3	4	5	4.1
Perocidase	Glyma.19G148800	GLYMA19G33080.1	26.12	misc.peroxidases	Transcript	moderately similar to ( 387)AT5G06720| Symbols: | peroxidase, putative | chr5:2077568-2078858 REVERSEmoderately similar to ( 343)PERX_TOBAC no original description	1.3	-1.2	1.5	1.1	1	1.6	1.9	-1	2.9	-1.3	2.3	-1.2
Perocidase	Glyma.20G169200	GLYMA20G30910.1	26.12	misc.peroxidases	Transcript	moderately similar to ( 451)AT1G71695| Symbols: | peroxidase 12 (PER12) (P12) (PRXR6) | chr1:26968021-26970219 FORWARDmoderately similar to ( 251)PER1_ORYSA no original description	1	-1.7	-3.7	1.6	-1.4	-1.3	6.4	5.3	6.3	13.7	7.3	7.4
Calcium signalling	Glyma.03G004100	GLYMA03G00640.1	30.3	signalling.calcium	Transcript	moderately similar to ( 247)AT2G27030| Symbols: CAM5 | CAM5 (CALMODULIN 5); calcium ion binding | chr2:11539797-11540138 FORWARDmoderately similar to ( 244)CALM3_PETHY no original description	3.3	4.6	5.1	3	4.9	5	1.4	1.4	1.7	1.2	1.6	1.4
Calcium signalling	Glyma.04G173100	GLYMA04G34150.1	30.3	signalling.calcium	Transcript	moderately similar to ( 305)AT1G74690| Symbols: IQD31 | IQD31 (IQ-domain 31); calmodulin binding | chr1:28065159-28067585 REVERSE no original description	7	4.8	5.3	6.5	5.3	7.3	-1.4	1.5	1.1	1.3	-1.1	-1.4
Calcium signalling	Glyma.04G235400	GLYMA04G41380.1	30.3	signalling.calcium	Transcript	weakly similar to ( 194)AT3G49260| Symbols: IQD21 | IQD21 (IQ-DOMAIN 21, IQ-domain 21); calmodulin binding | chr3:18273740-18276844 FORWARD no original description	-1	-1.8	1.3	-1.9	-1.7	1.5	-1.2	1.4	1.6	-1.2	2.2	-1.3
Calcium signalling	Glyma.05G030800	GLYMA05G01470.1	30.3	signalling.calcium	Transcript	highly similar to ( 874)AT1G74740| Symbols: CDPK1A, CPK30 | CPK30 (calcium-dependent protein kinase 30); calmodulin-dependent protein kinase/ kinase/ protein kinase | chr1:28083860-28086137 REVERSEhighly similar to ( 568)CDPK2_ORYSA no original description	-2.4	-1.4	-1.1	-1.1	-1.1	1.4	-2.4	-1.2	1	2.1	-2	-1.5
Calcium signalling	Glyma.05G238400	GLYMA05G34640.1	30.3	signalling.calcium	Transcript	weakly similar to ( 182)AT1G24620| Symbols: | polcalcin, putative / calcium-binding pollen allergen, putative | chr1:8723879-8724439 REVERSEweakly similar to ( 113)CALM3_PETHY no original description	1.4	-1.4	-1.3	1.8	1.5	1.2	1.6	-1.1	3.1	-1.1	1.5	-1.2
Calcium signalling	Glyma.06G258000	GLYMA06G40330.1	30.3	signalling.calcium	Transcript	weakly similar to ( 120)AT4G27280| Symbols: | calcium-binding EF hand family protein | chr4:13663776-13664168 REVERSE no original description	-1.5	-1	-1.5	1	1.6	-1.3	2.6	1.8	2.8	1.5	1.4	1.5
Calcium signalling	Glyma.07G010800	GLYMA07G01300.1	30.3	signalling.calcium	Transcript	moderately similar to ( 276)AT4G33000| Symbols: ATCBL10, CBL10 | CBL10 (CALCINEURIN B-LIKE10) | chr4:15924352-15926055 FORWARD no original description	1	1.2	1.7	1	1.1	1.3	-1.1	1.8	-1.4	1.2	-3.1	-1.1
Calcium signalling	Glyma.07G053300	GLYMA07G05910.1	30.3	signalling.calcium	Transcript	weakly similar to ( 152)AT2G46600| Symbols: | calcium-binding protein, putative | chr2:19143141-19143548 FORWARD no original description	1.2	1	1.1	1.3	1.2	-1.1	1.9	1.6	2.3	1	1.3	1.3
Calcium signalling	Glyma.07G229500	GLYMA07G35680.1	30.3	signalling.calcium	Transcript	very weakly similar to (93.2)AT5G39670| Symbols: | calcium-binding EF hand family protein | chr5:15900498-15901112 FORWARD no original description	-1.1	1.2	1.3	1.1	1.6	1.3	5.2	5.1	8.5	3	2.5	5.3
Calcium signalling	Glyma.12G145900	GLYMA12G21920.1	30.3	signalling.calcium	Transcript	very weakly similar to (97.1)AT4G27280| Symbols: | calcium-binding EF hand family protein | chr4:13663776-13664168 REVERSE no original description	1	-1.2	1.3	-2.5	-1.9	1	1.4	2.6	2	1.4	1.8	1.5
Calcium signalling	Glyma.12G217500	GLYMA12G34580.1	30.3	signalling.calcium	Transcript	weakly similar to ( 144)AT4G27280| Symbols: | calcium-binding EF hand family protein | chr4:13663776-13664168 REVERSE no original description	1.4	1.2	-1.1	1.9	1.2	1.5	1.1	1	-1.1	-1.2	-2.1	-2.6
Calcium signalling	Glyma.12G217700	GLYMA12G34610.1	30.3	signalling.calcium	Transcript	weakly similar to ( 106)AT4G27280| Symbols: | calcium-binding EF hand family protein | chr4:13663776-13664168 REVERSE no original description	1.7	1.5	1.3	-3.2	-1.7	-2.8	5.1	1.9	9.3	4.7	3.1	2
Calcium signalling	Glyma.13G159600	GLYMA13G22810.1	30.3	signalling.calcium	Transcript	weakly similar to ( 145)AT2G43290| Symbols: MSS3 | MSS3 (MULTICOPY SUPPRESSORS OF SNF4 DEFICIENCY IN YEAST 3); calcium ion binding | chr2:17998385-17999032 REVERSEweakly similar to ( 104)CALM_CHLRE no original description	1.9	2.4	2.3	1.2	3.3	3	1.2	-1	1.3	-1.1	1.1	-1.4
Calcium signalling	Glyma.13G248200	GLYMA13G32180.1	30.3	signalling.calcium	Transcript	very weakly similar to (94.4)AT4G27280| Symbols: | calcium-binding EF hand family protein | chr4:13663776-13664168 REVERSE no original description	1.1	-1.6	1.4	-1.3	-1.4	1.5	1.3	5	8	3.6	4.6	2.6
Calcium signalling	Glyma.14G222000	GLYMA14G40090.1	30.3	signalling.calcium	Transcript	highly similar to ( 685)AT1G76040| Symbols: CPK29 | CPK29 (calcium-dependent protein kinase 29); calmodulin-dependent protein kinase/ kinase | chr1:28543800-28545342 FORWARDhighly similar to ( 657)CDPK2_ORYSA no original description	-1.2	1.1	1.4	-1.4	1.4	1.7	1.3	2.4	1.8	1.5	1.1	-1.1
Calcium signalling	Glyma.15G245600	GLYMA15G39380.1	30.3	signalling.calcium	Transcript	highly similar to ( 740)AT1G53590| Symbols: NTMC2TYPE6.1, NTMC2T6.1 | NTMC2T6.1/NTMC2TYPE6.1 | chr1:20000224-20003795 FORWARD no original description	3.4	2.2	3	1.5	-1.1	1.2	-1.1	1.1	1.3	-1.1	-1.2	-1
Calcium signalling	Glyma.17G053600	GLYMA17G06150.1	30.3	signalling.calcium	Transcript	highly similar to ( 544)AT4G33050| Symbols: EDA39 | EDA39 (embryo sac development arrest 39) | chr4:15945238-15946739 REVERSE no original description	-1.2	-1.1	-1.6	1.4	-1.2	-1.1	-1	-1.2	-1.2	-1.7	-1.8	-2.1
Calcium signalling	Glyma.17G259000	GLYMA17G37850.1	30.3	signalling.calcium	Transcript	highly similar to ( 810)AT1G20080| Symbols: SYTB, ATSYTB, NTMC2TYPE1.2, NTMC2T1.2 | ATSYTB/NTMC2T1.2/NTMC2TYPE1.2/SYTB | chr1:6962227-6964903 FORWARD no original description	-1.4	1.1	-1.6	2	1.9	1.5	-1.8	1.9	1.3	3.2	1.1	1.3
Calcium signalling	Glyma.18G260700	GLYMA18G49540.1	30.3	signalling.calcium	Transcript	weakly similar to ( 122)AT5G39670| Symbols: | calcium-binding EF hand family protein | chr5:15900498-15901112 FORWARD no original description	3	1.4	1.5	3.9	2.5	3.2	-1.1	2.1	-1.8	-1.2	-3	-1.6
Calcium signalling	Glyma.19G193300	GLYMA19G37790.1	30.3	signalling.calcium	Transcript	moderately similar to ( 449)AT3G52870| Symbols: | calmodulin-binding family protein | chr3:19604343-19606664 REVERSE no original description	-1.7	-1.5	1.2	-3.8	-2.8	1.1	-1.4	1.5	1.1	1.4	2.2	1.6
