# Supplementary material for: Whole-genome gene expression profiling revealed genes and pathways potentially involved in regulating interactions of soybean with cyst nematode (Heterodera glycines Ichinohe)
Source: BMC Genomics. 2015 Mar 4;16(1):148. doi: 10.1186/s12864-015-1316-8 (PMC4351908; doi:10.1186/s12864-015-1316-8)
Supplement: Additional file 13: — Occurrence of G-rich elements in different groups of genes. The MotifSampler tool was used to reveal promoter elements possibly enriched in the promoter regions of certain groups of genes that were differentially regulated. The corresponding regions of the remaining soybean genes were used as the background to infer the possible enrichment of an element in the promoter regions of a particular group of genes. [file 12864_2015_1316_MOESM13_ESM.xlsx]

## Sheet: Sheet1
Consensus sequence	Number of genes	Instances	cs (consensus score)	ic (information content)	ll (log-likelihood score)	Group of genes
GCATGC	58	54	1.72	2.1	212.94	58 genes similarly up- or down-regulated by SCN only in PI 437654 and PI 567516C at 3 dpi
CACrTG	71	64	1.73	2.02	252.01	71 genes similarly up- or down-regulated by SCN only in Magellan and PI 437654 at 3 dpi
ATGCAT	82	74	1.99	1.91	292.4	82 genes up- or down-regulated by SCN only in Magellan at 8 dpi
ATGATG	82	49	1.98	1.92	236.75	82 genes up- or down-regulated by SCN only in Magellan at 8 dpi
rAGAGA	62	71	1.82	1.87	281.68	62 genes up- or down-regulated by SCN only in PI 437654 at 8 dpi
GyGGyG	62	55	1.41	1.97	197.41	62 genes up- or down-regulated by SCN only in PI 437654 at 8 dpi
rAGAGA	105	127	1.83	1.86	494.47	105 genes up- or down-regulated by SCN only in PI 567516C at 8 dpi
AGAGAr	33	34	1.8	1.82	131.87	33 genes commonly regulated by SCN at both 3 and 8 dpi
