# Supplementary material for: Whole-genome gene expression profiling revealed genes and pathways potentially involved in regulating interactions of soybean with cyst nematode (Heterodera glycines Ichinohe)
Source: BMC Genomics. 2015 Mar 4;16(1):148. doi: 10.1186/s12864-015-1316-8 (PMC4351908; doi:10.1186/s12864-015-1316-8)
Supplement: Additional file 14: — The Rhg1 and Rhg4 genes. The expression patterns of the Rhg1 and Rhg4 genes in the two resistant soybean lines. 654: PI 437654; 516C: PI 567516C; Mag: Magellan; con: control (mock) treatment; D0: 0 day post-inoculation; D3: 3 days post-inoculation; D8: 8 days post-inoculation. [file 12864_2015_1316_MOESM14_ESM.xlsx]

## Sheet: Sheet1
New gene ID (Wm82.a2.v1)	Old gene ID (Wm82.a1.v1.1)	Annotation	Probe Set	654conD0	P value	654conD3	P value	654conD8	P value	516CconD0	P value	516CconD3	P value	516CconD8	P value	MagD3	P value	MagD8	P value	654D3	P value	654D8	P value	516CD3	P value	516CD8	P value
Glyma.18G022400	Glyma18g02580	Part of Rhg1, a predicted amino acid transporter	12166664	4.51	0.19593	3.92	0.005424	4.5	0.088053	3.14	0.100904	2.64	0.008647	2.94	0.020311	-1	0.985729	-1.13	0.443267	-1.83	0.020686	-1.16	0.647245	-1.31	0.14089	-1.06	0.687648
Glyma.18G022500	Glyma18g02590	Part of Rhg1, an α-SNAP protein	12154454	-1.72	0.466568	1.59	0.590354	1.4	0.142874	-1.72	0.46566	-1.69	0.145998	1.02	0.9305	-1.13	0.739362	1.15	0.490537	-1.32	0.735805	1.92	0.026904	1	0.98321	-1.29	0.454816
Not present	Glyma18g02610	Part of Rhg1, a protein with a WI12 (wound-inducible protein 12) region	12154471	2.64	0.461041	2.46	0.062388	2.7	0.08367	2.37	0.34116	3.33	0.056874	3.34	0.062507	1.25	0.582372	-1.1	0.719851	1.2	0.464874	1.1	0.777394	-1.33	0.357647	-1.36	0.410599
Glyma.08G108900	Glyma08g11490	Rhg4, a serine hydroxymethyltransferase	11927551	3.72	0.158353	4.31	0.108938	3.19	0.150586	1.25	0.514151	1.45	0.418584	1.13	0.833463	1.44	0.330401	1.12	0.838088	-1.23	0.654385	-1.14	0.776199	1.12	0.79456	1.06	0.911544
